# Supplementary material for: Quantitative real-time PCR analysis of bacterial biomarkers enable fast and accurate monitoring in inflammatory bowel disease
Source: PeerJ. 2022 Oct 18;10:e14217. doi: 10.7717/peerj.14217 (PMC9586115; doi:10.7717/peerj.14217)
Supplement: Supplemental Information 8 — Raw species level taxon table used for NGS based microbiota analyses [file peerj-10-14217-s008.xlsx]

## Sheet: SpeciesLevelReads
	Crohn			Ulcerative Colitis			Control
#otu-table level 7	Sample1	Sample2	Sample3	Sample1	Sample2	Sample3	Sample1	Sample2	Sample3
Bacteria;Actinobacteria;Acidimicrobiia;Acidimicrobiales;Ilumatobacteraceae;Ilumatobacter;Ilumatobacter nonamiensis	0	0	2	0	0	0	0	0	0
Bacteria;Actinobacteria;Actinobacteria;Actinomycetales;Actinomycetaceae;Actinomyces;Actinomyces georgiae	0	0	0	0	0	0	0	0	0
Bacteria;Actinobacteria;Actinobacteria;Actinomycetales;Actinomycetaceae;Actinomyces;Actinomyces naeslundii	0	0	0	0	0	0	0	0	0
Bacteria;Actinobacteria;Actinobacteria;Actinomycetales;Actinomycetaceae;Actinomyces;Actinomyces odontolyticus	0	0	0	84	0	12	0	0	0
Bacteria;Actinobacteria;Actinobacteria;Actinomycetales;Actinomycetaceae;Actinomyces;Actinomyces oris	0	0	0	0	0	0	0	0	0
Bacteria;Actinobacteria;Actinobacteria;Actinomycetales;Actinomycetaceae;Actinomyces;Actinomyces polynesiensis	0	0	0	0	0	0	0	0	0
Bacteria;Actinobacteria;Actinobacteria;Actinomycetales;Actinomycetaceae;Actinomyces;Actinomyces turicensis	0	0	0	0	0	28	0	0	0
Bacteria;Actinobacteria;Actinobacteria;Actinomycetales;Actinomycetaceae;Actinomyces;Actinomyces viscosus	0	0	0	0	0	0	0	0	0
Bacteria;Actinobacteria;Actinobacteria;Actinomycetales;Actinomycetaceae;Varibaculum;Varibaculum anthropi	0	0	0	0	0	0	0	0	0
Bacteria;Actinobacteria;Actinobacteria;Bifidobacteriales;Bifidobacteriaceae;Bifidobacterium;Bifidobacterium adolescentis	0	0	0	0	48	22	1	196	24
Bacteria;Actinobacteria;Actinobacteria;Bifidobacteriales;Bifidobacteriaceae;Bifidobacterium;Bifidobacterium catenulatum	9	0	0	0	2	0	1	138	0
Bacteria;Actinobacteria;Actinobacteria;Bifidobacteriales;Bifidobacteriaceae;Bifidobacterium;Bifidobacterium longum	0	0	0	1453	275	7	0	140	1
Bacteria;Actinobacteria;Actinobacteria;Bifidobacteriales;Bifidobacteriaceae;Bifidobacterium;Bifidobacterium merycicum	0	0	4	0	0	0	0	0	0
Bacteria;Actinobacteria;Actinobacteria;Bifidobacteriales;Bifidobacteriaceae;Bifidobacterium;Bifidobacterium pseudolongum	0	0	0	0	440	0	0	0	0
Bacteria;Actinobacteria;Actinobacteria;Bifidobacteriales;Bifidobacteriaceae;Gardnerella;Gardnerella vaginalis	0	0	0	0	0	0	0	0	0
Bacteria;Actinobacteria;Actinobacteria;Corynebacteriales;Corynebacteriaceae;Corynebacterium;Corynebacterium accolens	0	0	0	0	0	0	0	0	0
Bacteria;Actinobacteria;Actinobacteria;Corynebacteriales;Corynebacteriaceae;Corynebacterium;Corynebacterium amycolatum	0	0	0	0	0	0	0	0	0
Bacteria;Actinobacteria;Actinobacteria;Corynebacteriales;Corynebacteriaceae;Corynebacterium;Corynebacterium aurimucosum	0	0	0	0	0	0	0	0	0
Bacteria;Actinobacteria;Actinobacteria;Corynebacteriales;Corynebacteriaceae;Corynebacterium;Corynebacterium casei	0	0	0	0	0	0	0	0	0
Bacteria;Actinobacteria;Actinobacteria;Corynebacteriales;Corynebacteriaceae;Corynebacterium;Corynebacterium confusum	0	0	0	0	0	0	0	0	0
Bacteria;Actinobacteria;Actinobacteria;Corynebacteriales;Corynebacteriaceae;Corynebacterium;Corynebacterium durum	0	0	0	0	0	0	0	0	0
Bacteria;Actinobacteria;Actinobacteria;Corynebacteriales;Corynebacteriaceae;Corynebacterium;Corynebacterium glutamicum	0	0	0	0	0	0	0	0	0
Bacteria;Actinobacteria;Actinobacteria;Corynebacteriales;Corynebacteriaceae;Corynebacterium;Corynebacterium imitans	0	0	0	0	0	0	0	0	0
Bacteria;Actinobacteria;Actinobacteria;Corynebacteriales;Corynebacteriaceae;Corynebacterium;Corynebacterium jeddahense	0	0	0	0	0	0	0	0	0
Bacteria;Actinobacteria;Actinobacteria;Corynebacteriales;Corynebacteriaceae;Corynebacterium;Corynebacterium macginleyi	0	0	0	0	0	0	0	0	0
Bacteria;Actinobacteria;Actinobacteria;Corynebacteriales;Corynebacteriaceae;Corynebacterium;Corynebacterium marinum	0	0	0	0	0	0	0	0	0
Bacteria;Actinobacteria;Actinobacteria;Corynebacteriales;Corynebacteriaceae;Corynebacterium;Corynebacterium maris	0	0	0	0	0	0	0	0	0
Bacteria;Actinobacteria;Actinobacteria;Corynebacteriales;Corynebacteriaceae;Corynebacterium;Corynebacterium matruchotii	0	0	0	0	0	0	0	0	0
Bacteria;Actinobacteria;Actinobacteria;Corynebacteriales;Corynebacteriaceae;Corynebacterium;Corynebacterium pilbarense	0	0	0	0	0	0	0	0	0
Bacteria;Actinobacteria;Actinobacteria;Corynebacteriales;Corynebacteriaceae;Corynebacterium;Corynebacterium riegelii	0	0	0	0	0	0	0	0	0
Bacteria;Actinobacteria;Actinobacteria;Corynebacteriales;Corynebacteriaceae;Corynebacterium;Corynebacterium singulare	0	0	0	0	0	0	0	0	0
Bacteria;Actinobacteria;Actinobacteria;Corynebacteriales;Corynebacteriaceae;Corynebacterium;Corynebacterium striatum	0	0	0	0	0	0	0	0	0
Bacteria;Actinobacteria;Actinobacteria;Corynebacteriales;Corynebacteriaceae;Corynebacterium;Corynebacterium tuberculostearicum	0	0	0	0	0	0	0	0	0
Bacteria;Actinobacteria;Actinobacteria;Corynebacteriales;Corynebacteriaceae;Corynebacterium;Corynebacterium variabile	0	0	0	0	0	0	0	0	0
Bacteria;Actinobacteria;Actinobacteria;Corynebacteriales;Mycobacteriaceae;Mycolicibacter;Mycolicibacter virginiensis	0	0	0	0	0	0	0	0	0
Bacteria;Actinobacteria;Actinobacteria;Geodermatophilales;Geodermatophilaceae;Modestobacter;Modestobacter multiseptatus	0	0	0	0	0	0	0	0	0
Bacteria;Actinobacteria;Actinobacteria;Micrococcales;Beutenbergiaceae;Miniimonas;Miniimonas arenae	0	0	0	0	0	0	0	0	0
Bacteria;Actinobacteria;Actinobacteria;Micrococcales;Brevibacteriaceae;Brevibacterium;Brevibacterium casei	0	0	0	0	0	0	0	0	0
Bacteria;Actinobacteria;Actinobacteria;Micrococcales;Dermabacteraceae;Brachybacterium;Brachybacterium conglomeratum	0	0	0	0	0	0	0	0	0
Bacteria;Actinobacteria;Actinobacteria;Micrococcales;Dermabacteraceae;Dermabacter;Dermabacter vaginalis	0	0	0	0	0	0	0	0	0
Bacteria;Actinobacteria;Actinobacteria;Micrococcales;Microbacteriaceae;Curtobacterium;Curtobacterium flaccumfaciens	0	0	0	0	0	0	0	0	0
Bacteria;Actinobacteria;Actinobacteria;Micrococcales;Microbacteriaceae;Herbiconiux;Herbiconiux flava	0	0	0	0	0	0	0	0	0
Bacteria;Actinobacteria;Actinobacteria;Micrococcales;Microbacteriaceae;Leucobacter;Leucobacter chromiireducens	0	0	0	0	0	0	0	0	0
Bacteria;Actinobacteria;Actinobacteria;Micrococcales;Microbacteriaceae;Leucobacter;Leucobacter denitrificans	0	0	0	0	0	0	0	0	0
Bacteria;Actinobacteria;Actinobacteria;Micrococcales;Microbacteriaceae;Leucobacter;Leucobacter komagatae	0	0	0	0	0	0	0	0	0
Bacteria;Actinobacteria;Actinobacteria;Micrococcales;Microbacteriaceae;Microbacterium;Microbacterium ginsengiterrae	0	0	0	0	0	0	0	0	0
Bacteria;Actinobacteria;Actinobacteria;Micrococcales;Microbacteriaceae;Microbacterium;Microbacterium nanhaiense	0	0	0	0	0	0	0	0	0
Bacteria;Actinobacteria;Actinobacteria;Micrococcales;Microbacteriaceae;Rudaibacter;Rudaibacter terrae	0	0	0	0	0	0	0	0	0
Bacteria;Actinobacteria;Actinobacteria;Micrococcales;Microbacteriaceae;Yonghaparkia;Yonghaparkia alkaliphila	0	0	0	0	0	0	0	0	0
Bacteria;Actinobacteria;Actinobacteria;Micrococcales;Micrococcaceae;Arthrobacter;Arthrobacter agilis	0	0	0	0	0	0	0	0	0
Bacteria;Actinobacteria;Actinobacteria;Micrococcales;Micrococcaceae;Glutamicibacter;Glutamicibacter arilaitensis	0	0	0	0	0	0	0	0	0
Bacteria;Actinobacteria;Actinobacteria;Micrococcales;Micrococcaceae;Kocuria;Kocuria atrinae	0	0	0	0	0	0	0	0	0
Bacteria;Actinobacteria;Actinobacteria;Micrococcales;Micrococcaceae;Kocuria;Kocuria flava	0	0	0	0	0	0	0	0	0
Bacteria;Actinobacteria;Actinobacteria;Micrococcales;Micrococcaceae;Kocuria;Kocuria palustris	0	0	0	0	0	0	0	0	0
Bacteria;Actinobacteria;Actinobacteria;Micrococcales;Micrococcaceae;Micrococcus;Micrococcus luteus	0	0	0	0	0	0	0	0	0
Bacteria;Actinobacteria;Actinobacteria;Micrococcales;Micrococcaceae;Pseudarthrobacter;Pseudarthrobacter siccitolerans	0	0	0	0	0	0	0	0	0
Bacteria;Actinobacteria;Actinobacteria;Micrococcales;Micrococcaceae;Rothia;Rothia aeria	0	0	0	0	0	0	0	0	0
Bacteria;Actinobacteria;Actinobacteria;Micrococcales;Micrococcaceae;Rothia;Rothia dentocariosa	0	0	0	0	0	0	0	0	0
Bacteria;Actinobacteria;Actinobacteria;Micrococcales;Micrococcaceae;Rothia;Rothia mucilaginosa	0	0	0	30	0	0	0	0	0
Bacteria;Actinobacteria;Actinobacteria;Micrococcales;Promicromonosporaceae;Cellulosimicrobium;Cellulosimicrobium funkei	0	0	0	0	0	0	0	0	0
Bacteria;Actinobacteria;Actinobacteria;Micrococcales;Ruaniaceae;Haloactinobacterium;Haloactinobacterium album	0	0	0	0	0	0	0	0	0
Bacteria;Actinobacteria;Actinobacteria;Nakamurellales;Nakamurellaceae;Nakamurella;Nakamurella multipartita	0	0	0	0	0	0	0	0	0
Bacteria;Actinobacteria;Actinobacteria;Propionibacteriales;Propionibacteriaceae;Cutibacterium;Cutibacterium acnes	0	0	0	0	0	0	0	0	0
Bacteria;Actinobacteria;Actinobacteria;Propionibacteriales;Propionibacteriaceae;Cutibacterium;Cutibacterium avidum	0	0	0	0	0	0	0	0	0
Bacteria;Actinobacteria;Actinobacteria;Propionibacteriales;Propionibacteriaceae;Cutibacterium;Cutibacterium granulosum	0	0	0	0	0	0	0	0	0
Bacteria;Actinobacteria;Actinobacteria;Propionibacteriales;Propionibacteriaceae;Propionibacterium;Propionibacterium acidifaciens	0	0	0	0	0	0	0	0	0
Bacteria;Actinobacteria;Actinobacteria;Propionibacteriales;Propionibacteriaceae;Tessaracoccus;Tessaracoccus arenae	0	0	0	0	0	0	0	0	0
Bacteria;Actinobacteria;Actinobacteria;Propionibacteriales;Propionibacteriaceae;Tessaracoccus;Tessaracoccus flavus	0	0	0	0	0	0	0	0	0
Bacteria;Actinobacteria;Coriobacteriia;Coriobacteriales;Atopobiaceae;Atopobium;Atopobium parvulum	0	0	0	0	0	0	0	0	0
Bacteria;Actinobacteria;Coriobacteriia;Coriobacteriales;Coriobacteriaceae;Collinsella;Collinsella aerofaciens	3	0	0	0	0	523	0	304	3
Bacteria;Actinobacteria;Coriobacteriia;Coriobacteriales;Coriobacteriaceae;Senegalimassilia;Senegalimassilia anaerobia	0	0	0	0	0	0	0	17	0
Bacteria;Actinobacteria;Coriobacteriia;Eggerthellales;Eggerthellaceae;Adlercreutzia;Adlercreutzia equolifaciens	0	0	0	0	0	0	0	12	0
Bacteria;Actinobacteria;Coriobacteriia;Eggerthellales;Eggerthellaceae;Eggerthella;Eggerthella lenta	0	0	0	0	0	15	0	0	0
Bacteria;Bacteroidetes;Bacteroidia;Bacteroidales;Bacteroidaceae;Bacteroides;Bacteroides barnesiae	0	0	0	0	0	0	0	212	0
Bacteria;Bacteroidetes;Bacteroidia;Bacteroidales;Bacteroidaceae;Bacteroides;Bacteroides caccae	0	0	0	0	0	0	0	183	9
Bacteria;Bacteroidetes;Bacteroidia;Bacteroidales;Bacteroidaceae;Bacteroides;Bacteroides caecigallinarum	0	0	0	0	0	0	0	0	0
Bacteria;Bacteroidetes;Bacteroidia;Bacteroidales;Bacteroidaceae;Bacteroides;Bacteroides caecimuris	0	0	0	0	0	0	0	0	1
Bacteria;Bacteroidetes;Bacteroidia;Bacteroidales;Bacteroidaceae;Bacteroides;Bacteroides cellulosilyticus	12	0	0	0	0	0	0	0	0
Bacteria;Bacteroidetes;Bacteroidia;Bacteroidales;Bacteroidaceae;Bacteroides;Bacteroides coprocola	0	0	8	0	0	0	0	0	0
Bacteria;Bacteroidetes;Bacteroidia;Bacteroidales;Bacteroidaceae;Bacteroides;Bacteroides dorei	69	0	0	0	0	0	235	688	857
Bacteria;Bacteroidetes;Bacteroidia;Bacteroidales;Bacteroidaceae;Bacteroides;Bacteroides eggerthii	0	0	0	0	0	0	26	0	27
Bacteria;Bacteroidetes;Bacteroidia;Bacteroidales;Bacteroidaceae;Bacteroides;Bacteroides faecis	5	0	0	0	0	2455	1	0	1
Bacteria;Bacteroidetes;Bacteroidia;Bacteroidales;Bacteroidaceae;Bacteroides;Bacteroides finegoldii	0	0	0	0	0	12	0	0	0
Bacteria;Bacteroidetes;Bacteroidia;Bacteroidales;Bacteroidaceae;Bacteroides;Bacteroides fragilis	0	38	0	0	0	12559	0	201	1
Bacteria;Bacteroidetes;Bacteroidia;Bacteroidales;Bacteroidaceae;Bacteroides;Bacteroides graminisolvens	0	0	0	0	0	0	0	0	0
Bacteria;Bacteroidetes;Bacteroidia;Bacteroidales;Bacteroidaceae;Bacteroides;Bacteroides intestinalis	0	0	0	0	0	0	0	33	0
Bacteria;Bacteroidetes;Bacteroidia;Bacteroidales;Bacteroidaceae;Bacteroides;Bacteroides massiliensis	43	0	6	0	0	45	29	380	0
Bacteria;Bacteroidetes;Bacteroidia;Bacteroidales;Bacteroidaceae;Bacteroides;Bacteroides nordii	0	0	0	0	0	0	0	0	0
Bacteria;Bacteroidetes;Bacteroidia;Bacteroidales;Bacteroidaceae;Bacteroides;Bacteroides oleiciplenus	0	0	0	0	0	0	1	0	0
Bacteria;Bacteroidetes;Bacteroidia;Bacteroidales;Bacteroidaceae;Bacteroides;Bacteroides ovatus	6	0	0	0	0	30	0	365	7
Bacteria;Bacteroidetes;Bacteroidia;Bacteroidales;Bacteroidaceae;Bacteroides;Bacteroides plebeius	0	0	6	0	0	15	0	4225	0
Bacteria;Bacteroidetes;Bacteroidia;Bacteroidales;Bacteroidaceae;Bacteroides;Bacteroides reticulotermitis	0	0	0	0	0	0	0	0	0
Bacteria;Bacteroidetes;Bacteroidia;Bacteroidales;Bacteroidaceae;Bacteroides;Bacteroides salanitronis	0	0	0	0	0	0	0	0	0
Bacteria;Bacteroidetes;Bacteroidia;Bacteroidales;Bacteroidaceae;Bacteroides;Bacteroides salyersiae	0	0	0	0	0	0	0	39	0
Bacteria;Bacteroidetes;Bacteroidia;Bacteroidales;Bacteroidaceae;Bacteroides;Bacteroides stercorirosoris	0	0	0	0	0	0	1	0	0
Bacteria;Bacteroidetes;Bacteroidia;Bacteroidales;Bacteroidaceae;Bacteroides;Bacteroides stercoris	255	0	0	0	0	0	0	581	23
Bacteria;Bacteroidetes;Bacteroidia;Bacteroidales;Bacteroidaceae;Bacteroides;Bacteroides thetaiotaomicron	0	0	0	0	0	32	0	39	0
Bacteria;Bacteroidetes;Bacteroidia;Bacteroidales;Bacteroidaceae;Bacteroides;Bacteroides uniformis	4	0	0	0	0	135	76	586	40
Bacteria;Bacteroidetes;Bacteroidia;Bacteroidales;Bacteroidaceae;Bacteroides;Bacteroides vulgatus	29	4450	49	0	0	2665	4	36	29
Bacteria;Bacteroidetes;Bacteroidia;Bacteroidales;Bacteroidaceae;Bacteroides;Bacteroides xylanisolvens	5	0	0	0	0	773	2	23	0
Bacteria;Bacteroidetes;Bacteroidia;Bacteroidales;Bacteroidaceae;Bacteroides;Bacteroides xylanolyticus	0	0	0	0	0	0	0	0	0
Bacteria;Bacteroidetes;Bacteroidia;Bacteroidales;Bacteroidaceae;Mediterranea;Mediterranea massiliensis	0	0	0	0	0	0	0	0	0
Bacteria;Bacteroidetes;Bacteroidia;Bacteroidales;Barnesiellaceae;Barnesiella;Barnesiella intestinihominis	0	0	0	0	0	0	4	567	10
Bacteria;Bacteroidetes;Bacteroidia;Bacteroidales;Dysgonamonadaceae;Dysgonomonas;Dysgonomonas alginatilytica	0	0	0	0	0	0	0	0	0
Bacteria;Bacteroidetes;Bacteroidia;Bacteroidales;Dysgonamonadaceae;Dysgonomonas;Dysgonomonas capnocytophagoides	0	0	0	0	0	0	0	0	0
Bacteria;Bacteroidetes;Bacteroidia;Bacteroidales;Dysgonamonadaceae;Dysgonomonas;Dysgonomonas gadei	0	0	0	0	0	0	0	0	0
Bacteria;Bacteroidetes;Bacteroidia;Bacteroidales;Dysgonamonadaceae;Dysgonomonas;Dysgonomonas mossii	0	0	0	0	0	0	0	0	0
Bacteria;Bacteroidetes;Bacteroidia;Bacteroidales;Dysgonamonadaceae;Dysgonomonas;Dysgonomonas oryzarvi	0	0	0	0	0	0	0	0	0
Bacteria;Bacteroidetes;Bacteroidia;Bacteroidales;Dysgonamonadaceae;Proteiniphilum;Proteiniphilum acetatigenes	0	0	0	0	0	0	0	0	0
Bacteria;Bacteroidetes;Bacteroidia;Bacteroidales;Dysgonamonadaceae;Proteiniphilum;Proteiniphilum saccharofermentans	0	0	0	0	0	0	0	0	0
Bacteria;Bacteroidetes;Bacteroidia;Bacteroidales;Odoribacteraceae;Butyricimonas;Butyricimonas faecihominis	0	0	0	0	0	0	0	120	4
Bacteria;Bacteroidetes;Bacteroidia;Bacteroidales;Odoribacteraceae;Butyricimonas;Butyricimonas paravirosa	0	0	0	0	0	0	0	83	2
Bacteria;Bacteroidetes;Bacteroidia;Bacteroidales;Odoribacteraceae;Butyricimonas;Butyricimonas synergistica	0	0	0	0	0	0	0	4	0
Bacteria;Bacteroidetes;Bacteroidia;Bacteroidales;Odoribacteraceae;Butyricimonas;Butyricimonas virosa	2	0	0	0	0	5	0	254	0
Bacteria;Bacteroidetes;Bacteroidia;Bacteroidales;Odoribacteraceae;Culturomica;Culturomica massiliensis	0	0	0	0	0	0	0	0	0
Bacteria;Bacteroidetes;Bacteroidia;Bacteroidales;Odoribacteraceae;Odoribacter;Odoribacter splanchnicus	0	0	0	0	0	67	0	311	3
Bacteria;Bacteroidetes;Bacteroidia;Bacteroidales;Paludibacteraceae;Paludibacter;Paludibacter propionicigenes	0	0	0	0	0	0	0	0	0
Bacteria;Bacteroidetes;Bacteroidia;Bacteroidales;Porphyromonadaceae;Macellibacteroides;Macellibacteroides fermentans	0	0	0	0	0	0	0	0	0
Bacteria;Bacteroidetes;Bacteroidia;Bacteroidales;Porphyromonadaceae;Petrimonas;Petrimonas sulfuriphila	0	0	0	0	0	0	0	0	0
Bacteria;Bacteroidetes;Bacteroidia;Bacteroidales;Porphyromonadaceae;Porphyromonas;Porphyromonas endodontalis	0	0	0	0	0	0	0	0	0
Bacteria;Bacteroidetes;Bacteroidia;Bacteroidales;Porphyromonadaceae;Porphyromonas;Porphyromonas pasteri	0	0	0	0	0	0	0	0	0
Bacteria;Bacteroidetes;Bacteroidia;Bacteroidales;Prevotellaceae;Alloprevotella;Alloprevotella rava	0	0	0	0	0	0	0	0	0
Bacteria;Bacteroidetes;Bacteroidia;Bacteroidales;Prevotellaceae;Massiliprevotella;Massiliprevotella massiliensis	0	0	0	0	0	0	0	0	0
Bacteria;Bacteroidetes;Bacteroidia;Bacteroidales;Prevotellaceae;Metaprevotella;Metaprevotella massiliensis	0	0	0	0	0	0	0	0	0
Bacteria;Bacteroidetes;Bacteroidia;Bacteroidales;Prevotellaceae;Paraprevotella;Paraprevotella clara	0	0	0	0	0	0	0	92	0
Bacteria;Bacteroidetes;Bacteroidia;Bacteroidales;Prevotellaceae;Prevotella;Prevotella buccae	0	0	0	0	0	614	0	0	0
Bacteria;Bacteroidetes;Bacteroidia;Bacteroidales;Prevotellaceae;Prevotella;Prevotella buccalis	0	0	0	0	0	17	0	0	0
Bacteria;Bacteroidetes;Bacteroidia;Bacteroidales;Prevotellaceae;Prevotella;Prevotella copri	0	0	309	4	0	28	0	0	0
Bacteria;Bacteroidetes;Bacteroidia;Bacteroidales;Prevotellaceae;Prevotella;Prevotella corporis	0	0	0	0	0	0	0	0	0
Bacteria;Bacteroidetes;Bacteroidia;Bacteroidales;Prevotellaceae;Prevotella;Prevotella denticola	0	0	0	0	0	10	0	0	0
Bacteria;Bacteroidetes;Bacteroidia;Bacteroidales;Prevotellaceae;Prevotella;Prevotella disiens	0	0	0	0	0	0	0	12	0
Bacteria;Bacteroidetes;Bacteroidia;Bacteroidales;Prevotellaceae;Prevotella;Prevotella histicola	0	0	0	0	0	0	0	0	0
Bacteria;Bacteroidetes;Bacteroidia;Bacteroidales;Prevotellaceae;Prevotella;Prevotella intermedia	0	0	0	0	0	0	0	0	0
Bacteria;Bacteroidetes;Bacteroidia;Bacteroidales;Prevotellaceae;Prevotella;Prevotella maculosa	0	0	4	0	0	0	0	0	0
Bacteria;Bacteroidetes;Bacteroidia;Bacteroidales;Prevotellaceae;Prevotella;Prevotella melaninogenica	0	0	0	0	0	54	0	0	0
Bacteria;Bacteroidetes;Bacteroidia;Bacteroidales;Prevotellaceae;Prevotella;Prevotella nanceiensis	0	0	0	0	0	0	0	0	0
Bacteria;Bacteroidetes;Bacteroidia;Bacteroidales;Prevotellaceae;Prevotella;Prevotella nigrescens	0	0	0	0	0	0	0	0	0
Bacteria;Bacteroidetes;Bacteroidia;Bacteroidales;Prevotellaceae;Prevotella;Prevotella oris	0	0	0	0	0	1399	0	0	0
Bacteria;Bacteroidetes;Bacteroidia;Bacteroidales;Prevotellaceae;Prevotella;Prevotella oulorum	0	0	0	0	0	0	0	0	0
Bacteria;Bacteroidetes;Bacteroidia;Bacteroidales;Prevotellaceae;Prevotella;Prevotella paludivivens	0	0	0	0	0	0	0	0	0
Bacteria;Bacteroidetes;Bacteroidia;Bacteroidales;Prevotellaceae;Prevotella;Prevotella salivae	0	0	0	0	0	0	0	0	0
Bacteria;Bacteroidetes;Bacteroidia;Bacteroidales;Prevotellaceae;Prevotella;Prevotella scopos	0	0	0	0	0	0	0	0	0
Bacteria;Bacteroidetes;Bacteroidia;Bacteroidales;Prevotellaceae;Prevotella;Prevotella shahii	0	0	0	0	0	44	0	0	0
Bacteria;Bacteroidetes;Bacteroidia;Bacteroidales;Prevotellaceae;Prevotella;Prevotella stercorea	0	0	0	0	0	1236	0	0	0
Bacteria;Bacteroidetes;Bacteroidia;Bacteroidales;Prevotellaceae;Prevotella;Prevotella timonensis	0	0	0	0	0	0	0	0	0
Bacteria;Bacteroidetes;Bacteroidia;Bacteroidales;Prevotellaceae;Prevotellamassilia;Prevotellamassilia timonensis	0	0	0	0	0	0	0	0	0
Bacteria;Bacteroidetes;Bacteroidia;Bacteroidales;Rikenellaceae;Acetobacteroides;Acetobacteroides hydrogenigenes	0	0	0	0	0	0	0	0	0
Bacteria;Bacteroidetes;Bacteroidia;Bacteroidales;Rikenellaceae;Alistipes;Alistipes finegoldii	0	0	0	0	0	0	0	57	0
Bacteria;Bacteroidetes;Bacteroidia;Bacteroidales;Rikenellaceae;Alistipes;Alistipes ihumii	2	0	0	0	0	0	0	0	1
Bacteria;Bacteroidetes;Bacteroidia;Bacteroidales;Rikenellaceae;Alistipes;Alistipes indistinctus	0	0	0	0	0	30	0	14	0
Bacteria;Bacteroidetes;Bacteroidia;Bacteroidales;Rikenellaceae;Alistipes;Alistipes inops	0	0	0	0	0	0	0	0	0
Bacteria;Bacteroidetes;Bacteroidia;Bacteroidales;Rikenellaceae;Alistipes;Alistipes obesi	0	0	0	0	0	0	0	165	0
Bacteria;Bacteroidetes;Bacteroidia;Bacteroidales;Rikenellaceae;Alistipes;Alistipes onderdonkii	20	0	0	0	0	21	0	746	0
Bacteria;Bacteroidetes;Bacteroidia;Bacteroidales;Rikenellaceae;Alistipes;Alistipes putredinis	0	0	0	0	0	0	32	1641	138
Bacteria;Bacteroidetes;Bacteroidia;Bacteroidales;Rikenellaceae;Alistipes;Alistipes senegalensis	0	0	0	0	0	0	7	42	22
Bacteria;Bacteroidetes;Bacteroidia;Bacteroidales;Rikenellaceae;Alistipes;Alistipes shahii	0	0	0	0	0	0	4	137	0
Bacteria;Bacteroidetes;Bacteroidia;Bacteroidales;Rikenellaceae;Anaerocella;Anaerocella delicata	0	0	0	0	0	0	0	0	0
Bacteria;Bacteroidetes;Bacteroidia;Bacteroidales;Tannerellaceae;Parabacteroides;Parabacteroides chartae	0	0	0	0	0	0	0	0	0
Bacteria;Bacteroidetes;Bacteroidia;Bacteroidales;Tannerellaceae;Parabacteroides;Parabacteroides distasonis	0	0	0	0	0	0	0	151	10
Bacteria;Bacteroidetes;Bacteroidia;Bacteroidales;Tannerellaceae;Parabacteroides;Parabacteroides gordonii	0	0	0	0	0	0	0	15	0
Bacteria;Bacteroidetes;Bacteroidia;Bacteroidales;Tannerellaceae;Parabacteroides;Parabacteroides johnsonii	4	0	0	0	0	0	0	0	0
Bacteria;Bacteroidetes;Bacteroidia;Bacteroidales;Tannerellaceae;Parabacteroides;Parabacteroides merdae	0	0	0	0	0	0	0	253	49
Bacteria;Bacteroidetes;Bacteroidia;Bacteroidales;Tannerellaceae;Tannerella;Tannerella forsythia	0	0	7	0	0	0	0	0	0
Bacteria;Bacteroidetes;Chitinophagia;Chitinophagales;Chitinophagaceae;Asinibacterium;Asinibacterium lactis	0	0	0	0	0	0	0	0	0
Bacteria;Bacteroidetes;Chitinophagia;Chitinophagales;Chitinophagaceae;Chitinophaga;Chitinophaga barathri	0	0	0	0	0	0	0	0	0
Bacteria;Bacteroidetes;Chitinophagia;Chitinophagales;Chitinophagaceae;Chitinophaga;Chitinophaga polysaccharea	0	0	0	0	0	0	0	0	0
Bacteria;Bacteroidetes;Chitinophagia;Chitinophagales;Chitinophagaceae;Ferruginibacter;Ferruginibacter paludis	0	0	0	0	0	0	0	0	0
Bacteria;Bacteroidetes;Chitinophagia;Chitinophagales;Chitinophagaceae;Haoranjiania;Haoranjiania flava	0	0	0	0	0	0	0	0	0
Bacteria;Bacteroidetes;Chitinophagia;Chitinophagales;Chitinophagaceae;Hydrotalea;Hydrotalea flava	0	0	0	0	0	0	0	0	0
Bacteria;Bacteroidetes;Chitinophagia;Chitinophagales;Chitinophagaceae;Niabella;Niabella yanshanensis	0	0	0	0	0	0	0	0	0
Bacteria;Bacteroidetes;Chitinophagia;Chitinophagales;Chitinophagaceae;Taibaiella;Taibaiella koreensis	0	0	0	0	0	0	0	0	0
Bacteria;Bacteroidetes;Chitinophagia;Chitinophagales;Chitinophagaceae;Terrimonas;Terrimonas rubra	0	0	0	0	0	0	0	0	0
Bacteria;Bacteroidetes;Cytophagia;Cytophagales;Cytophagaceae;Flectobacillus;Flectobacillus roseus	0	0	0	0	0	0	0	0	0
Bacteria;Bacteroidetes;Cytophagia;Cytophagales;Cytophagaceae;Leadbetterella;Leadbetterella byssophila	0	0	0	0	0	0	0	0	0
Bacteria;Bacteroidetes;Cytophagia;Cytophagales;Cytophagaceae;Rhodocytophaga;Rhodocytophaga aerolata	0	0	0	0	0	0	0	0	0
Bacteria;Bacteroidetes;Cytophagia;Cytophagales;Cytophagaceae;Siphonobacter;Siphonobacter aquaeclarae	0	0	0	0	0	0	0	0	0
Bacteria;Bacteroidetes;Flavobacteriia;Flavobacteriales;Flavobacteriaceae;Aequorivita;Aequorivita viscosa	0	0	0	0	0	0	0	0	0
Bacteria;Bacteroidetes;Flavobacteriia;Flavobacteriales;Flavobacteriaceae;Capnocytophaga;Capnocytophaga leadbetteri	0	0	0	0	0	0	0	0	0
Bacteria;Bacteroidetes;Flavobacteriia;Flavobacteriales;Flavobacteriaceae;Chryseobacterium;Chryseobacterium arachidis	0	0	0	0	0	0	0	0	0
Bacteria;Bacteroidetes;Flavobacteriia;Flavobacteriales;Flavobacteriaceae;Chryseobacterium;Chryseobacterium bovis	0	0	0	0	0	0	0	0	0
Bacteria;Bacteroidetes;Flavobacteriia;Flavobacteriales;Flavobacteriaceae;Chryseobacterium;Chryseobacterium culicis	0	0	0	0	0	0	0	0	0
Bacteria;Bacteroidetes;Flavobacteriia;Flavobacteriales;Flavobacteriaceae;Chryseobacterium;Chryseobacterium gambrini	0	0	0	0	0	0	0	0	0
Bacteria;Bacteroidetes;Flavobacteriia;Flavobacteriales;Flavobacteriaceae;Chryseobacterium;Chryseobacterium geocarposphaerae	0	0	0	0	0	0	0	0	0
Bacteria;Bacteroidetes;Flavobacteriia;Flavobacteriales;Flavobacteriaceae;Chryseobacterium;Chryseobacterium indoltheticum	0	0	0	0	0	0	0	0	0
Bacteria;Bacteroidetes;Flavobacteriia;Flavobacteriales;Flavobacteriaceae;Chryseobacterium;Chryseobacterium montanum	0	0	0	0	0	0	0	0	0
Bacteria;Bacteroidetes;Flavobacteriia;Flavobacteriales;Flavobacteriaceae;Chryseobacterium;Chryseobacterium nakagawai	0	0	0	0	0	0	0	0	0
Bacteria;Bacteroidetes;Flavobacteriia;Flavobacteriales;Flavobacteriaceae;Chryseobacterium;Chryseobacterium oncorhynchi	0	0	0	0	0	0	0	0	0
Bacteria;Bacteroidetes;Flavobacteriia;Flavobacteriales;Flavobacteriaceae;Chryseobacterium;Chryseobacterium taichungense	0	0	0	0	0	0	0	0	0
Bacteria;Bacteroidetes;Flavobacteriia;Flavobacteriales;Flavobacteriaceae;Chryseobacterium;Chryseobacterium taiwanense	0	0	0	0	0	0	0	0	0
Bacteria;Bacteroidetes;Flavobacteriia;Flavobacteriales;Flavobacteriaceae;Chryseobacterium;Chryseobacterium vrystaatense	0	0	0	0	0	0	0	0	0
Bacteria;Bacteroidetes;Flavobacteriia;Flavobacteriales;Flavobacteriaceae;Cloacibacterium;Cloacibacterium caeni	0	0	0	0	0	0	0	0	0
Bacteria;Bacteroidetes;Flavobacteriia;Flavobacteriales;Flavobacteriaceae;Empedobacter;Empedobacter brevis	0	0	0	0	0	0	0	0	0
Bacteria;Bacteroidetes;Flavobacteriia;Flavobacteriales;Flavobacteriaceae;Empedobacter;Empedobacter falsenii	0	0	0	0	0	0	0	0	0
Bacteria;Bacteroidetes;Flavobacteriia;Flavobacteriales;Flavobacteriaceae;Flavobacterium;Flavobacterium daemonense	0	0	0	0	0	0	0	0	0
Bacteria;Bacteroidetes;Flavobacteriia;Flavobacteriales;Flavobacteriaceae;Flavobacterium;Flavobacterium gilvum	0	0	0	0	0	0	0	0	0
Bacteria;Bacteroidetes;Flavobacteriia;Flavobacteriales;Flavobacteriaceae;Flavobacterium;Flavobacterium ginsengisoli	0	0	0	0	0	0	0	0	0
Bacteria;Bacteroidetes;Flavobacteriia;Flavobacteriales;Flavobacteriaceae;Flavobacterium;Flavobacterium lindanitolerans	0	0	0	0	0	0	0	0	0
Bacteria;Bacteroidetes;Flavobacteriia;Flavobacteriales;Flavobacteriaceae;Flavobacterium;Flavobacterium lutivivi	0	0	0	0	0	0	0	0	0
Bacteria;Bacteroidetes;Flavobacteriia;Flavobacteriales;Flavobacteriaceae;Flavobacterium;Flavobacterium rakeshii	0	0	0	0	0	0	0	0	0
Bacteria;Bacteroidetes;Flavobacteriia;Flavobacteriales;Flavobacteriaceae;Flavobacterium;Flavobacterium ummariense	0	0	0	0	0	0	0	0	0
Bacteria;Bacteroidetes;Flavobacteriia;Flavobacteriales;Flavobacteriaceae;Myroides;Myroides indicus	0	0	0	0	0	0	0	0	0
Bacteria;Bacteroidetes;Flavobacteriia;Flavobacteriales;Flavobacteriaceae;Myroides;Myroides odoratus	0	0	0	0	0	0	0	0	0
Bacteria;Bacteroidetes;Sphingobacteriia;Sphingobacteriales;Sphingobacteriaceae;Nubsella;Nubsella zeaxanthinifaciens	0	0	0	0	0	0	0	0	0
Bacteria;Bacteroidetes;Sphingobacteriia;Sphingobacteriales;Sphingobacteriaceae;Olivibacter;Olivibacter soli	0	0	0	0	0	0	0	0	0
Bacteria;Bacteroidetes;Sphingobacteriia;Sphingobacteriales;Sphingobacteriaceae;Parapedobacter;Parapedobacter pyrenivorans	0	0	0	0	0	0	0	0	0
Bacteria;Bacteroidetes;Sphingobacteriia;Sphingobacteriales;Sphingobacteriaceae;Pedobacter;Pedobacter composti	0	0	0	0	0	0	0	0	0
Bacteria;Bacteroidetes;Sphingobacteriia;Sphingobacteriales;Sphingobacteriaceae;Pedobacter;Pedobacter jejuensis	0	0	0	0	0	0	0	0	0
Bacteria;Bacteroidetes;Sphingobacteriia;Sphingobacteriales;Sphingobacteriaceae;Pedobacter;Pedobacter koreensis	0	0	0	0	0	0	0	0	0
Bacteria;Bacteroidetes;Sphingobacteriia;Sphingobacteriales;Sphingobacteriaceae;Pedobacter;Pedobacter roseus	0	0	0	0	0	0	0	0	0
Bacteria;Bacteroidetes;Sphingobacteriia;Sphingobacteriales;Sphingobacteriaceae;Pedobacter;Pedobacter ruber	0	0	0	0	0	0	0	0	0
Bacteria;Bacteroidetes;Sphingobacteriia;Sphingobacteriales;Sphingobacteriaceae;Pedobacter;Pedobacter silvilitoris	0	0	0	0	0	0	0	0	0
Bacteria;Bacteroidetes;Sphingobacteriia;Sphingobacteriales;Sphingobacteriaceae;Pedobacter;Pedobacter xixiisoli	0	0	0	0	0	0	0	0	0
Bacteria;Bacteroidetes;Sphingobacteriia;Sphingobacteriales;Sphingobacteriaceae;Pelobium;Pelobium manganitolerans	0	0	0	0	0	0	0	0	0
Bacteria;Bacteroidetes;Sphingobacteriia;Sphingobacteriales;Sphingobacteriaceae;Pseudopedobacter;Pseudopedobacter beijingensis	0	0	0	0	0	0	0	0	0
Bacteria;Bacteroidetes;Sphingobacteriia;Sphingobacteriales;Sphingobacteriaceae;Pseudopedobacter;Pseudopedobacter saltans	0	0	0	0	0	0	0	0	0
Bacteria;Bacteroidetes;Sphingobacteriia;Sphingobacteriales;Sphingobacteriaceae;Pseudosphingobacterium;Pseudosphingobacterium domesticum	0	0	0	0	0	0	0	0	0
Bacteria;Bacteroidetes;Sphingobacteriia;Sphingobacteriales;Sphingobacteriaceae;Sphingobacterium;Sphingobacterium cellulitidis	0	0	0	0	0	0	0	0	0
Bacteria;Bacteroidetes;Sphingobacteriia;Sphingobacteriales;Sphingobacteriaceae;Sphingobacterium;Sphingobacterium ginsenosidimutans	0	0	0	0	0	0	0	0	0
Bacteria;Bacteroidetes;Sphingobacteriia;Sphingobacteriales;Sphingobacteriaceae;Sphingobacterium;Sphingobacterium hotanense	0	0	0	0	0	0	0	0	0
Bacteria;Bacteroidetes;Sphingobacteriia;Sphingobacteriales;Sphingobacteriaceae;Sphingobacterium;Sphingobacterium kyonggiense	0	0	0	0	0	0	0	0	0
Bacteria;Bacteroidetes;Sphingobacteriia;Sphingobacteriales;Sphingobacteriaceae;Sphingobacterium;Sphingobacterium mucilaginosum	0	0	0	0	0	0	0	0	0
Bacteria;Bacteroidetes;Sphingobacteriia;Sphingobacteriales;Sphingobacteriaceae;Sphingobacterium;Sphingobacterium multivorum	0	0	0	0	0	0	0	0	0
Bacteria;Bacteroidetes;Sphingobacteriia;Sphingobacteriales;Sphingobacteriaceae;Sphingobacterium;Sphingobacterium nematocida	0	0	0	0	0	0	0	0	0
Bacteria;Bacteroidetes;Sphingobacteriia;Sphingobacteriales;Sphingobacteriaceae;Sphingobacterium;Sphingobacterium pakistanense	0	0	0	0	0	0	0	0	0
Bacteria;Bacteroidetes;Sphingobacteriia;Sphingobacteriales;Sphingobacteriaceae;Sphingobacterium;Sphingobacterium psychroaquaticum	0	0	0	0	0	0	0	0	0
Bacteria;Bacteroidetes;Sphingobacteriia;Sphingobacteriales;Sphingobacteriaceae;Sphingobacterium;Sphingobacterium siyangense	0	0	0	0	0	0	0	0	0
Bacteria;Bacteroidetes;Sphingobacteriia;Sphingobacteriales;Sphingobacteriaceae;Sphingobacterium;Sphingobacterium yamdrokense	0	0	0	0	0	0	0	0	0
Bacteria;Cyanobacteria;Oscillatoriophycideae;Oscillatoriales;Coleofasciculaceae;Kastovskya;Kastovskya adunca	0	0	0	0	0	0	0	0	0
Bacteria;Deinococcus-Thermus;Deinococci;Deinococcales;Deinococcaceae;Deinococcus;Deinococcus hopiensis	0	0	0	0	0	0	0	0	0
Bacteria;Deinococcus-Thermus;Deinococci;Deinococcales;Deinococcaceae;Deinococcus;Deinococcus malanensis	0	0	0	0	0	0	0	0	0
Bacteria;Firmicutes;Bacilli;Bacillales;Bacillaceae;Anaerobacillus;Anaerobacillus macyae	0	0	0	0	0	0	0	0	0
Bacteria;Firmicutes;Bacilli;Bacillales;Bacillaceae;Anoxybacillus;Anoxybacillus caldiproteolyticus	0	0	0	0	0	0	0	0	0
Bacteria;Firmicutes;Bacilli;Bacillales;Bacillaceae;Anoxybacillus;Anoxybacillus geothermalis	0	0	0	0	0	0	0	0	0
Bacteria;Firmicutes;Bacilli;Bacillales;Bacillaceae;Anoxybacillus;Anoxybacillus rupiensis	0	0	0	0	0	0	0	0	0
Bacteria;Firmicutes;Bacilli;Bacillales;Bacillaceae;Anoxybacillus;Anoxybacillus thermarum	0	0	0	0	0	0	0	0	0
Bacteria;Firmicutes;Bacilli;Bacillales;Bacillaceae;Anoxybacillus;Anoxybacillus voinovskiensis	0	0	0	0	0	0	0	0	0
Bacteria;Firmicutes;Bacilli;Bacillales;Bacillaceae;Bacillus;Bacillus circulans	0	0	0	0	0	0	0	0	0
Bacteria;Firmicutes;Bacilli;Bacillales;Bacillaceae;Bacillus;Bacillus coagulans	0	0	0	0	0	0	0	0	0
Bacteria;Firmicutes;Bacilli;Bacillales;Bacillaceae;Bacillus;Bacillus cohnii	0	0	0	0	0	0	0	0	0
Bacteria;Firmicutes;Bacilli;Bacillales;Bacillaceae;Bacillus;Bacillus depressus	0	0	0	0	0	0	0	0	0
Bacteria;Firmicutes;Bacilli;Bacillales;Bacillaceae;Bacillus;Bacillus filamentosus	0	0	0	0	0	0	0	0	0
Bacteria;Firmicutes;Bacilli;Bacillales;Bacillaceae;Bacillus;Bacillus hisashii	0	0	0	0	0	0	0	0	0
Bacteria;Firmicutes;Bacilli;Bacillales;Bacillaceae;Bacillus;Bacillus horneckiae	0	0	0	0	0	0	0	0	0
Bacteria;Firmicutes;Bacilli;Bacillales;Bacillaceae;Bacillus;Bacillus idriensis	0	0	0	0	0	0	0	0	0
Bacteria;Firmicutes;Bacilli;Bacillales;Bacillaceae;Bacillus;Bacillus nakamurai	0	0	0	0	0	0	0	0	0
Bacteria;Firmicutes;Bacilli;Bacillales;Bacillaceae;Bacillus;Bacillus nanhaiisediminis	0	0	0	0	0	0	0	0	0
Bacteria;Firmicutes;Bacilli;Bacillales;Bacillaceae;Bacillus;Bacillus niacini	0	0	0	0	0	0	0	0	0
Bacteria;Firmicutes;Bacilli;Bacillales;Bacillaceae;Bacillus;Bacillus pseudofirmus	0	0	0	0	0	0	0	0	0
Bacteria;Firmicutes;Bacilli;Bacillales;Bacillaceae;Bacillus;Bacillus seohaeanensis	0	0	0	0	0	0	0	0	0
Bacteria;Firmicutes;Bacilli;Bacillales;Bacillaceae;Bacillus;Bacillus smithii	0	0	0	0	0	0	0	0	0
Bacteria;Firmicutes;Bacilli;Bacillales;Bacillaceae;Bacillus;Bacillus swezeyi	0	0	0	0	0	0	0	0	0
Bacteria;Firmicutes;Bacilli;Bacillales;Bacillaceae;Bacillus;Bacillus taeanensis	0	0	0	0	0	0	0	0	0
Bacteria;Firmicutes;Bacilli;Bacillales;Bacillaceae;Bacillus;Bacillus tianshenii	0	0	0	0	0	0	0	0	0
Bacteria;Firmicutes;Bacilli;Bacillales;Bacillaceae;Falsibacillus;Falsibacillus pallidus	0	0	0	0	0	0	0	0	0
Bacteria;Firmicutes;Bacilli;Bacillales;Bacillaceae;Lysinibacillus;Lysinibacillus halotolerans	0	0	0	0	0	0	0	0	0
Bacteria;Firmicutes;Bacilli;Bacillales;Bacillaceae;Lysinibacillus;Lysinibacillus sphaericus	0	0	0	0	0	0	0	0	0
Bacteria;Firmicutes;Bacilli;Bacillales;Bacillaceae;Lysinibacillus;Lysinibacillus xylanilyticus	0	0	0	0	0	0	0	0	0
Bacteria;Firmicutes;Bacilli;Bacillales;Bacillaceae;Oceanobacillus;Oceanobacillus sojae	0	0	0	0	0	0	0	0	0
Bacteria;Firmicutes;Bacilli;Bacillales;Bacillaceae;Ornithinibacillus;Ornithinibacillus californiensis	0	0	0	0	0	0	0	0	0
Bacteria;Firmicutes;Bacilli;Bacillales;Paenibacillaceae;Brevibacillus;Brevibacillus borstelensis	0	0	0	0	0	0	0	0	0
Bacteria;Firmicutes;Bacilli;Bacillales;Paenibacillaceae;Brevibacillus;Brevibacillus parabrevis	0	0	0	0	0	0	0	0	0
Bacteria;Firmicutes;Bacilli;Bacillales;Paenibacillaceae;Paenibacillus;Paenibacillus darwinianus	0	0	0	0	0	0	0	0	0
Bacteria;Firmicutes;Bacilli;Bacillales;Planococcaceae;Kurthia;Kurthia gibsonii	0	0	0	0	0	0	0	0	0
Bacteria;Firmicutes;Bacilli;Bacillales;Planococcaceae;Paenisporosarcina;Paenisporosarcina indica	0	0	0	0	0	0	0	0	0
Bacteria;Firmicutes;Bacilli;Bacillales;Planococcaceae;Rummeliibacillus;Rummeliibacillus pycnus	0	0	0	0	0	0	0	0	0
Bacteria;Firmicutes;Bacilli;Bacillales;Sporolactobacillaceae;Sporolactobacillus;Sporolactobacillus vineae	0	0	0	0	0	0	0	0	0
Bacteria;Firmicutes;Bacilli;Bacillales;Staphylococcaceae;Salinicoccus;Salinicoccus sesuvii	0	0	0	0	0	0	0	0	0
Bacteria;Firmicutes;Bacilli;Bacillales;Staphylococcaceae;Staphylococcus;Staphylococcus aureus	0	0	0	0	0	0	0	0	0
Bacteria;Firmicutes;Bacilli;Bacillales;Staphylococcaceae;Staphylococcus;Staphylococcus capitis	0	0	0	0	0	0	0	0	0
Bacteria;Firmicutes;Bacilli;Bacillales;Staphylococcaceae;Staphylococcus;Staphylococcus caprae	0	0	0	0	0	0	0	0	0
Bacteria;Firmicutes;Bacilli;Bacillales;Staphylococcaceae;Staphylococcus;Staphylococcus equorum	0	0	0	0	0	0	0	0	0
Bacteria;Firmicutes;Bacilli;Bacillales;Staphylococcaceae;Staphylococcus;Staphylococcus hominis	0	0	0	0	0	0	0	0	0
Bacteria;Firmicutes;Bacilli;Bacillales;Staphylococcaceae;Staphylococcus;Staphylococcus sciuri	0	0	0	0	0	0	0	0	0
Bacteria;Firmicutes;Bacilli;Bacillales;Staphylococcaceae;Staphylococcus;Staphylococcus succinus	0	0	0	0	0	0	0	0	0
Bacteria;Firmicutes;Bacilli;Lactobacillales;Aerococcaceae;Abiotrophia;Abiotrophia defectiva	0	0	41	0	0	0	0	0	0
Bacteria;Firmicutes;Bacilli;Lactobacillales;Aerococcaceae;Aerococcus;Aerococcus urinaeequi	0	0	0	0	0	0	0	0	0
Bacteria;Firmicutes;Bacilli;Lactobacillales;Aerococcaceae;Facklamia;Facklamia tabacinasalis	0	0	0	0	0	0	0	0	0
Bacteria;Firmicutes;Bacilli;Lactobacillales;Carnobacteriaceae;Granulicatella;Granulicatella adiacens	0	0	28	67	14	19	0	0	0
Bacteria;Firmicutes;Bacilli;Lactobacillales;Carnobacteriaceae;Granulicatella;Granulicatella elegans	0	0	52	0	0	5	0	0	0
Bacteria;Firmicutes;Bacilli;Lactobacillales;Enterococcaceae;Enterococcus;Enterococcus canis	0	0	0	0	38	0	0	0	0
Bacteria;Firmicutes;Bacilli;Lactobacillales;Enterococcaceae;Enterococcus;Enterococcus casseliflavus	0	0	0	0	2	0	0	0	0
Bacteria;Firmicutes;Bacilli;Lactobacillales;Enterococcaceae;Enterococcus;Enterococcus diestrammenae	0	0	0	0	0	0	0	0	0
Bacteria;Firmicutes;Bacilli;Lactobacillales;Enterococcaceae;Enterococcus;Enterococcus durans	0	0	0	0	5	0	0	0	0
Bacteria;Firmicutes;Bacilli;Lactobacillales;Enterococcaceae;Enterococcus;Enterococcus faecalis	0	0	0	0	35	0	0	0	0
Bacteria;Firmicutes;Bacilli;Lactobacillales;Enterococcaceae;Enterococcus;Enterococcus faecium	0	0	0	1099	204	0	0	0	0
Bacteria;Firmicutes;Bacilli;Lactobacillales;Enterococcaceae;Enterococcus;Enterococcus malodoratus	0	0	0	0	0	0	0	0	0
Bacteria;Firmicutes;Bacilli;Lactobacillales;Enterococcaceae;Enterococcus;Enterococcus mundtii	0	0	0	0	0	0	0	0	0
Bacteria;Firmicutes;Bacilli;Lactobacillales;Enterococcaceae;Enterococcus;Enterococcus saigonensis	0	0	0	0	18	0	0	0	0
Bacteria;Firmicutes;Bacilli;Lactobacillales;Enterococcaceae;Enterococcus;Enterococcus thailandicus	0	0	0	0	0	0	0	0	0
Bacteria;Firmicutes;Bacilli;Lactobacillales;Enterococcaceae;Vagococcus;Vagococcus fluvialis	0	0	0	0	0	0	0	0	0
Bacteria;Firmicutes;Bacilli;Lactobacillales;Lactobacillaceae;Lactobacillus;Lactobacillus acidophilus	0	0	97	0	45	0	0	0	0
Bacteria;Firmicutes;Bacilli;Lactobacillales;Lactobacillaceae;Lactobacillus;Lactobacillus brantae	0	0	0	0	5	0	0	0	0
Bacteria;Firmicutes;Bacilli;Lactobacillales;Lactobacillaceae;Lactobacillus;Lactobacillus delbrueckii	0	0	0	225	72	0	0	9	0
Bacteria;Firmicutes;Bacilli;Lactobacillales;Lactobacillaceae;Lactobacillus;Lactobacillus fermentum	0	0	0	55	3	0	0	0	0
Bacteria;Firmicutes;Bacilli;Lactobacillales;Lactobacillaceae;Lactobacillus;Lactobacillus gallinarum	0	0	0	0	161	0	0	0	0
Bacteria;Firmicutes;Bacilli;Lactobacillales;Lactobacillaceae;Lactobacillus;Lactobacillus gasseri	0	0	18	27	37	0	0	0	0
Bacteria;Firmicutes;Bacilli;Lactobacillales;Lactobacillaceae;Lactobacillus;Lactobacillus graminis	0	0	0	0	0	0	0	0	0
Bacteria;Firmicutes;Bacilli;Lactobacillales;Lactobacillaceae;Lactobacillus;Lactobacillus harbinensis	0	0	0	0	0	0	0	0	0
Bacteria;Firmicutes;Bacilli;Lactobacillales;Lactobacillaceae;Lactobacillus;Lactobacillus helveticus	0	0	0	0	0	0	0	0	0
Bacteria;Firmicutes;Bacilli;Lactobacillales;Lactobacillaceae;Lactobacillus;Lactobacillus malefermentans	0	0	0	0	0	0	0	0	0
Bacteria;Firmicutes;Bacilli;Lactobacillales;Lactobacillaceae;Lactobacillus;Lactobacillus parabuchneri	0	0	0	0	1	0	0	0	0
Bacteria;Firmicutes;Bacilli;Lactobacillales;Lactobacillaceae;Lactobacillus;Lactobacillus plantarum	0	0	0	0	0	0	0	0	0
Bacteria;Firmicutes;Bacilli;Lactobacillales;Lactobacillaceae;Lactobacillus;Lactobacillus porcinae	0	0	0	0	60	0	0	0	0
Bacteria;Firmicutes;Bacilli;Lactobacillales;Lactobacillaceae;Lactobacillus;Lactobacillus rapi	0	0	0	0	0	0	0	0	0
Bacteria;Firmicutes;Bacilli;Lactobacillales;Lactobacillaceae;Lactobacillus;Lactobacillus reuteri	0	0	0	0	8	0	0	4	0
Bacteria;Firmicutes;Bacilli;Lactobacillales;Lactobacillaceae;Lactobacillus;Lactobacillus rhamnosus	0	0	0	0	2	0	0	0	0
Bacteria;Firmicutes;Bacilli;Lactobacillales;Lactobacillaceae;Lactobacillus;Lactobacillus rogosae	1	14	18	0	0	13	130	28	1
Bacteria;Firmicutes;Bacilli;Lactobacillales;Lactobacillaceae;Lactobacillus;Lactobacillus ruminis	0	0	0	0	0	0	0	0	0
Bacteria;Firmicutes;Bacilli;Lactobacillales;Lactobacillaceae;Lactobacillus;Lactobacillus salivarius	0	0	0	0	519	0	0	0	0
Bacteria;Firmicutes;Bacilli;Lactobacillales;Lactobacillaceae;Lactobacillus;Lactobacillus wasatchensis	0	0	0	0	0	0	0	0	0
Bacteria;Firmicutes;Bacilli;Lactobacillales;Lactobacillaceae;Pediococcus;Pediococcus parvulus	0	0	0	0	0	0	0	0	0
Bacteria;Firmicutes;Bacilli;Lactobacillales;Lactobacillaceae;Pediococcus;Pediococcus stilesii	0	0	0	0	6	0	0	0	0
Bacteria;Firmicutes;Bacilli;Lactobacillales;Leuconostocaceae;Weissella;Weissella confusa	0	0	0	0	0	0	0	0	0
Bacteria;Firmicutes;Bacilli;Lactobacillales;Leuconostocaceae;Weissella;Weissella paramesenteroides	0	0	0	0	0	0	0	0	0
Bacteria;Firmicutes;Bacilli;Lactobacillales;Streptococcaceae;Lactococcus;Lactococcus chungangensis	2	0	0	0	0	0	0	0	0
Bacteria;Firmicutes;Bacilli;Lactobacillales;Streptococcaceae;Lactococcus;Lactococcus garvieae	0	0	0	0	0	0	0	0	0
Bacteria;Firmicutes;Bacilli;Lactobacillales;Streptococcaceae;Lactococcus;Lactococcus lactis	1	0	8	0	0	0	0	0	0
Bacteria;Firmicutes;Bacilli;Lactobacillales;Streptococcaceae;Lactococcus;Lactococcus piscium	1	0	0	0	0	0	0	0	0
Bacteria;Firmicutes;Bacilli;Lactobacillales;Streptococcaceae;Lactococcus;Lactococcus taiwanensis	1	0	0	0	0	0	0	0	0
Bacteria;Firmicutes;Bacilli;Lactobacillales;Streptococcaceae;Streptococcus;Streptococcus agalactiae	0	0	0	0	0	66	0	0	0
Bacteria;Firmicutes;Bacilli;Lactobacillales;Streptococcaceae;Streptococcus;Streptococcus alactolyticus	0	0	0	0	2	0	0	0	0
Bacteria;Firmicutes;Bacilli;Lactobacillales;Streptococcaceae;Streptococcus;Streptococcus gordonii	0	0	0	0	51	0	0	0	0
Bacteria;Firmicutes;Bacilli;Lactobacillales;Streptococcaceae;Streptococcus;Streptococcus hongkongensis	0	0	0	0	96	0	0	0	0
Bacteria;Firmicutes;Bacilli;Lactobacillales;Streptococcaceae;Streptococcus;Streptococcus macedonicus	0	0	0	0	1	0	0	0	0
Bacteria;Firmicutes;Bacilli;Lactobacillales;Streptococcaceae;Streptococcus;Streptococcus massiliensis	0	0	0	0	0	7	0	0	0
Bacteria;Firmicutes;Bacilli;Lactobacillales;Streptococcaceae;Streptococcus;Streptococcus mitis	0	0	0	63	0	0	0	0	0
Bacteria;Firmicutes;Bacilli;Lactobacillales;Streptococcaceae;Streptococcus;Streptococcus parasanguinis	0	0	196	69	26	4	0	0	0
Bacteria;Firmicutes;Bacilli;Lactobacillales;Streptococcaceae;Streptococcus;Streptococcus porcorum	0	0	0	0	2	0	0	0	0
Bacteria;Firmicutes;Bacilli;Lactobacillales;Streptococcaceae;Streptococcus;Streptococcus rubneri	0	0	0	0	1	0	0	0	0
Bacteria;Firmicutes;Bacilli;Lactobacillales;Streptococcaceae;Streptococcus;Streptococcus salivarius	0	0	0	440	186	0	0	0	0
Bacteria;Firmicutes;Bacilli;Lactobacillales;Streptococcaceae;Streptococcus;Streptococcus sanguinis	0	0	0	0	0	0	0	0	0
Bacteria;Firmicutes;Bacilli;Lactobacillales;Streptococcaceae;Streptococcus;Streptococcus sinensis	0	0	0	0	1	0	0	0	0
Bacteria;Firmicutes;Bacilli;Lactobacillales;Streptococcaceae;Streptococcus;Streptococcus thermophilus	6	0	13128	2813	104	9	0	13	1
Bacteria;Firmicutes;Bacilli;Lactobacillales;Streptococcaceae;Streptococcus;Streptococcus vestibularis	0	0	18	0	0	0	0	0	0
Bacteria;Firmicutes;Clostridia;Clostridiales;Clostridiaceae;Clostridium;Clostridium aciditolerans	0	0	0	0	0	0	0	0	0
Bacteria;Firmicutes;Clostridia;Clostridiales;Clostridiaceae;Clostridium;Clostridium argentinense	0	0	0	0	0	0	0	0	0
Bacteria;Firmicutes;Clostridia;Clostridiales;Clostridiaceae;Clostridium;Clostridium butyricum	0	0	0	14968	0	0	0	0	0
Bacteria;Firmicutes;Clostridia;Clostridiales;Clostridiaceae;Clostridium;Clostridium chromiireducens	0	0	0	28	0	0	0	0	0
Bacteria;Firmicutes;Clostridia;Clostridiales;Clostridiaceae;Clostridium;Clostridium disporicum	0	0	0	379	0	0	0	53	0
Bacteria;Firmicutes;Clostridia;Clostridiales;Clostridiaceae;Clostridium;Clostridium merdae	0	0	0	0	0	0	0	0	0
Bacteria;Firmicutes;Clostridia;Clostridiales;Clostridiaceae;Clostridium;Clostridium paraputrificum	0	0	0	66	0	0	0	0	0
Bacteria;Firmicutes;Clostridia;Clostridiales;Clostridiaceae;Clostridium;Clostridium punense	0	0	0	0	0	0	0	0	0
Bacteria;Firmicutes;Clostridia;Clostridiales;Clostridiaceae;Clostridium;Clostridium tertium	0	0	0	0	0	11	0	0	0
Bacteria;Firmicutes;Clostridia;Clostridiales;Clostridiaceae;Falcatimonas;Falcatimonas natans	0	0	0	0	0	0	0	0	0
Bacteria;Firmicutes;Clostridia;Clostridiales;Clostridiaceae;Hungatella;Hungatella effluvii	0	0	0	0	0	51	0	0	0
Bacteria;Firmicutes;Clostridia;Clostridiales;Clostridiaceae;Lutispora;Lutispora thermophila	0	0	0	0	0	0	0	0	0
Bacteria;Firmicutes;Clostridia;Clostridiales;Clostridiales incertae sedis;Clostridiales Family XIII. Incertae Sedis;Casaltella	0	0	0	0	0	0	0	0	0
Bacteria;Firmicutes;Clostridia;Clostridiales;Clostridiales incertae sedis;Clostridiales Family XIII. Incertae Sedis;Emergencia	1	0	0	0	0	0	0	0	0
Bacteria;Firmicutes;Clostridia;Clostridiales;Eubacteriaceae;Eubacterium;Eubacterium coprostanoligenes	0	0	0	0	0	0	0	0	0
Bacteria;Firmicutes;Clostridia;Clostridiales;Eubacteriaceae;Eubacterium;Eubacterium eligens	0	0	0	0	0	377	96	360	8
Bacteria;Firmicutes;Clostridia;Clostridiales;Eubacteriaceae;Eubacterium;Eubacterium hallii	0	0	0	0	0	29	0	76	0
Bacteria;Firmicutes;Clostridia;Clostridiales;Eubacteriaceae;Eubacterium;Eubacterium ramulus	0	0	0	0	0	85	0	0	0
Bacteria;Firmicutes;Clostridia;Clostridiales;Eubacteriaceae;Eubacterium;Eubacterium ruminantium	0	0	0	0	0	0	0	0	0
Bacteria;Firmicutes;Clostridia;Clostridiales;Eubacteriaceae;Eubacterium;Eubacterium ventriosum	0	0	0	0	0	0	0	4	0
Bacteria;Firmicutes;Clostridia;Clostridiales;Eubacteriaceae;Eubacterium;Eubacterium xylanophilum	0	0	0	0	0	0	0	48	3
Bacteria;Firmicutes;Clostridia;Clostridiales;Lachnospiraceae;Anaerostipes;Anaerostipes hadrus	0	3	7	0	0	93	0	37	0
Bacteria;Firmicutes;Clostridia;Clostridiales;Lachnospiraceae;Anaerotaenia;Anaerotaenia torta	0	0	0	0	0	0	0	21	0
Bacteria;Firmicutes;Clostridia;Clostridiales;Lachnospiraceae;Anaerotignum;Anaerotignum lactatifermentans	0	0	0	0	0	0	0	0	0
Bacteria;Firmicutes;Clostridia;Clostridiales;Lachnospiraceae;Blautia;Blautia faecis	0	0	0	0	0	87	0	43	1
Bacteria;Firmicutes;Clostridia;Clostridiales;Lachnospiraceae;Blautia;Blautia glucerasea	0	0	0	0	0	0	0	0	0
Bacteria;Firmicutes;Clostridia;Clostridiales;Lachnospiraceae;Blautia;Blautia luti	0	0	0	0	0	29	0	79	0
Bacteria;Firmicutes;Clostridia;Clostridiales;Lachnospiraceae;Blautia;Blautia obeum	1	0	0	0	0	39	0	43	0
Bacteria;Firmicutes;Clostridia;Clostridiales;Lachnospiraceae;Blautia;Blautia stercoris	0	0	0	0	0	0	0	0	0
Bacteria;Firmicutes;Clostridia;Clostridiales;Lachnospiraceae;Blautia;Blautia wexlerae	0	1	7	0	0	0	0	55	0
Bacteria;Firmicutes;Clostridia;Clostridiales;Lachnospiraceae;Blautia;Ruminococcus gnavus	0	3	0	0	0	1184	0	0	0
Bacteria;Firmicutes;Clostridia;Clostridiales;Lachnospiraceae;Blautia;Ruminococcus torques	5	0	0	0	0	980	0	16	0
Bacteria;Firmicutes;Clostridia;Clostridiales;Lachnospiraceae;Butyrivibrio;Butyrivibrio crossotus	0	0	0	0	0	0	0	0	0
Bacteria;Firmicutes;Clostridia;Clostridiales;Lachnospiraceae;Catonella;Catonella morbi	0	0	0	0	0	0	0	0	0
Bacteria;Firmicutes;Clostridia;Clostridiales;Lachnospiraceae;Coprococcus;Coprococcus catus	0	0	0	0	0	109	0	14	1
Bacteria;Firmicutes;Clostridia;Clostridiales;Lachnospiraceae;Coprococcus;Coprococcus comes	0	0	0	0	0	53	0	96	0
Bacteria;Firmicutes;Clostridia;Clostridiales;Lachnospiraceae;Coprococcus;Coprococcus eutactus	0	0	0	0	0	5	1	54	0
Bacteria;Firmicutes;Clostridia;Clostridiales;Lachnospiraceae;Cuneatibacter;Cuneatibacter caecimuris	0	0	0	0	0	146	0	0	0
Bacteria;Firmicutes;Clostridia;Clostridiales;Lachnospiraceae;Dorea;Dorea formicigenerans	0	0	0	0	0	268	0	0	0
Bacteria;Firmicutes;Clostridia;Clostridiales;Lachnospiraceae;Dorea;Dorea longicatena	0	0	2	0	0	634	0	64	1
Bacteria;Firmicutes;Clostridia;Clostridiales;Lachnospiraceae;Eisenbergiella;Eisenbergiella massiliensis	1	0	0	0	0	0	0	0	0
Bacteria;Firmicutes;Clostridia;Clostridiales;Lachnospiraceae;Eisenbergiella;Eisenbergiella tayi	0	0	0	0	0	131	0	0	0
Bacteria;Firmicutes;Clostridia;Clostridiales;Lachnospiraceae;Faecalicatena;Faecalicatena orotica	0	0	0	0	0	11	0	0	0
Bacteria;Firmicutes;Clostridia;Clostridiales;Lachnospiraceae;Faecalimonas;Faecalimonas umbilicata	0	0	0	0	0	0	0	0	0
Bacteria;Firmicutes;Clostridia;Clostridiales;Lachnospiraceae;Fusicatenibacter;Fusicatenibacter saccharivorans	0	0	7	0	0	46	0	55	1
Bacteria;Firmicutes;Clostridia;Clostridiales;Lachnospiraceae;Kineothrix;Kineothrix alysoides	5	1	0	0	0	98	2	364	1
Bacteria;Firmicutes;Clostridia;Clostridiales;Lachnospiraceae;Lachnoanaerobaculum;Lachnoanaerobaculum orale	0	0	0	0	0	0	0	0	0
Bacteria;Firmicutes;Clostridia;Clostridiales;Lachnospiraceae;Lachnobacterium;Lachnobacterium bovis	0	0	0	0	0	0	0	0	0
Bacteria;Firmicutes;Clostridia;Clostridiales;Lachnospiraceae;Lachnoclostridium;Clostridium amygdalinum	0	0	0	0	0	0	0	0	0
Bacteria;Firmicutes;Clostridia;Clostridiales;Lachnospiraceae;Lachnoclostridium;Clostridium bolteae	0	1	0	0	0	0	0	0	0
Bacteria;Firmicutes;Clostridia;Clostridiales;Lachnospiraceae;Lachnoclostridium;Clostridium clostridioforme	0	0	0	0	0	56	0	0	0
Bacteria;Firmicutes;Clostridia;Clostridiales;Lachnospiraceae;Lachnoclostridium;Clostridium fimetarium	0	0	0	0	0	0	0	0	0
Bacteria;Firmicutes;Clostridia;Clostridiales;Lachnospiraceae;Lachnoclostridium;Clostridium polysaccharolyticum	0	0	0	0	0	6	0	0	0
Bacteria;Firmicutes;Clostridia;Clostridiales;Lachnospiraceae;Lachnoclostridium;Lachnoclostridium pacaense	0	54	0	0	0	0	0	50	0
Bacteria;Firmicutes;Clostridia;Clostridiales;Lachnospiraceae;Lachnospira;Lachnospira pectinoschiza	0	0	0	0	0	0	1	0	0
Bacteria;Firmicutes;Clostridia;Clostridiales;Lachnospiraceae;Merdimonas;Merdimonas faecis	3	0	0	0	0	0	0	25	0
Bacteria;Firmicutes;Clostridia;Clostridiales;Lachnospiraceae;Muricomes;Muricomes intestini	0	0	0	0	0	51	0	0	0
Bacteria;Firmicutes;Clostridia;Clostridiales;Lachnospiraceae;Murimonas;Murimonas intestini	0	0	0	0	0	0	2	0	0
Bacteria;Firmicutes;Clostridia;Clostridiales;Lachnospiraceae;Pseudobutyrivibrio;Pseudobutyrivibrio ruminis	0	0	0	0	0	0	0	27	0
Bacteria;Firmicutes;Clostridia;Clostridiales;Lachnospiraceae;Roseburia;Roseburia faecis	0	2	0	0	0	0	3	440	0
Bacteria;Firmicutes;Clostridia;Clostridiales;Lachnospiraceae;Roseburia;Roseburia hominis	0	0	0	0	0	0	0	0	0
Bacteria;Firmicutes;Clostridia;Clostridiales;Lachnospiraceae;Roseburia;Roseburia intestinalis	1	0	0	0	0	0	1	504	0
Bacteria;Firmicutes;Clostridia;Clostridiales;Lachnospiraceae;Roseburia;Roseburia inulinivorans	0	0	0	0	0	22	0	468	2
Bacteria;Firmicutes;Clostridia;Clostridiales;Lachnospiraceae;Shuttleworthia;Shuttleworthia satelles	0	0	0	0	0	0	0	0	0
Bacteria;Firmicutes;Clostridia;Clostridiales;Lachnospiraceae;Tyzzerella;Tyzzerella nexilis	0	0	0	0	0	0	0	0	0
Bacteria;Firmicutes;Clostridia;Clostridiales;Oscillospiraceae;Oscillibacter;Oscillibacter ruminantium	45	0	0	0	0	0	0	201	0
Bacteria;Firmicutes;Clostridia;Clostridiales;Peptostreptococcaceae;Acetoanaerobium;Acetoanaerobium noterae	0	0	0	0	0	0	0	0	0
Bacteria;Firmicutes;Clostridia;Clostridiales;Peptostreptococcaceae;Intestinibacter;Intestinibacter bartlettii	0	0	0	121	0	45	0	0	0
Bacteria;Firmicutes;Clostridia;Clostridiales;Peptostreptococcaceae;Peptostreptococcus;Peptostreptococcus anaerobius	0	0	0	0	0	1078	0	0	0
Bacteria;Firmicutes;Clostridia;Clostridiales;Peptostreptococcaceae;Peptostreptococcus;Peptostreptococcus stomatis	0	0	0	0	0	342	0	0	0
Bacteria;Firmicutes;Clostridia;Clostridiales;Peptostreptococcaceae;Romboutsia;Romboutsia timonensis	0	0	10	119	0	0	0	15	0
Bacteria;Firmicutes;Clostridia;Clostridiales;Ruminococcaceae;Agathobaculum;Agathobaculum butyriciproducens	0	1	0	0	0	0	0	164	0
Bacteria;Firmicutes;Clostridia;Clostridiales;Ruminococcaceae;Anaerofilum;Anaerofilum pentosovorans	0	0	0	0	0	0	0	11	0
Bacteria;Firmicutes;Clostridia;Clostridiales;Ruminococcaceae;Anaeromassilibacillus;Anaeromassilibacillus senegalensis	0	0	0	0	0	0	0	11	0
Bacteria;Firmicutes;Clostridia;Clostridiales;Ruminococcaceae;Caproiciproducens;Caproiciproducens galactitolivorans	0	0	0	0	0	0	0	0	0
Bacteria;Firmicutes;Clostridia;Clostridiales;Ruminococcaceae;Ethanoligenens;Ethanoligenens harbinense	0	0	0	0	0	0	0	0	0
Bacteria;Firmicutes;Clostridia;Clostridiales;Ruminococcaceae;Faecalibacterium;Faecalibacterium prausnitzii	0	0	99	0	0	313	8	2208	33
Bacteria;Firmicutes;Clostridia;Clostridiales;Ruminococcaceae;Flavonifractor;Flavonifractor plautii	1	0	0	0	0	0	0	93	0
Bacteria;Firmicutes;Clostridia;Clostridiales;Ruminococcaceae;Gemmiger;Gemmiger formicilis	1	0	5	0	0	63	4	170	58
Bacteria;Firmicutes;Clostridia;Clostridiales;Ruminococcaceae;Negativibacillus;Negativibacillus massiliensis	0	0	0	0	0	0	0	25	0
Bacteria;Firmicutes;Clostridia;Clostridiales;Ruminococcaceae;Neglecta;Neglecta timonensis	0	0	0	0	0	2	0	18	0
Bacteria;Firmicutes;Clostridia;Clostridiales;Ruminococcaceae;Pseudoflavonifractor;Pseudoflavonifractor capillosus	0	0	0	0	0	6	0	35	0
Bacteria;Firmicutes;Clostridia;Clostridiales;Ruminococcaceae;Pseudoflavonifractor;Pseudoflavonifractor phocaeensis	0	0	0	0	0	0	0	27	0
Bacteria;Firmicutes;Clostridia;Clostridiales;Ruminococcaceae;Ruminococcus;Ruminococcus albus	0	0	0	0	0	0	2	166	9
Bacteria;Firmicutes;Clostridia;Clostridiales;Ruminococcaceae;Ruminococcus;Ruminococcus bromii	519	0	8	0	0	6	58	406	68
Bacteria;Firmicutes;Clostridia;Clostridiales;Ruminococcaceae;Ruminococcus;Ruminococcus callidus	0	0	0	0	0	0	0	21	0
Bacteria;Firmicutes;Clostridia;Clostridiales;Ruminococcaceae;Ruminococcus;Ruminococcus champanellensis	0	0	0	0	0	0	0	0	0
Bacteria;Firmicutes;Clostridia;Clostridiales;Ruminococcaceae;Ruminococcus;Ruminococcus faecis	0	0	0	0	0	20	0	25	0
Bacteria;Firmicutes;Clostridia;Clostridiales;Ruminococcaceae;Ruminococcus;Ruminococcus gauvreauii	1	0	0	0	0	8	0	0	0
Bacteria;Firmicutes;Clostridia;Clostridiales;Ruminococcaceae;Ruminococcus;Ruminococcus lactaris	1	0	0	0	0	589	0	36	0
Bacteria;Firmicutes;Clostridia;Clostridiales;Ruminococcaceae;Ruthenibacterium;Ruthenibacterium lactatiformans	2	0	0	0	0	185	0	16	0
Bacteria;Firmicutes;Clostridia;Clostridiales;Ruminococcaceae;Subdoligranulum;Subdoligranulum variabile	0	0	0	0	0	0	0	0	0
Bacteria;Firmicutes;Erysipelotrichia;Erysipelotrichales;Erysipelotrichaceae;Breznakia;Breznakia blatticola	0	0	0	0	0	0	0	0	0
Bacteria;Firmicutes;Erysipelotrichia;Erysipelotrichales;Erysipelotrichaceae;Catenibacterium;Catenibacterium mitsuokai	0	0	0	0	0	0	0	0	0
Bacteria;Firmicutes;Erysipelotrichia;Erysipelotrichales;Erysipelotrichaceae;Erysipelatoclostridium;Clostridium innocuum	0	0	0	0	0	14	0	0	0
Bacteria;Firmicutes;Erysipelotrichia;Erysipelotrichales;Erysipelotrichaceae;Erysipelatoclostridium;Erysipelatoclostridium ramosum	0	0	0	0	0	59	0	0	0
Bacteria;Firmicutes;Erysipelotrichia;Erysipelotrichales;Erysipelotrichaceae;Erysipelothrix;Erysipelothrix inopinata	0	0	0	0	0	0	0	0	0
Bacteria;Firmicutes;Erysipelotrichia;Erysipelotrichales;Erysipelotrichaceae;Faecalicoccus;Faecalicoccus acidiformans	0	0	0	0	0	0	0	21	0
Bacteria;Firmicutes;Erysipelotrichia;Erysipelotrichales;Erysipelotrichaceae;Holdemanella;Holdemanella biformis	0	0	0	0	0	5	0	0	0
Bacteria;Firmicutes;Erysipelotrichia;Erysipelotrichales;Erysipelotrichaceae;Holdemania;Holdemania filiformis	0	0	0	0	0	0	0	4	0
Bacteria;Firmicutes;Erysipelotrichia;Erysipelotrichales;Erysipelotrichaceae;Massiliomicrobiota;Massiliomicrobiota timonensis	0	0	0	0	0	0	0	9	0
Bacteria;Firmicutes;Erysipelotrichia;Erysipelotrichales;Erysipelotrichaceae;Solobacterium;Solobacterium moorei	0	0	0	0	0	146	0	0	0
Bacteria;Firmicutes;Erysipelotrichia;Erysipelotrichales;Erysipelotrichaceae;Turicibacter;Turicibacter sanguinis	0	0	0	2	0	0	0	19	0
Bacteria;Firmicutes;Negativicutes;Acidaminococcales;Acidaminococcaceae;Acidaminococcus;Acidaminococcus intestini	0	0	0	0	0	0	12	0	0
Bacteria;Firmicutes;Negativicutes;Acidaminococcales;Acidaminococcaceae;Phascolarctobacterium;Phascolarctobacterium faecium	97	0	4	0	0	0	0	417	47
Bacteria;Firmicutes;Negativicutes;Acidaminococcales;Acidaminococcaceae;Phascolarctobacterium;Phascolarctobacterium succinatutens	0	0	0	0	0	0	39	0	0
Bacteria;Firmicutes;Negativicutes;Acidaminococcales;Acidaminococcaceae;Succinispira;Succinispira mobilis	0	0	0	0	0	0	0	0	0
Bacteria;Firmicutes;Negativicutes;Selenomonadales;Selenomonadaceae;Megamonas;Megamonas funiformis	0	21304	51	0	0	0	0	0	0
Bacteria;Firmicutes;Negativicutes;Selenomonadales;Selenomonadaceae;Mitsuokella;Mitsuokella multacida	0	0	0	0	0	0	0	0	0
Bacteria;Firmicutes;Negativicutes;Selenomonadales;Selenomonadaceae;Selenomonas;Selenomonas bovis	0	0	0	0	0	0	0	0	0
Bacteria;Firmicutes;Negativicutes;Selenomonadales;Selenomonadaceae;Selenomonas;Selenomonas noxia	0	0	0	0	0	0	0	0	0
Bacteria;Firmicutes;Negativicutes;Selenomonadales;Selenomonadaceae;Selenomonas;Selenomonas sputigena	0	0	0	0	0	0	0	0	0
Bacteria;Firmicutes;Negativicutes;Veillonellales;Veillonellaceae;Allisonella;Allisonella histaminiformans	0	0	0	0	0	0	0	0	0
Bacteria;Firmicutes;Negativicutes;Veillonellales;Veillonellaceae;Dialister;Dialister invisus	0	0	0	0	0	7	0	0	0
Bacteria;Firmicutes;Negativicutes;Veillonellales;Veillonellaceae;Dialister;Dialister pneumosintes	0	0	1	0	0	4527	0	0	0
Bacteria;Firmicutes;Negativicutes;Veillonellales;Veillonellaceae;Dialister;Dialister propionicifaciens	0	0	0	0	0	0	0	5	0
Bacteria;Firmicutes;Negativicutes;Veillonellales;Veillonellaceae;Dialister;Dialister succinatiphilus	0	0	6	0	0	42	0	863	0
Bacteria;Firmicutes;Negativicutes;Veillonellales;Veillonellaceae;Megasphaera;Megasphaera massiliensis	0	0	0	0	0	0	0	0	0
Bacteria;Firmicutes;Negativicutes;Veillonellales;Veillonellaceae;Megasphaera;Megasphaera micronuciformis	0	0	0	0	0	11	0	0	0
Bacteria;Firmicutes;Negativicutes;Veillonellales;Veillonellaceae;Veillonella;Veillonella atypica	0	0	0	3	0	263	0	0	0
Bacteria;Firmicutes;Negativicutes;Veillonellales;Veillonellaceae;Veillonella;Veillonella dispar	0	0	25	328	0	254	0	0	0
Bacteria;Firmicutes;Negativicutes;Veillonellales;Veillonellaceae;Veillonella;Veillonella montpellierensis	0	0	0	0	0	0	0	0	0
Bacteria;Firmicutes;Negativicutes;Veillonellales;Veillonellaceae;Veillonella;Veillonella parvula	0	0	42	5442	0	0	0	0	0
Bacteria;Firmicutes;Negativicutes;Veillonellales;Veillonellaceae;Veillonella;Veillonella rogosae	0	0	0	130	0	38	0	0	0
Bacteria;Firmicutes;Negativicutes;Veillonellales;Veillonellaceae;Veillonella;Veillonella tobetsuensis	0	0	43	17328	0	162	0	0	0
Bacteria;Firmicutes;Tissierellia;Tissierellales;Peptoniphilaceae;Anaerococcus;Anaerococcus murdochii	0	0	0	0	0	0	0	0	0
Bacteria;Firmicutes;Tissierellia;Tissierellales;Peptoniphilaceae;Anaerococcus;Anaerococcus nagyae	0	0	0	0	0	0	0	0	0
Bacteria;Firmicutes;Tissierellia;Tissierellales;Peptoniphilaceae;Anaerococcus;Anaerococcus obesiensis	0	0	0	0	0	0	0	0	0
Bacteria;Firmicutes;Tissierellia;Tissierellales;Peptoniphilaceae;Anaerococcus;Anaerococcus octavius	0	0	0	0	0	0	0	0	0
Bacteria;Firmicutes;Tissierellia;Tissierellales;Peptoniphilaceae;Anaerococcus;Anaerococcus prevotii	0	0	0	0	0	0	0	0	0
Bacteria;Firmicutes;Tissierellia;Tissierellales;Peptoniphilaceae;Anaerococcus;Anaerococcus provencensis	0	0	0	0	0	0	0	0	0
Bacteria;Firmicutes;Tissierellia;Tissierellales;Peptoniphilaceae;Anaerococcus;Anaerococcus vaginalis	0	0	0	0	0	58	0	0	0
Bacteria;Firmicutes;Tissierellia;Tissierellales;Peptoniphilaceae;Finegoldia;Finegoldia magna	0	0	0	0	0	0	0	0	0
Bacteria;Firmicutes;Tissierellia;Tissierellales;Peptoniphilaceae;Parvimonas;Parvimonas micra	0	0	0	0	0	1575	0	0	0
Bacteria;Firmicutes;Tissierellia;Tissierellales;Peptoniphilaceae;Peptoniphilus;Peptoniphilus coxii	0	0	0	0	0	0	0	0	0
Bacteria;Firmicutes;Tissierellia;Tissierellales;Peptoniphilaceae;Peptoniphilus;Peptoniphilus duerdenii	0	0	0	0	0	5	0	0	0
Bacteria;Firmicutes;Tissierellia;Tissierellales;Peptoniphilaceae;Peptoniphilus;Peptoniphilus gorbachii	0	0	0	0	0	0	0	0	0
Bacteria;Firmicutes;Tissierellia;Tissierellales;Peptoniphilaceae;Peptoniphilus;Peptoniphilus grossensis	0	0	0	0	0	2	0	0	0
Bacteria;Firmicutes;Tissierellia;Tissierellales;Peptoniphilaceae;Peptoniphilus;Peptoniphilus koenoeneniae	0	0	0	0	0	11	0	0	0
Bacteria;Firmicutes;Tissierellia;Tissierellales;Peptoniphilaceae;Peptoniphilus;Peptoniphilus lacrimalis	0	0	0	0	0	0	0	0	0
Bacteria;Firmicutes;Tissierellia;Tissierellales;Peptoniphilaceae;Peptoniphilus;Peptoniphilus obesi	0	0	0	0	0	0	0	0	0
Bacteria;Fusobacteria;Fusobacteriia;Fusobacteriales;Fusobacteriaceae;Fusobacterium;Fusobacterium canifelinum	0	1	0	0	0	756	0	0	0
Bacteria;Fusobacteria;Fusobacteriia;Fusobacteriales;Fusobacteriaceae;Fusobacterium;Fusobacterium gastrosuis	0	0	0	0	0	21	0	0	0
Bacteria;Fusobacteria;Fusobacteriia;Fusobacteriales;Fusobacteriaceae;Fusobacterium;Fusobacterium mortiferum	0	0	5	0	0	19072	0	0	0
Bacteria;Fusobacteria;Fusobacteriia;Fusobacteriales;Fusobacteriaceae;Fusobacterium;Fusobacterium nucleatum	0	0	0	0	0	1627	0	26	0
Bacteria;Fusobacteria;Fusobacteriia;Fusobacteriales;Fusobacteriaceae;Fusobacterium;Fusobacterium periodonticum	0	0	0	0	0	546	0	0	0
Bacteria;Fusobacteria;Fusobacteriia;Fusobacteriales;Fusobacteriaceae;Fusobacterium;Fusobacterium simiae	0	0	0	0	0	139	0	0	0
Bacteria;Fusobacteria;Fusobacteriia;Fusobacteriales;Fusobacteriaceae;Fusobacterium;Fusobacterium varium	0	0	0	0	0	48	0	0	0
Bacteria;Fusobacteria;Fusobacteriia;Fusobacteriales;Leptotrichiaceae;Leptotrichia;Leptotrichia trevisanii	0	0	0	0	0	29	0	0	0
Bacteria;Fusobacteria;Fusobacteriia;Fusobacteriales;Leptotrichiaceae;Leptotrichia;Leptotrichia wadei	0	0	0	2	0	0	0	0	0
Bacteria;Fusobacteria;Fusobacteriia;Fusobacteriales;Leptotrichiaceae;Streptobacillus;Streptobacillus moniliformis	0	0	19	0	0	0	0	0	0
Bacteria;Gemmatimonadetes;Gemmatimonadetes;Gemmatimonadales;Gemmatimonadaceae;Gemmatimonas;Gemmatimonas aurantiaca	0	0	0	0	0	0	0	0	0
Bacteria;Lentisphaerae;Lentisphaeria;Victivallales;Victivallaceae;Victivallis;Victivallis vadensis	0	0	0	0	0	0	0	13	1
Bacteria;Proteobacteria;Alphaproteobacteria;Caulobacterales;Caulobacteraceae;Brevundimonas;Brevundimonas halotolerans	0	0	0	0	0	0	0	0	0
Bacteria;Proteobacteria;Alphaproteobacteria;Caulobacterales;Caulobacteraceae;Brevundimonas;Brevundimonas naejangsanensis	0	0	0	0	0	0	0	0	0
Bacteria;Proteobacteria;Alphaproteobacteria;Caulobacterales;Caulobacteraceae;Brevundimonas;Brevundimonas olei	0	0	0	0	0	0	0	0	0
Bacteria;Proteobacteria;Alphaproteobacteria;Caulobacterales;Caulobacteraceae;Brevundimonas;Brevundimonas vesicularis	0	0	0	0	0	0	0	0	0
Bacteria;Proteobacteria;Alphaproteobacteria;Caulobacterales;Caulobacteraceae;Caulobacter;Caulobacter hibisci	0	0	0	0	0	0	0	0	0
Bacteria;Proteobacteria;Alphaproteobacteria;Rhizobiales;Bradyrhizobiaceae;Afipia;Afipia birgiae	0	0	0	0	0	0	0	0	0
Bacteria;Proteobacteria;Alphaproteobacteria;Rhizobiales;Bradyrhizobiaceae;Bosea;Bosea robiniae	0	0	0	0	0	0	0	0	0
Bacteria;Proteobacteria;Alphaproteobacteria;Rhizobiales;Bradyrhizobiaceae;Bosea;Bosea vaviloviae	0	0	0	0	0	0	0	0	0
Bacteria;Proteobacteria;Alphaproteobacteria;Rhizobiales;Bradyrhizobiaceae;Bradyrhizobium;Bradyrhizobium elkanii	0	0	0	0	0	0	0	0	0
Bacteria;Proteobacteria;Alphaproteobacteria;Rhizobiales;Bradyrhizobiaceae;Bradyrhizobium;Bradyrhizobium guangxiense	0	0	0	0	0	0	0	0	0
Bacteria;Proteobacteria;Alphaproteobacteria;Rhizobiales;Bradyrhizobiaceae;Rhodopseudomonas;Rhodopseudomonas boonkerdii	0	0	0	0	0	0	0	0	0
Bacteria;Proteobacteria;Alphaproteobacteria;Rhizobiales;Bradyrhizobiaceae;Rhodopseudomonas;Rhodopseudomonas harwoodiae	0	0	0	0	0	0	0	0	0
Bacteria;Proteobacteria;Alphaproteobacteria;Rhizobiales;Brucellaceae;Paenochrobactrum;Paenochrobactrum gallinarii	0	0	0	0	0	0	0	0	0
Bacteria;Proteobacteria;Alphaproteobacteria;Rhizobiales;Brucellaceae;Pseudochrobactrum;Pseudochrobactrum saccharolyticum	0	0	0	0	0	0	0	0	0
Bacteria;Proteobacteria;Alphaproteobacteria;Rhizobiales;Hyphomicrobiaceae;Devosia;Devosia crocina	0	0	0	0	0	0	0	0	0
Bacteria;Proteobacteria;Alphaproteobacteria;Rhizobiales;Hyphomicrobiaceae;Devosia;Devosia limi	0	0	0	0	0	0	0	0	0
Bacteria;Proteobacteria;Alphaproteobacteria;Rhizobiales;Hyphomicrobiaceae;Devosia;Devosia lucknowensis	0	0	0	0	0	0	0	0	0
Bacteria;Proteobacteria;Alphaproteobacteria;Rhizobiales;Hyphomicrobiaceae;Pedomicrobium;Pedomicrobium americanum	0	0	0	0	0	0	0	0	0
Bacteria;Proteobacteria;Alphaproteobacteria;Rhizobiales;Hyphomicrobiaceae;Pedomicrobium;Pedomicrobium ferrugineum	0	0	0	0	0	0	0	0	0
Bacteria;Proteobacteria;Alphaproteobacteria;Rhizobiales;Methylobacteriaceae;Methylobacterium;Methylobacterium aquaticum	0	0	0	0	0	0	0	0	0
Bacteria;Proteobacteria;Alphaproteobacteria;Rhizobiales;Methylobacteriaceae;Methylobacterium;Methylobacterium phyllostachyos	0	0	0	0	0	0	0	0	0
Bacteria;Proteobacteria;Alphaproteobacteria;Rhizobiales;Methylobacteriaceae;Methylorubrum;Methylorubrum podarium	0	0	0	0	0	0	0	0	0
Bacteria;Proteobacteria;Alphaproteobacteria;Rhizobiales;Phyllobacteriaceae;Aminobacter;Aminobacter anthyllidis	0	0	0	0	0	0	0	0	0
Bacteria;Proteobacteria;Alphaproteobacteria;Rhizobiales;Phyllobacteriaceae;Aquamicrobium;Aquamicrobium defluvii	0	0	0	0	0	0	0	0	0
Bacteria;Proteobacteria;Alphaproteobacteria;Rhizobiales;Phyllobacteriaceae;Mesorhizobium;Mesorhizobium waimense	0	0	0	0	0	0	0	0	0
Bacteria;Proteobacteria;Alphaproteobacteria;Rhizobiales;Rhizobiaceae;Kaistia;Kaistia geumhonensis	0	0	0	0	0	0	0	0	0
Bacteria;Proteobacteria;Alphaproteobacteria;Rhizobiales;Rhizobiaceae;Shinella;Shinella fusca	0	0	0	0	0	0	0	0	0
Bacteria;Proteobacteria;Alphaproteobacteria;Rhizobiales;Rhizobiaceae;Shinella;Shinella zoogloeoides	0	0	0	0	0	0	0	0	0
Bacteria;Proteobacteria;Alphaproteobacteria;Rhizobiales;Xanthobacteraceae;Ancylobacter;Ancylobacter abiegnus	0	0	0	0	0	0	0	0	0
Bacteria;Proteobacteria;Alphaproteobacteria;Rhodobacterales;Rhodobacteraceae;Falsirhodobacter;Falsirhodobacter halotolerans	0	0	0	0	0	0	0	0	0
Bacteria;Proteobacteria;Alphaproteobacteria;Rhodobacterales;Rhodobacteraceae;Frigidibacter;Frigidibacter albus	0	0	0	0	0	0	0	0	0
Bacteria;Proteobacteria;Alphaproteobacteria;Rhodobacterales;Rhodobacteraceae;Gemmobacter;Gemmobacter intermedius	0	0	0	0	0	0	0	0	0
Bacteria;Proteobacteria;Alphaproteobacteria;Rhodobacterales;Rhodobacteraceae;Gemmobacter;Gemmobacter nanjingensis	0	0	0	0	0	0	0	0	0
Bacteria;Proteobacteria;Alphaproteobacteria;Rhodobacterales;Rhodobacteraceae;Haematobacter;Haematobacter missouriensis	0	0	0	0	0	0	0	0	0
Bacteria;Proteobacteria;Alphaproteobacteria;Rhodobacterales;Rhodobacteraceae;Paracoccus;Paracoccus aestuarii	0	0	0	0	0	0	0	0	0
Bacteria;Proteobacteria;Alphaproteobacteria;Rhodobacterales;Rhodobacteraceae;Paracoccus;Paracoccus chinensis	0	0	0	0	0	0	0	0	0
Bacteria;Proteobacteria;Alphaproteobacteria;Rhodobacterales;Rhodobacteraceae;Paracoccus;Paracoccus laeviglucosivorans	0	0	0	0	0	0	0	0	0
Bacteria;Proteobacteria;Alphaproteobacteria;Rhodobacterales;Rhodobacteraceae;Paracoccus;Paracoccus sanguinis	0	0	0	0	0	0	0	0	0
Bacteria;Proteobacteria;Alphaproteobacteria;Rhodobacterales;Rhodobacteraceae;Paracoccus;Paracoccus sphaerophysae	0	0	0	0	0	0	0	0	0
Bacteria;Proteobacteria;Alphaproteobacteria;Rhodobacterales;Rhodobacteraceae;Paracoccus;Paracoccus sulfuroxidans	0	0	0	0	0	0	0	0	0
Bacteria;Proteobacteria;Alphaproteobacteria;Rhodobacterales;Rhodobacteraceae;Pararhodobacter;Pararhodobacter aggregans	0	0	0	0	0	0	0	0	0
Bacteria;Proteobacteria;Alphaproteobacteria;Rhodobacterales;Rhodobacteraceae;Rhodobacter;Rhodobacter blasticus	0	0	0	0	0	0	0	0	0
Bacteria;Proteobacteria;Alphaproteobacteria;Rhodobacterales;Rhodobacteraceae;Tabrizicola;Tabrizicola aquatica	0	0	0	0	0	0	0	0	0
Bacteria;Proteobacteria;Alphaproteobacteria;Rhodospirillales;Acetobacteraceae;Acetobacter;Acetobacter indonesiensis	0	0	0	0	0	0	0	0	0
Bacteria;Proteobacteria;Alphaproteobacteria;Rhodospirillales;Acetobacteraceae;Acetobacter;Acetobacter okinawensis	0	0	0	0	0	0	0	0	0
Bacteria;Proteobacteria;Alphaproteobacteria;Rhodospirillales;Acetobacteraceae;Acetobacter;Acetobacter persici	0	0	0	0	0	0	0	0	0
Bacteria;Proteobacteria;Alphaproteobacteria;Rhodospirillales;Acetobacteraceae;Acetobacter;Acetobacter sicerae	0	0	0	0	0	0	0	0	0
Bacteria;Proteobacteria;Alphaproteobacteria;Rhodospirillales;Acetobacteraceae;Acetobacter;Acetobacter subgen. Acetobacter	0	0	0	0	0	0	0	0	0
Bacteria;Proteobacteria;Alphaproteobacteria;Rhodospirillales;Acetobacteraceae;Commensalibacter;Commensalibacter intestini	0	0	0	0	0	0	0	0	0
Bacteria;Proteobacteria;Alphaproteobacteria;Rhodospirillales;Acetobacteraceae;Rhodovastum;Rhodovastum atsumiense	0	0	0	0	0	0	0	0	0
Bacteria;Proteobacteria;Alphaproteobacteria;Rhodospirillales;Acetobacteraceae;Roseomonas;Roseomonas lacus	0	0	0	0	0	0	0	0	0
Bacteria;Proteobacteria;Alphaproteobacteria;Rhodospirillales;Acetobacteraceae;Sediminicoccus;Sediminicoccus rosea	0	0	0	0	0	0	0	0	0
Bacteria;Proteobacteria;Alphaproteobacteria;Rhodospirillales;Rhodospirillaceae;Azospirillum;Azospirillum oryzae	0	0	0	0	0	0	0	0	0
Bacteria;Proteobacteria;Alphaproteobacteria;Sphingomonadales;Sphingomonadaceae;Novosphingobium;Novosphingobium capsulatum	0	0	0	0	0	0	0	0	0
Bacteria;Proteobacteria;Alphaproteobacteria;Sphingomonadales;Sphingomonadaceae;Novosphingobium;Novosphingobium ginsenosidimutans	0	0	0	0	0	0	0	0	0
Bacteria;Proteobacteria;Alphaproteobacteria;Sphingomonadales;Sphingomonadaceae;Novosphingobium;Novosphingobium subterraneum	0	0	0	0	0	0	0	0	0
Bacteria;Proteobacteria;Alphaproteobacteria;Sphingomonadales;Sphingomonadaceae;Sandaracinobacter;Sandaracinobacter sibiricus	0	0	0	0	0	0	0	0	0
Bacteria;Proteobacteria;Alphaproteobacteria;Sphingomonadales;Sphingomonadaceae;Sphingobium;Sphingobium czechense	0	0	0	0	0	0	0	0	0
Bacteria;Proteobacteria;Alphaproteobacteria;Sphingomonadales;Sphingomonadaceae;Sphingobium;Sphingobium yanoikuyae	0	0	0	0	0	0	0	0	0
Bacteria;Proteobacteria;Alphaproteobacteria;Sphingomonadales;Sphingomonadaceae;Sphingomonas;Sphingomonas aquatilis	0	0	0	0	0	0	0	0	0
Bacteria;Proteobacteria;Alphaproteobacteria;Sphingomonadales;Sphingomonadaceae;Sphingomonas;Sphingomonas endophytica	0	0	0	0	0	0	0	0	0
Bacteria;Proteobacteria;Alphaproteobacteria;Sphingomonadales;Sphingomonadaceae;Sphingomonas;Sphingomonas frigidaeris	0	0	0	0	0	0	0	0	0
Bacteria;Proteobacteria;Alphaproteobacteria;Sphingomonadales;Sphingomonadaceae;Sphingomonas;Sphingomonas hunanensis	0	0	0	0	0	0	0	0	0
Bacteria;Proteobacteria;Alphaproteobacteria;Sphingomonadales;Sphingomonadaceae;Sphingomonas;Sphingomonas koreensis	0	0	0	0	0	0	0	0	0
Bacteria;Proteobacteria;Alphaproteobacteria;Sphingomonadales;Sphingomonadaceae;Sphingomonas;Sphingomonas oligophenolica	0	0	0	0	0	0	0	0	0
Bacteria;Proteobacteria;Alphaproteobacteria;Sphingomonadales;Sphingomonadaceae;Sphingomonas;Sphingomonas pseudosanguinis	0	0	0	0	0	0	0	0	0
Bacteria;Proteobacteria;Alphaproteobacteria;Sphingomonadales;Sphingomonadaceae;Sphingomonas;Sphingomonas starnbergensis	0	0	0	0	0	0	0	0	0
Bacteria;Proteobacteria;Alphaproteobacteria;Sphingomonadales;Sphingomonadaceae;Sphingopyxis;Sphingopyxis granuli	0	0	0	0	0	0	0	0	0
Bacteria;Proteobacteria;Alphaproteobacteria;Sphingomonadales;Sphingomonadaceae;Sphingopyxis;Sphingopyxis soli	0	0	0	0	0	0	0	0	0
Bacteria;Proteobacteria;Alphaproteobacteria;Sphingomonadales;Sphingomonadaceae;Sphingorhabdus;Sphingorhabdus pacifica	0	0	0	0	0	0	0	0	0
Bacteria;Proteobacteria;Betaproteobacteria;Burkholderiales;Alcaligenaceae;Achromobacter;Achromobacter marplatensis	0	0	0	0	0	0	0	0	0
Bacteria;Proteobacteria;Betaproteobacteria;Burkholderiales;Alcaligenaceae;Achromobacter;Achromobacter mucicolens	0	0	0	0	0	0	0	0	0
Bacteria;Proteobacteria;Betaproteobacteria;Burkholderiales;Alcaligenaceae;Achromobacter;Achromobacter piechaudii	0	0	0	0	0	0	0	0	0
Bacteria;Proteobacteria;Betaproteobacteria;Burkholderiales;Alcaligenaceae;Alcaligenes;Alcaligenes aquatilis	0	0	0	0	0	0	0	0	0
Bacteria;Proteobacteria;Betaproteobacteria;Burkholderiales;Alcaligenaceae;Alcaligenes;Alcaligenes endophyticus	0	0	0	0	0	0	0	0	0
Bacteria;Proteobacteria;Betaproteobacteria;Burkholderiales;Alcaligenaceae;Bordetella;Bordetella trematum	0	0	0	0	0	0	0	0	0
Bacteria;Proteobacteria;Betaproteobacteria;Burkholderiales;Alcaligenaceae;Caenimicrobium;Caenimicrobium hargitense	0	0	0	0	0	0	0	0	0
Bacteria;Proteobacteria;Betaproteobacteria;Burkholderiales;Alcaligenaceae;Castellaniella;Castellaniella hirudinis	0	0	0	0	0	0	0	0	0
Bacteria;Proteobacteria;Betaproteobacteria;Burkholderiales;Alcaligenaceae;Paracandidimonas;Paracandidimonas soli	0	0	0	0	0	0	0	0	0
Bacteria;Proteobacteria;Betaproteobacteria;Burkholderiales;Alcaligenaceae;Paralcaligenes;Paralcaligenes ginsengisoli	0	0	0	0	0	0	0	0	0
Bacteria;Proteobacteria;Betaproteobacteria;Burkholderiales;Alcaligenaceae;Parapusillimonas;Parapusillimonas granuli	0	0	0	0	0	0	0	0	0
Bacteria;Proteobacteria;Betaproteobacteria;Burkholderiales;Alcaligenaceae;Pusillimonas;Pusillimonas ginsengisoli	0	0	0	0	0	0	0	0	0
Bacteria;Proteobacteria;Betaproteobacteria;Burkholderiales;Burkholderiaceae;Burkholderia;Burkholderia contaminans	0	0	0	0	0	0	0	0	0
Bacteria;Proteobacteria;Betaproteobacteria;Burkholderiales;Burkholderiaceae;Cupriavidus;Cupriavidus metallidurans	0	0	0	0	0	0	0	0	0
Bacteria;Proteobacteria;Betaproteobacteria;Burkholderiales;Burkholderiaceae;Lautropia;Lautropia mirabilis	0	0	0	0	0	0	0	0	0
Bacteria;Proteobacteria;Betaproteobacteria;Burkholderiales;Burkholderiaceae;Ralstonia;Ralstonia pickettii	0	0	0	0	0	0	0	0	0
Bacteria;Proteobacteria;Betaproteobacteria;Burkholderiales;Comamonadaceae;Acidovorax;Acidovorax radicis	0	0	0	0	0	0	0	0	0
Bacteria;Proteobacteria;Betaproteobacteria;Burkholderiales;Comamonadaceae;Alicycliphilus;Alicycliphilus denitrificans	0	0	0	0	0	0	0	0	0
Bacteria;Proteobacteria;Betaproteobacteria;Burkholderiales;Comamonadaceae;Comamonas;Comamonas aquatica	0	0	0	0	0	0	0	0	0
Bacteria;Proteobacteria;Betaproteobacteria;Burkholderiales;Comamonadaceae;Comamonas;Comamonas denitrificans	0	0	0	0	0	0	0	0	0
Bacteria;Proteobacteria;Betaproteobacteria;Burkholderiales;Comamonadaceae;Comamonas;Comamonas kerstersii	0	0	0	0	0	77	0	0	0
Bacteria;Proteobacteria;Betaproteobacteria;Burkholderiales;Comamonadaceae;Comamonas;Comamonas nitrativorans	0	0	0	0	0	0	0	0	0
Bacteria;Proteobacteria;Betaproteobacteria;Burkholderiales;Comamonadaceae;Comamonas;Comamonas piscis	0	0	0	0	0	0	0	0	0
Bacteria;Proteobacteria;Betaproteobacteria;Burkholderiales;Comamonadaceae;Comamonas;Comamonas serinivorans	0	0	0	0	0	0	0	0	0
Bacteria;Proteobacteria;Betaproteobacteria;Burkholderiales;Comamonadaceae;Comamonas;Comamonas thiooxydans	0	0	0	0	0	0	0	0	0
Bacteria;Proteobacteria;Betaproteobacteria;Burkholderiales;Comamonadaceae;Curvibacter;Curvibacter fontanus	0	0	0	0	0	0	0	0	0
Bacteria;Proteobacteria;Betaproteobacteria;Burkholderiales;Comamonadaceae;Delftia;Delftia acidovorans	0	0	0	0	0	0	0	0	0
Bacteria;Proteobacteria;Betaproteobacteria;Burkholderiales;Comamonadaceae;Delftia;Delftia tsuruhatensis	0	0	0	0	0	0	0	0	0
Bacteria;Proteobacteria;Betaproteobacteria;Burkholderiales;Comamonadaceae;Diaphorobacter;Diaphorobacter aerolatus	0	0	0	0	0	0	0	0	0
Bacteria;Proteobacteria;Betaproteobacteria;Burkholderiales;Comamonadaceae;Hydrogenophaga;Hydrogenophaga flava	0	0	0	0	0	0	0	0	0
Bacteria;Proteobacteria;Betaproteobacteria;Burkholderiales;Comamonadaceae;Hydrogenophaga;Hydrogenophaga temperata	0	0	0	0	0	0	0	0	0
Bacteria;Proteobacteria;Betaproteobacteria;Burkholderiales;Comamonadaceae;Limnohabitans;Limnohabitans planktonicus	0	0	0	0	0	0	0	0	0
Bacteria;Proteobacteria;Betaproteobacteria;Burkholderiales;Comamonadaceae;Pelomonas;Pelomonas aquatica	0	0	0	0	0	0	0	0	0
Bacteria;Proteobacteria;Betaproteobacteria;Burkholderiales;Comamonadaceae;Pelomonas;Pelomonas saccharophila	0	0	0	0	0	0	0	0	0
Bacteria;Proteobacteria;Betaproteobacteria;Burkholderiales;Comamonadaceae;Rhodoferax;Rhodoferax ferrireducens	0	0	0	0	0	0	0	0	0
Bacteria;Proteobacteria;Betaproteobacteria;Burkholderiales;Comamonadaceae;Variovorax;Variovorax defluvii	0	0	0	0	0	0	0	0	0
Bacteria;Proteobacteria;Betaproteobacteria;Burkholderiales;Comamonadaceae;Variovorax;Variovorax ginsengisoli	0	0	0	0	0	0	0	0	0
Bacteria;Proteobacteria;Betaproteobacteria;Burkholderiales;Comamonadaceae;Xenophilus;Xenophilus aerolatus	0	0	0	0	0	0	0	0	0
Bacteria;Proteobacteria;Betaproteobacteria;Burkholderiales;Oxalobacteraceae;Herbaspirillum;Herbaspirillum huttiense	0	0	0	0	0	0	0	0	0
Bacteria;Proteobacteria;Betaproteobacteria;Burkholderiales;Oxalobacteraceae;Massilia;Massilia niastensis	0	0	0	0	0	0	0	0	0
Bacteria;Proteobacteria;Betaproteobacteria;Burkholderiales;Oxalobacteraceae;Massilia;Massilia timonae	0	0	0	0	0	0	0	0	0
Bacteria;Proteobacteria;Betaproteobacteria;Burkholderiales;Oxalobacteraceae;Massilia;Massilia varians	0	0	0	0	0	0	0	0	0
Bacteria;Proteobacteria;Betaproteobacteria;Burkholderiales;Oxalobacteraceae;Oxalobacter;Oxalobacter formigenes	0	0	0	0	0	0	0	58	0
Bacteria;Proteobacteria;Betaproteobacteria;Burkholderiales;Sutterellaceae;Duodenibacillus;Duodenibacillus massiliensis	0	0	0	0	0	71	0	657	0
Bacteria;Proteobacteria;Betaproteobacteria;Burkholderiales;Sutterellaceae;Parasutterella;Parasutterella excrementihominis	6	0	7	0	0	0	8	21	0
Bacteria;Proteobacteria;Betaproteobacteria;Burkholderiales;Sutterellaceae;Sutterella;Sutterella massiliensis	0	0	0	0	0	0	0	218	0
Bacteria;Proteobacteria;Betaproteobacteria;Burkholderiales;Sutterellaceae;Sutterella;Sutterella parvirubra	0	1	0	0	0	0	0	0	0
Bacteria;Proteobacteria;Betaproteobacteria;Burkholderiales;Sutterellaceae;Sutterella;Sutterella wadsworthensis	0	0	0	0	0	0	0	260	50
Bacteria;Proteobacteria;Betaproteobacteria;Burkholderiales;Sutterellaceae;Sutterella;Sutturella timonensis	0	0	0	0	0	0	0	18	0
Bacteria;Proteobacteria;Betaproteobacteria;Neisseriales;Chromobacteriaceae;Microvirgula;Microvirgula curvata	0	0	0	0	0	0	0	0	0
Bacteria;Proteobacteria;Betaproteobacteria;Neisseriales;Neisseriaceae;Eikenella;Eikenella corrodens	0	0	0	222	0	122	0	0	0
Bacteria;Proteobacteria;Betaproteobacteria;Neisseriales;Neisseriaceae;Kingella;Kingella oralis	0	0	0	0	0	0	0	0	0
Bacteria;Proteobacteria;Betaproteobacteria;Neisseriales;Neisseriaceae;Neisseria;Neisseria mucosa	0	0	0	0	0	0	0	0	0
Bacteria;Proteobacteria;Betaproteobacteria;Neisseriales;Neisseriaceae;Neisseria;Neisseria shayeganii	0	0	0	0	0	0	0	0	0
Bacteria;Proteobacteria;Betaproteobacteria;Neisseriales;Neisseriaceae;Neisseria;Neisseria subflava	0	0	0	0	0	0	0	0	0
Bacteria;Proteobacteria;Betaproteobacteria;Neisseriales;Neisseriaceae;Prolinoborus;Prolinoborus fasciculus	0	0	0	0	0	0	0	0	0
Bacteria;Proteobacteria;Betaproteobacteria;Neisseriales;Neisseriaceae;Simonsiella;Simonsiella muelleri	0	0	0	0	0	0	0	0	0
Bacteria;Proteobacteria;Betaproteobacteria;Neisseriales;Neisseriaceae;Vitreoscilla;Vitreoscilla stercoraria	0	0	0	0	0	0	0	0	0
Bacteria;Proteobacteria;Betaproteobacteria;Rhodocyclales;Azonexaceae;Azonexus;Azonexus caeni	0	0	0	0	0	0	0	0	0
Bacteria;Proteobacteria;Betaproteobacteria;Rhodocyclales;Rhodocyclaceae;Azospira;Azospira oryzae	0	0	0	0	0	0	0	0	0
Bacteria;Proteobacteria;Gammaproteobacteria;Aeromonadales;Aeromonadaceae;Aeromonas;Aeromonas caviae	0	0	0	0	0	180	0	0	0
Bacteria;Proteobacteria;Gammaproteobacteria;Aeromonadales;Aeromonadaceae;Aeromonas;Aeromonas dhakensis	0	0	0	0	0	0	0	0	0
Bacteria;Proteobacteria;Gammaproteobacteria;Aeromonadales;Aeromonadaceae;Aeromonas;Aeromonas sanarellii	0	0	0	0	0	0	0	0	0
Bacteria;Proteobacteria;Gammaproteobacteria;Aeromonadales;Aeromonadaceae;Aeromonas;Aeromonas tecta	0	0	0	0	0	0	0	0	0
Bacteria;Proteobacteria;Gammaproteobacteria;Aeromonadales;Aeromonadaceae;Aeromonas;Aeromonas veronii	0	0	0	0	0	0	0	0	0
Bacteria;Proteobacteria;Gammaproteobacteria;Aeromonadales;Succinivibrionaceae;Succinatimonas;Succinatimonas hippei	0	0	0	0	0	0	0	39	0
Bacteria;Proteobacteria;Gammaproteobacteria;Aeromonadales;Succinivibrionaceae;Succinivibrio;Succinivibrio dextrinosolvens	0	0	0	0	0	0	0	0	0
Bacteria;Proteobacteria;Gammaproteobacteria;Alteromonadales;Shewanellaceae;Shewanella;Shewanella profunda	0	0	0	0	0	0	0	0	0
Bacteria;Proteobacteria;Gammaproteobacteria;Alteromonadales;Shewanellaceae;Shewanella;Shewanella putrefaciens	0	0	0	0	0	0	0	0	0
Bacteria;Proteobacteria;Gammaproteobacteria;Chromatiales;Chromatiaceae;Pararheinheimera;Pararheinheimera mesophila	0	0	0	0	0	0	0	0	0
Bacteria;Proteobacteria;Gammaproteobacteria;Chromatiales;Chromatiaceae;Rheinheimera;Rheinheimera pacifica	0	0	0	0	0	0	0	0	0
Bacteria;Proteobacteria;Gammaproteobacteria;Enterobacterales;Enterobacteriaceae;Citrobacter;Citrobacter amalonaticus	0	0	0	0	0	0	0	0	0
Bacteria;Proteobacteria;Gammaproteobacteria;Enterobacterales;Enterobacteriaceae;Citrobacter;Citrobacter braakii	0	0	0	0	0	0	0	0	0
Bacteria;Proteobacteria;Gammaproteobacteria;Enterobacterales;Enterobacteriaceae;Citrobacter;Citrobacter freundii	0	0	0	0	0	114	0	0	0
Bacteria;Proteobacteria;Gammaproteobacteria;Enterobacterales;Enterobacteriaceae;Enterobacter;Enterobacter cloacae	0	0	0	0	0	0	0	0	0
Bacteria;Proteobacteria;Gammaproteobacteria;Enterobacterales;Enterobacteriaceae;Escherichia;Escherichia albertii	0	0	0	0	0	0	0	0	0
Bacteria;Proteobacteria;Gammaproteobacteria;Enterobacterales;Enterobacteriaceae;Escherichia;Escherichia coli	22	692	78054	27567	11290	1626	17	38	0
Bacteria;Proteobacteria;Gammaproteobacteria;Enterobacterales;Enterobacteriaceae;Escherichia;Escherichia fergusonii	0	5	0	0	0	23	0	0	0
Bacteria;Proteobacteria;Gammaproteobacteria;Enterobacterales;Enterobacteriaceae;Klebsiella;Klebsiella aerogenes	0	0	0	0	0	0	0	0	0
Bacteria;Proteobacteria;Gammaproteobacteria;Enterobacterales;Enterobacteriaceae;Klebsiella;Klebsiella oxytoca	0	0	0	0	0	0	0	0	0
Bacteria;Proteobacteria;Gammaproteobacteria;Enterobacterales;Enterobacteriaceae;Klebsiella;Klebsiella pneumoniae	0	0	0	949	0	0	0	0	0
Bacteria;Proteobacteria;Gammaproteobacteria;Enterobacterales;Enterobacteriaceae;Klebsiella;Klebsiella variicola	0	0	0	332	0	0	0	0	0
Bacteria;Proteobacteria;Gammaproteobacteria;Enterobacterales;Enterobacteriaceae;Kluyvera;Kluyvera ascorbata	0	0	0	0	0	0	0	0	0
Bacteria;Proteobacteria;Gammaproteobacteria;Enterobacterales;Enterobacteriaceae;Kluyvera;Kluyvera cryocrescens	0	0	0	0	0	0	0	0	0
Bacteria;Proteobacteria;Gammaproteobacteria;Enterobacterales;Enterobacteriaceae;Kluyvera;Kluyvera georgiana	0	0	0	0	0	0	0	0	0
Bacteria;Proteobacteria;Gammaproteobacteria;Enterobacterales;Enterobacteriaceae;Kluyvera;Kluyvera intermedia	0	0	0	0	0	0	0	0	0
Bacteria;Proteobacteria;Gammaproteobacteria;Enterobacterales;Enterobacteriaceae;Lelliottia;Lelliottia amnigena	0	0	0	0	0	0	0	0	0
Bacteria;Proteobacteria;Gammaproteobacteria;Enterobacterales;Enterobacteriaceae;Raoultella;Raoultella ornithinolytica	0	0	0	0	0	0	0	0	0
Bacteria;Proteobacteria;Gammaproteobacteria;Enterobacterales;Enterobacteriaceae;Raoultella;Raoultella planticola	0	0	0	0	0	0	0	0	0
Bacteria;Proteobacteria;Gammaproteobacteria;Enterobacterales;Enterobacteriaceae;Raoultella;Raoultella terrigena	0	0	0	0	0	0	0	0	0
Bacteria;Proteobacteria;Gammaproteobacteria;Enterobacterales;Enterobacteriaceae;Shigella;Shigella dysenteriae	0	0	0	0	0	0	0	0	0
Bacteria;Proteobacteria;Gammaproteobacteria;Enterobacterales;Enterobacteriaceae;Shigella;Shigella sonnei	0	0	0	0	0	11	0	0	0
Bacteria;Proteobacteria;Gammaproteobacteria;Enterobacterales;Erwiniaceae;Pantoea;Pantoea brenneri	0	0	0	0	0	0	0	0	0
Bacteria;Proteobacteria;Gammaproteobacteria;Enterobacterales;Erwiniaceae;Pantoea;Pantoea septica	0	0	0	0	0	0	0	0	0
Bacteria;Proteobacteria;Gammaproteobacteria;Enterobacterales;Hafniaceae;Obesumbacterium;Obesumbacterium proteus	0	0	0	0	0	0	0	0	0
Bacteria;Proteobacteria;Gammaproteobacteria;Enterobacterales;Morganellaceae;Morganella;Morganella morganii	0	1	0	0	0	398	0	0	0
Bacteria;Proteobacteria;Gammaproteobacteria;Enterobacterales;Morganellaceae;Proteus;Proteus mirabilis	0	0	0	0	0	0	0	0	0
Bacteria;Proteobacteria;Gammaproteobacteria;Enterobacterales;Morganellaceae;Proteus;Proteus vulgaris	0	0	0	0	0	0	0	0	0
Bacteria;Proteobacteria;Gammaproteobacteria;Enterobacterales;Morganellaceae;Providencia;Providencia alcalifaciens	0	0	0	0	0	0	0	0	0
Bacteria;Proteobacteria;Gammaproteobacteria;Enterobacterales;Morganellaceae;Providencia;Providencia sneebia	0	0	0	0	0	0	0	0	0
Bacteria;Proteobacteria;Gammaproteobacteria;Enterobacterales;Morganellaceae;Providencia;Providencia vermicola	0	0	0	0	0	0	0	0	0
Bacteria;Proteobacteria;Gammaproteobacteria;Enterobacterales;Yersiniaceae;Rahnella;Rahnella victoriana	0	0	0	0	0	0	0	0	0
Bacteria;Proteobacteria;Gammaproteobacteria;Enterobacterales;Yersiniaceae;Serratia;Serratia ficaria	0	0	0	0	0	0	0	0	0
Bacteria;Proteobacteria;Gammaproteobacteria;Enterobacterales;Yersiniaceae;Serratia;Serratia plymuthica	0	0	0	0	0	0	0	0	0
Bacteria;Proteobacteria;Gammaproteobacteria;Oceanospirillales;Halomonadaceae;Halomonas;Halomonas kenyensis	0	0	0	0	0	0	0	0	0
Bacteria;Proteobacteria;Gammaproteobacteria;Pasteurellales;Pasteurellaceae;Aggregatibacter;Aggregatibacter aphrophilus	0	0	0	0	0	4471	0	0	0
Bacteria;Proteobacteria;Gammaproteobacteria;Pasteurellales;Pasteurellaceae;Haemophilus;Haemophilus aegyptius	0	0	0	0	0	528	0	0	0
Bacteria;Proteobacteria;Gammaproteobacteria;Pasteurellales;Pasteurellaceae;Haemophilus;Haemophilus haemolyticus	0	0	0	0	0	285	0	0	0
Bacteria;Proteobacteria;Gammaproteobacteria;Pasteurellales;Pasteurellaceae;Haemophilus;Haemophilus massiliensis	0	0	0	0	0	701	0	0	0
Bacteria;Proteobacteria;Gammaproteobacteria;Pasteurellales;Pasteurellaceae;Haemophilus;Haemophilus parainfluenzae	0	0	0	4432	4	197	0	0	0
Bacteria;Proteobacteria;Gammaproteobacteria;Pasteurellales;Pasteurellaceae;Haemophilus;Haemophilus paraphrohaemolyticus	0	0	0	0	0	18	0	0	0
Bacteria;Proteobacteria;Gammaproteobacteria;Pasteurellales;Pasteurellaceae;Haemophilus;Haemophilus pittmaniae	0	0	0	0	0	169	0	0	0
Bacteria;Proteobacteria;Gammaproteobacteria;Pseudomonadales;Moraxellaceae;Acinetobacter;Acinetobacter beijerinckii	0	0	0	0	0	0	0	0	0
Bacteria;Proteobacteria;Gammaproteobacteria;Pseudomonadales;Moraxellaceae;Acinetobacter;Acinetobacter bereziniae	0	0	0	0	0	0	0	0	0
Bacteria;Proteobacteria;Gammaproteobacteria;Pseudomonadales;Moraxellaceae;Acinetobacter;Acinetobacter bouvetii	0	0	0	0	0	0	0	0	0
Bacteria;Proteobacteria;Gammaproteobacteria;Pseudomonadales;Moraxellaceae;Acinetobacter;Acinetobacter gandensis	0	0	0	0	0	0	0	0	0
Bacteria;Proteobacteria;Gammaproteobacteria;Pseudomonadales;Moraxellaceae;Acinetobacter;Acinetobacter gerneri	0	0	0	0	0	0	0	0	0
Bacteria;Proteobacteria;Gammaproteobacteria;Pseudomonadales;Moraxellaceae;Acinetobacter;Acinetobacter indicus	0	0	0	0	0	0	0	0	0
Bacteria;Proteobacteria;Gammaproteobacteria;Pseudomonadales;Moraxellaceae;Acinetobacter;Acinetobacter johnsonii	0	0	0	0	0	0	0	0	0
Bacteria;Proteobacteria;Gammaproteobacteria;Pseudomonadales;Moraxellaceae;Acinetobacter;Acinetobacter junii	0	0	0	0	0	0	0	0	0
Bacteria;Proteobacteria;Gammaproteobacteria;Pseudomonadales;Moraxellaceae;Acinetobacter;Acinetobacter kookii	0	0	0	0	0	0	0	0	0
Bacteria;Proteobacteria;Gammaproteobacteria;Pseudomonadales;Moraxellaceae;Acinetobacter;Acinetobacter schindleri	0	0	0	0	0	0	0	0	0
Bacteria;Proteobacteria;Gammaproteobacteria;Pseudomonadales;Moraxellaceae;Acinetobacter;Acinetobacter venetianus	0	0	0	0	0	0	0	0	0
Bacteria;Proteobacteria;Gammaproteobacteria;Pseudomonadales;Moraxellaceae;Acinetobacter;Acinetobacter vivianii	0	0	0	0	0	0	0	0	0
Bacteria;Proteobacteria;Gammaproteobacteria;Pseudomonadales;Moraxellaceae;Moraxella;Moraxella osloensis	0	0	0	0	0	0	0	0	0
Bacteria;Proteobacteria;Gammaproteobacteria;Pseudomonadales;Pseudomonadaceae;Pseudomonas;Pseudomonas composti	0	0	0	0	0	0	0	0	0
Bacteria;Proteobacteria;Gammaproteobacteria;Pseudomonadales;Pseudomonadaceae;Pseudomonas;Pseudomonas glareae	0	0	0	0	0	0	0	0	0
Bacteria;Proteobacteria;Gammaproteobacteria;Pseudomonadales;Pseudomonadaceae;Pseudomonas;Pseudomonas indoloxydans	0	0	0	0	0	0	0	0	0
Bacteria;Proteobacteria;Gammaproteobacteria;Pseudomonadales;Pseudomonadaceae;Pseudomonas;Pseudomonas knackmussii	0	0	0	0	0	0	0	0	0
Bacteria;Proteobacteria;Gammaproteobacteria;Pseudomonadales;Pseudomonadaceae;Pseudomonas;Pseudomonas paralactis	0	0	0	0	0	0	0	0	0
Bacteria;Proteobacteria;Gammaproteobacteria;Pseudomonadales;Pseudomonadaceae;Pseudomonas;Pseudomonas peli	0	0	0	0	0	0	0	0	0
Bacteria;Proteobacteria;Gammaproteobacteria;Pseudomonadales;Pseudomonadaceae;Pseudomonas;Pseudomonas simiae	0	0	0	0	0	0	0	0	0
Bacteria;Proteobacteria;Gammaproteobacteria;Vibrionales;Vibrionaceae;Vibrio;Vibrio gigantis	0	0	0	0	0	0	0	0	0
Bacteria;Proteobacteria;Gammaproteobacteria;Vibrionales;Vibrionaceae;Vibrio;Vibrio metschnikovii	0	0	0	0	0	0	0	0	0
Bacteria;Proteobacteria;Gammaproteobacteria;Xanthomonadales;Xanthomonadaceae;Luteimonas;Luteimonas composti	0	0	0	0	0	0	0	0	0
Bacteria;Proteobacteria;Gammaproteobacteria;Xanthomonadales;Xanthomonadaceae;Luteimonas;Luteimonas terrae	0	0	0	0	0	0	0	0	0
Bacteria;Proteobacteria;Gammaproteobacteria;Xanthomonadales;Xanthomonadaceae;Luteimonas;Luteimonas terricola	0	0	0	0	0	0	0	0	0
Bacteria;Proteobacteria;Gammaproteobacteria;Xanthomonadales;Xanthomonadaceae;Pseudoxanthomonas;Pseudoxanthomonas daejeonensis	0	0	0	0	0	0	0	0	0
Bacteria;Proteobacteria;Gammaproteobacteria;Xanthomonadales;Xanthomonadaceae;Pseudoxanthomonas;Pseudoxanthomonas indica	0	0	0	0	0	0	0	0	0
Bacteria;Proteobacteria;Gammaproteobacteria;Xanthomonadales;Xanthomonadaceae;Pseudoxanthomonas;Pseudoxanthomonas kaohsiungensis	0	0	0	0	0	0	0	0	0
Bacteria;Proteobacteria;Gammaproteobacteria;Xanthomonadales;Xanthomonadaceae;Pseudoxanthomonas;Pseudoxanthomonas mexicana	0	0	0	0	0	0	0	0	0
Bacteria;Proteobacteria;Gammaproteobacteria;Xanthomonadales;Xanthomonadaceae;Stenotrophomonas;Stenotrophomonas acidaminiphila	0	0	0	0	0	0	0	0	0
Bacteria;Proteobacteria;Gammaproteobacteria;Xanthomonadales;Xanthomonadaceae;Stenotrophomonas;Stenotrophomonas daejeonensis	0	0	0	0	0	0	0	0	0
Bacteria;Proteobacteria;Gammaproteobacteria;Xanthomonadales;Xanthomonadaceae;Stenotrophomonas;Stenotrophomonas humi	0	0	0	0	0	0	0	0	0
Bacteria;Proteobacteria;Gammaproteobacteria;Xanthomonadales;Xanthomonadaceae;Stenotrophomonas;Stenotrophomonas koreensis	0	0	0	0	0	0	0	0	0
Bacteria;Proteobacteria;Gammaproteobacteria;Xanthomonadales;Xanthomonadaceae;Stenotrophomonas;Stenotrophomonas nitritireducens	0	0	0	0	0	0	0	0	0
Bacteria;Proteobacteria;Gammaproteobacteria;Xanthomonadales;Xanthomonadaceae;Stenotrophomonas;Stenotrophomonas pictorum	0	0	0	0	0	0	0	0	0
Bacteria;Proteobacteria;Gammaproteobacteria;Xanthomonadales;Xanthomonadaceae;Stenotrophomonas;Stenotrophomonas rhizophila	0	0	0	0	0	0	0	0	0
Bacteria;Proteobacteria;Gammaproteobacteria;Xanthomonadales;Xanthomonadaceae;Stenotrophomonas;Stenotrophomonas terrae	0	0	0	0	0	0	0	0	0
Bacteria;Proteobacteria;Gammaproteobacteria;Xanthomonadales;Xanthomonadaceae;Stenotrophomonas;Stenotrophomonas tumulicola	0	0	0	0	0	0	0	0	0
Bacteria;Proteobacteria;Gammaproteobacteria;Xanthomonadales;Xanthomonadaceae;Thermomonas;Thermomonas brevis	0	0	0	0	0	0	0	0	0
Bacteria;Proteobacteria;Gammaproteobacteria;Xanthomonadales;Xanthomonadaceae;Thermomonas;Thermomonas koreensis	0	0	0	0	0	0	0	0	0
Bacteria;Proteobacteria;Oligoflexia;Bdellovibrionales;Bdellovibrionaceae;Bdellovibrio;Bdellovibrio bacteriovorus	0	0	0	0	0	0	0	0	0
Bacteria;Spirochaetes;Spirochaetia;Leptospirales;Leptospiraceae;Leptonema;Leptonema illini	0	0	0	0	0	0	0	0	0
Bacteria;Spirochaetes;Spirochaetia;Spirochaetales;Spirochaetaceae;Treponema;Treponema amylovorum	0	0	0	0	0	0	0	0	0
Bacteria;Synergistetes;Synergistia;Synergistales;Synergistaceae;Cloacibacillus;Cloacibacillus evryensis	0	0	0	0	0	0	0	0	0
Bacteria;Synergistetes;Synergistia;Synergistales;Synergistaceae;Jonquetella;Jonquetella anthropi	0	0	29	0	0	0	0	0	0
Bacteria;Verrucomicrobia;Opitutae;Opitutales;Opitutaceae;Ereboglobus;Ereboglobus luteus	0	0	0	0	0	0	0	0	0
Bacteria;Verrucomicrobia;Verrucomicrobiae;Verrucomicrobiales;Akkermansiaceae;Akkermansia;Akkermansia muciniphila	4076	0	0	2	0	4934	0	6	0
Bacteria;Verrucomicrobia;Verrucomicrobiae;Verrucomicrobiales;Verrucomicrobiaceae;Luteolibacter;Luteolibacter flavescens	0	0	0	0	0	0	0	0	0
Bacteria;Verrucomicrobia;Verrucomicrobiae;Verrucomicrobiales;Verrucomicrobiaceae;Luteolibacter;Luteolibacter gellanilyticus	0	0	0	0	0	0	0	0	0
