# Supplementary material for: Quantitative real-time PCR analysis of bacterial biomarkers enable fast and accurate monitoring in inflammatory bowel disease
Source: PeerJ. 2022 Oct 18;10:e14217. doi: 10.7717/peerj.14217 (PMC9586115; doi:10.7717/peerj.14217)
Supplement: Supplemental Information 9 — Microbiome next generation sequence data of 16S rRNA reads. [file peerj-10-14217-s009.gz]

Archive with 1 entries (1 files):
- peerj-10-14217-s009
