# Supplementary material for: Quantitative real-time PCR analysis of bacterial biomarkers enable fast and accurate monitoring in inflammatory bowel disease
Source: PeerJ. 2022 Oct 18;10:e14217. doi: 10.7717/peerj.14217 (PMC9586115; doi:10.7717/peerj.14217)
Supplement: Supplemental Information 9 — Microbiome next generation sequence data of 16S rRNA reads. [file peerj-10-14217-s009.gz › peerj-10-14217-s009]

@A00253:175:HYCNHDRXX:2:2101:14281:1016 2:N:0:TAAGGCGA+NAGATCGC
GACTACAGGGGTATCTAATCCCTTTCGCTCCCCTGGCCTTCGTGCCTCAGCGTCAGTTAATGTCCAGGAACCCGCCGTCGCCACGAGTGTTCCTCTCGCTATCTACGCATTTCACTGCTACACCGAGAATTCCGGTTCCCCCGCCATTACTCTAGTCTCGCAGTATCATCTGCCGACCGCGGGTTGAGCCCCCGCGTAACACACAGGACTAACGAAACAGCCTACGCACACTTTACGCCCCGTGAGTCCT
+
:FFF:FFFFFF:FFFF:FFFFFFFFFFFFFFFFFFFFFFFFFFFFFFFFFFF:FFFF,:F,FFFFFFFF:FFFFFF,FFFFF,FFFFFFFFFF,,:F,,F,,FFFFFF:,F::FFF,,FFFF,FFFFF,:,FFFFFFFFFFF,FFFF,:FFF:F,:F:FFFFFF,FFFF,FFF::,F,FFFF,FF:,,F:,,FFF,,,::FFFF:,:,FF,,FF,,FF,FF,:F,,FFF,F,F,:::FF,FF,,F:,,:,
@A00253:175:HYCNHDRXX:2:2101:9977:1047 2:N:0:TAAGGCGA+TAGATAGC
GACTACAGGGGTATCTAATCCTGTTTGCTCCCCACGCTTTCGAGCCTCAGCGTCAGTTATCGTCCAGTAAGCCGCCTTCGCCACTGGTGTTCCTCCTAATATCTACGCATTTCACCGCTACACTAGGACTTCCGCTTACCCCTCCGACACTCTAGGACGACTGTTTCCAATGCAGTACCGGGGTTGAGCCCCGGGCTTTCACATCAGAGTTACCGCACCGCCTGCGCTCCCTTTACACCCCGTAAATCCG
+
FFFFFFFFFFFFFFFFFFFFFFFFFFFFFFFFFFFFFFFFFF:FFFFFFFFFFFFFFF:,FFFFFFFFF:FFFFFFFFFFFFFFFFFFFFF:FFFFFF,FFFF:FFFFF:FFF:FFFFFFF,FFFF:F,FFFFFFFFFFFFFFF,FFFFFFFFFF,:FFFF,FF:FFFFFFFFFFFFFFF:F:FFFFFFF:FF:FFFF:F::,,F:F,,:::F:,:FFFF:,F:F,FFF,FF:FF,:F:F,FFFF:F:,F
@A00253:175:HYCNHDRXX:2:2101:12002:1047 2:N:0:TAAGGCGA+TAGATCGC
GACTACCCGGGTATCTAATCCTGTTTGCTACCCACGCTTTCGTACCTCAGCGTCAGTTAAAGCCCAGCAGGCCGCCTTCGCCACTGGTGTTCCTCCCCATCTCTACGCATTTCACCGCTACCCGGGGAATTCCGCCTGCCTCTACTTCACTCAAGCTAAACAGTTTCAATTGCAGTGTATGGGTTGTGCCGATAGATTTAACATCAGACTTGAAAAGGCGCCTCCACACCAAATACACCACTGACAACCT
+
FFF,FFFF:FF:,FFF:FFFFF:,F,FFFFFFFFF,F,F:FF:FFFFFF:FFFFFF:F,:,,:FFF,FF::FF:FFFF:FFFFF::FFF:FFFFFF:FFFF,FFFF:FFF,:FFFF,F:,F,F:F::F,F,:F:FF,,F,,FFF:,FFFFF,FF:,,,,FFF,,:F:F:,:,,::F,,FF,:,,:,,,,,,F,FFF:F,,F,F,,,FF,FF,,,,,,FF:,F,,:,:,,F,,,F:,F,:F:,,F,,,FF,
@A00253:175:HYCNHDRXX:2:2101:14172:1047 2:N:0:TAAGGCGA+GAGATCGC
GACTACAGGGGTATCTAATCCCTTTCGCTCCCCTGGCCTTCGTGCCTCAGCGTCAGTTAATGTCCAGGAACCCGCCTTCGCCACGAGTGTTCCTCTCGATATCTACGCATTTCACTGCTACACCGAGAATTCCGGTTCCCCCTCCATTACTCTAGTCTCGCAGTATCATGTGCCGTCCGCGGGTTGAGCCCGCGCCTTTCACACACGACTAACGAAACAGCCTACGCACGCTTTACGCGCAGAGATTCCG
+
FFFFFFFFFFFFFFFFFFFFFFFFFFFFFFFFFFFFFFFFFF:FFFFFFFF,FFFFFFFFFF:FFFFFFFFFFFFFF:FFFFFF:FF,:,:FF:F:FFF,F:FFFFFFF,,,F:FFFF:FFFFFFFF:F:,FFF::FFFFFFFFF,FF:FFFFFFFFFFFF,:,FF:F:FFF,FF,FFFFFFF:,:FFFFFFFFFF,FF:,FF,FFF:F,,FF:,FFFFFFFFF:F:,F,F,:F:F,F,FF:,F,,,FF,
@A00253:175:HYCNHDRXX:2:2101:13250:1110 2:N:0:TAAGGCGA+TAGATCGC
GACTACCCGGGTATCTAATCCTGTTTGATACCCACACTTTCGAGCATCAGCGTCAGGTACAATCCAGTAAGCTGCCTTCGCAATCGGAGTTCTTCGTGAGATCTAAGCATTTCACCGCTACTCTAGGAATTCCGATTGCCTCTCCGATACTCAAGAAAAGAATTTTCAAATGCAGTTCACGAGTTAAGCCCGAGGATTTCTCATCTGACTTGCCTTACCGGCAACACTCCATATACAACCATAAAAACCG
+
F:FFFFFFFFFFFFFF:F:FFFFFF,FFFFFFFFFFFFFFFFFFFFF:FFFFFF,F,FFFFFF:F,::FFFFF:FF,:FFFF:FF:FFFFFFF,FFFFF,FFFFF:FF,F,FF,::F:,FF,FFF,F,:F,FF:FFF,F,FF:FFFFFFFFF,FF,FFFF,F:F::FF,FF,F,,FF:FFF,::FFF,FF::,:FF,,:F,,F,:F:FFF,:F,FF,:F:F,:,:,F:FF,,,F:,F,FFFF,::,,,:,
@A00253:175:HYCNHDRXX:2:2101:27353:1141 2:N:0:TAAGGCGA+TAGATCGC
GACTACACGGGTATCTAATCCCTTTCGCTCCCCTGGCCTTCGTGCCTCAGCGTCAGTTAATGTCCAGGAACCCGCCTTCGCCACGAGTGTTCCTCTCGATATCTACGCATTTCACTGCTACACCGAGAATTCCGGTTCCCCCTCCATTACTCTAGTCTCGCAGTATCATGTGCCGTCCGCGGGATGAGCCCGCGCCTTTCACACACGACTAACGAAACACCCTACGCACTCTTTACGCCCAGAGATTCCG
+
FFFFFFFFFF:FFFFFF:FFFFFFFFF:FFFFFFFFFFFFFFFFFFFFFFFFFFF,F:FFFFFFFFFFFFFFFFFF,FFFFFFFFFFFFF:FF:FFFFFFFFFFFF:FFFFFFFFFFFFFFFFFFFFFFFFFFF:FFFFFFFFFFFFFFFFFFFFFFFFFFFF:FFFFFFFF,F,FFFFFF,F,F::FFF:FFFFF:F,,FFFF:FF,FF,FFF:,,FFFFF:FF:FFF:F::FFFFF:FF:,FFF::FF
@A00253:175:HYCNHDRXX:2:2101:6587:1407 2:N:0:TAAGGCGA+TATATCGC
GACTACCGGGGTATCTAATCCTGTTTGATACCCACACTTTCGAGCCTCAATGTCAGTTGCAGCTTAGCAGGCTGCCTTCGCAATCGGAGTTCTTCGTGATATCTAAGCATTTCACCGCTACACCACGAATTCCGCCTACCTCTGTTGCACTCAAGGTCGCCAGTATCAACTGCAATTTTACGGTTGAGCCGCAAACTTTCACAACTGACTTAACAACCCGCCTAGTCTCCCTTTAAACCCAATAAATCCC
+
FFFFFFFFFFFFFFFFFFFFFFFFFFFFFFFFFFFFFFFFFFFFFFFFFFFFFFFFFFFFFFF:FFFFFFFF:FFFFFFFFFF:FFF::FFFFFFFFFFFFF:FFFFF,FFFFFFF,FF:FFFFFF:FFFFFFFFFFFFFFFFFFFFFFFFFFFFFFFFFF:F:,FFFFF:FFFF:F::FFF:FFFFFFFFFFFF::FFFF:FFFFFFF:,F,FF:F,:FFFF:,::,F,:FFF:,,FFFF:F:FF,FF,
@A00253:175:HYCNHDRXX:2:2101:32208:1407 2:N:0:TAAGGCGA+TAGATCGC
GACTACCGGGGTATCTAATCCTGTTTGCTCCCCACGCTTTCGAGCCTCAGCGTCAGTTATCGTCCAGTAAGCCGCCTTCGCCACTGGTGTTCCTCCTAATATCTACGCATTTCACCGCTACACTAGGAATTCCGCTTACCCCTCCGACACTCTAGTACGACAGTTTCCAATGCAGTACCGGGGTTGAGCCCCGGGCTTTCACATCAGACTTGCCGCACCGCCTGCGCTCCCTTTACACCCAGTAAATCCG
+
FFFFFFFFFFFFFFFFFFFFFFF:FFFFFFFFFFFFFFFFFFFFFFFFFFFFFFFFFFFFFFFFFFFFF:F:FFFFFFF:FFFFFFFFFFFFFFFFFFFFFFFFFFFFFFFF:FFFFFFFFFFFFFFFFFFFFFF:FF:FFFFFFF,FFFFFFFFFFF:FFF:FFFFFFFFFFFFFFFFFFF,,FF,:FFFFFF:FFFFFFFFFFFF,FF:FFFFFFFFFFFFFFF::FFFFFFFFFFFF,,:FF,FFFF
@A00253:175:HYCNHDRXX:2:2101:4363:1595 2:N:0:TAAGGCGA+TAGATCGC
GACTACACGGGTATCTAATCCCGTTCGCTACCCAGGCTTTCGCATCTCAGCGTCAGACACAGTCCAGAAAGGCGCCTTCGCCACTGGTGTTCCTCCCAATATCTACGCAATTCACCGCTACACTGGGAATTCCCCTTTCCTCTCCTGCACTCAAGCCTAACAGTTTCCAGCGCCATACGGGGTTGATCCCCGCAATTTCACGCTCGAAGAATTAAGCCGCCTACAGGCTCTGTACGCCCAATAATTCCTC
+
FFFFFFFFFFFF:FFFFF:FFFFFFFFFFF:FF,:,FFFFFF:FFFFFFFFFFFFFFF:FFFFFFFFFFF:FFFFF:FFFFFFF,FFF:FF:F:FFFFF,FF,,FFFFF,FFFFFFFF:F:FFFFFFF,,,,F,F:,F::FFFFFF:F:FFFFFFFFF:FFFF:FFF:F,:FFFFFFFFFFFFF,F,::F,FFF,,F:F,,,FF,::,,,::FF:FF:,:FF,FF,F:FF,F:FF::F:F:,:F,FFF,,
@A00253:175:HYCNHDRXX:2:2101:15076:1955 2:N:0:TAAGGCGA+TAGATCGC
GACTACTGGGGTATCTAATCCTGTTTGCTCCCCACGCTTTCGCGCCTCAGCGTCAGTTGCTGTCCAGCAGACCGCCTTCGCCACTGGTGTTCCTCCTAATATCTACGCATTTCACCGCTACACTAGGAATTCCGTCTGCCTCTCCAGTACTCAAGAACCACAGTTTCAAATGAAGGCTGGAGGATGAGCCACCAGTTTTCACATCTGCGTTGCGTACCCGCCTCCACGCCCTTGACACCCAGGAAAGCCG
+
FFFFFFFFFFFFFFFFFFFFFFFFFFFFFFFFFFFFFFFFFFFFFFFFFFF::FFFF:FFFFFFFFFFFFFFFFFFFFFFFFFFFFFFFFFFF:F:F:FFFFFFFFF,FF:FF:FFFFFFF,F,FFFFFFFFFFFFFFFFFF:FFF:FF:FFF:FF,FFFFFF:F,:F:FFF,,FFFFF:,FF,F:FFF,,,F,,,FF,FFFF,F:F,,FF:,F,,,:FFFFF,::F,,FF:FFF:F:F,FF,:,,F::F
@A00253:175:HYCNHDRXX:2:2101:15528:2112 2:N:0:TAAGGCGA+TAGATCGC
GACTACTCGGGTATCTAATCCCTTTCGCTCCCCTGGCCTTCGTGCCTCAGCGTCAGTTAATGTCCAGGAACCCGCCTTCGCCACGAGTGTTCCTCTCGATATCTACGCATTTCACTGCTACACCGAGAATTCCGGTTCCCCCTCCATTACTCTAGTCTCGCAGTATCATGTGCCGTCCGCGGGTTGTGCCCGCGCCTTTCACACACGACTTACGATACAGCCTACGCACGCGTTACGCCCCGAGATTCCG
+
FFFFFFFFFFFFF:,F:FFFFFFF:FFFFF:FFFFFF,FFFFFFF:FFF:FFFFFF,FFFFFFFFFF:FFFFFFF,FF:FFFFFFFFFFFFF,:FFFF:F:FFF:FFFFFFFFFFFFFFFFFFFFFFF,FFFFFFF::FFFFFF:F,:FFFF:,FFFFFFF,FFFFFFFF:FFFFFF,FFF,F,F:,FFFFF:F,,:F:::::,,FF:,F:FF,,F:,FFFFF:,FFFFF:::::FFFFF,,,F,FF::F
@A00253:175:HYCNHDRXX:2:2101:13946:2159 2:N:0:TAAGGCGA+TAGATCGC
GACTACTCGGGTATCTAATCCTGTTTGCTCCCCACACTTTCGTGCCTCAGTGTCAGTTTCAGTCCAGAAAGCCGCCTTCGCCACTGATGTTCCTCCTAATATCTACGCATTTCACCGCTACACTAGGAATTCCGCTTTCCTCTCCGGCACTCAAGCTTATCAGTTTAAAATGCAACGCCCAGTTTAAGCCCGGGAATTGCACATCTAACTTATTATGCCGCCTAGGCGCCCTTGACGCCCAGGAATGCCG
+
F,FFFFFFFFFFFFFFFFFF:FFFFFFFFFFFF:FFFF,FFFFFFFFFFF:FFFFFF,FF:FFFFFFFFFFFFFFFFFFFFF,FFF:FFFFF:FFFFFFF,FFFFFFFFF,FFF:FFFFFFFFF:FFF,:FF:FF,:FF,F,FFFFFF,FFFFFFFFFFFFFFFFF,,::FFF,,::F,FFF,,F,FF:,FF,F,:FF,:::FF::,,FFFF,F:FF:FF,FFF,FFF:FF,F,F:F,,:FF,F,F,,,F
@A00253:175:HYCNHDRXX:2:2101:15854:2237 2:N:0:TAAGGCGA+TATATCGC
GACTACCAGGGTATCTAATCCTGTTTGCTACCCACGCTTTCGTGCCTCAGCGTCAGTTAAAGCCCAGCAGGCCGCCTTCGCCACTGGTGTTCCTCCCCATCTCTACGCATTTCACCGCTACACGGGGAATTCCGCCTGCCTCTACTTCACTCAAGCTCTACTGTTTCAAATGCAGTTTATGGGTTGAGCCCATAGATATCACATCTGACTTGCAAAGCCGCCTACGCACCCTTTACACCCAGTAAATCCG
+
:FFFFFFFFFFFFFFFFFFFFFFFFFFFFFFFFFFFFFFFFFFFFFFFFFFFF::FFFFFFFFFF,FFFF:FFFFFFFFFFFFFFFFFFFFFFFFFFFFFFFF,FFFFFFFFFF:FF:FFFF:FF:F:FFFFFFFFFFFFFF,FFFFF,FFFFFFFFFFFF,F:FFFFFFFFFFFF:FFF:FFFFFFFFFFFFF,F,,:,,F,F::,:FF,::,FF:F:,FFF::FFFFFF,FF:::F,FF,FFF:FF,F
@A00253:175:HYCNHDRXX:2:2101:26214:2268 2:N:0:TAAGGCGA+TAGATCGC
GACTACAAGGGTATCTAATCCTGTTTGCTCCCCACGCTTTCGTGCCTGAGCGTCAGTTATGTCCCAGGAGGCTGCCTTCGCCATCGGTGTTCTTCCACATATCTACGCATTTCACTGCTACACGTGGAATTCCACCTCCCTCTGTCACACTCTAGTCGAGCAGTCTCAGATGCCATTCCCGAGTTACGCTCGGGGAGTTCACATCTGTCTTTCTCTACCGCCTGCGCACCGTTTACGCCCAGTCATTCCG
+
FFFFFFFFFFF:FFFFF:FFFFFFFFFFF:FFFFFFFFFFFFF:FFFFFFFFFFFFFFF:FFFFF,FFFFFFFFF:FFFFFF,FFFFFF:FFFF:FF::::FFF:FFF,F,FFFFFFFF,FFFFFFF,F,FFFF:F:FFFFF::F:FF,,F:FFF,FFFFFFFF,,,:,FFF:F,,F,FFFFFF,:,:FFFFFFF,::FF,F,,F,:,F,F,,FF:F,F:F:FF,FF,FF,:F:::FF,FF:F:,,:,::
@A00253:175:HYCNHDRXX:2:2101:10339:2300 2:N:0:TAAGGCGA+TAGATAGC
GACTACTGGGGTATCTAATCCCTTTCGCTCCCCTGGCCTTCGTGCCTCAGCGTCAGTTAATGTCCAGGAACCCGCCTTCGCCACGAGTGTTCCTCTCGATATCTACGCATTTCACTGCTACACCGAGAATTCCGGTTCCCCCTCCATTACTCTAGTCTCGCAGTATCATGTGCCGTCCGCGGGTTGAGCCCGCGCCTTTCACACACGACTTACGAAACAGCCTACGCTCGCTTTACTCCCATTGATTCAG
+
FFFFFF:FFFF:FFF:FFFFFFFFFFFFFFFFFFFFFFFF,F,FFFFFFFFFFFFFFFFFFFFFFFFFFFF:FFFFFFFFFFFFFFFFFFFFFFFFFFFFFFFFFFFFFF,FFF:F:F:FFFFF:FFFFFFF:,:FFF:FFF:FFFF,FF,FFFFFFFFFF,FFFFF:::F:::F,FF,F:FFF,,FF:FF:FFF,FF:F:,FFF:FFFF,FFFFFFF,:,,::,FF,,:,,FFFF,FF::FF,:FF::F
@A00253:175:HYCNHDRXX:2:2101:8368:2613 2:N:0:TAAGGCGA+TACATCGC
GACTACCGGGGTATCTAATCCTGTTTGCTCCCCACGCTTTCGCGCCTCACCGTCAGTTGTCGTCCAGCAATCCGCCTTCGCCACTGGTGTTCCTCCTAATATCTACGCATTTCACCGCTACACTAGGAATTCCGATTGCCTCTCCGATACTCAAGAAAAGAAGTTTCAAATGCAGTTCACGAGTTAAGCCCGTGGATTTCTCATCTGAATTGCCTTCCCGGCTACACGCCCTTTACACCCAGTAATTCAG
+
:FFFFFFFFFFFFFFFFFFF::FFFFFFFFFFFFFFFFFF:FFFFFFFFFFFFFFFFF:FFFFFFFFFF:FFFFFF:,FFFFFFF:F:FFFFFFFFFFF:,FFF:F:FFFF:FFF::FFF:FFFFFFFFFFFFF:FFF:FFFFFFFF:FFFF:FFFFFFF,,F,FFFF:FFFF:F::FFFF,:::FFF:FF,FFF,F::F,FFFFFF,F,,FF,F,FF:FFFFFFFFFFFF,,F:F:F::,F,,,F,,,F
@A00253:175:HYCNHDRXX:2:2101:28275:2644 2:N:0:TAAGGCGA+TAGATCGC
GACTACCGGGGTATCTAATCCTGTTTGATACCCACACTTTCGAGCCTCAATGTCAGTTGCAGCTTAGCAGGCTGCCTTCGCAATCGGAGTTCTTCGTGATATCTAAGCATTTCACCGCTACACCACGAATTCCGCCTGCCTCAACTGCACTCAAGACATCCAGTATCAACTGCAATTTTACGGTTGATCCGCAAACTTTCACAACTGACTTAAACATCCATCTACGCTCACTTTAAACCCAAATAATCCG
+
FF:FFFFFFF:FFFFFFFFFFFFFFFFFFFFFF:FFFFFFFFFFFFFFFF:FFFFFFFFFFFFFFF,FFFFFFFFF,F:FFFFFFFFFF:FFFFFFFFFFF:FFFFFFFFFFFF:FFFFFFFFFFFFFFFF:FFFFFFFFFFFFFF,FFFFFFFFFFF:FFF:FFFFFFFFFFF:FFFFFFFFFFF:,FFFFFF:FFFF,FFFFFFFFFFFFFFFFFFFFFF,F:,FF,,FFFFF,FFFFF,,,F:FFFF
@A00253:175:HYCNHDRXX:2:2101:18674:2675 2:N:0:TAAGGCGA+TAGATCGC
GACTACCCGGGTATCTAATCCTGTTTGATACCCACACTTTCGAGCATCAGCGTCAGTTACAATCCAGTAAGCTGCCTTCGCAATCGGAGTTCTTCGTGATATCTAAGCATTTCACCGCTACACCACGAATTCCGCCTACCTCTGTTGCACTCAAGGTCGCCAGTATCAACTGCAATTTTACGGATGAGCCGCAAACTTTCACAACTGACGTATCAACCCGCCTACGCTCCCTTTAAACCCAATAACTCCG
+
FFFF:FFFFFF:FFFFFF,FFFFFFFFFFFFFFFFFFFFFFF:FFFFFFFFFFFF:FFFFFFFFFFFF,:FFFFFFFFFFFF,FFF:FFFFFFFFFFFF,FFF:FFFFFFF:FFFFFF:FFFF:F:FFFFFFFFFFFFFFFF:FFFFF::FFFFFFFFFFFF:FFFFFFFFFFFFFFFFFFFF,FF::FFFFF,,::FFFFFF:F,FFF,FF:F:,FFFFFF:F,FF,:::FFFFFFFFF,,F,F,FFFF
@A00253:175:HYCNHDRXX:2:2101:22236:2707 2:N:0:TAAGGCGA+TAGATCGC
GACTACCCGGGTATCTAATCCTGTTTGATACCCACACTTTCGAGCATCAGCGTCAGTTACAGTCCAGCAGGCTGCCTTCGCAATCGGAGTTCTTCGTGATATCTAAGCATTTCACCGCTACACCACGAATTCCGCCTGCCTCTACTGTACTCAAGACACCCAGTATCAACTGCAATTTTACGGTTGAGCCGCAAACTTTCACAACTGACTTAAGCGTCCGCCTACGCTCCCTTTAAACCCAATAAATCCG
+
FFFFFFFFFFFFFFFFFFFFFFFFFFFFFFFFFFFFFFFFFFFFFFFFFFFFFFFFFFFFFFFFFFFFFFFFFFFFFFFFFFFFFFFFFFFFFFFFFFFFFFFFFFFFFFFFFFFFFFFFFFFFFFFFFFFFFFFFFFFFFFFFFFFFFFFFFFFFFFFFFFFF:FFFFFFFFFFFFFFFFFF:FFFFFFFFF:FFFFFFFFFFFFFFFFFFFFF:FFFFFF:FFFFF:FFFFF,,FFFFFFFFFFFFFF
@A00253:175:HYCNHDRXX:2:2101:22679:2722 2:N:0:TAAGGCGA+TAGATCGC
GACTACCCGGGTATCTAATCCCTTTCGCTCCCCTGGCCTTCGTGCCTCAGCGTCAGTTAATGTCCAGGAACCCGCCTTCGCCACGAGTGTTCCTCTCGATATCTACGCATTTCACTGCTACACCGAGAATTCCGGTTCCCCCTCCATTACTCTAGTCTCGCAGTATCATGTGCCGTCCGCGGGTTGAGCCCGCGCCTTTCACACACGACTTACGAAACAGCCTACGCACGCTTTACGCCCAGTGATTCCG
+
FFFFFFFFFFFFFFFFFFFFFF:FFFFFFFFFFFFFFFFFFFFFFFFFFFFFFFFFFFFF:FFFFFFFFFFFFFFFFFFFFFFFFFFFFFFFFFFFFFFFF:FFFFFFFFFFFFFFFFF,FFFFFFFFFFFFFFFFFFFFFFFFFF:FFFFFFFFFFFFFF,:FFFF:F:FFFFF:FFFFFFF:FFF:FFFFFFF:FFFFF::FFF::,,FFFFF,FFF,FFFF:FFFFFF,FFFFFFFFF:F::FFFFF
@A00253:175:HYCNHDRXX:2:2101:28953:2879 2:N:0:TAAGGCGA+TAGATCGC
GACTACCCGGGTATCTAATCCTGTTCGCTCCCCTAGCTTTCGCGCCTCAGCGTCAGTGGCGGCCCAGAAGGCTGCCTTCGCCATCGGTGTTCTTCCCAATATCTGCGCATTTCACCGCTACACTGGGAATTCCACCTTCCTCTACCGCACTCGAGCCCGCCAGTTCGGGGTCCGGCCAGAGGTTGAGCCCCTGGATTTGAAACCCCGCTTGACGGGCCGCCTACGCGCGCTTTACGCCCAATGAATCCGG
+
FFFFFFFFFFFFFFFFFFFFFFFFFFFFFFFFFF:FFFFFFFFFFFFFFFFFFFFFFFFFFFFFFFFFFFFFFFFFFFFFFFFFFFFFFFFFFFFFFF,FFFFFFFFFFFFFFFFFFFFFFFFFFFFF:FFFFFFFFFFFFFFFFFFFFFFFFFFFFF:FFFFFFFFFFFFFFFFFF:F:FFFFFFFFFFFFFFFF:FFFFFFFFFF:FFF:FFFFFFFFFFFFFF:F:,FFFF::FFFF,FF:,:FFF:
@A00253:175:HYCNHDRXX:2:2101:11351:3020 2:N:0:TAAGGCGA+TATATCGC
GACTACTCGGGTATCTAATCCTGTTTGCTCCCCACGCTTTCGAGCCTCAGCGTCAGTTAAGGCCCAGCAGGCCGCCTTCGCCACAGGTGTTCCTCCTCATATCTACGCATTTCACCGCTACACTAGGAATTCCGTCTGCCTCTCCAGTACTCAAGAACAACAGTTTCACATGCAGGCTGGAGGTTGAGCCTCCAGTTTTAACATCTGAGTTGCGATCCCGCCAACACGCCCTTTGCACACAGAAACTCCG
+
FFFFFFF:FFFFFFF:FFFF:FFFFF:FFFFFFFFFF:FFFFFFFFFFF:FFFFFF:FF:FFFFFFFFFF::FFF,F:F:FF::,,FF,,F,,FF:F,FFFFFF,FFF,F,F,,:FFFF:F:,FF::FF:FF,FFFF,,F:,FFF:F,FFFFF,F,FF,F:F,F,FFF,FFFFFFF:,FF:FF,F::FF:,F:F:FFFF:,,F::FF,,,F,:FFFFF,::,,:,FFF,:F,::,,F:,:,F:F,,FFF,
@A00253:175:HYCNHDRXX:2:2101:23909:3067 2:N:0:TAAGGCGA+TAGATCGC
GACTACTGGGGTATCTAATCCTGTTTGCTCCCCACGCTTTCGCGCCTCACCGTCAGTTACTGTCCAGCAAGCCGCCTTCGCCACTGGTGTTCTTCCTAATATCTACGCATTTCACCGCTACACTAGGAATTCCGCTTGCCTCTCCAGCACTCTAGCCCTACAGTTTCCAAAGCAGTCCCGGGGTTGAGCCCCGGGCTTTCACTTCAGACTTGCAGTGCCGTCTGCGCTCCCTTTACACCCAGTAAATCCG
+
FFFFFFFFFFFFFFFFFFFFFFFF:FFFFFFFFFFFFFFFFFFFFFFFFFFFFFFFFFFFFFFFFFFFFFFFFFFFFFFFFFFFFFFFFFFFFFFFFFFFFFFFFFFFFFFFFFFFFFFFFFFFFFFFFFFFFFFFFFF,FF:FFFFFFFFFF:FFFFF:FFFFFFFFFFFFFFFFFFFFFFFFFFF:FFFFFFFFF,:FFFFFFFF:FFFFFFF:FFFFFFF:FFF:FFFFF,FFFFFFFFF,,F:FFF
@A00253:175:HYCNHDRXX:2:2101:31105:3067 2:N:0:TAAGGCGA+TAGATCGC
GACTACTGGGGTATCTAATCCTGTTTGCTCCCCACGCTTTCGCGCCTCAGCGTCAGTTGCTGTCCAGCAGACCGCCTTCGCCACTGGTGTTCCTCCTAATATCTACGCATTTCACCGCTACACTAGGAATTCCGTCTGCCTCTCCAGTACTCAAGAACCACAGTTTCAAATGCTGGCTGGAGGTTGAGCCTCCAGTTTTCTCATCTGACTTGCGATCCCGCCTACTCGCCCTTTACACCCCGAAAATCCG
+
FFFFFF,:FFFFFFFFFFFFFFFFFFFFFFFF:FFFFFFFFFFFFFFFFFFFFFFFFFFFFFFFFFFFFFFFFFFFFFFFFFFFFFFFFFFFFFF:F:,FFFFFF:F:FFFFFFFFFFFFF,FFFFFFFFFFFFF,FFF,FFFF:FFFFFF,:FFFF:,FFF:FFF,FFFFFF,FFFFF,FF,FFF,F,F:FF:,FFFFF,F:F,FF,FF,:F,FFF,FFFFFFF,FFFFF,:FFFF:,F,,:::FF,FF
@A00253:175:HYCNHDRXX:2:2101:5448:3129 2:N:0:TAAGGCGA+TATATCGC
GACTACACGGGTATCTAATCCTGTTTGCTACCCACGCTTTCGTGCCTCAGCGTCAGTTAAAGCCCAGCAGGCCGCCTTCGCCACTGGTGTTCCTCCCCATCACTACGCATTTCACCGCTACACGGGGAAGTCCGCCTGCCTCGACTTCACTCAAGCTCTACAGTTTCAAATGCAGGTTATGGGTTGAGCCCATAGATTTCACAGCTGACTTGCAAAGCCGCCTACGCACACTATACACCCAGTCAATCCG
+
FFFFFFFFFFFFFFF:FFFFFFFFF:FFFFFFFFFFFFF,FFFFFFFFFFFF,FFF:FFFFFFFFF:FFFFF::FFF:FFFFFFF::FFFFFFFFFFFF,F,F:FFFFF,FFFFF,FFFFFFFFFFF,F,FFFFFFF:FFF:,FF,:,FF:FFFFF:FFFF:,F,FFFF,FFF:F,,FFFFF:FF:FFFFFF:FFFFF,:FFF,FFFF,,FFFFFFFFFFF:FFFFFFF,FF,FFFFF,F:FF,F:FFFF
@A00253:175:HYCNHDRXX:2:2101:9914:3161 2:N:0:TAAGGCGA+TAGATCGC
GACTACAAGGGTATCTAATCCTGTTTGCTCCCCACGCTTTCGCGCCTCACCGTCAGTTGTCGTCCAGCAATCCGCCTTCGCCACTGGTGTTCCTCCTAATATCTACGCATTTCACAGCTACACTAGTAATTCCGATTGCCTCTCCGAGACTCAAGAAATGGAGTGTCTAATGCAGTTATCGTGTTATGACCGTGGATTTCACGTCTGACTTGGCTTCCCGGCGCCACGCCCAGACAACCCACTCATGCCG
+
FFFF::FF:FF:FFFFFF:F:FF,FFFFFFFFFFFFFFFFFF:FFFFFFFFFFFFFFFFFF:F:FFFFFF:,FF:FFF:FF::FF:FFFFFF:FF,FF:FFFFFFF,:F:FF,FF,:F::::,FFF,F:FFF::,F::F,,F,FFFF,F,,F:,F,FF::,F:F,,F,FF,,,,F:,,FFF,F,F:,,:FF:,,F:,F,,:,,:,,,,,:F,,,,FFFFF,,,,,::,F,FF,,,,:::,,,F:F,,FFF
@A00253:175:HYCNHDRXX:2:2101:27299:3176 2:N:0:TAAGGCGA+TAGATCGC
GACTACTGGGGTATCTAATCCTGTTTGCTCCCCACGCTTTCGAGCCTCAACGTCAGTTATCGTCCAGTAAGCCGCCTTCGCCACTGGTGTTCTTCCTAATATCTACGCATTTCACCGCTACACTAGGAATTCCGCTTACCTCTCCGGCACTCCAGCTAAACAGTTTCCAAAGCAGTCCCGGCGTTAAGCACCGGGCTTTCACTTCAGACTTGCCTTGCCGTCTACGCTCCCTTTCCACCCAGTAAATCCG
+
FFFFFFFFFFFF,FFFFFFFFFFFFFFFFFFFFFFFFFFFFFFFF:FFFFFFFFFFFFFFFFFF:FFFFFFFFFFFFFFFFFFFFFFFF:FF:FF:FFFFFFFFF:FFF,FF:,FFFFFFFFFF,FFFFFFFFFF:F:FFFFFFFFFFFFFFFFFF:,FFFFFFF:FFF,:FFFFF:,FFFFF:F:FFFFFFFFFFFF,FFFFFFF:F:F,:FF,FFFFFF:FF:,:FFF:F:F,F,FFFFFFF:F,F::
@A00253:175:HYCNHDRXX:2:2101:11306:3286 2:N:0:TAAGGCGA+TAGATCGC
GACTACTCGGGTATCTAATCCTGTTTGCTCCCCACGCTTTCGAGCCTCAGCGTCAGTTAAGGCCCAGCAGGCCGCCTTCGCCACTGGTGTTCGTCCTAATATCTACGCATTTCACCGCTACACTATGAATTCCTTCTGCCTCTCCAGTACTAAAAAACCACAGTTTCAAATCCAGGATGGAGGTAGTGCATCCAGTGTTCACATCTGTCTTGGGTGCCCGCCTACACGCCCTATAAAACCATACAATCCG
+
FFFFFFFFFFFFFFFFFFFFFFFFFFFFFFFFFFFFFFFFFFFFFFFFFFFFFFFFFFFFFF:FFFFFFF,FFFF:FFF,:FFFFFFFFFF:,FF:F:FFF:FFFF,,F:,FFFF:,FF,FFF,:,FFFF,FF,,:FFFF,FFFFF,:F,:,FF,FF,FF,FF,FFF,:FF,F::,,FF,:,F,FFF:F,,,,,F:,:,:,FF:,F,:,F:,,:,,F,F:FF,FFF,,:,,F,F,F:F:,,,,FF:,,,F
@A00253:175:HYCNHDRXX:2:2101:4752:3333 2:N:0:TAAGGCGA+TAGATCGC
GACTACCCGGGTATCTAATCCTGTTTGCTCCCCACGCTTTCGAGCCTCAACGTCAGTTACCGTCCAGTAAGCCGCCTTCGCCACTGGTGTTCTTCCTAATATCTACGCATTTCACCGCTACACATGGACTTCCACTCTCCCCTTCTGCACTCAAGTTTGACAGTTTCCAAAGCGAACTATGGTAGAGCCACAGCCTATAACTTCAGACTTATCAAACCGCCTGCGCTCGCTGTACGCCCAATCACTCCGC
+
F:FFFFFFFFFFFFFFFFFFFFF,FFFFFFFFFFFFF,FFFFFFFFFFFFFF:F:F:FFFFFFFFFFFFFFFFFFFFFF,FF:FF:FFFFF:FFF:FFFFFFFFFFFFF:F:FFFF:FFFFFFFF,FF,,FFFFFFFFFFFFFFFFFFFFF,FFFFFFFFFFFFFFFFFFFF:FFFF,,,,FF,:,F:FFFFFFFF,FFF:FF,F:FFFFFFFF,,,:,F,FFF,FFFF::,,FF,F:F:F:,:FFF,F,
@A00253:175:HYCNHDRXX:2:2101:16116:3568 2:N:0:TAAGGCGA+TAGATCCC
GACTACTGGGGTATCTAATCCTAGTTGCTCCCCACGCTTTCGGGACTGATCGTCAGTTATGCTCCAGATCGTCGCCTTCGCCACTGGTGTTCCTCCATATATCTACGCATTTCACCGCTACTCTTGGACTTCCACGATCCTCTCACACACTCTAGCTCTACGGTTTCCATGGCTTACCGATGTTTCGCTTCGATCTTTCACCAGAGACCCTTAGTGCCGCCTGCTCGATCTGTACGACCAATAATTCCGG
+
FFF:F::FF,FF:F,:FF::,FF,FFF,FFFFFF,FF::FFF:FF,F,F,F,,F:F:FFFFF,FF:,:,FFF:,F:FFFFFF::FFF:FFF:,,F,F:FF:FFFF,FF:F,FF:FFFF:,F,F,,FF:FFFFFFF:,,,FFF,FF,FFF,FFFFF,:F:,:,F,FFFFFF:F:,:F:,F:,:F,F,,F,FFFFFFFF,,,,F:,F:F,,F:,FFF::F:F,F:FFF,,F:FF:FF,,,F,,,,,,FF::F
@A00253:175:HYCNHDRXX:2:2101:14045:3583 2:N:0:TAAGGCGA+TAGATCGC
GACTACTGGGGTATCTAATCCTGTTTGCTCCCCACGCTTTCGCACCTGAGCGTCAGTCTTCGTCCAGGGGGCCGCCTTCGCCACCGGTATTCCTCCAGAACTCTACGCATTTCACCGCTACACCTGGAATTCTACCCCCCTCTACGAGACTCAAGCATGCCAGTATCAGATGAAGTTCCCAGGATGAGCCCGGGGATATCCAATCTGACTTCACAAGCCGCCTGCGGTCCCGTAACGCCCAATGAATCCG
+
FFFFFF:::FFFFFFF:FFFFFFFFFFFFFFFFFFFFFFFF:FFFF:FFFFFFF:FFFFFFF,FFFFFFFFFFFFFF,FFFFFFFFFFFFFFFFFFF:F,FFF,FFFFFFFF:FF:FFFFFF::FFFF,FFFFFFFFFFFFFFF::FF::FFF,FF,:FFFFFF,FFFFFFF,FFF:FFFFF,,FFF,:FFFF,F:F,F,,,FFFFFF,F,,F,F:,,F,:F:FF,,,F,F,,F::FFFF,::,FF,,,F
@A00253:175:HYCNHDRXX:2:2101:9155:3787 2:N:0:TAAGGCGA+TAGATCGC
GACTACTCGGGTATCTAATCCTGTTCGCTACCCATGCTTTCGATCCTCAGCTTCAGTTGCAGACAAGAGATCCTCCTTCGCCACTTGAGTTCTTACATAATTCTACGCAATACACCGCAACACATGGAATTACACTCTACTCTTATGCAATCAAGAATGAAACTTAAATATGAAGTTGCACGGTTCAGCCCTGTGATATCAGAACAAACTTATGAGTACACATACGCACACTAACAGACAAAAAAAGACG
+
:F,FFFF:FFF,F:FF,FFFFF,F::FFFFFFFFFFFFFF,FF,F,:FFFF,F:FFFFFFF:FF,FFFFF,F:,,,FFFFF,F:F,,,FFF,F:,,FF:,,:FFF,:F:,F::::F,,,FF,F:F,,F,F,F,::F,F,FFF,,,F:,:,:,FF,FFF,:F:,F:,,,FFF:,,FFF,:FFFF:F,,,,F,,F,F,FFFF:,F:,F,FF,,F,,F,F,,,FF,,::,F,,,F,F,F,:,,,:,:F:,,,F
@A00253:175:HYCNHDRXX:2:2101:27010:3834 2:N:0:TAAGGCGA+TAGATCGC
GACTACTCGGGTATCTAATCCTGTTTGATACCCACACTTTCGAGCCTCAATGTCAGTTGCAGCTTAGCAGGCTGCCTTCGCAATCGGAGTTCTTCGTGATATCTAAGCATTTCACCGCTACACCACGAATTCCGCCTGCCTCAACTGCACTCAAGACATCCAGTATCAACTGCAATTTTAAGGTTGAGCCGCAAACATTCACAACTGACTTAAACATCCATCGACGCTCCCGTTAATCCCCAGAAATCCG
+
FFF:FFFF::FFF:FFFFFFFFFFFFFFFFFFFFFFFFF:FFFFFFFFFFFFFFFFFFFFFFFF:FFFFFFFFFFFFFFFFFFF:FFFFFFFFFFFFFFFFFFF:F:FFFFFFFFFF:FFF,FF:FFF:FFFFFFFFFFF:FF:,F:FFFFFFFF::,,F:F,:FF::,FFFFFFFFFFF,F:FFFFFFFFFFFFF,FFFFFFF,F:FF:FF,F,,FFF,FF,,FF:F,,FFF:,F,,F,::,:F:F,F,
@A00253:175:HYCNHDRXX:2:2101:22155:4069 2:N:0:TAAGGCGA+TATATCGC
GACTACAGGGGTATCTAATCCTGTTTGCTCCCCACGCTTTCGCGCCTCACCGTCAGTTGTCGTCCAGCAATCCGCCTTCGCCACTGGTGTTCCTCCTAATATCTACGCATTTCACCGCTACACTAGGAATTCCGATTGCCTCTCCGATACTCAAGAAAAGTCGTTTCAATTGCAGTTCACGAGTTAATCCCGTGGATTTCACATCTGACTTGCCTTCCCGGCTACACGCCCTTTACACCCAGTAAATCCG
+
FFFFFFFFFFF:FFFFFFFFFFF:FFFFFFFFFFFFFFFFFFFFFFFFF:FFFFFFFFFFFFF:FFFFFFFFFFFF:FFFFFFFFFFFFFFFFFFFFFFFFFFFFFFFFFFFFFFFFF:,FFFFFFFFFFFFFFFFFFFFFFF:FFFFF:FFFFFFFFFFF,FFFFFFF,FFFFFF:FFFFFFF:FF,FF,::FFFFFF:FFF,F:FFF:FFFFFF:FFFFFFFFFFFFFFFFF:FFFFF:FF,FFFFF,
@A00253:175:HYCNHDRXX:2:2101:6560:4210 2:N:0:TAAGGCGA+TAGATCGC
GACTACCAGGGTATCTAATCCCTTTCGCTCCCCTGGCCTTCGTGCCTCAGCGTCAGTTAATGTCCAGGAACCCGCCTTCGCCACGAGTGTTCCTCTCGATATCTACGCATTTCACTGCTACACCGAGAATTCCGGTTCCCCCTCCATTACTCTAGTCTCGCCGTATCATGTGCCGTCCGCGGGTTGAGCCCGCGCCTTTCACACACGACTTACGAAACAGCCTACGCACGCTTTACGCACAGTGATTCCG
+
FFFFFFFFFFFFFFFFFFFFFFFFFFFFFFFFFFFFFFFFFFFFFFFFFFFFFFFFFFFFFFFFF:FFFFFFFFFFFFFFFFFFFFFFF:FFFFFFFFFF:FFFFFFFFFFFFFFFFFF:FFFFF,FFFFFF:FFFFFFFFFFFFFFFFFFFFFF:FFFFF,F:FFFFFFFFFFFFF:F,F:FFFF,FFFFF,FFF:FFFFFFFFFF:FFF,FFF::FFFFF:FF:::F:FFFF:FFF,::FF:FFFFFF
@A00253:175:HYCNHDRXX:2:2101:27579:4257 2:N:0:TAAGGCGA+TAGATCGC
GACTACCCGGGTATCTAATCCATTTCGCTCCCCTGGCCTTCGTGCCTCAGCGTCAGTTAATGTCCAGGAACCCGCCTTCGCCACGAGTGTTCCTCTCGATATCTACGCATTTCACTGCTACACCGAGAATTCCGGTTCCCCCTCCATTACTCTAGTCTCGCAGAATCATGTGCCGTCCGGGGGTTGAGCCCGCGCCTTTCACACACGACTTACGAAACAGCCTACGCACGCTTTACGCCCAGTGATTCCG
+
FFF:FFFFFFFFFFFFFFFFF,FFFFFFFFFFF::FFFFFFF,FFFFFFFFF:FFFFFFFFF,FFFFFFFFFFFFF:FFFFFFFFFFFFF:FF,FFFFFFF::FFF:FF,FFFF:F:FFFFFF:FFFF,,FFFFF,FF:FFFF,FFFF,FF:F:F:,:FFF:F,FFFFFFFFFFF,,FF,FFF,FFFFFFFF,:FFFFFFFF:FFFFF,F,F:FF:FFFFF:F,F,F,FFF,::FFFF,F,:FF,:FF:F
@A00253:175:HYCNHDRXX:2:2101:30924:4288 2:N:0:TAAGGCGA+TATATCGC
GACTACCGGGGTATCTAATCCTGTTTGCTACCCATGCTTTCGTGCCTCAGCGTCAGTTAAGGCCCAGCAGGCCGCCTTCGCCACTGGTGTTCCTCCCGATCTCTACGCATTTCACCGCTACACCGGGAATTCCGCCTGCCTCTACCTCACTCAAGACCCACAGTTGCAATAGCAGTTCCAGGGTTAAGCGATGGGAGTTCACTACTGACTTGCAGATCCGCCTACGCACCCTGTACACCCCGTAAATCCG
+
,FFF:FFFFFFFFFFFFFF:FFFFFFFFFFF:FFFFFFF:FFFFFFFFFFFFFFFFFF:FFFFFFFFF,:FFFFF:F,FFFF,FFFFFFFFFFFFFFF:,FFFFFFFFFF:FFFFFFF,FFFFFFFFFFF:FFFFF,FFF:F:F,FFF:FFFFFFFFF,FFFFFF,F:FFFFFFF,FFFFFF:F:,F:F,,,FFFF,FFF,F,FFFFFF:::FFFF::FFFFFFFFF,FF:,,F:F:FFF,FFF,,FF,F
@A00253:175:HYCNHDRXX:2:2101:4472:4507 2:N:0:TAAGGCGA+TAGATCGC
GACTACTCGGGTATCTAATCCTGTTTGATACCCACACTTTCGAGCATCAGCGTCAGTTACAATCCAGTAAGCTGCCTTCGCAATCGGAGTTCTTCGTGATATCTAAGCATTTCACCGCTACACCACGAATTCCGCCTACCTCTGTTGCACTCAAGACATCCAGTATCAACTGCAATTTTACGGTTGAGCCGCAAACTTTCACAACTGACTTAAACTTCCAACTACGCTCCCATTAAAACCAATAAATCCG
+
FF::FFFFFFFFFFFFFFFFFFFFFFF,FFFFFFFFFFFFFFFFFFFFFFFF:FFFFFF:,FFFFFFFFFFFFFFFFFFFFFFFFFFFFFFFFFF,FFFFFF:FFF:FFFFFFFFFFFFFFFF,:FFF:,FFFF,F,FFF:FFFFFFF,FFFFF::FFFFFFF,FF:,:,F,FFFFFFFFF:FF:FFF:FFF:FFF::FFFFFF,FF:FF:::FF,F:FF,FFF:F:,F,F,,FFF::F,FFF:FF::F,
@A00253:175:HYCNHDRXX:2:2101:28917:4570 2:N:0:TAAGGCGA+TAGATCGC
GACTACCGGGGTATCTAATCCTGTTTGCTCCCCACGCTTTCGAGCCTCAGCGTCAGTTATCGTCCAGTAAGCCGCCTTCGCCACTGGTGTTCCTCCTAATATCTACGCATTTCACCGCTACACTAGGAATTCCGATTGCCTCTCCGATACTCAAGAAAAGTAGTTTCAAATGCAGTTCACGAGTTAAGCCCGTGGATTTCACATCTGACTTGCCTTCCCGGCTACACGCCCTTTACTCCCAGTACATCCG
+
FFFFFFFFFFFFFFFFFF:FFFF:FFFFFFFFFFFFFFFFFFFFFFFFFFFFFFFFFFFFFFFFFFFFF:FFFFFFFFFFFFFFFFFFFFFFFFFFFFFFFFFFFFFFF,:FFFFFFFF,FFFF:F:F,FFFFFFFFFFFFFFFFFF:FFFFFF:FFFFFFFFFFFFFFFFFFFFFFFFFFFFFFFF:F:FF:FFFFFFF,FFFFFFFFFFFFF:FF:F::FFFF,FFFFFFFFF:,FFF:FFF,,:FF:
@A00253:175:HYCNHDRXX:2:2101:18322:4601 2:N:0:TAAGGCGA+TAGATCGC
GACTACTCGGGTATCTAATCCTGTTTGCTCCCCACGCTTTCGTGCCTCAGCGTCAGTGTCAGTCCAGAAAGCCGCCTTCGCCACCGGTGTTCCTCCTAATATCTACGCATTTCACCGCTACACTAGGAATTCCGCTTCCCTCTCCTGAACTCTAGTTAACCAGTTTTGAATGCAGCTCCCAAGTTAAGCCCGGGAATTTCACATCCAACTTAATTAACCGCCTACGCACGCTTTTCGCCCAGTACTTCCG
+
FFFFFFFFFFFFFFFFFFFFFFFFFFFFFFFFFFFFFFFFFFFFFFFFFFFFFFFF:FFFFFFFFFFFFFFFFFFFFFFFFF:FFFFFFFFFFFFFFFFFFFFFFFFFFFFFFFFFFFF:FFFFFFFFF,FFFFFFFFFF:FFFFFFFFFFFFFFFFFFFFFF,FFFFFF:F,F,FFFFF::FFFFFFFFFFF,F,F:FFFFFFF:FFFF:F:F:FF,:FFFF,F:F::,F,FF:FF:FF,FFF,FF,FF
@A00253:175:HYCNHDRXX:2:2101:18448:4695 2:N:0:TAAGGCGA+TAGATCGC
GACTACTCGGGTATCTAATCCTGTTTGCTCCCCACGCTTTCGTGCCTCAGCGTCAGTGTCAGTCCAGAAAGCCGCCTTCGCCACCGGTGTTCCTCCTAATATCTACGCATTTCACCGCTACACTAGGAATTCCGCTTCCCTCTCCTGAACTCTAGTTAACCAGTTTTGAATGCAGCTCCCAAGTTAAGCCCGGGAATTTCACATCCAACTTAATTAACCGCCTACGCACCCTTTACGCCCAGTAATTCCG
+
FFFFFFFFFFFFFFFFFFFFFFFF,FFFFFFFFFFFFFFFFFFFFFFFFFFFFFFFFF:FFF,FFFFFFFFFFFFFFFF:FFFFFFFFFFFFFFFF:FFFFFF,FFFFFFFFFFFFFFF:F,FFFFFF,FFFFFFFFFFFFFFFFFFFFFFFFFFFFFFFFFFFFF:FFFF:FFFFFFFFFFFFFFF,FFFFFFFFFFFFFF,FF:,,FFFFFFFF:FF:FF:,,FFFFF,FFF:FFFFF,:FFFFFF,F
@A00253:175:HYCNHDRXX:2:2101:14488:4820 2:N:0:TAAGGCGA+TATATCGC
GACTACAGGGGTATCTAATCCTGTTTGCTCCCCACGCTTTCGCGCCTCACCGTAAGTTGTCGTCCAGCAATCCGCCTTCGCCACTGGTGTTCCTCCTAATATCTACGCATATCACCGCTACACTATGAATTCCGATTGCCTCTCCGATACTCCAGAAAGGTAGTTTCAAATGCAGTTCACGAGATAACCCCAGGGATGTACAAAAAAACTTCCCGAACAGGGATACCGCCAGATACACGCGTACACAACC
+
FFFFFFFFFF:FFFFFFFF:FFFFF:FFF:FF,FFFF:FFF,FFFFFFFFFFF,FFF,FFFFF,FFFFFFF:F:FFFFF:FFF,F,FFFFFFFFFFFFFF:FFFFF::FF,:FFFFFFFF,FF:F,FFF,:FF,,F::F,,,F:,FF::,,:,,:FFF,:FF,,FFFF:F,,,F,:F,:FF:,,,,F,F,,,,,F:,,F,,::,:,,,,FF:,:,,FF,,,,,,,,:,,,F:,:,,:,F::,:F,,,:F:
@A00253:175:HYCNHDRXX:2:2101:13928:4883 2:N:0:TAAGGCGA+TAGAACGC
GACTACAGGGGTATCTAATCCTGTTTGCTCCCCACGCTTTCGCGCCTCACCGTCAGTTGTCGTCCAGCAATCCGCCTTCGCCACTGGTGTTCCTCCTAATATCTACGCATTTCACCGCTACACTAGGAATTCCGAGTGCCTCTCCGATACTCAAGAAAAGAAGTTTCACATGCAGTTCTCGAGATATGCCCGTGGATTTCTCATCTGACTTGCCTTCACGCAAACACGCCCAGTACACCCCTGACAGGCT
+
FFFFFFFFFFFFFFFFFFFFFF:FF:FFFFFF:FFF:,:FF:FFFFFFFFFF,FFFFFFF,:FF:F:FFFFFFFFFF,FFFFFFFFFFFFF:FFFFFF:FF:FFFF,FFFFFFFFFFF:FFFFFFFFFFF::F:F,FF,FFF,FFFFFFFFFFFFFFF:,,F,:F:FF,FF:FFFF,F,FFFF,F,FFF:F:FF:,,,,,:F:,F::F,F,F,,,FF::F,,:,FF,:,F,,,F,:F,,,:,F,,F,,F,
@A00253:175:HYCNHDRXX:2:2101:16911:4977 2:N:0:TAAGGCGA+TAGATCGC
GACTACCGGGGTATCTAATCCTGTTTGATACCCACACTTTCGAGCATCAATGTCAGTTACAGGTTAGTAAGCTGCCTTCGCAATCGGAGTTCTTCGTGATATCTAAGCATTTCACCGCTACACCACGAATTCCGCCTACCTCAACTGTACTCAAGACTGCCAGTATCAAGTGCAATTTAACGGTTGAGCCGGAAAGTTTCCCAACTGACTTAACAACCCATCTACGCTCCATTTATACCCTCTAATTGCG
+
F:FFFFFFFFFFFF:FFF:FFFFFFFF,FFFFFFFFFFFF,:FFFFF:FFFFFFFFFFFFFFFFFFF:FF:FFF:FFFFFFF::FFFFFFFFFFF:,,FF,::FF,FF:F,FFFFFFFFFFFFFFFFF,FFFFFFFFFFF,FFFFFFFFF,F,FF:F:,F:,FFFFF:F,F:F:F::F,:,FF,FF:FF,F,,,F,,,FF,F,FF:FFFFF,F:,FFF,FF:F,,F,:F:,F,FF:,FF:F,F,:,F,FF
@A00253:175:HYCNHDRXX:2:2101:28999:4993 2:N:0:TAAGGCGA+TAGATCGC
GACTACTGGGGTATCTAATCCCTTTCGCTCCCCTGGCCTTCGTGCCTCAGCGTCAGTTAATGTCCAGGAACCCGCCTTCGCCACGAGTGTTCCTCTCGATATCTACGCATTTCACTGCTACACCGAGAATTCCGGTTCCCCCTCCATTACTCTAGTCTCGCAGTATCATGTGCCGTCCGCGGGTTGAGCCCGCGCCTTTCACACACGACTTACGAAACAGCCTCCGCACGCTTTCCGCCCAGTGATTCCG
+
FFFFF:FFFFFF:FFFFFFFFFF:FFFFFFFFFFFFFFFFFFFF:FFFFFFFFFFFFFFFFFFFFFFFF,FFFFFFFFFFFFFFFFFFFFFFFFFFFF:FFFFFFFFF::FFFFFFFFFFFFFFFFFF,FFFFF:FFFFF:FFF,F:FFFFFF,FFFFFFF:FFF,,FFFFF:FFFFFFFFFFFFFFFFFFFFFFFF,,FFFFFFFFFFFF,FF,:FFFFFFFFF:FFFFFF,F,F:FFFF,,FFF,FFF
@A00253:175:HYCNHDRXX:2:2101:5249:5040 2:N:0:TAAGGCGA+TAGATCGC
GATTACCGGGGTATCTAATCCCTTTCGCTCCCCTGGCCTTCGTGCCTCAGCGTCAGTTAATGTCCAGGAACCCGCCTTCGCCACGAGTGTTCCTCTCGATATCTACGCATTTCACTGCTACACCGAGAATTCCGGTTCCCCCTCCATTACTCTAGTCTCGCAGTATCATGTGCCGTCCGCGGGTTGAGCCCGCGCCTTTCACACACGACTTACGAAACAGCCTACGCACGCTTTACGCCCAGTGATTCCG
+
FFFFFFFFFFF,FFFFFFFFFFFFFFFFFFF:FFFFFFFFFFFFFFFFFFFF,FFFFF:F:FFFFFFFFFFFFF:F:FFFFFFFFFFFFFFFFFFFFFF::F:FFFFFF,FFFFFFFF:FFFFFF,FF:FF:FFFFFFFFFF,FF,FF::FFFFFFFFF:FFFF:,FFFFFFFFFFFF:FFFFFFF:FFF::FFFF,F:F:FF,:FFFF:FFFFFFFF:FFFF:FFFFF,F:FF:::FF,:FFFF,::FF
@A00253:175:HYCNHDRXX:2:2101:29749:5040 2:N:0:TAAGGCGA+TAGATCGC
GACTACCAGGGTATCTAATCCCTTTCGCTCCCCTGGCCTTCGTGCCTCAGCGTCAGTTAATGTCCAGGAACCCGCCTTCGCCACGAGTGTTCCTCTCGATATCTACGCATTTCACTGCTACACCGAGAATTCCGGTTCCCCCTCCATTACTCTAGTCTCGCAGTATCATGTGCCGTCCGCGGGTTGAGCCCGCGCCTTTCACACACGACTTACGAAACAGCCTACGCACGCGTTACGCCCAGTGATTCCG
+
FFFFFFFFFFFFFFFFFFFFFFFFFFFFFFFFFFFFFFFFFFFFFFFFFFFF:FFF:F:FFFFFFFFFFFFFFFFFFFFFFFFF:FFFFFFFFFFFFFFFFFFFFFFFF,FFFFFFFFFFFFFFFFFFFFFFFFFFFFFFFFFFF:FFFFFFF:FFFFFFF:F,FFF,FFFFFFFFFFFFFFF:FFFF:FFFFFFFFF:FFFFF:FFF:F:F:FF,FFFFFF:FFF::FFF,FFF,FFFFFFF,FFF:F:
@A00253:175:HYCNHDRXX:2:2101:31232:5384 2:N:0:TAAGGCGA+TAGATCGC
GACTACCAGGGTATCTAATCCTGTTTGATACCCACACTTTCGAGCATCAGCGTCAGTTACAGTCCAGTAAGCTGCCTTCGCAATCGGAGTTCTTCGTGATATCTAAGCATTTCACCGCTACACCACGAATTCCGCCTACCTCTACTGCACTCAAGACGACCAGTATCAACTGCAATTTTACGGTTGAGCCACAAACTTTCACAGCTGACTTAATAGTCCGCCTACGCGCCCTTTAAACCCAATAAATCCG
+
FFFFFFFFFFFF:FFFFFFFFFFFFFFFFFFFFFFFFFFFFFFFFFFFFFFFFFFFFFFFFFFFFFFFFFFFFFFFFFFFFFFFFFFFF:FFFFFFFF,F::FFFFFFFFFFFFFFFFF::FFFFFFFFFFFFF:FFFFFFFF,FFFFFF:FFFFFFFFFF,,,FFFFFFFFFF:F:FFF,:F:FF,FFFFFF:F::FFF,FFF,F::FF,F:FF,:F:,F:FFFFF,:FFFFF:F,F:FF,FFF::F,F
@A00253:175:HYCNHDRXX:2:2101:30138:5682 2:N:0:TAAGGCGA+TAGATCGC
GACTACAAGGGTATCTAATCCTGTTTGCTACCCACGCTTTCGTGCCTCAGCGTCAGTTAAAGCCCAGCAGGCCGCCTTCGCCACTGGTGTTCCTCCCCATCTCTACGCATTTCACCGCTACACGGGGAATTCCGCCTGCCTCTCCTGCACTCAAGCTAAACAGTTTCAAACGCAGTCCACAGGTTGAGCCCATGGTTTTCACGTCTGACTTGCATAGCCGCCTCCGCACCCTTTACACCCAGTAAATCCG
+
FFFFFFFFFFFFFFF:FFFFFFFFFFFFFFFFFFFFFFFFFFFFFFFFFFFFFFFFFFFFFFFFFFFFFFFFFFFFFFFFFFFFFFFFFFFFFFFFFFFFFFFFFFFF,FFFFFFFFFFFFF:FFFFFFF:FFF:FFFFFFF:FFFFFFF:FFFF:FFFFFFF:FFFFF:F:FFFFFFFFF:FFFFFFF:FFFFFFFFFFFFF:FFFFFF:FF,:,,,F:FF:,FFFFFFF:F:,FFF:FF,F:FFF,F:
@A00253:175:HYCNHDRXX:2:2101:21441:5901 2:N:0:TAAGGCGA+TAGATCGC
GACTACTCGGGTATCTAATCCCTTTCGCTCCCCTGGCCTTCGTGCCTCAGCGTCAGTTAATGTCCAGGAACCCGCCTTCGCCACGAGTGTTCCTCTCGATATCTACGCATTTCACTGCTACACCGAGAATTCCGGTTCCCCCTCCATTACTCTAGTCTCGCAGTATCATGTGCCGTCCGCGGGTTGAGCCCGCGCCTTTCACACACGACTTACGAAACAGCCTACGCACGCTTTACGCCCAGTGATTCCG
+
FFFFFFFFFFFFFFFFFFFFFFFFFFFFFFFFF:FFFFFFFFFFFFFFFFFFFFFFFFFFFFFFFFFFFFFFFFFFFFFFFFFFFFFFFFFFFFFFFFFFFFFFFFFFFFFFF:FFFFFFF,FFFFF:FFFFFFFFFFFFFFFFFFF:FFFFFFF:F:FFFFFFFFFFFFFFFFF:F,FFFFF:FF,FFFFFFFFF:FFF,FFFFFF:FFF:FF,FFFFFFFFFFF:,FF:F,:FF:FFF,,:F:F,FFF
@A00253:175:HYCNHDRXX:2:2101:31693:6214 2:N:0:TAAGGCGA+TAGATCGC
GACTACTAGGGTATCTAATCCTGTTTGATACCCACACTTTCGAGCCTCAATGTCAGTTGCAGCTTAGCAGGCTGCCTTCGCAATCGGAGTTCTTCGTGATATCTAAGCATTTCACCGCTACACCACGAATTCCGCCTGCCTCAACTGCACTCAAGACATCCAGTATCAACTGCAATTTTACGGTTGAGCCGCAAACTTTCACAACTGACTGAAACATCCATCTACGCTCCCTTTACACCCACTAAATCAG
+
FFFF:FFFFFFFFFFFFFFFFFFFFFFFFFFFFFFFFFFFFFFFFFFFFFFFFFFFFFFFFFFFFFFFFF:FFFFFFFFFFF,:FFFFF,FFFFFFFFFFFFFFFFFFFFFFFFFF:FFFFFFFFFFFFFFFFFFFFFFFFFFFFFFFFFFFFFFFFFFFFFFFFFFFFF,FFFF:FFFFFFFFFFFF:F:FF:,FF,FFFFFFF:::FF,FF,F:FFFFFFFFFFFFFFFFFFF,,FFFF,::F::F,F
@A00253:175:HYCNHDRXX:2:2101:3396:6245 2:N:0:TAAGGCGA+TAGATCGC
GACTACCCGGGTATCTAATCCTGTTTGCTCCCCACGCTTTCGCGCCTCACCGTCAGTTGTCGTCCAGCAATCCGCCTTCGCCACTGGTGTTCCTCCTATTATCTACGCATTTCACCGCTACACTAGGAATTCCGATTGCCTCTCCGATTCTCAAGATCCGCAGTTTCAAATGCAGTTCACGGGATAAGCCCGAGTATTACACCTCTAACTTATCAAACCGCCTACGCACCCATTAAACCCACTAAATCAG
+
FFFFFFFFFFFFFFF,:FFFFFFFFFFFF,FFFFFFFF,FFFFFFFFFF:FFFF:FFFFFFFFFFFFFF:FFFFFF,,FFFFFF:F:FFFFFFF:FFF,F,FFF,:FFFFF:FFF:FFFFFFF,FFFFFF:FFF:FFF,:FFFFFF::,FFFFFFF:FF,FFFFFFFFFF:FFFFFFFF:FFF,FFFF:FF:,F:,FF,F,F,FF,,F:FFFFF,F,F,FFF:FF,F,F,F,FFFFFF::F,:,FF,F,F
@A00253:175:HYCNHDRXX:2:2101:13331:6261 2:N:0:TAAGGCGA+TAGATCGC
GACTACTCGGGTATCTAATCCTGTTCGCTCCCCTAGCTTTCGCGCCTCAGCGTCAGTGGCGGCCCAGAAGGCTGCCTTCGCCATCGGTGTTCTTCCCAATATCTGCGCATTTCACCGCTACACTGGGAATTCCACCTTCCTCTACCGCACTCGAGCCCGCCAGTTCGGGGTCCGGCCAGAGGTTGAGCCCCTGGAGTTGAAACCCCGCTTGACGGGCCGCCTACGCGCGCTATACGCCCAATGACTCCGG
+
FFFFFFFFFFFFFFFF:FFFFFFFFFFFFFFFFFFFFFFFFFFFFFFFFFFFFFFF:FFFFFFFFFFFFFFF,FFFFFFFFFFFFFFFFFFFFFFFFF,F,FFFF:FFFFFFFF:F:FFFFFFFFFFF:FFFFFFFFFFFFFF,FFFFF,FFFFF:FFFFF,FFFFFFFFFFF:,FFF,,FFFFFFFF:FF:FFF,FFFFF::F,FFFFFF,FFFFFF,FFF:FFF:FFF:,FFF:FFF:F,FF,FF,FF
@A00253:175:HYCNHDRXX:2:2101:10068:6496 2:N:0:TAAGGCGA+TAGATCGC
GACTACACGGGTATCTAATCCTGTTTGCTACCCACGCTTTCGTGCCTCAGCGTCAGTTAAAGCCCAGCAGGCCGCCTTCGCCACTGGTGTTCCTCCCCATCTCTACGCATTTCACCGCTACACGGGGAATTCCGCCTGCCTCTACTTCACTCAAGCTCTACAGTTTCAAATGAAGTTTATGGGTTGAGCCCATAGATTTCACATCAGACTTGCAAAGCCGCCTACGCACCCTTTACACCCACAAAATCCG
+
FFFFFFFFFFFFFFFFFFFFFFFFFFFFFFFFFFFFFFFFFFFFFFFFFFFFFFFFFFFF:FFFFFFFFF:FFFFFFFFFFFFFFFFFF:FFFFFFFFFFFFFFFFF:FFFFFFF:FFFFFFF:FFFFFFFFFFF:FFFFFF:FFF:F,FFFFFF,FF:FFFF,,:FFFFFF:FF::,FFFFFFFFF,FFFF,FFFFF::FFFFF,,FF:FF,,FF,FFFFFF:FF,F:FF::F,,FFFFF,,FF:F:,F
@A00253:175:HYCNHDRXX:2:2101:31928:6527 2:N:0:TAAGGCGA+TAGATCGC
GACTACTAGGGTATCTAATCCTGTTTGATACCCACACTTTCGAGCCTCAATGTCAGTTGCAGCTTAGCAGGCTGCCTTCGCAATCGGAGTTCTTCGTGATATCTAAGCATTTCACCGCTACACCACGAATTCCGCCTGCCTCAACTGCACTCAAGACATCCAGTATCAACTGCAATTTTACGGTTGAGCCGCAAACTTTCACAACTGACTTAAACATCCATCTACGCTCCCTTTAAACCCAATAAATCCG
+
FFFFFFFFFFFFFFFFFFFFFFFFFFFFFFFFFFFFFFFFFFFFFFFFFFFFFFFFFFFFFFFFFFFF,FFF:FFFFFFF::FFF:FFFF:FFFFFFFFFFFF,FFFFFFFFF:FFFFFFFFFFFFFF,FFFFFFF:FFFFFFFFFFFFFFFFFF,F:F,FFFFFF:F:FFFFFFFFFFFF::FFFF,FFFFFFF:FF:,FFFF:,FF::::F:F:F:F:::,:F:FFFF:FF:F:FFF:,,FFFF:,F:
@A00253:175:HYCNHDRXX:2:2101:21088:6637 2:N:0:TAAGGCGA+TAGATCGC
GACTACCCGGGTATCTAATCCCTTTCGCTCCCCTGGCCTTCGTGCCTCAGCGTCAGTTAATGTCCAGGAACCCGCCTTCGCCACCGGTGTTCCTCCAGATATCTACGGCTTTCACTCCTACACCTGGAATTCCGCCCCCCTCTCCGGTACTCAAGCCTGGCAGTCTCAAAGGCCGTTCCACAGTGGGGCTGTGGGAGTTCACCCCGGACGTGCCCAGCCGCCTCCGTGCGCGTGACGCCCAGTGTGGCCG
+
FFFFFFFFFFFFFF,FFFFFFFFFFFFF,FFFF,FF:F,:FFFFFFF:,FFFF:,FFF,FF:,FFFFFF::FFFFFF,FFFFFFFFFFFFFFFFFF:FF,FFF:FFFF,F,:F:FFFFF::,,F,FF,FFF::FF:FFFFFF,FFF,FF,F:FFF:,FF:FFFF::F,:,FFF,F,F:F,,FFF:FFFF,:,FF:F,F:F,,FFF,:FF:F,::,:FF,:F,F:,,:FFF,,,,,::,FFF:F,,,,,F:
@A00253:175:HYCNHDRXX:2:2101:26078:6731 2:N:0:TAAGGCGA+TAGATCGC
GACTACTCGGGTATCTAATCCTGTTTGATACCCACACTTTCGAGCATCAGCGTCAGTTACAATCCAGTAAGCTGCCTTCGCAATCGGAGTTCTTCGTGATATCTAAGCATTTCACCGCTACACCACGAATTCCGCCTACCTCTGTTGCACTCAAGGTCGCCAGTATCAACTGCAATTTTACGGTTGAGCCGCAAACTTTCACAACTGACTTAACAACCCGCCTACTCTCCCTTGAAACCCAATAAATCCG
+
FFFFFFFFFFFFFFFFF:FFFFFFFFF:FFFFFFFFFFFFFFFFFFFFF:FFFFFFFFFFFFFFFFFFFFFFFFFFFFFFFFFFFFFFFFFFFFFFFF:FFFFFFFFFFFFFFFFFFFFFFFFFFFFFFF:FFFFFFFFFFFFFFFFFFFFFFFFFFFFFFFFFF:FFF:FFF:FF:FF:,FFFFF,FFFF:FF,FFF:,:FFFFFFFFFFF,FFFFFFF:FFF,,FFFFFFF,F:,F:FFFFF,FFFFF
@A00253:175:HYCNHDRXX:2:2101:4770:6746 2:N:0:TAAGGCGA+TAGATCGC
GACTACTCGGGTATCTAATCCTGTTTGCTACCCACGCTTTCGTGCCTCAGCGTCAGTTAAAGCCCAGCAGGCCGCCTTCGCCACTGGTGTTCCTCCCCATCTCTACGCATTTCACCGCTACACGGGGAATTCCGCCTGCCTCTACTTCACTCAAGCTCTACAGTTTCAAATGCAGTTTATGGGTTGAGCCCATAGATTTCACATCTGACTTGCAAAGCCGCCTACGCACCCTTTACACCCAGTAAATCCT
+
F:FF:FF:FFFFFFF:FFFFFFFFFFFFFFFFFFFFFFFFFFFFFFFF:FFFFF:FFFFFFFFFFFFFFFFFFFFFFFFF:FFFFFFF:FFFFFFFFFFFFFFFFFFFFFFFFFFFFFFFFFFFFFFFFFFFFFFFFFFFF:FF:FFF,FFFFFFFFF:FFFF:FFF,FFFFFFFFFFF:F:FFFFFFFFFFF::FF,::F,FFFF,,:FFF,:FF:FFF,FFFF,F:F,F,:F:FFF,F:F:FF,,F,,
@A00253:175:HYCNHDRXX:2:2101:29170:6950 2:N:0:TAAGGCGA+TAGATCGC
GACTACCGGGGTATCTAATCCTGTTTGCTCCCCACGCTTTCGAGCCTCAACGTCAGTTACTGTCCAGTAAGCTGCCTTCGCAATCGGAGTTCTTCGTGATATCTAAGCATTTCACCGCTACACCACGAATTCCGCCTACCTCTGTTGCACTCAAGGTCGCCAGTATCAACTGCAATTTTACGGTTGAGCCGCAAACTTTCACAACTGACTTAACAACCCGCCTACGCTCCCTTTAAACCCAATAAAGCCG
+
FFFFFFFFFFFFFFFFFFFFFFFFFFFFFFFFFFFFFFFFFFFFFFFFFFFFFFFFFFFFFFFFFFFFF:FFFFFFFFFFFF:FFFFFFFFFFFFFFFFFFFFFF:,FFFFFFFFFFFFFFFFFFFFFFFFFFFFFF:FFFFFFFFFFFFFF:FFFFFFFFFFFFFFFFFFF:FFF,:FFFFFFFFFFFFFF,FFF:FFF:FFFFFF:FFFFFF:FF,FF:FFFFFFFFFF,,F,::F,FF::FF:,,F,
@A00253:175:HYCNHDRXX:2:2101:20717:7185 2:N:0:TAAGGCGA+TAGATCGC
GACTACTCGGGTATCTAATCCCTTTCGCTCCCCTGGCCTTCGTGCCTCAGCGTCAGTTAATGTCCAGGAACCCGCCTTCGCCACGAGTGTTCCTCTCGATATCTACGCATTTCACTGCTACACCGAGAATTCCGGTTCCCCCTCCATTACTCTAGTCTCGCAGTATCATGTGCCGTCCGCGGGTTGAGCCCGCGCCTTTCACACACGACTTACGAAACAGCCTACGCACGCTTTACGCCCAGTGATTCCG
+
FFFFFFFFFFFFFFFFFFFFFFFFFFFFFFFFFFFFFFFFFFFFFFFFFFFFFFFFFFF:FFFFFFFFF:FFFFFFFFFFFFFFFF:FFFFFFFFFF:FFFFFFFFFFFFFFFFFFFFFFFFFFF:FF:FFFFFFFFFFF:FFFFFFFFFF:FFFFF:FFF:FF:::FFFFFF:FFFFFFFFFF:F,:FFFFFFFFF,FFFFFF:FF,FFFF::FF:FFFFFF,:F:FFF:FF:FFF:FF,FF,FF,FF:
@A00253:175:HYCNHDRXX:2:2101:30915:7216 2:N:0:TAAGGCGA+TATATCGC
GACTACTCTGGTATCTAATCCTGTTTGCTCCCCACGCTTTAGTGCCTCAGCGTCAGTGTCAGTCCAGAAAGCCGCCTTCGCCACCGGTGTTCCTCATAATATCTACGCATTTCACCGCTACACTAGGAATTCCGCTTCCCTCTCCTGAACTCTAGTTAACCAGTTTAGAATGCAGCTCCCAAGTTAAGCCCGGGAATTTCACATCCAACTAAATTTACCGCCTACGCACCAGTTACGACCAGTAAGTCCG
+
,FFFFFFF,,FFF,F,::,FF,FF:FFFF:,FF,FFFFFF,FFFFFFFFFFFFFFF,F:FFFFF:::F,F,FF,FF:FFF:FFFFFFFF::FFFF,FFF:FF:FF,FFFFFFFFFFFFFFFF:FFFF:,FF:F:FF:F:,FFFFFFF,::FFFFF:FFFFFFFF,F,:FFF:F:FF,FFFFF:,FFF,FFF:FFF:FF:::F,:,,F:F::,FFF:FFF,:F:,FFFFFF,,,,,F,,F,F:F:F,:,FF
@A00253:175:HYCNHDRXX:2:2101:28890:7498 2:N:0:TAAGGCGA+TAGATCGC
GACTACCCGGGTATCTAATCCTGTTTGATACCCACACTTTCGAGCATCAGCGTCAGTTACAATCCAGTAAGCTGCCTTCGCAATCGGAGTTCTTCGTGATATCTAAGCATTTCACCGCTACACCACGAATTCCGCCTACCTCTGTTGCACTCAAGGTCGCCAGTATCAACTGCAATTTTACGGTTGAGCCGCAAACTTTCACAACTGACTTAACCACCCGCCTACGCTCCCTTTAAACCCAATAAATCCG
+
FFFFFFFFFFFFFFF,FFFFFFFF:FFFFFFFFFFFFFF:FFFFF:,FF,FFFFFF::FFFFFFFFFFFFFFF:FFFFFFFFFFFFFFFFFFFFFFFFFF:FFFFFF,FFFFFFFFFFFFFFF,FF:F:F:FFFFFF:FFFF:FFFF,,FF:FFF,FFFFFFFFFFFFFFFFFF:FFFFFFFFFFFFFFF:FF:F:FFF::FFFFFF:FFFF::,:FFFF:F:,FFFFFFFFFF:F:F,,,F:FFFF:F,
@A00253:175:HYCNHDRXX:2:2101:28637:7592 2:N:0:TAAGGCGA+TATATCGC
GACTACCCGGGTATCTAATCCTGTTTGATACCCACACTTTCGAGCATCAGCGTCAGTTACAATCCAGTAAGCTGCCTTCGCAATCGGAGTTCTTCGTGATATCTAAGCATTTCACCGCTACACCACGAATTCCGCCTACCTCTGTTGCACTCAAGGTCGCCAGTATCAACTGCAATTTTACGGTTGAGCCGCAAACTTTCACAACTGACTTAACAACCCGCCTACGCTCCCTTTAAACCCAATCAATCCG
+
FFFFFFFFFFFF,FFFFFFFFFFFFFFFFFFFFFFFFFFFFFFFFFFFFFFFFFFFFFFFFFFFFFFFFFFFFFFFF,FFFFFFFF:FFFFFFFFFFFFFFFFF:FFFFFFFF,FFFFFFFFFFFFFFFFFF:FFFF:FFFFFFFFFF:FFF:FFFFFFFF:FF:FFFFF:FFFFFFFF,F,FF,FF:F:FFF::FFFFFFF::F,F,:F:F,:F:FFFF:FF:F,F,:FFFFF,FFFFFFF:::FFF:F
@A00253:175:HYCNHDRXX:2:2101:3558:7654 2:N:0:TAAGGCGA+TAGATCGC
GACTACTGGGGTATCTAATCCTGTTTGCTACCCACGCTTTCGTGCCTCAGCGTCAGTTAAAGCCCAGCAGGCCGCCTTCGCCACTGGTGTTCCTCCCCATCTCTACGCATTTCACCGCTACACGGGGTATTCCGCCTGCCTCATCTTCACTCAAGCTCTACAGTTTCAAATGCAGTTTATGGGTTGAGCCCATAGATTTCACATCTGACTTGCAAAGCCGCCAACGCACCCTTTACACACAGAAACTCCT
+
FFFFFFFFF:FFFFF,FFFFFFFFFFFFFFFFFFFFFFFFFFF,FFFFF:FFFFFFFFFF,FFFF::FFF,FFFFFFFFFFF:FFFFFF,FF,F:F,F:,,FF:FF,FF,FFFFFF::FFFFFF:FF,,FFFFFFFFFF:F:,,FF:,,F,,F:FFF,,:F,,:FF,F,FF:FF:,FFFFFF,,,FF,FFFF,:FFFF,,FFFFFF:,F::FFFFFFF,FF,,FFFF,F,,FF,F,:F,F:,,FF,FFF:
@A00253:175:HYCNHDRXX:2:2101:17237:8171 2:N:0:TAAGGCGA+TAGATCGC
GACTACACGGGTATCTAAATCCCTTTCGCTCCCCTGGCCTTCGTGCCTCAGCGTCCGTTAATGTCCAGGAACCCGCCTTCGCCACGAGTGTTCCTCTCGATATCTACGCATTTCACTGCTACACCGAGACTTCCGGTTCCCCCTCCATTACTCTAGTCTCGCAGTATCATGGGCCGTCCGCGGGTTGAGCCCGCGCCTTTCACACACGACTTACGAAACAGCCTACCCACGCTTTACGCCCAGTGTGGCC
+
FFFFFFFFFFFFFFFFFFFFFFFFFFFFFFFFFFFFFFFFFFFFFFF:FFFFFFF,FF:F,FFFFFFF:FFFFFFFF,FFFFFFFFFFFFFFF:FF,F::FFFFFF:FFF,FFF:FFF:F:FFFFFFFF,FFFFFFFFFFFFFFF:FFFF:,FFFFFFFF,F:FFFFF,F:,FF:FF:FFFFFFFFF::FFFFFFF:FFFF:FFFFF:FFF,F::F::,:FFFFF,,FFF:FFFFFFFF::,FFF,,FF:
@A00253:175:HYCNHDRXX:2:2101:25590:8202 2:N:0:TAAGGCGA+TAGATCGC
GACTACTGGGGTATCTAATCCCTTTCGCTCCCCTGGCCTTCGTGCCTCAGCGTCAGTTAATGTCCAGGAACCCGCCTTCGCCACGAGTGTTCCTCTCGATATCTACGCATTTCACTGCTACACCGAGAATTCCGGTTCCCCCTCCATTACTCTAGTCTCGCAGTATCATGTGCCGTCCGCGGGTTGAGCCCGCGCCTTTCACACACGACTAACGAAACAGCCTACGCACGCTTTACGCCCAGTGAATCCG
+
FFFFFFFFFFFFFFFFFFFFFFFFFFFFFFFFFFFFFFFFFFFFFFFFFFFFFFFFFFFFFFFFFFFFFFFFFFFFFFFFFFFFFFFFFFFFFFFFFFFFFFFFFFFFFFFFF:FF:FF,FFFFFFFF,FFFFFFFFFFFFFFFFFFFFFFFFFFFFFFFFFFFFFFF,FFFFFFFF:F:FF,FFFFFFFFFFFFF,FFFFFFFFFF:FF,FFF:FFFFFFFFFF:FFFFF,FF,FFFFF,FFF:,F:FF
@A00253:175:HYCNHDRXX:2:2101:6632:8218 2:N:0:TAAGGCGA+TAGATCGC
GACTACTGGGGTATCTAATCCCTTTCGCTCCCCTGGCCTTCGTGCCTCAGCGTCAGTTAATGTCCAGGAACCCGCCTTCGCCACGAGTGTTCCTCTCGATATCTACGCATTTCACTGCTACACCGAGAATTCCGGTTCCCCCTCCATTACTCTAGTCTCGCAGTATCATGTGCCGTCCGCGGGTTGAGCCCGCGCCTTTCACACACGACTTACGAAACAGCCTACGCTCGCTTTACGCCCAGTGATTCCG
+
FFFFFFFFFFFFFFFFFFFFFFFFFFFFFFFFFFFFFFFFFFFFFFFFFFFFFFFFFFFFFFFFFFF,FFFFFF:FFFFFFFFFFFFFFFFFFFFFFFFFFFFFFFFFFFFFFFFFFFFFFFFFFFFFFFFFFFFFFFFFFFFFFFFFFFFFFFFFFFFFFFF:FFFFF,F,FFFFFFFFFFFF::,,FF,FF,FFFFFFFFFFFFFFFFFFFFFFF:FFFF:,F,F,F,FFF:F,FFFF:,F:FF:FFF
@A00253:175:HYCNHDRXX:2:2101:12906:8218 2:N:0:TAAGGCGA+TAGATCGC
GACTACAAGGGTATCTAATCCTGTTTGCTCCCCACGCTTTCGCGCCTCAGCGTCAGTTAATGTCCAGCAAGCCGCCTTCGCCACTGGTGTTCCTCCTAATATCTACGCATTTCACCGCTACACTAGGAATTCCGCTTGCCTCTCCATCACTCAAGGGAGATAGTTTCAAAAGCAGATTATGGGTTAAGCCAATAGAGTTCACATCTGACTTGTCTCTCCGCCTACGCTCCCTTTACACCCAGTACAGCCG
+
FFFFFFFFFFFFFFFFFFFFFFFFFFFFFFFFFFFFFFFFFFFFFFFFFFF:FFFFFFFFF:FFFFFFF,FFFFFFFFFFFFFFFFFFFFFFFFFFF:FFFFFFFFFFF,:FFFFF::F:FFF,FFFF:,FFFFFFFFFFFFFFFF:F:,:FFFFFFF:FF:FFFFFFF:,FFF::,FFFFFF,FF::FF,FF,,F:FF,:FF:F:FFF,,F::,::FFF:F,FFFF:FFF,F:F::F,:FF:FFF,,FF
@A00253:175:HYCNHDRXX:2:2101:28691:8249 2:N:0:TAAGGCGA+TAGATCGC
GACTACCCGGGTATCTAATCCTGTTTGATACCCACACTTTCGAGCATCAGCGTCAGTTACAATCCAGTAAGCTGCCTTCGCAATCGGAGTTCTTCGTGATATCTAAGCATTTCACCGCTACACCACGAATTCCGCCTACCTCTGTTGCACTCAAGGTCGCCAGTATCAACTGCAATTTTACGGTTGAGCCGCAAACTTTCACAACTGACTTAACAACCCGCCTACGCTCCCTTTAAACCCCATAAATCCG
+
F:FF:FFFFFFFF:FFFFFFFFFFFFFFF:FFFFFFFFFFFFFFFFFF:FFFFFFFFFFF:FFFFFFFFFFFFFFFFFFFFFFFFFFFFFFF:FFFFFFFFFFFFFFF::FFFFFFFFFFFFFF:FFFFFFFFFFFF,FFFFFFF,FFFFFFFFFFFFFFFFFFFFFFFF:FFF:FFFFFFF,,:FFFFF:,F:FFFFF:F,FFFFF,:FFFFFFFFFFFFF::FFFFF:F,,F,F:FF:::,,FFFF:F
@A00253:175:HYCNHDRXX:2:2101:5412:8265 2:N:0:TAAGGCGA+TAGATCGC
GACTACAGGGGTATCTAATCCTGTTCGCTCCCCTAGCTTTCGCGCCTCAGCGTCAGTGGCGGCCCAGAAGGCTGCCTTCGCCATCGGTGTTCTTCCCAATATCTGCGCATTTCACCGCTACACTGGGAATTCCACCTTCCTCTACCGCACTCGAGCCCGCCAGTTCGGGGTCCGGCCAGAGGTTGAGCCCCTGGATTTGAAACCCCGCTTGACGGGCCGCCTACGCGCGCTTTACGCCCAATGAATCCGG
+
FFFFFFFFFFFFFFFFFFFFFFFFFFFFFFFFFFFFFFFFFFFFFFFF:FFFFFFFFFFFFFFFFF:FFFFFFFFFFFFFFF,FFFFFFF,FFFFFFFFFFFF:FFFFF:FFFFFFFFFFFFFFFFFF:FFFFFFFFFFFFFFFFFFFFFFF::FFFFFFFFFFFFFFFFFFFFFFFFFFFF:FFFFFFFFFFFFF,,::F,FFFFFFFFF:F:F:F:F:FF:FFF,::::,,F:FFFFFF::FFF::FF
@A00253:175:HYCNHDRXX:2:2101:24795:8359 2:N:0:TAAGGCGA+TAGATCGC
GACTACTAGGGTATCTAATCCTGTTTGATACCCACACTTTCGAGCATCAGCGTCAGTTACAATCCAGTAAGCTGCCTTCGCAATCGGAGTTCTTCGTGATATCTACGCATTCCACCGCTACACCGGGAATTCCGCCTACCTCTACACCACTCAAGACTGACAGTTTTGAAAGCAATTTATGGGTTGAGCCCATAGATTTCACTCCCAACTTGCCAATCCGCCTGCGCTCCCTTTACACCCAATAAATCAG
+
FFFFFFFFFFFFFFFFFFFFFFFFFFFFFFFFFFFFFFFFFFFFFFFFFFFFFFFFFFFFFFFFFFFFFFFFFFFFFFFFFFF:FFFFFFFFFF:FFFFFFFFFFF:FFFFFFFFF:FFFFFFFFFFFFFFFFFFFFFFFFFFFF:FFFFFFFFFFFFF,FFFFFFFFFFFF::::F:FFFFFFF:::FFFFFFFFFF:FFFFFF,FFF:F,F:F:FFFFF,FF:FFFFFFFFF:F,FFFFF:FFFFF,F
@A00253:175:HYCNHDRXX:2:2101:24306:8578 2:N:0:TAAGGCGA+TAGATCGC
GACTACTAGGGTATCTAATCCTGTTTGCTCCCCACGCTTTCGCGCCTCACCGTCAGTTGCCGTCCAGTTATCCGCCTTCGCCCCTGGTGTTCTTCCTTATATCTACGCATTTCACCGCTACACAAGGAATTCCGATAACCTCTCCGGTACTCAAGACCTACAGTTTCAAATGCAGTTTGGAGGTTAAGCCTCCAGATTTCACATCTGACTTGCCGGCCCGGCTGCACGCCCTTTACACCCAGTAAATCCG
+
FFFFFFFFFFFFFFFFFFFFFFFFFFFFFFFFFFFFFFFFFFFFFFFFFFFFFF,FFFFFFFFFF:F:FFFFFFFFFFFFFF,FFFFFFFFFFFFF:FF:FFFFFFFFFF,FFFFFFFFFFFF,FFFFF,FFFFFFFFFFFFFFFFFFFFFFFFFFFFFFFFF:FFF:FF:FFFFFFF,FFFFFF:FFFFFFFFFFFFFFFFFFFFF:FF:FFFFF:FFFFFF:F:FFFFF,FFFF,FFF,:F,FFFFFF
@A00253:175:HYCNHDRXX:2:2101:25789:8609 2:N:0:TAAGGCGA+TAGATCGC
GACTACTCGGGTATCTAATCCTGTTTGCTCCCCACGCTTTCGCACCTGAGCGTCAGTCTTCGTCCAGGGGGCCGCCTTCGCCACCGGTATTCCTCCAGATCTCTACGCATTTCACCGCTACACCTGGAATTCTACCCCCCTCTACGAGACTCAAGCTTGCCAGTATCAGATGCAGTTCCCAGGTTGAGCCCGGGGAGTTCACATCTGACTTAAAAAACCGCCTGCGTGCGCTTGACGCCCAGGAATAGCG
+
FFFFFFFFFFFFFFFFFFFFFFFFFFFFFFFFFFFFF,FFFFFFFFFFFFFFFFFFFF:FFFFFFFFFFFFFFFFFFFFFFFFFFFF:F,FFFFFF,FF:FFF,FFF,FFF:F:FFFFFFFFFFFFFFFFFFF::FFFF,FF,FFFFFFFFFFFFF,FFF:FFFF:FFF,F:FFFFFFFF:FF,:F::FFFFF:FF,F,,FFFF:FFF:,F:F,FF,,F:F,FF::FFFF,FF,F,F:F,F,:F,:,,F:
@A00253:175:HYCNHDRXX:2:2101:23791:8719 2:N:0:TAAGGCGA+TAGATCGC
GACTACAAGGGTATCTAATCCCTTTCGCTCCCCTGGCCTTCGTGCCTCAGCGTCAGTTAATGTCCAGGAACCCGCCTTCGCCACGAGTGTTCCTCTCGATATCTACGCATTTCACTGCTACACCGAGAATTCCGGTTCCCCCTCCATTACTCTAGTCTCGCAGTATCATGTGCCGTCCGCGGGTTGAGCCCGCGCCTTTCACACACGACTTACGAAACAGCCTACGCACGCTTTACGCCCAGTGATTCCG
+
FFF:FFFFFFFF:FFFFFFFFFFFFFFFFFFFFFFFFFFFFFFFFFFFFFFFFFFFFFFFFFFFFFFFF,FFFFFFFFFFFFFFFFFFFFFFFFFFFFFF:FFFFFFFFFFFFFFFFFFFFFFFFFFF,FFFFFFFFFFFFFFFFFFFFFFFF,F:FFFFFFFF:FFF,FFFFFFFFFFFFFFFFFFF:FFFFFFFFFFFFF,F:FF::FFFFF:FFF:FFFFFFF:FF::FF,::FFFF:F,FF:FFFF
@A00253:175:HYCNHDRXX:2:2101:29848:8719 2:N:0:TAAGGCGA+TAGATCGC
GACTACTCGGGTATCTAATCCTGTTTGCTACCCACGCTTTCGTGCCTCAGCGTCAGTTAAAGCCCAGCAGGCCGCCTTCGCCACTGGTGTTCCTCCCCATCTCTACGCATTTCACCGCTACACTAGGAATTCCGATTGCCTCTCCGATACTCAAGAAAAGTAGTTTCAAATGCAGTTCACGAGTTAAGCCCGTGGATTTCACATCTGACTTGCATTCCCGGCTACACGCCCTTTACACCCAGTAAATCCG
+
FFFFFFFFFFF:FFFFFFFFFFFFFFFFF,FFFFFFFFFFFFFFFFFF:FFFFF:FFFFFFFFFFFFFFFFFFFFFFFFFFFFFFFFF:FFFF:FFFFFFFFFFFFFFFFFFF:,FFFFFFFFFFFFF:FFFFFFFFFFFFFFFFFFFFFFFFFFFFF:FF:FFFFF:FFF:FFFFFFFFFF,FFFFF:F:FFFF:F:F,FF:FF::F:FFFF:FFF,:FFFFFF:FFFFF:FFFFFFFFFF,,FFFF:F
@A00253:175:HYCNHDRXX:2:2101:25102:8829 2:N:0:TAAGGCGA+TAGATCGC
GACTACCAGGGTATCTAATCCTGTTTGCTCCCCACGCTTTCGCGCCTCAGCGTCAGTTAATGTCCAGCAAGCCGCCTTCGCCACTGGTGTTCCTCCTAATATCTACGCATTTCACCGCTACACTAGGAATTCCGCTTGCCTCTCCATCACTCAAGGGAGATAGTTTCAAATGCAGTTTATGGGTTAAGCCCATAGATTTCACATCTGACTTGTCTCTCCGCCTACGCGCCCTTTACACCCAGTAAATCCG
+
FFFFFFFFFFFFFFFFFFF:FFFFFFFFFFFFFFFFFFFFFFFFFFFFFFFFFF:FFFFFFFFFFFFFFFFFFFFFFFFFFFFFFFFFFFFFFFFFFFFFFFFFFFFFFF:FFFFFFFFFFFFF:FFFFF:FFFF:FFFFFFFFFF,::FFFFFFFFFFFF,FFF:FFF,FFFFFFF:F:FFFFFFFFFFFFFF:FFFFFFFFFFFF:F:,:F:FF,:FFF:F:FF:FFFFFFF:F,FFFF:F:FFFFFF
@A00253:175:HYCNHDRXX:2:2101:20202:9017 2:N:0:TAAGGCGA+TAGATCGC
GACTACCGGGGTATCTAATCCCTTTCGCTCCCCTGGCCTTCGTGCCTCAGCGTCAGTTAATGTCCAGGAACCCGCCTTCGCCACGAGTGTTCCTCTCGATATCTACGCATTTCACTGCTACACCGAGAATTCCGGTTCCCCCTCCATTACTCTAGTCTCGCAGTATCATGTGCCGTCCGCGGGTTGAGCCCGCGCCTTTCACACACGACTAACGAAACAGCCTCCGCACGCGTTACGCCCAGTGATTCCG
+
FFFFFFFFFFFFFFFFFFFFFFFFFFFFFFFFFFFFFFFFFFFFFFFFFFFFFFFFFFFFFFFFFFFFFFFFF:FFFFFFFFFFFFFFFFFFFFFFFFFFFFFFFFFFFFFFFFFFFFFFFFFFF:FF,F:FFFFFFFFFFFF:FFFFFFFFFFFFFFFFFFFFFFF:FFF:FFFFFFFFFFFFFF,,FFFFF:FFFFFFFFF::FFFFF,,FFFF:,FFF:F,F::,FFF,FF:FF:FF,F,:FFFFFF
@A00253:175:HYCNHDRXX:2:2101:9037:9095 2:N:0:TAAGGCGA+TAGATCGC
GACTACAGGGGTATCTAATCCTGTTTGCTACCCACGCTTTCGTGCCTCAGCGTCAGTTAAAGCCCAGCAGGCCGCCTTCGCCACTGGTGTTCCTCCCCATCTCTACGCATTTCACCGCTACACGGGGAATTCCGCCTGCCTCTACTTCACTCAAGCTCTACAGTTTCAAATGCAGTTTATGGGTTGAGCCCATAGATTTCACATCTGACTTGCACTGCCGCCTCCGCTCCCTTTACACCCCGTAAATCCG
+
FFFFFFFFF:FFFFFFFFFFFFFF:FFFFFFFFFFFFFFFFFFFFFFFFFFFFFFFF:FF,FFFFFFFFFFFFFFFFFFFF:FFFFFFFFFFF:FFFFFFFFFFFFFFFF,FFFFFFF:FF:F:FFFF:FFFFFFFFFFFFFF,FFFFFFF,F:F:FFFFFFFFFFF,F:FFF:FF:FFF:F,,FFFFFFFFFF,,FF:,,FF:FFFFFFFFFF,,:FFFFFF,FFF,F,F,,FF,F:FF,FF,,FFFFF
@A00253:175:HYCNHDRXX:2:2101:17110:9173 2:N:0:TAAGGCGA+TAGATCGC
GACTACAGGGGTATCTAATCCTGTTTGCTCCCCACGCTTTCGAGCCTCAGCGTCAGTTATCGTCCAGTAAGCCGCCTTCGCCACTGGTGTTCCTCCTAATATCTACGCATTTCACCGCTACACTAGGAATTCCGCTTACCTCTCCAGCACTCCAGCTTAACAGTTTCCAAAGCAGTCCCGGGGTTGAGCCCCGGGCTTTCACTTCAGACTTGCTAAGCCGTCTACGCTCCCTTTACACCCAGTAAATCCG
+
FFFFFFFFFFFFF:FFFFFFFFFFFFFFFFFFFFFFFFFFFFFFFFFFFFFFFFFFFFFFFFFFFFFFF,FFFFFFFFF,FFFFFFF:FFFFFFF:FF:FFF:FFFFFFFFFFFFFFFFF,,FFFFFF:FFFFFFF:FFFF,FFFFFF,FFFFFFFFF,FF:FFFF::FF,F:FFFF:FFFFFFFFFFFFFFFFFFFF:FF,FFFFF,:FFFFF,FFFFFFF,,F:F:FFFFFF,FFFFFF,FF:,,FFF
@A00253:175:HYCNHDRXX:2:2101:5303:9204 2:N:0:TAAGGCGA+TAGATCGC
GACTACTGGGGTATCTAATCCTGTTTGCTCCCCACGCTTTCGAGCCTCAACGTCAGTTACTGTCCAGCAAGCCGCCTTCGCCACTGGTGTTCCTCCTAATATCTACGCATTTCACCGCTACACTAGGAATTCCGCTTGCCTCTCCAGCACTCCAGCCCAACAGTTTCCAAAGCAGTTCCCGGGTTGAGCCCGGGGATTTCACTTCAGACTTGCTGTGCCGTCTACGCTCCCTTGACACCCAGTACATCCG
+
FFFFFFFFFFF:FFFFFFFFFFFF,FFFFFFFFFFFFFFFFFFFFF:FFFFFFFFFFFFFFF:FF:FFFFFFFFFF:FFFFFFF:FFFFFFFFFFFF,FFFFFFFFFF:FFFFFFFFFFFFFF:FF:F:FFFFFFFF:F:FFFF:,:FFF,FFF:FFFFFF:,FFFFFF:FFFFFFFFFFF::,FFF:FFF:F:,FFF::::F::F::F,FFFF,:FFF:::F,:F::FFFFF,:FFF:F,FF,,,FFFF
@A00253:175:HYCNHDRXX:2:2101:6750:9486 2:N:0:TAAGGCGA+TATATCGC
GACTACCCGGGTATCTAATCCTGTTTGATACCCACACTTTCGAGCATCAGCGTCAGTTACAATCCAGTAAGCTGCCTTCGCAATCGGAGTTCTTCGTGATATCTAAGCATTTAACCGCTACACCACGAATTCCGCCTACCTCTGTTGCACTCAAGGTCGCAAGTATCAACTGCAATTTTACGGTTGAGCCGCAAACTTTCACATCTGACTTAACAACCAGCCTACGCTCCCTTTATAACCAATAAATCCG
+
FFF:FFFFFFF:FFFFF:FFFF:F:FFFFFFFFFFFFFFFF,FFFFFFFFF:F:FFFFFFF,FFFF:FFFFFFFFFFFF,FFFFFF:FFF,FFF:FFFFFFFFF,:FFFFFF,F::FFFF:FF::FF:F:FF,:FFFFF,FFFFFFF:FF::FFFF,FFF,FFFFF,FFF,,FF:::F,,F:,,F,,FFFFF,,,::F,::FF,F:FF:FF::FFF:F,FFFF:F,F:FF,F:F,,FFFFF,F:F:FF,,
@A00253:175:HYCNHDRXX:2:2101:16803:9486 2:N:0:TAAGGCGA+TAGATCGC
GACTACAGGGGTATCTAATCCTGTTTGCTCCCCACGCTTTCGTGCCTCAGCGTCAGTGTCAGTCCAGAAAGCCGCCTTCGCCACCGGTGTTCCTCCTAATATCTACGCATTTCACCGCTACACTAGGAATTCCGCTTCCCTCTCCTGAACTCTAGTTAACCAGTTTTGAATGCAGCTCCCAAGATAAGCCCGGGACTTTCACATCCAACTTAATTAACCGCCTACGCACCCTTTACGCCCAGAAATACCG
+
FFFFFFFFFFFFFFFFFFFFFFFFFFFFFFFFFFFFFFFFFFFFFFFFFFF:FFFFFFFFFFFFFFFF:FFFFFFFFFFFFFFFFFFFFFFFFFFFFFFFFFFFFFFFFF:FFFFFFFFFFFFFFFF::FFF:F,FFF:FFFFFFFFFFFF:F:F:,FF,FFFFFFFFFFF::FFF:FFF:FF,F,F:FFFFFF:,F,:FF,FF:::FF,:F:F,F,F:FFF,FFFFFF,F,FFFF,FFFFF,::F:FFF
@A00253:175:HYCNHDRXX:2:2101:24985:9784 2:N:0:TAAGGCGA+TATATCGC
GACTACCGGGGTATCTAATCCTGTTTGCTCCCCACGCTTTCGTGCCTCAACGTCAGATATAGTTTGGTAAGCTGCCTTCGCAATCGGTGTTCTGTATGATCTCTAAGCATTTCACCGCTACACCATACATTCCGCCTACCGCAACTACTCTCTAGCCCAACAGTATTGGAGGCAGTTTCAGGGTTAAGCCCTAACATATCACCTCCAACTTATCGAACCGCCTACGCACCCTTTAAACCCAATAAATCCG
+
FFFFFFFFFFFFFFFFFFFFFFFFFFFFFFFFFFFFFFFFFFFFFFFFFFFFFFFFFFFFFFFFFFFFFFFFFFFFFFFFFFFFFFFFFFFFFFFFF,:FFFFFFFFFFFFFFFFFFFFFFFFFFFFFF,FFFFFFFFFFFFF::FF:FFFFFF,FFFFFFFFFFFF:FFFFFFFFFFF,FFFF:FFFFFFFFFFFF,FFFFFFF::F:,FFFFFFFFF,F,FFFFFFFFF,FF,FF,FFFFFFF:FFFF
@A00253:175:HYCNHDRXX:2:2101:1280:9846 2:N:0:TAAGGCGA+TAGAACGC
GACTACTCGGGTATCTAATCCTGGTTGCTCCCCACGCTTTCGAGCCTCAGCGTCAGTTAAGGCCCAGCAGGCCGCCTTCGCCACTGGTGTGCCTCCTAATATCTACGCAGTACACCGCTACACTCGGACTACCGCCTGCCTCTACCGCACGCAAGAACGCCAGTTTCGAACGCTGCCACCCGTTGAGCCGATGGCGTTAACATTCTACTTGGCAGCACGCCTACGCACCCAGAACGCCCAGGACAGCCGG
+
FFFFFFFFFFF:FFF:FFFFF,:,F,FFFFFFFFF:FFFFFFFFFFFF::FF:FFFFF:FF:FFFF,F,FFFFFF:,FFF:FFFFFFFFF,:F,FFF,,F,:F,:FFFF,F,FFFF,F,F:FFF,::FF,,FFFFF:,FFFFF,F:,::F::,F,FF:F,F,F,FF:FFFF:F,F:FFF:,:::,FFF:FF:FF:F,,,F:,,,F,FFF,FFF:::,F,:F,F:F:F:F,:,,FF:FF:,,,,,F,F:F,
@A00253:175:HYCNHDRXX:2:2101:25093:9972 2:N:0:TAAGGCGA+TAGATCGC
GACTACCGGGGTATCTAATCCTGTTTGCTCCCCACGCTTTCGTGCCTCAACGTCAGATATAGTTTGGTAAGCTGCCTTCGCAATCGGTGTTCTGTATGATCTCTAAGCATTTCACCGCTACACCATACATTCCGCCTACCGCAACTACTCTCTAGCCCAACAGTATTGGAGGCAGTTTCAGGGTTAAGCCCTAACATTTCACCTCCAACTTAGCGAACCGCCTACGCACCCTTTAAACCCAATAACTCCG
+
FFFFFFFFFFFFFFFFFFFFFFFFFFFFFFFFFFFFFFFFFFFFFFFFFFFFFFFFFFFFFFFFFFFFFFFFFFFFFFFFFFFFFFFFFFFFFFFFFFFFFFFF:FFFFFFFFFFFF:FFF:FF,FFFFFFFFFFFFFFFFFF,FFF:FFFFFFFFFFFFFFFFFFFF:FFFFFFFFFFF::F:F,::FFFFFFFFF::FFF,F,:,FFF,F,F:F,FFFFF:F:FF:FF:F,F:F,FFFF,F:F,FFFF
@A00253:175:HYCNHDRXX:2:2101:24053:9987 2:N:0:TAAGGCGA+TAGATCGC
GACTACCAGGGTATCTAATCCTGTTTGCTCCCCACGCTTTCGAGCCTCAGCGTCAGTTATCGTCCAGTAAGCCGCCTTCGCCACTGGTGTTCCTCCTAATATCTACGCATTTCACCGCTACACTAGGAATTCCGATTGCCTCTCCGATACTCAAGAAAAGTAGTTTCAAATGCAGTTCACGAGTTAAGCCCGTGGATTTCACATCTGACTTGTCTCTCCGCCTACGCGCCCTTTACACCCAGTAAATCCG
+
FFFFFFFFFFFFFFFFFFFFFFFFFFFFFFFF:FFFFFFFFFFFFFFFFFFFFFFFFFFFFFFFFFFFFFFFFFFFF:FFFFFF:FF:FFF:FFFFFFFFFFFFFF:FFFFFFFF:FFFFFFFFFFFF,FFFFFFF:FF:FFFFFFF:FFFFFFFFFFFFFFFFFFF:FFFFFFFFFFFF:F,FFF:FFFFF:FFFFF::FFF,:FF,FF:FFFFF:F,FFFFFFFFFFF::FFF:F:FFFFFFFFFFF:
@A00253:175:HYCNHDRXX:2:2101:24822:10128 2:N:0:TAAGGCGA+TAGATCTC
GACTACCGGGGTATCTAATCCCTTTCGCTCCCCTGGCCTTCGTGCCTCAGCGTCAGTTAATGACCAGGAACCCGCCTTCGCCACGAGTGTTCCTCTCGATATCTACGCATTTCACTGCTACACCGAGAATTCCGGTTCCCCCTCCAGTACTCTCGTCTCGCAGTATCATGTGCCGTCCGCGGGTTGAGCCCGCGCCGTTCACACACGACTAACGAAACAGCCTACGCTCGCGTTAAGCCCCGGGATTCCG
+
:FFFFFF:FFFFFFF,FFFF:,:FFFFFFFFF::FFFF:FFFFFFFFFF,FFFFF:FFFF::,FFF,,F:FFF::FFFF,FFFFFFFFF,FF,FFFFFFFFFFFFFFF:F:FFFFFFFFFF:F:FFF,,FFFFFFFFF:FF:FFFF,F,FFFF:FFFFFFFFFF::FF,FFFF:FFFFF,,FF,FFFFFF,F:F,F,F,FFFFFFF:F,FF:F,F:F:,FFF,F,,F,,,,,::F,F,:,,F,:F,:,FF
@A00253:175:HYCNHDRXX:2:2101:11026:10191 2:N:0:TAAGGCGA+TAGATCGC
GACTACCCGGGTCTCTAATCCTGTTCGCTACCCACGCTCTCGCGCATCAGCGTCAGATCGAGCCTGGGACGCTGCCTTCGCTATCGGGGTTCCAAGTGATATCTATGCATTTCACCGATACTTCACTTGATCCGCCTCCCACGTCTCGTCTCCAGGGCGCCAGTTTCAACGGCGTGCTACAGTTTAGCTGCGGTCTGTGTCCGCTGAGTGGACGTCCCGCCTCAGCTCCCTTTACTCCCCGACTGTCCGG
+
F:FFFFFFFFFF,FFFF,FFFFF:FFFFF:FFFFFFF,F:FFFFFFFF:FFFFFFFFFFFFFFFFFFFF:FFFFF:FFFF:,FFFFFFFFFFFFFFFFF,FFFFFFFF,::FFFFF,,,F:F,FFF,FF,FFFFFFFF,F,FFFFFFF,,FFFFFF:F,FFF:,F,FF,FF:FF,FF,,FFFF:F,:,:F,,,,F,,F,,FF,,F:,,:,F:F,FF:FFF:F,FFF:FFFFF,,FFFF,FF,,,,FF,FF
@A00253:175:HYCNHDRXX:2:2101:31783:10379 2:N:0:TAAGGCGA+TATATCGC
GACTACTGGGGTATCTAATCCTGTTTGCTCCCCACGCTTTCGTGCCTCAACGTCAGATATAGTTTGGTAAGCTGCCTTCGCAATCGGTGTTCTGTATGATCTCTAAGCATTTCACCGCTACACCATACATTCCGCCTACCGCAACTACTCTCTAGTCTAACAGTATTAGAGGCAGTTCCGGAGTTAAGCCCCGGGATTTCACCTCTAACTTATCAAACCGCCTACGCACCCTTTAAACCCAATAAATCCG
+
FFFFFFFFFFFFFFFFF:FFFFFFFFFFFFFFFFFFFFFFFFFFFFFFFFFFFFFFFFFFFFFFF:FFFFFFFFFFFFFFFFFFFFFFFFFFFFFFFF,FFFFFFFFFFFFFFFFFFFFFFFFFF:FFFFFFFFFFF:FFFFF:,FFFFFFFFFFFFFFFFFFF,FFFFF:FFFFFFFFFFFFFFFF::FFFF:FFFFFF:FFFF:,FFFFF::FFFF:,FFF,FFFFFFFF:::F,:FF::F,F:::,F
@A00253:175:HYCNHDRXX:2:2101:13919:10473 2:N:0:TAAGGCGA+TAGATCGC
GACTACCGGGGTATCTAATCCTGTTTGCTACCCACGCTTTCGAGCCTCAGTGTCAGTGACAGTCCAGAGAGCCGCTTTCGCCACCGGTGTTCCTCCATAAATCTACGCATTTCAACGCTACACATGGAATTCCAATCTCCTCTACTGCTCTCAAGACTAACAGTTTCCAAAGCCCCCAAAGGTGGAGCGACTGCGTGTGACAGCAGAGTTAGTAAGCAACCGCCGCTCGCTGTACAGCCAATCTATCGGG
+
FFF:FFFFFFFFFFFFFFFFFFFFF:FFFFFFFFFFFFF:FFFFFFFFFFFF:FFFF:FFFFFFFFFFFFFFFFFF,FFFFFFFFFF:FF:FFF:F::F,F,,FFFFFFFFF:F,FF,,FF,FFF,,F,FFFF,,:FFFFFFF,FFFF,F,F:F,:FFFFFF:::F,,F,,:F,,,,FF,,:F,,:,F,F,F:F,F,:,,FF:,F,F,,:F,FFF,F,,FF,:::FFF:FF,:,:,FFF:,F,,,F:,FF
@A00253:175:HYCNHDRXX:2:2101:31521:10614 2:N:0:TAAGGCGA+TAGATCGC
GACTACCAGGGTATCTAATCCCTTTCGCTCCCCTGGCCTTCGTGCCTCAGCGTCAGTTAATGTCCAGGAACCCGCCTTCGCCACGAGTGTTCCTCTCGATATCTACGCATTTCACTGCTACACCGAGAATTCCGGTTCCCCCTCCATTACTCTAGTCTCGCAGTATCATGTGCCGTCCGCGGGTTGAGCCCGCGCCTTTCACACACGACTTACGAAACAGCCTACGCACGCTTTACGCCCAGTGATTCCG
+
FFFFFFFFFFFFFFFFFFFFFFFFFFFFFFFFFFFFFFFFFFFFFFFFFFFFFFFFFFFFFFFFFFFFFFFFFFFFFFFFFFFFFFFFFFFFFFFFFFFFFFFFFFFFF:FFFFFFFFFFFFFFFFFFFFFFFF,:FFFFFFFFFF,F:FFFF,FFFFFFFFFF:FF::FFFFFFFFFFFFFF:FF:FFFFFFFFF:FFFFFFFFFFFF:F:FFFFFFFFFFF:FFF,FFFFFFF,FFF:FF:F:FF:FF
@A00253:175:HYCNHDRXX:2:2101:26377:10629 2:N:0:TAAGGCGA+TAGATCGC
GACTACCGGGGTATCTAATCCTGTTCGCTCCCCACGCTTTCGCTCCTCAGCGTCAGTAACGGCCCAGAGACCTGCCTTCGCCATTGGTGTTGTTCCCGATATCTACACATTCCACCGTTACACCGGGAAGTCCAGTCTCCCCTACCCCACTCCAGCCCGCCCGTACCCGGCGCAGATCCACCGTTAAGCGATGGACTTTCACACCGGCCGCGACGAACCGCCTACGAGCCCTTTACGCCCACACAGTCCG
+
FFF:,FFFFF,,FFF:FFFFFFF:FF,FF:FFFFF,FFFFFF::FFFFFFFFFFF,F:F:FFFFFFFFFFFFFFFF:,FF,FFFFF,FFF:,FFF:FFFFFFFF,FFFF,F,F,:FFFF:::FFFFF,F,F,FF,F:FFFFFF:FF,F,:FF::,F:FFFFF:::F::FFFFF,,FFFF::FFFFFFFF::FF:FF,F:F:FF:FFF,:FFF,FFFFF,FFFFFF,FFF:F,FFF:FFFFFF,,F,,:F,
@A00253:175:HYCNHDRXX:2:2101:17969:10661 2:N:0:TAAGGCGA+TAGATCGC
GACTACAGGGGTATCTAATCCTGTTTGCTCCCCACGCTTTCGCGCCTCAGCGTCAGTTAATGTCCAGCACGCCGCCTTCGCCACTGGTGTTCCTCCTAATATCTACGCTTTTCACCGCTACACTCGGAATTCCGCTTGCCTCTCCTTCACTCAAGACAAACAGTTTCAAGTGCAGTGTATGGGTTAGGCCCGTAGAGTTCACTGCTGACGTGCTCTCCCGCGGGCGCGCCCTGGGCGGCCAGGCCCGCCG
+
F:FFFFFFFFFF:FFFFFFFFFFFFFFF:FFFF:FFF:FFFFFFFF:FFFFFFFFFF:FFFFFFFFFFF,FFFFFFF:FFFF:FFFFFFFFFFFFFF,FFFF:F,FFF,,FFFFFFFFF,FF,,,FFF:FFFFFF:,F,FF:FFF,FF:FFFFFFF,,:FF,FFFF,,F,FFF,F,,:,FFFF,F,,F:FF,F,::,F,F,F,,F,F,:,F,,FF,,F:,F,,FF,FF:F,F,,,FF,,F,F,,F,,F,F
@A00253:175:HYCNHDRXX:2:2101:2844:10676 2:N:0:TAAGGCGA+TAGATCGC
GACTACCGGGGTATCTAATCCTGTTTGCTACCCATGCTATCGAGCCTCAGCGTCAGTTGGTGCCCAGTAGGTCGCCTTCGCCACTGGTGTTCCTCCCGATATCTACGCATTCCACCGCTACACCGGGACTTCCACCTACCTCTGCACTACTCAAGGCCAGCAGTTTTGAAAGAAATACACGGGTTGAGCCCATGGCTGTCACTTCCAACTGGCCGGTCCGCCTGCGCTCCCTTTACACCCACTCATTCCG
+
FFFFFFFFFFF:FFFF,FFFFFFFFFFFFFFFFFF:FF,FFFFFFFFFFFFFFFFFFFFF:FF:FFFF:FF:FFFF::FFFFFFF:F:F,,FFFFFF:F,FFFFFFFFFFFF,:FFFFFFFFFFF:FF:::FFFFFFFFFFFFFFF::F::FF:FFFFFFFFFFFFFFFFF,,:,:,F,FFFF,,FF:FFFFFF:,,,F,:F,FFFFFFF,,:FF:F:,F:,F,FFF:,F,,,,,,F:FF,,FF:FFF::
@A00253:175:HYCNHDRXX:2:2101:7672:10676 2:N:0:TAAGGCGA+TAGATCGC
GACTACCAGGGTATCTAATCCTGTTTGCTACCCACGCTTTCGTGCCTCAGCGTCCGTTAAAGCCCAGCAGGCCGCCGTCGCCACTGGTGTTCCTCCCCATCTCTACGCATTTCACCGCTACACGGGGAATTCCGCCTGCCTCTACTTCACTCAAGCTCTACAGTTTCAATTGCAGTTTATGGGTTGAGCCCATAGAGTTCACATCTGACTAGAAATGCCGCCTACGCACCCTTTTCACCACGTAAATCCG
+
FFFF,FFFFFFFFFF:FFFFFFFFFFFFFFFFFFFF:FFFFFFFFFFFFF::FF,FFFF,,FFFFFFF:FFFFFF:,FFFF:FFFFF:FFFF:FF:FFFFFFFFF,:FFF,FF,F:FFFFFFFF,,F,FFFFFFF::FF,,FF:F,FFFFFFFFFFF:F,FFFFFFF:,,:F,FFF,FFFFF,F:::F,F,::FFF,F,F,FF,:F:,,:,F,,,,FF:,FF,F::F,FF,,:F,FFFF,:FFF,,,F,,
@A00253:175:HYCNHDRXX:2:2101:9561:10723 2:N:0:TAAGGCGA+TATATCGC
GACTACTCGGGTATCTAATCCTGTTTGCTCCCCACACTTTCGCGCCTCAGCGTCAGTAACAGTCCAGTAAGCCGCCTTCGCCACTGGTGTTCCTCCCGATCTCTACGCATTTCACCGCTACACCGGGAATTCCGCTTACCTCTCCTGCACTCAAGCCCGCCCGTTTTCAAAGAAATTCCCTCCTTAAAAGAAGGACTTACTATTCAAACTTAAGAGGCCGCCTACGCCACATTAACGCCCAGAGATTCCG
+
FFFFFF:FFFFFFF:FFFFFFFF:F:FFFFFFFFFFFF::FFFFFFFFFFFFFFFFFFFFFF:FFFFFFFFFFFFFFFFFFFFFFF:FFFFFFFFFFFFFF,FFFFFFFF,FFFFFFFF:F,F::FFF,,FF:FFF,:FF:FFFFFF:FFFF:FFF,FFFF,:,::FFFFFF,,FF,,::FFF,F,F:FFFFF:FFFF,F,,,:F,F,,F:FF,F:FF,,:,,F,,F,,F,,F,,F,FF,,,:,F,FFF,
@A00253:175:HYCNHDRXX:2:2101:10619:10989 2:N:0:TAAGGCGA+TAGAACGC
GACTACCAGGGTATCTAATCCCTTTCGCTCCCCTGGCCTTCGTGCCTCAGCGTCAGTTAATGTCCAGGAACCCGCCTTCGCCACGAGTGTTCCTCTCGATATCTACGCATTTCACTGCTACACCGAGACTTCCGGTACCCCCTCCATTACTCTAGTCTCGCAGTATCATGAGCCGTCCGCGGGTTGAGCCCGCGCCTCTCACACACGACTGAGACCACAGCCAACGCACCCTTTACTCCCAGCGATTGCG
+
FFFFFFFF:FFFFFF,FFFFFFFF,FFFFFFFFFFFFFF,FFFFFFFFFFFF,F:F,F:FFFFF:FFFF,FFFFFF,FFFFFFFFFF,::,,:FFFFF:F,FF:FF:FF,FFF:FFFFF:,,FFFFFF,,F:FF,,,FF,FF,FFF,:FF:::,:FFFF:,FF:,FFFFF,F,FFFFFFFFF:F,F:FF,:::FFFF,F:FFFFFFFF:,,F,:F,F:F,:F,,FFFF:,F:,FF,,:FF,:,,,:FF,:
@A00253:175:HYCNHDRXX:2:2101:28953:11021 2:N:0:TAAGGCGA+TAGATCGC
GACTACCGGGGTATCTAATCCTGTTCGCTACCCATGCTTTCGAGCCTCAGCGTCAGTTGCAGACCAGAGAGCCGCCTTCGCCACTGGTGTTCTTCCATATATCTACGCATTCCACCGCTACACATGGAATTCCACTCTCCTCTTCTGCACTCAAGAATGACAGTTTCCGATGCAGTTCCACGGTTGAGCCGTGGGCTTTCACATCAGACTTATCATTCCACCTGCGCTCGCTTTACGCCCGATATCTCCG
+
FFFFFFFFFFFFFFFFFFFFFFFFFFFFFFFFFFFFFFFFFFFFFFFFFFFFFFFFFFFFFFFFFFFF:FFF:FFFFFFFFFFFF:FFFFFFFFFFFFFFF:FF,FFFF,FFFFFFFFF,FFFF,FF:FFFFFFFFFFF::FF:FFF:,FFF,F:FFFF:FF:FFFF:FFF,,FFFFFF,FFF:FFF:FFFF:,:::::,F,,:FF:::,FFF:,F:FFFFFF::,F,F:F,,FF,F,,F,::,,,:FFF
@A00253:175:HYCNHDRXX:2:2101:26910:11209 2:N:0:TAAGGCGA+TAGATCGC
GACTACTCGGGTATCTAATCCTGTTTGCTCCCCACGCTTTCGTGCCTGAGCGTCAGTTATGTCCCAGGAGGCTGCCTTCGCCATCGGTGTTCTTCCACATATCTACGCATTTCACTGCTACACGTGGAATTCCACCTCCCTCTGACACTCTCTAGTCGAGCAGTCACATATGCCATTCCCGAGTTATGCTCGGGGATTGCACATCTGTCTTACTCACCCGCCTGCGCACCCTTGACGCCCAGGCATGCCG
+
FFFFFFFFFFFFFFFFFFF:FF,FFFFFFFFFFFFFF:FFFFFFFFFFFFFFFFFFFFFFFFFFFFFF,FFFFFFFFFFFFFFF:FF,F:F:F:F::FFFFFF:FFFFFF:FFFF:FFFFFFF,FFFF,FFF:FFFF:FFFFFFFF:F,FFFFFFF:,FFFFFFFFFFF,FFFFF:F:FFFF,,:,,:,:FFFF::,F,F,,:FFF::F:F,,:F,,,F:FF:FFFF::,FFF,::F,FFFF,,::,,FF
@A00253:175:HYCNHDRXX:2:2101:30210:11381 2:N:0:TAAGGCGA+TAGATCGC
GACTACTCGGGTATCTAATCCTGTTTGCTCCCCACGCTTTCGTGCCTGAGCGTCAGTTATGTCCCAGGAGGCTGCCTTCGCCATCGGTGTTCTTCCACATATCTACGCATTTCACTGCTACACGTGGAATTCCACCTCCCTCTGACACACTCTAGTCGAGCAGTCACATATGCCAGTCCCGAGTGAAGCTCGGGGATTTCACATCTGTCTTACTCAACCGCCTGCGCACCCTATACGCCCAGTAATACCG
+
FFFFFFFFFFFFFFFFFFFFF:FFFFFFFFFFFFFFFFF:FFFFFFFFFFFFFFFFFF:FFFFFFFFFFFFFFFFFFFFFFFFFFFFFFFFFFFFFFFFFFFFFFFFFFFFFFFF:FFFFFFFFFFFF:FFFFFFFFFFF:FFFFFFFFFFFF:F,FFFFF:F,FFFFF,FFFFF,:FFFFF:F,FF:FFF:FFFF,,FF,FFFFFFFFFFFFF::FFFF:FF::F:FFFF:,F:F,FFFFF,,:F,F::
@A00253:175:HYCNHDRXX:2:2101:19949:11428 2:N:0:TAAGGCGA+TAGATCGC
GACTACCGGGGTATCTAATCCTGTTTGATACCCACACTTTCGAGCATAAATGTCAGTTACAGGTTAGTAAGCTGCCTTCGCAATCGGAGTTCTTCGTGATATCTAAGCATTTCACCGCTACACCAAGAATTCCGCCTACCTCAACTGTACTCAAGACTGACAGTATCAATTGCAATTTTACGGTTGTGCCGCAAACTTTCACAACTGACTTATCGAGACATCTAGGCTCCCTTGTATCACCATAAGTCCG
+
FFFFFF:FFFFFFFFFFFFF,FFFFFFFF:FFFFFFFFFFFFFFFFFFFFF:F:FFFF:FFFFFF:FFF:FFFFFFFFF::FFF::FFF:FF:FFFFF:FFFFFF,FFFFFFFFFFFFFFFFF,,,F:,FFFFFF:FFFFF,F:FFFFFFFFFFFF::F,F,FFFFF:F,F:FFFFFFF::F:FFFF,FFFF,FF:FF::,:,,,FFF,FF,,:,,,,FFFFFF,F:,F,,F:,,F,:,F,F,,F,:FF,
@A00253:175:HYCNHDRXX:2:2101:7735:11882 2:N:0:TAAGGCGA+TACATCGC
GACTACCGGGGTATCTAATCCTGTTTGCTCCCCACGCTTTCGCGCCTCACCGTCAGTTGTCGTCCAGCAATCCGCCTTCGCCACTGGTGTTCCTCCTAATATCTACGCCTTTCACCGCTACACTAGGAATTCCGATGGCCTCTCAGATACTCTAGAAAAGTAGTTTCAAATGCAGTTCACGAGATAAGCCCGTGGATTTCACATCTGACTTGGCTTCCCGGCTACACTCCCTGTACACCCAGTAGATCCC
+
FFFFFFFFFFFFFFFFFFFFFFFFFFFF:FFFFFFF:FFFFFFFFFFFFFFFFFFFFFFFFFFF:FFFF:,,F:FF,FFFF:FFFFFFFFF:FFFFFFFFFFFFFFFF,F,,:FF,FF,:F,FF,:F:FFFFF::F,FFFFFFF,FFF:FFF,FF::::F:F,,F,::,:,F:FFF::,:FFFF,F,,,,FFFFFFF,::F::,FFFF,F,:,F:,FF:FFFFFF,FF,,FF,,,FF::::FF:,:F:,,
@A00253:175:HYCNHDRXX:2:2101:25997:12101 2:N:0:TAAGGCGA+TAGATCGC
GACTACCGGGGTATCTAATCCTGTTCGCTCCCCTAGCTTTCGCGCCTCAGCGTCAGTGGCGGCCCAGAAGGCTGCCTTCGCCATCGGTGTTCTTCCCAATATCTGCGCATTTCACCGCTACACTGGGAATTCCACCTTCCTCTACCGCACTCGAGCCCGCCAGTTCGGGGTCCGGCCAGAGGTTGAGCCCCTGGATTTGACTCCCCGCTTGACGGGCCGCCTACGCGCGCTTTACGCCCAATGAATCCGG
+
FFFFFFFFFFFFFFFFFFFFFFFFFFFFFFFFFFFFFFFFFFFFFFFFFFF,FFFFFFFFFFFFFFF:FFFFFFFFF:FFFFFFFFFFFFFFFFFFFFFFFFFFFFFFFFFFF,FFFFFFFFFFFFFF:FFFF:F,FFFFFFF:FFFFFFFF:FF:FFFFFFFFFFFF:::FFFFFF:FFFFFF,FFF:FFF:FF,FF::,,FFF::FFF,,F:F,FFFFFFFFFFFFFFFFF,FFFF:,FFF,F:FFF:
@A00253:175:HYCNHDRXX:2:2101:17173:12289 2:N:0:TAAGGCGA+TATATCGC
GACTACAGGGGTATCTAATCCTGTTTGCTCCCCACGCTTTCGTGCCTCAGCGTCAGTGTCAGTCCAGAAAGCCGCCTTCGCCACCGGTGTTCCTCCTAATATCTACGCATTTCACCGCTACACTAGGAATTCCGCTTCCCTCTCCTGAACTCTAGTTAACCAGTTTTGAATGCAGCTCCCAAGTTAAGCCCGGGACTGTCACATCCAACTTAATTAACCGCCTACGCACCCTTTACGCCCACTCAATCCG
+
FFFFFFFFFFFFFF:FFFFFFFFFFFFFFFFFFFFFFFFFF:FFFFFFFFFFFFFF,FFFFFFFFFFFFFF:FFFFFFFFFFFFFFFFFFFFFFFF::,FFFFFFFFFFFFFFFFFFFFFFFF,:FFFFFFFFFFF:FF:FFF::FFF:FFFFF:FFFFFFFF,F:FFFF,F::,FFFFFFFF,FFFFFFFF:FF,F,FF,FF,FF:FFF,F:F:FFFFF,F::FFFF,,FFFFFFFFFF:,F,F,FFFF
@A00253:175:HYCNHDRXX:2:2101:17427:12414 2:N:0:TAAGGCGA+TAGATCGC
GACTACTGGGGTATCTAATCCCGTTCGCTACCCTGGCTTTCGCATCTCAGCGTCAGACACAGTCCAGAAAGGCGCCTTCGCCACTGGTGTTCCTCCCAATATCTACGCATTTCACCGCTACACTGGGAATTCCCCTTTCCTCTCCTGCACTCAAGCCTAACAGTTTCCAGCGCCATACGGGGGTGAGCCCCGCATTTTCACGCTCGCCTGATTAAGCCGCCTACATGCTCTTTACGCCCAATAAATACGG
+
FFFFFFFFFFFFFFFFF:FFFFFFFFFFFFFFFFFFFFFFF:FF,:FFFFFFFF,FFF:F:FFFFFFFFFFFFFFFFFF:FF:FFFFFFFFFFFFFFFF,FFFFFFFFFFFFFFFF,F:,FFFFFFFFFFFFFFFFF:FF:FFF:FFFFFF:FFFFFFF,FF:FF,FFF,FFFFFFFFFFF:,FFF:FFFFF::FF,FFFFFF:F:,,:,F:,FFF:,:FFFFFF:,::FF:,FFFFFF,FF,F,,,F,,
@A00253:175:HYCNHDRXX:2:2101:19931:12430 2:N:0:TAAGGCGA+TAGATCGC
GACTACTGGGGTATCTAATCCTGTTTGCTACCCACGCTTTCGTGCCTCCGCGTCAGTTAAAGCCCAGCAGGCCGCCTTCGCCACTGGTGTTCCTCCCCATCTCAACGCATTTCACCGCTACACGGGGAATTCCGCCTGCCTCTACGTCACTCAAGCTCTACAGTTTCAAATGCAGTTTATGGGTTGAGCCCATAGAGTTCACATCTGTCTTGCAAAGCCGCCTACGCACCCGTTACACCCAGGAGCTACG
+
FFFFFFFFFFF:FFFF:FFFFFFFF:FFFFFF,FFFFF:FFFF,FFFF,FFFFFFFF:FFF:FFFFFFFFFFFFFFFFFFFFFFFFFFF::F:FFFFFF,F,F,FFFFF:FFFFFFFF,FF::F:F,:FFFFFFFF:FFF:F:FF,F:FFFFFF,,FFFFFFFF,F,FFF:FFF:F,FFFFFFFFF,:,:F,,,,:,:F:FF,,FF,:::FFF:,::F:FFF::::FFFF:,:,FFF:F,,F,F,,F,FF
@A00253:175:HYCNHDRXX:2:2101:19072:12446 2:N:0:TAAGGCGA+TAGATCGC
GACTACAGGGGTATCTAATCCTGTTTGCTCCCCACGCTTTCGCGCCTCACCGTCAGTTGTCGTCCAGCAATCCGCCTTCGCCACTGGTGTTCCTCCTAATATCTACGCATTTCACCGCTACACTAGGAATTCCGATTGCCTCTCCGATACTCAAGAAAAGTAGTTTCAAATGCAGTTCACGAGTTAAGCCCGTGGATTTCACATCTGACTTGCCTTCCCGGCTACACGCCCTTTACTCCCAGTAAATCCG
+
FFFFFF:FFFFFFFFFFFFFFFFFFFFFFFFFFFFFFFFFFFFFFFFFFFFFFFFFFFFFFFFFFFFFFF,FFFFFFFF:FFFFFFFFF:FFFFFFF,:FF:FFFFFFFFFFFFFFFFFFFFFF:FFFFFFFFFFFFFFFFFF:FFFFFFFFFFFF:FF:FFFF::FFF,FFF,,FFF:F:F:,FFFFFFFFFFFFFFF:,FF:FFF,:FFFFFFFF:FFFFFFFFFFFF:FFFFF,FFF:FFFF,FFF:
@A00253:175:HYCNHDRXX:2:2101:22824:12524 2:N:0:TAAGGCGA+TAGATCGC
GACTACCAGGGTATCTAATCCCGTTCGCTACCCTGGCTTTCGCATCTCAGCGTCAGACACAGTCCAGAAAGGCGCCTTCGCCACTGGTGTTCCTCCCACTATCTACGCATTTCACCGCTACACTGGGAATTCCCCTTTCCTCTCCTGCACTCAAGCCTAACAGTTTCCAGCGCCATACGGGGTTGAGCCCCGCATGTTCACGCTCGACTTATTAAGCCGCCTACATGCTCTTTACGCCCACTAATTCAGG
+
FFFFFFFFFFFFFFFFFFFFFFFFFFFFFFFFFFFFFFFFFFFFFFFFFFFFFFFFFFFFFFF:FFFFFFFFFFFFFFFFFFFFFFFFFFFFFFFFFF,FFFFFF:FFF:FFFFFFFFF,FFFFFFFF:FFFFFFFFFFFFFFFFFFFFFFFFFFF,F:FFFFFFF,FFFF,FF:FFFF:FFF,FFFFFFFF:FF,:FF:FFFFFF:FF::FFF::F:,F:FF:FF,F,FF,FF,FFFF,,FF,:FF,:F
@A00253:175:HYCNHDRXX:2:2101:30870:12587 2:N:0:TAAGGCGA+TAGATCGC
GACTACTCGGGTATCTAATCCTGTTTGCTCCCCACGCTTTCGCGCCTCACCGTCAGTTGTCGTCCAGCAATCCGCCTTCGCCACTGGTGTTCCTCCTAATATCTACGCATTTCACCGCTACACTAGGAATTCCGATTGCCTCTCCGATACTCAAGAAAAGTAGTTTCAAATGCAGTTCACGAGTTAAGCCCGTGGATTTCACATCTGACTTGCCTTCCCGGCTACACGCCCTTTACACCCAGTCAATCCG
+
FFFFFFFFFFFFFFFFFFFFFFFFFFFFFFFFFFFFFFFFFFFFFFFFFFFFFFFFFFFFFFFFFFFFFFFFFFFFFFFFFFFFFFFFFFFFFFFFFFFFFFFFFFFFFFFFFFF,FFFFFFFFF:FFFFFFFFFFFFFFFFFFFFFF:FFFFFFFFFFFFFFFFFFFFFF:FFFFFFFFFF,:FFFFFF,::FFFFFFF:FFFF:F:FFFFFFF,FFFFFFFFFFFFFFFFFF:FFFF::,F,FFFFF:
@A00253:175:HYCNHDRXX:2:2101:32606:12680 2:N:0:TAAGGCGA+TAGATCGC
GACTACTCGGGTATCTAATCCTGTTTGCTCCCCACGCTTTCGTGCCTCAACGTCAGATATAGATTGGTAAGCTGCCTTCGCAATCGGTGTTCTGTATGATCTCTAAGCATTTCACCGCTACACCATACATTCCGCCTACCGCAACTACTCTCTAGTCTAACAGTAATAGAGGCAGTTCCGGAGTTAAGCCCCGGGATTTCACCTCTAAATTATCTAACCGCCTACGCACCCTTTATACCCAATAAATCCG
+
F:FFFFFFFFFFFFFF:FFFFFFFF:FFFF:FFF,FFFFFFFFF:,FFFFFFFFFF,FFFFF,FFF,FFFFFF:,FF:F:::::FF:FFFF:FFFF:,FFFF,FF,,F:FFFF::FF:FFFF,FFFF,FF:FFFFFFFFFF:FFF:,:FFFFFFF,FFF,FFFFF,FFFFF:FFFF:F,:FFF,:,:FF:FF::F:FFFF,F,FFF,:,F:,:F,FF,FFFFF:F:F:F:FFFFF,,F,F,:FF:FFF,:
@A00253:175:HYCNHDRXX:2:2101:18249:12743 2:N:0:TAAGGCGA+TAGATCGC
GACTACCCGGGTATCTAATCCTGTTTGATACCCACACTTTCGAGCCTCAATGTCAGTTGCAGCTTAGCAGGCTGCCTTCGCAATCGGAGTTCTTCGTGATATCTAAGCATTTCACCGCTACACCACGAATTCCGCCGGCCTCAACTGCACTCAAGATATCCAGTATCAACTGCAATGTTACGGTTGAGCCGCAAACGTTCACAACTGACTTTAACATCCATCTACGCGCCCTTTAAACGCAATAAGACCG
+
FFFFFFFFFFFFFFFFFFFFFFFFFFFF,FFFFFFFFFFFFFFFFFFFFFFFFFFFFFFF:FFFFF:F:FFFFFFFFFFFF:FFFFF:FFFF:FFFFFF,FFFFFFFFFFFFFFFFFFF,F:FFFF:,F:F:FFFF,FFFFF:FFFFFF:FFFFFFF,FFFFF:FFFFF:F,,:FF,FFFFFFFF:,FFFF,:,FF:F:FFFF:,FF,::F,FF:FF,FFF::,FFF,:,FFF,,FFF,F,,F,F:,,F:
@A00253:175:HYCNHDRXX:2:2101:6786:12774 2:N:0:TAAGGCGA+TAGATCGC
GACTACTGGGGTATCTAATCCCTTTCGCTCCCCTGGCCTTCGTGCCTCAGCGTCAGTTAATGTCCAGGAACCCGCCATCGCCACGAGTGTTCCTCTCGATATCTACGCATTTCACTGCTACACCGAGAATTCCGGTTCCCCCTCCATTACTCTAGTCTCGCAGTATATTGTGCCGTCCGCGGGTTGAGCCCCCGCCATTCACACACGACGTACGAAACAGCCTACGCACGCTTTACGCCAAGAGCTACCG
+
FFFFFFFFFFFFFFFFFFFFFFFFFFFFFFFFFFFFFFFFFFFFFFFFFFFFFFFFFFFFFFFFFFFFFFFFFFFF,FFFFFF:FFFFF:F:FFFFF:FFFFFFFFFFF,FFFFF:FFFFF:F:FFFFFFFFFFFFFFFFFF:FFFF::FFFFFFFFFF,FFFF::,,FFFFFFFFF,F:FFF:F:F::FF,FFF:,FFF:FFFF,:FF,F:F,FFFFFFFF::,FFFF:F,FFFFFFF,:F,F,,,FF,
@A00253:175:HYCNHDRXX:2:2101:18611:12774 2:N:0:TAAGGCGA+TAGATCGC
GACTACCCGGGTATCTAATCCTGTTTGCTCCCCACACTTTCGCGCCTCAGCGTCAGTTACTGTCCAGCAAATCGCCTTCGCCACTGGTGTTCTTCCTAATATCTACGCATTTCACCGCTACACTAGGAATTCCGCTTACCCCTCCGACACTCTAGTACGACAGTTTCCAATGCAGTACCGGGGTTGAGCCCCGGGCTTTCACATCAGACTTACCGCTCCGCCTGCGCTCCCTTTACACCCAGTAGATCCG
+
FFFFFFFFFFFFFFFFFFFFFFFFFFFFFFFFFFFFFFFFFFFFFFFFFFFFFFFFFFFFFFFFFFFFF:FFFFFFFFFFFFFFFFFFFFFFFFFFFFFFFFFFFFFFFFFFFFFFFFFFFFFFFFFF:FFFFFFF:FFFFFFFFFFFFFFFF,F:FFFFFFFFF:FFFF,FFFFFFFFFFFFFFFFFFFFFFF:FFFFF:FFFFFF:FFFFF,FF,FFFFFFFFFFFF::,F,FFFFFFF::F,:FFFF
@A00253:175:HYCNHDRXX:2:2101:15980:12884 2:N:0:TAAGGCGA+TAGATCGC
GACTACAGGGGTATCTAATCCTGTTTGCTCCCCACGCTTTCGCGCCTCAGCGTCAGTTAATGTCCAGCAAGCCGCCTTCGCCACTGGTGTTCCTCCTAATATCTACGCATTTCACCGCTACACTAGGAATTCCGCTTGCCTCTCCATCACTCAAGAAAAACAGTTTCAAATGCAGTTTATGGGTTAAGCCCATAGATTTCTCATCTGACTTGCTCTCCCGCCTGCTCGCCCATTAAACACAGTAATAACT
+
FFFFFFFFFFFFFFFFFF:FFFF,FFFFFFFFFFFFFFFFFFFFFFFFFFFFFFFFFFFFFFFFFFFFFFFFFFFFFFF,FFFF:FFFFFFFFFFFFFFFFFFFFFFFFF::FFFFFFFFFFFFFFFFFFFFFFFFFF:F:FFFFF:FFF:FFFFF:FFFF:FF:FFFFFFFF::,F,FF:,,FFFFFF:FF,:FF,,FF,FFFFF::F:,FFFFF:F:FFFFFF,F,FF,,,FFFFF::F,,F,,,:FF
@A00253:175:HYCNHDRXX:2:2101:2718:12994 2:N:0:TAAGGCGA+AAGATCGC
GACTACCGGGGTATCTAATCCTGTTTGCTACCCATGCTTTCGTGCCTCAGCGTCAGTTAAAGCCCAGTAGGCCGCCTTCGCCACTGGTGTTCCTCCCGATCTCTACGCATTTCACCGCTACACCGGGAAATCCGCCTACCTCAACTTCACACAAGCTAAACAGTTTCAAACGCAGTCCACAGGTTGAGCCCATGGTTTTCAAGTCTGACTTCCCTAGCCGCCTACGCTCCCTATACACCCCGTAAATCCG
+
FFFFFFFFFFF,F:FFFFFFFFFFFFFFFFFFFFFFFFFFFFFFFFFFFFFFFFFFFFFFF:FFFFFFFFFFFFFF:FFFFFFFFFFF::FFF,FFF,F,F:FFFFFFFF:FFFFFFF:FFFFF,FFFF,F:,FF,,FF:FF,FFFF:::,FFFFFFFFF,F,FF,FFFFFF:FF:F,F,F:FF:FFFFFFFFF::FFF:F,FF::,F:,F,:FFF,:FFFFF:FFF,:FFF,FF:,FFF,,:::FFFF,
@A00253:175:HYCNHDRXX:2:2101:32163:13072 2:N:0:TAAGGCGA+TAGATCGC
GACTACAGGGGTATCTAATCCTGTTTGCTCCCCACGCTTTCGTGCCTGAGCGTCAGTTATGTCCCAGGAGGCTGCCTTCGCCATCGGTGTTCTTCCACATATCTACGCATTTCACTGCTACACGTGGAATTCCACCTCCCTCTGACACACTCTAGTCGAGCAGTCACATATGCCATTCCCGAGTTAAGCTCGGGGCTTTCACATCTGTCTTACTCAACCGCCTGCGCACCCTTTACGCCCAGTAATTCCG
+
FFFFFFFFFFFFFFFFFFFFFFFFFFFF:FFFFFFFFFFFFFFFFFFF:,FFFFFFFFFFF:FFFFFFFFFFFFFFFFFFFFFFFFFFFFFFFFFFFFFFF:FFF:,FF:,FF:FFFF:FF:FFFF::,FFFFFFFFFFFFF:FFFFFFFFFF,F:FFFFFFFFFFF,FFFFFFFFFFFFFFFFF::F:F:FFF:,F:FFFF,FFFFF,:FF,F::,FFFF:F:FF::F:F,FFFFFFF::FFFF::,F:
@A00253:175:HYCNHDRXX:2:2101:9588:13119 2:N:0:TAAGGCGA+TAGAACGC
GACTACTGGGGTATCTAATCCTGTTTGCTACCCACGCTTTCGAGCCTCAGCGTCAGTTAAAGCCCAGTAAGCCGCCTTCGCCACTGGTGTTACTCCTAATATTTACGCATTTCATCGCTACACTAGGAATTCCCATTACCTCTACTTCACTCAAGAAATACAGATTCGGCCGCGATTATGGGTTGAGACGATAGTTTAGACAGAAGACTGTTCTCCCCGCCGACGCTCCCATAGAACCCACATAATCAGA
+
:FFF:FFF::FFFFF:,FFF:FF,FFFFF:F::FFFFF:FFF:FFFF,FFFF:FFFFFFFFFF:FFF:FFF,:F:FFFF,:FFFFFFFFF:,FFFFFFFFF:,FFF:FFF,FF:F,FFFFFFF,,:FFF:F,,,,,,,:,:F,:,,,FF,,,FF,:,:,FFFFF,,,:FF::,FFFFF,,F:,:F,F:,,,,,::,FF,FF,::,FF,F,,F,:,F,:FF,,F:::F,:,:,,,,,,,F:,,F:,FF:,,
@A00253:175:HYCNHDRXX:2:2101:17282:13228 2:N:0:TAAGGCGA+TAGATCGC
GACTACCGGGGTATCTAATCCCGTTCGCTACCCTGGCTTTCGCATCTCAGCGTCAGACACAGTCCAGAAAGGCGCCTTCGCCACTGGTGTTCCTCCCAATATCTACGCATTTCACCGCTACACAAGGAATTCCGATAACCTCTCCGGTACTCAAGACCTACAGTTTCAAATGCAGTTTGGAGGTTAAGCCTCCAGATTTCACAACTGACTTGCCGGCCCGGCTGCACGCCCTTTACACCCAGTAAATCCG
+
FFFFFFFFFFFFFFFFFFFFFFFFFFFFFFFFFFFFFFFFFFFFFFFFFFFFFFFF:FFFFFFFFFFFFFFFFFFFFFFFFFFFFFFFFFFFFFFFFFFFFFFFFFFFFFFFFFFFFFFFFFF,FFFF,FFFFFFFFFFFFFFFFFFF,FFFFFFFFFFFFF:FFFF,FFFFFFFFFFF,FF:FF,:,FFFFFFFFFFFF:FF,FF,FFFF:FFFFFFFF,F,FFFFFFFFF,:,FFF:F,FFFFFF:FF
@A00253:175:HYCNHDRXX:2:2101:18240:13260 2:N:0:TAAGGCGA+TAGATCGC
GACTACCGGGGTATCTAATCCTGTTTGCTCCCCACGCTTTCGCGCCTCACCGTCAGTTGCCGTCCAGTTATCCGCCTTCGCCACTGGTGTTCTTCCTTATATCTACGCATTTCACCGCTACACAAGGCATTCCGATAACCTCTCCGGTACTCAAGACCTTCAGTTTCAAATGCAGTTTGTAGGTTCAGCCTCCAGATTTCACAGCTGCCTTGCCGGCCCGGCTGCACGCCCTTTCCCCCCAGCAAAGCCG
+
FFFFFFFFFFF,FFFFFFFFFFFF,FFFFF:FF,FFF,:FFFFFFFF:FFFFFFF:F,FFFF:F::F:FFFFF:FF:FFFF:FFFFFFF,FFFFFF:FF:FF,F,FFFFFFF::FFFF::FFFF,FF,FFF,:FF,FF::F,F:FFFF:FFFFF:FFF,,F:FFFFF,FF:F,,F:FFF,::FFFF,FFFFF:FFF,F,F,:FFFFF,F:F,FF,,FFFFFFFF,FF:FFF:FF,F:,FFF,,F,F,::F
@A00253:175:HYCNHDRXX:2:2101:18249:13338 2:N:0:TAAGGCGA+TAGATCGC
GACTACTGGGGTATCTAATCCCGTTCGCTACCCTGGCTTTCGCATCTCAGCGTCAGACACAGTCCAGAAAGGCGCCTTCGCCACTGGTGTTCCTCCCAATATCTACGCATTTCACCGCTACACTGGGAATTCCCCTTTCCTCTCCTGCACTCAAGCCTAACAGTTTCCAGCGCCATACGGGGTTGAGCCCCGCATTTTCACGCTCGACTTATTAAGCCGCCTACATGCTCTTTACGCCCAATAATTCCGG
+
FFFFFFFFFFFFFFFFFFFFFFFFFFFFFFFFFFFFFFFFFFFFFFFFFFFFFFFFFF,FFFFFFFFFFFFFFFFFFFFFFF,FFFFFFFFFFFFFFFFFFFF:FFFFF,FFFFFFFFF:FFFFFFF,:FFFFFFFF:F:FFFFF:FFFF:FFFFFF,FFF:FF:FFFFFFFFF,FFFFFFFFF,::F,FFFF,FFFFF,,,:,FF:F:FFF:FFFF::FF:,FFFF,FF,,F:F::FF,,:,FFF::F:
@A00253:175:HYCNHDRXX:2:2101:31629:13620 2:N:0:TAAGGCGA+TAGATCGC
GACTACTCGGGTATCTAATCCCTTTCGCTCCCCTGGCCTTCGTGCCTCAGCGTCAGTTAATGTCCAGGAACCCGCCTTCGCCACGAGTGTTCCTCTCGATATCTACGCATTTCACTGCTACACCGAGAATTCCGGTTCCCCCTCCATTACTCTAGTCTCGCAGTATCATGTGCCGTCCGCGGGTTGAGCCCGCGCCTTTCACACACGACTTACGAAACAGCCAACGCACGCTTTACGCCAAGTGATTCCG
+
FFFFFFFFFFFFFFFFFFFF:FFFFFFFFFFFF:FFFFFFFFFFFFFFFFFFFF:FFFFFFFFFFFFF,FFFFFFFFFFFFFFFFFFFFFFFFFFFFFFFFFFFFF,FFFFFFFFFFFFFF:F:FFFFFFFFFFFFFFFFFF:FFFFFFFFFFFFFFF,:FFFF:FFFFFFFFFFFFFFFF:FFF:F,FFFFFF:FF:::FFFFFFFFFFFFFF:,FFFFFF,F:FFFFFFF:F,:FFF,,F,F,F,:FF
@A00253:175:HYCNHDRXX:2:2101:31259:13730 2:N:0:TAAGGCGA+TAGATCGC
GACTACTCGGGTATCTAATCCTGTTTGATACCCACACTTTCGAGCATCAGCGTCAGTTACAATCCAGTAAGCTGCCTTCGCAATCGGAGTTCTTCGTGATATCTAAGCATTTCACCGCTACACCACGAATTCCGCCTACCTCTGTTGCACTCAAGGTCGCCAGTATCAACTGCAATTTTACGGTTGAGCCGCAAACTTTCACAACTGACTTAACAACCCGCCTACGCTCCCTTTAAACCCAATAAATCCG
+
FFFFFFFFFFFFFFFFFFFFFFFFFFFFFFFFFFFFFFFFFFFFFFFFFFFFFFFFFFFFFFFFFFFFFFFFFFFFFFFFFFFFFFFFFFFFFFFFFFFFFFFFFFFFFFFFFFFFFFFFFFFFFFFFFFFFFFFFFFFFFFFFFFFF:FFFFFFFFFFFFFFF:FF:FFFFFFFF:FF,F:FFFFFFF:FFFFFFFFFF:FFFFF:FFFFF,FFFFF:FFFF,,FFFFFF:F,FFFF:FFF::FFFFF,
@A00253:175:HYCNHDRXX:2:2101:28953:13902 2:N:0:TAAGGCGA+TAGATCGC
GACTACCCGGGTATCTAATCCTGTTTGCTCCCCACACTTTCGAGCCTCAGCGTCAGTTAAAGCCCAGCAGGCCGCCTTCGCCACTGGTGTTCCTCCGAATATCTACGCATTTCACCGCTACACTCGGAATTCCGCCTGCCTCTACTTCACTCAAGTGAAACAGTTTCAATGGCAGTCGATGAGTTAAGCCCAACGTTTTCACCACTGACTTGCTTCTCCGCCTGCGCTCCCTTTACAACCAGTAATTCCG
+
FFFFFFFFFFFF,FFFFFFFFFFFFFFFFFFFFFFFFFFFFFFFFFFFFFFFFFFFFFFFFFFFFFFFFFFFFFFF:FFFFFFFFFFFFFFFFFFF:FFFFFFF:FFF,FFFFFFFF:F:FFFFFFFF,F::F,FFFFFFFFFFFFFF:FF:FFF,FF,,F,F:FFF:F:FF:FFF::,:FFFFF:FF:,FF,FFFFFFFFFF:::::F::F:F:FFF:F:FFF:,:FF::,F,F,F,:,,,F,F,F,,F
@A00253:175:HYCNHDRXX:2:2101:32407:13996 2:N:0:TAAGGCGA+TATATCGC
GACTACTAGGGTATCTAATCCCTTTCGCTCCCCTGGCCTTCGTGCCTCAGCGTCAGTTAATGTCCAGGAACCCGCCTTCGCCACGAGTGTTCCTCTCGATATCTACGCATTTCACTGCTACACCGAGAATTCCGGTTCCCCCTCCATTACTCTAGTCTCGCAGTATCATGTGCCGTCCGCGGGTTGAGCCCGCGCCTTTCACACACGACTTACGAAACAGCCTACGCACGCTTTACGCCCAGTGATTCCG
+
FFFFFFFFFFFFFFFFFFFFFFFFFFFFFFFFFFFFFFFFFFFFFFFFFFFFFFFFFFFFFFFFFFFFFFFFFFFFFFFFFFFFF:FFFFFFFFFFFFFFFFFFFFFFFFFFF:FFFFFFF:FFFFFFFFFFFFFFFFFFFFFFFFFFFFFFFFFFFFFFFF:F:FFFF:FFFFF:FFFFFFFFFFFF:FFFF,FFFF:FF:FFFFFFF:F:FFF:FF:FFFF:FFFF:FFF:::FFF,FFF:F:F:FFF
@A00253:175:HYCNHDRXX:2:2101:4336:14356 2:N:0:TAAGGCGA+TAGATCGC
GACTACCCGGGTATCTAATCCTGTTTGATACCCACACTTTCGAGCATCAGTGTCAGTTGCAGTCTAGTGAGCTGCCTTCGCAATCGGAGTTCTTCGTGATATCTAAGCATTTCACCGCTACACCACGACTTCCGCCCACCTCTACTGTACTCAAGACTGCCAGTTTCAACTGCAATTTTACGGTTGAGCCGCAAACTTTCACAACTGACTAAACAATCCACCTACGCTCCCTGTAAACCCAAAAAATCAC
+
FFFFFFFFFFFFF,F:,FF:FFFFFFFFFFFFFFFFFFFFFFFFFFFFFFFFFFFFFF:FFF:FF:FFFFFFF:FF,FF:FFFFF:FFF::FFFFFFF,F,:FFFFF:FF:FFFFFF,:FF:FF:FFFFFF:FFFFF:F:::FFFFF:FFF:,F:FFFFFF,FFFFFFF,F,F:F:FFFFFF,:FF:FFFFFFFFF,F,FFF,:,::FF,,,,FFF:FFFF,,FFFF,:FFF,:,:,FFFFF,,FFFF,,
@A00253:175:HYCNHDRXX:2:2101:4065:14512 2:N:0:TAAGGCGA+TAGATCGC
GACTACCAGGGTATCTAATCCTGTTTGCTCCCCACGCTTTCGCGCCTCACCGTCAGTTGTCGTCCAGCAATCCGCCTTCGCCACTGGTGTTCCTCCTAATATCTACGCATTTCACCGCTACACTAGGAATTCCGATTGCCTCTCCGATACTCAAGAAAAGTAGTTTCAAATGCAGTTCACGAGTTAAGCCCGTGGATTTCACATCTGACTTGCCTTCCCGGCATCACGCCCTTTACACCCAGTAAATCCG
+
FFFFFFFFFFFFFFFFFFFFFFFFFFFFFFFFFFFFFFFFFFFFFFFFFFFFFFFFFFFFFFFFFFFFFFFFFFFFFFFFFFFF:FFFFFFFFFFFFFFFFFFFFFFFFFFFFFFFFFFFFFFFFFFFFFFFFFFFFFFFFFFFFFFFFFFFFFFFFFFFFFF,FFFFF:FFF:FFF,FFFF:FFFFFF,FFFF,FFFFFFFFFF,F:FFF,FFFF:FF:F,F,FFF,FFFF,:FFFF,FF,FF:FF,F,
@A00253:175:HYCNHDRXX:2:2101:26106:14512 2:N:0:TAAGGCGA+TAGATCGC
GACTACCGGGGTATCTAATCCCTTTCGCTCCCCTGGCCTTCGTGCCTCAGCGTCAGTTAATGTCCAGGAACCCGCCTTCGCCACGAGTGTTCCTCTCGATATCTACGCATTTCACTGCTACACCGAGAATTCCGGTTCCCCCTCCATTACTCTAGTCTCGCAGTATCATGTGCCGTCCGCGGGTTGAGCCCGCGCCTTTCACACACGACTTACGAACCAGCCTACGCACGCTTAACGCCCAGTGATTCCG
+
FFFFFFFFFFFFFF,FFFFFFFFFFFFFFFFFFFFFFFF:FFFFFFFFFFFFFFFFFFFFFFFFFFFFFFFFF:FFFFFFFFFFFFFFFFFF,FFFF:FFFFFFFFF:FFFFF:FFFF:FFFFFFFFF,FFF,F:FFFFFFFFFF,FFFFFFF,FFFFFFFFF:::FF:F::FFF,F:F:F:F:FFFFFFF,FFFFFFFFFFFF:F:FFFFFF:,:,FFFFFF:,FFFFF,FF,FFFFF:FF:F:,FFFF
@A00253:175:HYCNHDRXX:2:2101:30752:14544 2:N:0:TAAGGCGA+TAGATCGC
GACTACCGGGGTATCTAATCCCTTTCGCTCCCCTGGCCTTCGTGCCTCAGCGTCAGTTAATGTCCAGGAACCCGCCTTCGCCACGAGTGTTCCTCTCGATATCTACGCATTTCACTGCTACACCGAGAATTCCGGTTCCCCCTCCATTACTCTAGTCTCGCAGTATCATGTGCCGTCCGCGGGTTGAGCCCGCGCCTTTCACACACGACTTACGAAACAGCCTACGCACGCTTTACGCCCAGTGATTCCG
+
FFFFFFFFFFFFFFFF:F:FFFFFFFFFFFFFF:FFFFFFFFFFFFFFF:FFFFFFFFFFFFFFFFFFFFFFFFFFFFFFFFFFFFFFFFFFFFFFFFF:FFFFFF:FFFFFFFFFFFFFFFFFFFFF:FFFFFFFFFFFFFFFFFFFFFFFFFFFFFFFFFF:FFFFF,:FFFFFFFFFFFFF::FFFFFFFFFFFFFF:FFFFFF:FFFF:,F:FFFFFF:FFF:FFFFFFFFFFFFF,F,FFFF:F:
@A00253:175:HYCNHDRXX:2:2101:25843:14559 2:N:0:TAAGGCGA+TAGATCGC
GACTACCGGGGTATCTAATCCCTTTCGCTCCCCTGGCCTTCGTGCCTCAGCGTCAGTTAATGTCCAGGAACCCGCCTTCGCCACGAGTGTTCCTCTCGATATCTACGCATTTCACTGCTACACCGAGAATTCCGGTTCCCCCTCCATTACTCTAGTCTCGCAGTATCATGTGCCGTCAGCGGGTTGAGCCCGCGCCTTTCACACACGACTTACGAAACAGCCTACGCACGCAGTACGCCCAGTGATTCAG
+
FFFFFFFFFFFFFFFFFFFFFFFFFFFFFFFFF:FFFFFFFFFFFFFFFFFFFFFFFFFFFFFFFFFFFFF:FFF:F:FFFFFFFFFFFFFFFFFFFFFFFFFFFFFFFFF:FFFFFFF:FFF,FFFFFFFF:FFFFF,FFF:FFFFFFF:F,:,:F:F,:FFF:F,FFFFFF:F:F,:FFFFFFFFFF,F:F,FFF:,F,:FFFF,FF,F,F,FFF,,:FFFFFFFFFF:,,FFF:FFFFFF,,:FF,F
@A00253:175:HYCNHDRXX:2:2101:26865:14638 2:N:0:TAAGGCGA+TAGATCGC
GACTACAAGGGTATCTAATCCCTTTCGCTCCCCTGGCCTTCGTGCCTCAGCGTCAGTTAATGTCCAGGAACCCGCCTTCGCCACGAGTGTTCCTCTCGATATCTACGCATTTCACTGCTACACCGAGAATTCCGGTTCCCCCCCCCCCCCCCCCCCCCCCCCCCCCCCCCCCCCCCCCCCCCCCCCCCCCCCCCCCCCCCCCCCCCCCCCCCCCCCCCCCCACCCCCCCCCCCCCCCCCCCCCCCCCCCC
+
FFFFFFFFFFFFFFFFFFFFFFFFFFFFFFFFFFF:FFFFFFFFFFFFFFFFFFFFFFFFFFFFFFFFFFFFFFFFFFFFFFFFFFF:FFF:FFFFFFFFFFFFFFFFF,FFFFFFFFFFFFFFFFFF,FFF::FF,FFF:F,F:F,F,,F:F,FF,,FFF,F,,,,,,,F,FF,,:FF,FFFF,F,F,:F:F:F:,:FF,F,F,F,:F,,F:F,F,::F:,,F,:F,,F,F:,F,,,:,,:,:,,,,F,
@A00253:175:HYCNHDRXX:2:2101:16477:14685 2:N:0:TAAGGCGA+TAGATCGC
GACTACTGGGGTATCTAATCCTGTTTGCTCCCCACGCTTTCGTGCCTGAGCGTCAGTTATGTCCCAGGAGGCTGCCTTCGCCATCGGTGTTCTTCCACATATCTACGCATTTCACTGCTACACGTGGAATACCACCTCCCTCTTACACACTCTAGTCGAGCCGTCACATAAGCCATTCCCGTGTAAAGCTCCTGGATTTCACATCTGTATTACTCAACAGCCTTCGCACCCTTTAAGCGCAGAGATACCG
+
:FFFFFFFFFF,FFFFFFF:FFFFFFFFFFFFFFFFFFFF,FFFFFFFF:FFFFFF,:FF:FF:FFFFFFFFFFF:FFF:F,FFFFFFFFFFFF:FFFFFF,:FFFF:F,,FFFFFF:FFFFF:F,:FFF::F:F,FFFFFF:F,:F,:F,FFFF,FFFFF,F:FFFFF:,F:F:,:,FF,,FFFF,FF,:,,:,F,FFFF:::F::F:::F:FF,F:FFFFF,F:FF,FFFF:,,F:,FF,,,FF,F,F
@A00253:175:HYCNHDRXX:2:2101:14859:15045 2:N:0:TAAGGCGA+TACATCGC
GACTACTGGGGTATCTAATCCTGTTTGCTCCCCACGCTTTCGAGCCTCAGCGTCAGTTATCGTCCAGTAAGCCGCCTTCGCCACTGGTGTTCCTCCTAATATCTACGCATTTCACCGCTCCACTAGGAATTCCGCTTACCCCTCCGACACTCTAGTACGACAGTTTCCAATGCAGTACCGGGTTTGCGCCACGGGCTTGCACATCAGTATTGCCGCACCGCCTGCGCTCCCTTTACCCCCAGTAAATCCA
+
FFFFFFFFFFF:FFFFFFFFFFF:FFFFFFFFFFFFFF:FFFFFFFFF:FFFFFFFFFFFFFFFFFFFF,FFFFFFFFFFFF,,FFFFF:FF:FFFF:FFFFFFFF:FFF::F:FFFFF,FFFF,FFF::FFFFF,:FFFFF:FFFFF::FFF,FFFFFF::F::FFFFFF:FFF:,FF,F,,FFF,,FFFF:::F,F,:FF:,FF,,,FFF::,FFFFF:F::FFFFFFF:F:FF,:,FFFF,,FFFF,
@A00253:175:HYCNHDRXX:2:2101:17381:15342 2:N:0:TAAGGCGA+TAGATCGC
GACTACCCGGGTATCTAATCCTGTTTGATACCCACACTTTCGAGCATCAATGTCAGTTACAGGTTAGTAAGCTGCCTTCGCAATCGGAGTTCTTCGTGATATCTAAGCATTTCACCGCTCCACCACGAATTCCGCCTACCTCAACTGTACTCAATACTGCCAGTATCAATTGCAATTTTACGGTTGAGCCGCAATCGTGCACCACTGACGTAACAGTCCACCTCCGCTCCCTGTAACCCCCTGAGAGCAG
+
FFFF,FFFFFFFFFFFFFFFFFFFFFFFFFFFFFFFFF:FFFFFFF:F:FFFFFFFFFFFFFF:FFFFFFFFFFFFF:FFFFFFFFFFF:F:,FFF:FF:FF,:FFFFFFFFFFFFF:F,FFFFFF,FFF,,FFF:,FFFFFFFF,:FF,,:FF:,FFFF:FF:F:FF:FFFFF::FFFF,F,:FF,FFF:,,,,F,F:FFF,F,FFF:,FF:FF,::F,FFFFFFF,FF:,,F,:::F:,F:F,F,F,F
@A00253:175:HYCNHDRXX:2:2101:28556:15374 2:N:0:TAAGGCGA+TAGAACGC
GACTACAGGGGTATCTAATCCCTTTCGCTCCCCTGGCCTTCGTGCCTCAGCGTCAGTTAATGTCCAGGAACCCGCCTTCGCCACGAGTGTGCCTCTCGATATCTACGCATTTCACTGCTACACCGAGAATTCCGGTTCCCCCTCCATTACGCTCGGATCGCAGTATCATGTGCCGTCCGCGGGGTGAGCCCGCGCCTGGCCCACACGACGTTCGAAAGCGCCGACGCACGCGTGAGGCCCGGTGATGCGG
+
FFFFFFFFFFFF,FFFFFFFFF,:FFFF:FFFF,F::FFFFFFFF:FFFFFFFFFFF:FFFFFFFFFFFFFFFFFFF:FFFFFFFFF:FF,FFFFFFF:,FF:FFFFFFFFFF,FFFFFF,FFFF,FF,:FFFF:,FFFFF,FFFF,:F:,,F,F,FF:FFFF:,,FFFF:,,FF,FFFFFFF,F:FFFF,F,F,:F,,:,:FFFFF,,,:,:F,FF,,:,F::FF,FF:F,F:F,,,,F,F:,,F,F:F
@A00253:175:HYCNHDRXX:2:2101:23411:15452 2:N:0:TAAGGCGA+GAGATCGC
GACTACAAGGGTATCTAATCCTGTTTGCTCCCCACGCTTTCGCGCCTCAGCGTCAGTTACGGCCCAGAAAGTCGCCTTCGCCACTGGTGTTCCTCCTAATATCTACGCATTTCACCGCAACACTAGGAATTCCCCATTCCTCTACCGCACTCAAGTATTCCAGTTGCGCATGCACCCCCCCGGTGGAGCCCCGGGCTTTCACATCAGACTAGCCGCACCGCCAGCTCTCCCTATAAACCCAGAACAGACG
+
FFFFFFFFFFFFFFFFFFFFFFF,FFFFFFFFFFFFFFFFFFFFFFF:,:F:FFFFFF,F:FFFFFFF,F::FFFFF:FFF:,FFFFF:,FFFFFFFF:F:F:,FF:F,,,,FFFFFF,:FFFF,F,F::FFF,F,:FFFFFFFFFFF::FFFFF,FF:FFFFFF,FFFFFFFF:FFFFF,FFF,F,,FFFFF:FF:FFF,F::FFFF:,:FF:FF,FF,FF,FF,:FFFF,,:,,:FFFFF,F,FFFF:
@A00253:175:HYCNHDRXX:2:2101:15501:15562 2:N:0:TAAGGCGA+TAGATCGC
GACTACAGGGGTATCTAATCCTGTTTGCTCCCCACGCTTTCGAGCCTGAACGTCAGTTACTGTCCAGCAAGCCGCCTGCGCCACTGGTGTTCTTCCTAATATCTACGCCTTTAACCGCTACACTAGGAATTCCGCTTGGCTCTCCAGCACTCTAGCCATACAGTGTCCAACGCAGTCCCGGGGTGGAGCCCCGGGCTTTCACTCCAGAAGTGCAACGCAGGCTGCTCTACCTATACTCCACGTAAATGCT
+
FFFF:FFFFFF:FFFFFFFFFFFFFFFFFFFFFFFFFFFFFFFFFFFFFFFFFFFFFFFFFFFFFFFFFFFFFFFFF,FFFF:FFFFFFFF:FFFF::FFFFFF:FF:,F:F,FF::F,,FFFFFF:FF,:,FFFF::,:FF:FF,FFF,FFF:FF:F,FF:FF,:,F:F,:FFFFF,F:F,F:,F:,::FFF,:::::,,,FFFFFF,,,FFF,,:F,,,,,:F,F,:,,,,FFF,,FF::,:,F:,,,
@A00253:175:HYCNHDRXX:2:2101:9001:15577 2:N:0:TAAGGCGA+TAGATCGC
GACTACCCGGGTATCTAATCCCGTTCGCTACCCTGGCTTTCGCATCTCAGCGTCAGACACAGTCCAGAAAGGCGCCTTCGCCACTGGTGTTCCTCCCAATATCTACGCATTTCACCGCTACACTGGGAATTCCCCTTTCCTCTCCTGCACTCATGCCTAACAGTTTCCAGCGCCATACGGGGTTGAGCACCGCATATTCACGCTCGACATATTAAGCAGCCTACATGCTCTTTAGACGCAATAATTCAGG
+
FFFFFFFFFFFFFFF:FFFFFFF:FFFFFFFFFFFFFFFFFFFFFFFFFFFFFFFFFFFFF,FFFF,FFFFF:FFFFFFFFFFFFFFFFFF,FFFFFF:F,FFFFFFF,,F:FFFFFFFF:,::F,FF,FFF,F:,FFF:FFFF:FF,FF,FF,F:F:FFF,:,FF,,FFFFFFF,,,F,F:F,,FF::F,FFFF,FFF,F,::F,F,,FF,:F,,:,FFF,,F,FFF,FF,FFF,F,:FFFFFFF:,:,
@A00253:175:HYCNHDRXX:2:2101:31033:15593 2:N:0:TAAGGCGA+TAGATCGC
GACTACTAGGGTATCTAATCCTGTTTGATACCCACACTTTCGAGCATCAATGTCAGTTACAGGTTAGTAAGCTGCCTTCGCAATCGGAGTTCTTCGTGATATCTAAGCATTTCACCGCTACACCACGAATTCCGCCTACCTCAACTGTACTCAAGACTGCCAGTATCAATTGCAATTTTACGGTTGAGCCGCAAACTTTCACAACTGACTTAACAACCCATCTACGCTCCCTTTAAACACAATAAATCCG
+
FFFFFFFFFFFFFFFFFFFFFFFFFFFFF,FFFFFFFFFFFFFFFFFFFF:FFFFFFFFFFFFFFFFFFFF:FFFFFFFFFFFFF:FFFFFFFFFF:FFFFFFFFF,:FFFFFFFF:FFFFFFFFFFFFFFFFFFFFFFFFFF:FFFFFFFFFFFFFFF,FFFFFFFF:FF:FFFF:FF:F:,:FF:F:,FFFF,FF:FFFFFFFFFFFFFF:FFFF,,F:F:FF,F:F,FF,FF:FF,F:FF,F,,,F,
@A00253:175:HYCNHDRXX:2:2101:27380:16031 2:N:0:TAAGGCGA+TAGATCGC
GACTACAAGGGTATCTAATCCCTTTCGCTCCCCTGGCCTTCGTGCCTCAGCGTCAGTTAATGTCCAGGAACCCGCCTTCGCCACGAGTGTTCCTCTCGATATCAACGCATTTCACTGCTACACCGAGAATTCCGGTTCCCCCTCCCTTACTCTAGTCTCGCAGTCTCATGTGCCGTCCGCGGGTTGATCCCGCGCCGATCACACACGACTTACGAAACAGCCTACGCACGCTTTACTCCACGTGAGACCG
+
FFFF,FFFFFF,:FF:F:,FFFFFFF::,FFFF,:FFFFFFFF,FFFF:FFF,F,FF,FFFFFFF:F:FFFFFFF::,FFFF:FFFF:,::FF:F,FFFFFF:,FF:F,F:FF:FFFF,FFFFFFFF:F:,FFFF,FFFFFF:FF,,FFF,FFFF,FFF,FFF::FFF::::,FFFFFF:F:FFF:F,FFFFFF,F,,FF,,:FFFFFFFFFFF,,FFFFFF::FFFF:FFF:FF,FFF::F,:,,,F:,
@A00253:175:HYCNHDRXX:2:2101:10610:16235 2:N:0:TAAGGCGA+TACATCGC
GACTACACGGGTATCTAATCCCTTTCGCTCCCCTGGCCTTCGTGCCTCAGCGTCAGTTAATGTCCAGGAACCCGCCTTCGCCACGAGTGATCCTCTCGATATGTTCGGATTTAAGTGCTAAAGCGAGTATTGCGGTTCCGCGGGCTGTTCTCTAGTCTCGGAGTCTGTTGTGCGGTCGGGTGGTTGTGAACGAGCCTTTACCGGACTGCTGACGGAGCTGCGGGCTCTCGCTGGACGGACAGAGATGGGG
+
,FFFFF::F:F,FFFFFFF,FFFFFFFFFFFFFFF,,,FFFFFFFFF,FF,:,,FF,FF,FFF,:,,:F,FF,,F,F:,F,F,,FFF,F,F,FFF,F:FFF,,,,F:,,F,,,F,F,,F,,,,F,:F,::,,:F,F:,,,F,,,,,,F,FFFFF,FF,,F,,FFF,,F:,,FF,:FF,F,,,F,F:,:F,,F,F,,,F,,F,,,,:F,::,,,,,,,:,,,,F,,,FFF,F,,FF,FF,,,F,F,,F,,:
@A00253:175:HYCNHDRXX:2:2101:30156:16266 2:N:0:TAAGGCGA+TAGATCGC
GACTACTAGGGTATCTAATCCTGTTTGATACCCACACTTTCGAGCCTCAATGTCAGTTGCAGCTTAGCAGGCTGCCTTCGCAATCGGAGTTCTTCGTGATATCTAAGCATTTCACCGCTACACCACGAATTCCGCCTGCCTCAACTGCACTCAAGATATCCAGTATCAACTGCAATTTTACGGTTGAGCCGCAAACTTTCACAACTGACTTAAACATCCATCTACGCTCCCTTTAAACCCAATAAATCCG
+
FFFFFFFFFFFFFFFFFFFFFFFFFFFFFFFFFFF:FFFFFFFFFFFFFFFFFFFFFFFFFFFFFFFFFFFFFFFFF:F:FFFFFFFFFFFFFFFFFFFFFFFFFFFFFFFFFFFFFFFFFFFFFFFFFFFFFFFF:FFFFFFFFFFFFFFFFFFFF,FFFFFFFF:,:F:FF:FF:F:FFFFFFF:FFFF:,,,F:F:F:::FF:F:FF:F:FF:FF:::FF:F::FFFFFF,FF,:FF::F:F:F::F
@A00253:175:HYCNHDRXX:2:2101:15275:16548 2:N:0:TAAGGCGA+TAGATCGC
GACTACTGGGGTATCTAATCCCTTTCGCTCCCCTGGCCTTCGTGCCTCAGCGTCAGTTAATGTCCAGGAACCCGCCTTCGCCACGAGTGTTCCTCTCGATATCTACGCATTTCACTGCTACACCGAGAATTCCGGTTCCCCCTCCATTACTCTAGTCTCGCAGTATCATGTGCCGTCCGCGGGTTGAGCCCGCGCCATTCACACACGACTTACGAAACACCCTACCCACCCTTTACGCCCCGAGCTACCG
+
FFFFFFFFFFFFFFFFFFFFFFFFFFFFFFFFFFFFFFFFFFFFFFFFFFFFFFFFFFF:FFFFFFFFFFFFFFFFFFFFFFFFFFFFF:FFFFFFFFFF:FFFFFFFFFFFFFF:FFFFFFF,FF:FF,FFF:FFFFFFFFF:FFFFFFFF:FFFFFFFFFF:FF,F:,FFF,F,FFF:F:FF,FFF:F:,FFF,,:FFFF:FF:F:F,FF::F,:F,,FF,FF,F:F,FF:,,F,FFF,,:,,:,FFF
@A00253:175:HYCNHDRXX:2:2101:23647:16611 2:N:0:TAAGGCGA+TAGATCGC
GACTACCGGGGTATCTAATCCTGTTTGCTCCCCACGCTTTCGCGCCTCACCGTCAGTTGTCGTCCAGCACTCCGCCTTCGCCACTGGTGTTCCTCCTAATATCTACGCATTTCACCGCTACACTAGGAATTCCGATTGCCTCTCCGATACTCAAGAAAAGTAGTTTCAAATGCAGTTCACGAGTTAAGCCCGTGGATTTCACATCTGACTTGCCTTCCCGGCTACACGCCCTGTACACCCCGAAAATCCG
+
FFFFFFFFFFFFFFFFFFFFFFFFFFFFFFFFFFFFFFFFFFFFFFFFFFFFFFFFFFFFFFFFFFFFF,FFFFFF:FFFFFFFFFFFFF:FFFFFFFFF:FFFFFFFFFFFF:FFFFFF:FFFFFFFFFFFFFFFFFFFF:FFFFFF:FFFF:FFFFFFFFFFFFFF,FFFFFFFFF,FFFFFFF::FF::FFFFFFFFFF:,FF:FFFFFFFFFFFFFFF:FFFFFFF:,,,F:FF:F,F,,:FFFFF
@A00253:175:HYCNHDRXX:2:2101:32298:16689 2:N:0:TAAGGCGA+TAGATCGC
GACTACCAGGGTATCTAATCCTGTTTGATACCCACACTTTCGAGCATCAGCGTCAGTTACAATCCAGTAAGCTGCCTTCGCAATCGGAGTTCTTCGTGATATCTAAGCATTTCACCGCTACACCACGAATTCCGCCTACCTCTGTTGCACTCAAGGTCGCCAGTATCAACTGCAATTTTACGGTTGTGCCGCAAACTTTCACAACTGACTTAACAACCCGCCTACGCTCCCTTTACACCCAATAAATCCG
+
FFFFFFFFFFFFFFFFFFFFFFFFFFFFFFFFFF:,FFFFFFFFF,FFFFFFFFFFFFFFFFFFFFFFF::FFFFFFFFFFFFFFFFFFFFFFFFFFFFFFFFFFFFFFFFFFFFFFFFFFFFF,FFFFFFFFFFFFFFFFFFFFFFFFFFFFF:FFFFFFFFFFFFFFFFFFFFFFFF,FFFFF,:FF:FFF::,FF:FF,::FFFFFFFFFFFFFFFF:FF:F,FFFF:F,FF,FFFF,FFFF:FF:F
@A00253:175:HYCNHDRXX:2:2101:21775:16877 2:N:0:TAAGGCGA+TAGATCGC
GACTACCGGGGTATCTAATCCTGTTTGCTACCCACGCTTTCGTGCCTCAGCGTCAGTTAAAGCCCAGCAGGCCGCCTTCGCCACTGGTGTTCCTCCCCATCTCTACGCATTTCACCGCTACACGGGGAATTCCGCCTGCCTCTACTTCACTCAAGCTCTACAGTTTCAAATGCAGATTATGGGTTGAGCCCAGAGATGAGGCGTCTGACATGCAATGCCGCCGACGCACCCGTGACACCTCGTCAAGCCG
+
FFFFFFFFFFFFFFFFFFFFF:FFFFFFFF:FFFFFF:FFFF:FFFFFFFFF:FFF:,FFF:FFFFFFFFFFFFFF:FFFFFFFFFFFF,:FF,FF:::,F:F:F:F,,::FFFF::FFFFFFFFFFF:,F:FF:FFFF:FF,,,:,FFFF:F::FFF::,,,,FFFF::,F,FF,,F:,F:,,FFF,:F,F,:::,,:,,F,,FFFF,,,:::FF:F:FF,:,:,F,:FF,F:,F,F:,,F:F,,,F:,
@A00253:175:HYCNHDRXX:2:2101:31729:16892 2:N:0:TAAGGCGA+TATATCGC
GACTACCGGGGTATCTAATCCTGTTTGCTCCCCACGCTTTCGCGCCTCAGCGTCAGTTGCTGTCCAGTTATCCGCCTTCGCCACTGGTGTTCTTCCTTATATCTACGCATTTCACCGCTACACATGGAATTCCACGATCCTCTCACACACTCTAGCTCTACGGTTTCCATGGCTTACCGAAGTTAAGCTTCGATCTTTCACCACAGACCCTTAGTGCCGCCTGCTCCCTCTTTACGCCCAATAATTCCGG
+
FFFFFFFFFFFFFFFFFFFFFFFFFFFFFFFFF:FFFFFFFFFFFFFFFFFF:FFF,FFFFF,FFFFFFFFFFFFF:FFFFFFFFFFFFFFFFFF:FFF,FFFF:FFF:FFFF:FFFFFFF,FFFFF:F,:FFFFFF:FFFF,FFFFFFFFFFFFF:F:,FF:FFFFFFF,FFFFFFFFFFFFF,FFFFFFFF:F,,FF,FFFFFF,F:FF:FFFF,FFF:::FFFF:FFFFF:FFF,F:,F:FFF,:,,
@A00253:175:HYCNHDRXX:2:2101:3423:17096 2:N:0:TAAGGCGA+TAGATCGC
GACTACAGGGGTATCTAATCCTGTTTGCTCCCCACGCTTTCGCGCCTCAGCGTCAGTTGCTGTCCAGCCGACCGCCTTCGCCACTGGTGTTCCTCCTCATATCTACGCATTTCACCGCTACACTAGGAATTCCGACTGCCTCTCCAGTACTCAAGAACCACCGTGTCAAAGGCAGGCGGGAGGTGGTGCGTCCCGTGTTCGCAGCGCGGTGGGGAGGCCCGGTAGGGGGCGATGACACGCAGTACTACCG
+
FFFFFFFFFFF,FFFFFFFFFFFFF:FFFFFFFFFFFFF:FFFFF:FFFFFFFF:FFFFFFFFFF,FF,F:FFFFF,FFF,FFFFFF,F,,F,,:FF:FFF,FF:,FF,:F,,::,FF,,,FFF,::F,F:F,:,FF,,F,:,:,,,:,:,:,:F::,,,,,F,F:,:,F,F,,FFF,:F,FF,,:,F,,,:,:F:F,,,,F,,,,,,,,FF,F::,F,,,,,,,,:,:F,,:,F,,:,,,,:,:,,FFF
@A00253:175:HYCNHDRXX:2:2101:6533:17159 2:N:0:TAAGGCGA+TACATCGC
GACTACTGGGGTATCTAATCCTGTTTGCTCCCCACGCTTTCGCGCCTCACCGTCAGTTGCCGTCCAGTTATCCGCCTTCGCCACTGGTGTTCTTCCTTATATCTACGCATTTCACCGCTACACAAGGAATTCCGATAACCTCTCCGGTACTCAAGACCTACAGTTTCAAATGCAGTTTGGAGGTTCAGCCTCCAGTTGTCACATCTGACTTGCCGGCCCGGCTGCACGCCCTGTACACCCAGTAAATCCG
+
FFFFFFFFFF:FFF:FFFF:FFFFFFFFFFFFFFFFFFFFFFFFFFFFF:FFFFFFFFFFFF:FF:FFFFFFFFFFF,FFF,FF:FFFFF,FF:FFFFFFFFFFFFF:FFFFFFFF,FFFFFFFFF:FF:,:F:F:FFFFFFFFFF:,FF,FFFFFFF:,FF:,::F,,F,,F:,FFFFFFFFF:,FF,F:FF,:,F,FFFFFFFF,,F:,FFFF,F,:,FF,FF,FFFF::,F:,F:,FF:F,,,,FF,
@A00253:175:HYCNHDRXX:2:2101:1841:17237 2:N:0:TAAGGCGA+GAGATCGC
GACTACTAGGGTATCTAATCCTGTTTGCTCCCCACGCTTTCGCGCCTCACCGTCAGTTGTCGTCCGTACATCCGCCTTCGCGCCTGGTGGTCGGCCTAATTACTACGCAGGTCGCCGAGGCACTAGGACTGCGGTGTGCCGCGCCGAGACTCAAGACCATTGGTTTGGGTTGGAGGTGGCGGCGTAGGCGCGGGGAGGGACGACGTGAGGAGCGGGGGCGGGCTCTCGGCGGGAGTGACACGGGTCTGGC
+
:FFF,FFFFFF:FF:FF:FFFFFF,::FFF:FFF,F,,:,FF,,F::F,F,FFF,:FF,,:FFF:,,,:F,FFF:,F,,FF,,F,FF,FFFF,F,,F,,F,,,,,,FF:,::,,,F,:,F:,,,,F:F,FFF:F,,FF:F,F,FFF,F,FFF:,F,,,,:,,F,,F,,,:,F,,,F,,,,F,:F,:,,,::,:FFFF,,,,F,:FF:,,FF:,,:,F:,FF::F,:,F,FFF:::F,,,,,:F,,F,FF:
@A00253:175:HYCNHDRXX:2:2101:3007:17315 2:N:0:TAAGGCGA+TAGATCGC
GACTACTGGGGTATCTAATCCTGTTTGCTCCCCACGCTTTCGAGCCTCAGTGTCAGTTACAGTCCAGCAAGCCGCCTTCGCCACTGGTGTTCCTCCTAATATCTACTCATTTCACCGCTACACTCGGACTTCCACTTGCCTCTCCTGCACTCCAGCTCCACAGATTCAAAAGCAGTCCCGCGGTTGAGCCCCGGGCTTTCACAACAGACTAACCGCACCCCCTGCGCTCCCTATACACCCAATAAATCCG
+
FFFFFF:FFF:::FF:FF,FF:F,FFFFFF:FFF:FFFFFFFFFFFFF:FFFFFFFFF,FFFFFFFFFFFF:FFFF,FFFFFFFFFF:F:,FFFF:FFF,F:FFFF,F,F::FFFFFF::FFF,,::F,FFFFFF,F:FFFF:FFFFFFF,FF:,FFFFFFFF,FFF:FF:,FFFFFFFF,FF::F,FFFF::,FF,F:F:FFFFFF,:F,FF,FF:FF,FF,,FF:FFFF:,,FFFFF,,:F:FF,FFF
@A00253:175:HYCNHDRXX:2:2101:19967:17315 2:N:0:TAAGGCGA+TAGATCGC
GACTACTGGGGTATCTAATCCCGTTCGCTACCCTGGCTTTCGCATCTCAGCGTCAGACACAGTCCAGAAAGGCGCCTTCGCCACTGGTGTTCCTCCCAATATCTACGCATTTCACCGCTACACTGGGAATTCCCCTTTCCTCTCCTGCACTCAAGCCTAACAGTTTCCAGCGCCATACGGGGTTGAGCCCCGCATATTCACGCACGACTAATAAAGCCGCCTACATGCTCTGTACGCCCAATCATTCAGG
+
FFFFFFFFFFFFFFFFFFFFFFFFFFFFFFFFFFFFFFFFFFFFFFFFFFFFFFFF:FFFFFFFFFFFFFFFFFFFFFFFFFFFFFFFFFFFFFFFF:FFFFFFFFFFFFFFFFFFFFFFFF:FF,FF,FFFF:FFFFFFFFF:FFFFFFFFF:FFFFF,:FFFF,F,F:FFF,,F::FFFFFFFF,FFFFFFF:,FFFFF,F,FFFFF,:F,,,,F,FFFFF,,F,,F:,,FFFFF,F::,,:F:F:FF
@A00253:175:HYCNHDRXX:2:2101:29740:17394 2:N:0:TAAGGCGA+TAGATCGC
GACTACAGGGGTATCTAATCCTGTTTGCTCCCCACGCTTTCGAGCCTCAGCGTCAGTAAAAGCCCAGTAAGTCGCCTTCGCCACCGATGTTCCTCCTAATATCTACGCATTTCACCGCTACCCTAGGAAGTCCGCTTACCTCTCCGTCACTCAAGAACAGCAGTTTCAAATGCAGTCTACATGTTGAGCACGTATATTTCACATCTGACGTACCAAACCGCCTACACGCCCTTTACACCCAGGAAATCCG
+
:FFFFFFFFFFFFFF:FFFFF:F:FFFFFFFFFFFFFF:FFFFFFFFFFFFFFFFF:FF,FFFFFFFFFFFFFFFF,FFFFF:FF:FFF,FFF,FFFF,:FFFFFFFFFFFFF:FFFFFFF,FF,FFFF:FFF:FFF:FF:FF,F,FFFFF::FF,FFFFFFFF,FFFFF:FF,:F,:F,FFF,:,,FFF,F,FF:,FFF,F:FFFF:::F,,,,,,FFF:FFF,F:::FFFFFF::,F:FF,FF,F,F:
@A00253:175:HYCNHDRXX:2:2101:8919:17534 2:N:0:TAAGGCGA+TAGATCGC
GACTACTCGGGTATCTAATCCTGGTTGATACCCACACGTTCGAGCCTCAATGTCAGTTGCAGCTTTGCTGGCTGCATACGCAATAGGAGTTCGTCGTGAGATCTAAGAGTTTCTCCTCTGCCGCACATCTTGCGCCGGCCTCAACTGAACTCAAGATATCCGGTATACAGTGCAAAGATGGAGTGGGGCAGCTGCGGAGCAGAAGTGGCTTCAAGTTCGCAGGCGGCTCGGAGAGATCCAATAGAGGCGT
+
F,:,,FFFFF,FF,:FFF,F,FF,F:,:FF:F,,F,,,,:FFFF,FFFFFFF,FFFF,FFF:FFF,:,,:,FFFF,::,FFFF::,F,:FF,,FFF,FF,F,:,FFF,,F,:F,F,,:F,F,,,,F,,,,:,FFF:,:FF:FF,,,F,,F,FF:FF,FF,F,,,FF,:,:,,F,:,,,F,,FF:,F,:,,F,,,F:F,,:,:F:,F,:F,:,,:,,FF:,:,,F,,,F::,,,,:,F,F:,,,F:,,F,:
@A00253:175:HYCNHDRXX:2:2101:5132:17644 2:N:0:TAAGGCGA+TAGATCGC
GACTACCCGGGTATCTAATCCTGTTTGCTCCCCACGCTTTCGCGCCTCAGCGTCAGTTGCTGTCCAGCAGACCGCCTTCGCCACTGGTGTTCCTCCTAATATCTACGCATTTCACCGCTACACTAGGAATTCCGTCTGCCTCTCCAGTACTCAAGAACCACAGTTTCAAATGCAGGCTGGAGGTTGAGCCTCCAGTTTTCACATCTGACATGCGATCCCGCCTACACGCCCTTTACACCCCGTACAACCG
+
F:FF,FFFFFFF,FFF:FFFFFFFF:FFFFFFFFFFFFF,FFFFFFFFFFFFFF:FFFFFFFF,FFFFFFFFFFF::FFFFFFFFFFFFFFFFFFFFFF,FFFFF:FFFF:FFFFFFFFFFFFFFFFF,F,FF:FFFFFFFFFFFFFFFFFFFFF:F,FF::F:FFF:FFFF:FFF:,:FFFFF:,FF,FFFFF:F:FF,FFFFFF,F:,:FFFFF,F,FFF,FF,F,:F,FFF:,,F:F,:F:,,,F:F
@A00253:175:HYCNHDRXX:2:2101:10556:17644 2:N:0:TAAGGCGA+TAGAACGC
GACTACCCGGGTATCTAATCCCGTTCGCTCCCCAGGCATTCGTGCCTCAGCGTCAGTTAATGTCCCGGAACCCGCCTTCGCCACGAGTGTTCCTCTCGATATCTACGCATTTCACTGCTACACCGAGAATTCCGGGACCCCCTCCATAACTCTAGACACGCAGGATCATCTGCCGTCGGCGGGTGGAGCCCGCGCCTGACACACACCCCATACGAAACAGCCGACGCCCGCATAAGGCCGCGTGAAGCGC
+
:FFFFF,FFFFFFFFFF,FFF:,FFFFFF,FFF,FFF,F,FF,:FF:FFFFF,FFF,F,,:F:FF,F,:FFFF:F::FF:FFFF,,:FFFFFFFF,F:,:F:FF,FFFF:FFFFFFF,FF,FF:,,::FF,FFF,,,,FFF,,F:F:,:F,F,:F:,,,,FF,,FF:,:,::F,,,FFFFFF:,,:,FFF,,F:FF,:,F,,:F,,:,,,,F:FFF,F::::,,FF,,:F,,F,,,:FF,F,F,F,FFFF
@A00253:175:HYCNHDRXX:2:2101:27453:17691 2:N:0:TAAGGCGA+TAGATCGC
GACTACACGGGTATCTAATCCTGTTTGATACCCACACTTTCGAGCATCAGCGTCAGTAACAATCCAGTAAGCTGCCTTCGCAATCGGATTTCTTCGTGAGATCTAAGCCTTTCACAGCTACACCACTAAATCCGCCTACCTCTGTTGCACTCAAGGTCGCCAGTATCAACTGCAATTGTACGGTTGAGCCTCAAACTTTCACACCTGACGAGTAAAACCGACTACGCTCCCATTAAGCCCACAAACACCG
+
FF::,FFFF:FFFF,FFF,FFFF,F,FFFFF:FFF,,FF,,FF:FFFFF,:FFFFFF,F,F:FFFF,,F,FF:FFFFF,F,::F,FFF,F:FFFFFFFF,FF:FFF:::FF,,:,:FFFFFFFFFF,FF,,FF,FF,,FF,FF:,F,,:FFFF::F,FFF,:F,,:FFFFFFF:,FF,:F:,FF::,,FFF,:F,,,F,FFF:,FF,FFFF,:,:F,FF,,:FFFFFFFF,,F,F:,F,FFFF:F,,F,:
@A00253:175:HYCNHDRXX:2:2101:30761:17754 2:N:0:TAAGGCGA+TAGATCGC
GACTACTGGGGTATCTAATCCTGTTTGCTCCCCACGCTTTCGCGCCTCACCGTCAGTTGTCGTCCAGCAATCCGCCTTCGCCACTGGTGGTCCTCCTAATATCTACGCATTTCACCGCTACACTAGGAATTCCGATTGCCTCTCCGATACTCAAGAAAAGTAGGTTCAAATGCAGGTCTCGAGTTAAGCCCGTGGAGTTCACATCTGACTTGCCTTCCCGGCTACTCGCCCTTGACACCCCGGAATTCCG
+
FFFF,FFFFFF:FFFFFFFFFFFFF:FFFFFFF:FFFF:FFFFFFFFFFFFFFFFFFFFFFFFFFFFFF,FFFFFF:FFFF:FFFFFFF,FFFF:F::FFFFF:FFFF:F,,FF:FFF:F:,FF,FFFFFFF:FFFF:F:F::FFF,FF:F:FFFF,,FF:F:,F,:F,F:F:,F,FF,FFFF,F,,FFFFFF:FF:FFF:FF,FF:FF,FF:F,F:FF:FF:F::FF,:F::,,::,FF,F:,,:FF::
@A00253:175:HYCNHDRXX:2:2101:29740:18020 2:N:0:TAAGGCGA+TAGATCGC
GACTACTGGGGTATCTAATCCTGTTTGCTCCCCACGCTTTCGAGCCTCAGCGTCAGTTATCGTCCAGTAAGCCGCCTTCGCCACTGGTGTTCCTCCTAATATCTACGCATTTCACCGCTACACTAGGAATTCCGCTTGCCTCTCCATCACTCAAGGGAGATAGTTTCAAATGCAGTTTATGGGTTAAGCCCATAGATTTCACATCTGACTTGTCTCTCCGCCTACGCGCCCTTTACACCCAGTAAATCCG
+
FFFFFFFFFFF:FFFFFFFFFFFFFFFFFFFFFFFFFFFFFFFFFFFFFFFFFFFFFFFFFFFFFFFFFFFFFFFFFFFFFF,FFFFFFFFFFFFFFFF:FFFFFFFFFF:FFFFFFFFFFFFFFFFFFFFFFFFFFFFFFFFFFFFFFFFFFFFFF:FFFFFFFFFFFF:FFFFFFFFFFFFFFFFFFFFFFF:FFFFFFFFFFFF,FFF:FFFFFF:FFFFFFFFFFF:,FFFF:FFFF:F:FFFF,F
@A00253:175:HYCNHDRXX:2:2101:11614:18098 2:N:0:TAAGGCGA+TAGATCGC
GACTACAAGGGTATCTAATCCTGTTTGCTCCCCACGCTTTCGCGCCTCACCGTCAGTTGTCGTCCAGCAATCCGCCTACGCCACTGGAGTTCCTCATAATATCTACGAATTTCACCCCTAAACAAGCAATTCCGATTGCCTCTCCGATACTCACGAAAAGTAGTTAAAAATCCAATTCAAGATGTCAGACAGTGGATATCACATAAGACTGGGATACGAGGAAACAGACAAATACAACCCAGAAACTCAA
+
FFFFFFFFFFFFFF:,FFF,:F,FFF:FFFFFFF:::FFFFF,:FFFFF:FFF,F::,::F:F,FF:FFFFF,FFFF,,FF:F:F::,FFFFF,:,FFF,F,F,FF,,FFFFFFFF:,,:,FF:,,,F:,FFFF:,FFF,F,,F,,:,FFFFF,:F,F:,:F:,,:FF,FF,,F,FF,F,,:,,,:F,,F,,,,:,,,::F:,F,F,F,,,:,,,:F,:F,,,,,F,,,,,,:,,FF:,FFFF,F::F,F
@A00253:175:HYCNHDRXX:2:2101:26304:18114 2:N:0:TAAGGCGA+TAGATCGC
GACTACCGGGGTATCTAATCCTGTTTGCTCCCCACGCTTTCGCACCTGAGCGTCAGTCTTCGTCCAGGGGGCCGCCTTCGCCACCGGTATTCCTCCAGATCTCTACGCATTTCACCGCTACACCTGGAATTCTACCCCCCTCTACGAGACTCAAGCTTGCCAGTATCTGATGCAGTTCCCAGGTTGAGCCCGGGGATTTCACATCTGTCTTAACAAACCGCCTGCGTGCGCTTTACGCCCAGTACTTCCG
+
FFFFFFFFFFFFFFFFFFFFFFFFFFFFFFFFFFFFF:FFFFFFFFFFFFFFFFFFFFFF:FFFFFFFFFFFFFFFFFFFFF,FFFF:FFFFFFFF,FFFFFF,FFF:F,F,FFFFFFFF:FFFFFFFFFFFFFFFFFFFFFFFFFFFFFFF,FFFFFFFFFFF::F,:F:FFFFFFFFFFFF:FF:FFFFFFFF::F:FFFFFFF:,FFF,F,FFFFFFFFFFFFFF,,,F,:FFFFF,,FF:,FF:F:
@A00253:175:HYCNHDRXX:2:2101:29541:18114 2:N:0:TAAGGCGA+TAGATCGC
GACTACTGGGGTATCTAATCCTGTTTGCTCCCCACGCTTTCGAGCCTCAGCGTCAGTTATCGTCCAGTAAGCCGCCTTCGCCACTGGTGTTCCTCCTAATATCTACGCATTTCACCGCTACACTAGGAATTCCGCTTGCCTCTCCATCACTCAAGGGAGATAGTTTCAAATGCAGTTTATGGGTTAATCCCATAGATTTCACATCTGACTTGTATCTCCGCCTACGCGCCCTTTACACCCAGTAAATCCG
+
FFFFFFFFFFFFFFFFFFFFFFFFFFFFFFFFFFFFFFFFFFFFFFFFFFFFFFFFFFFFFFFFFFF:F,FFFFFFFFFFFFFFFFFFF,FFFFFFFFFFFFFF,F:FFFFFFFFFFFFFFFFFFF:FFFFFFFFFFFFFFFFFFFFFFFFFFFFFF:FFF,,FFFF:FFFFFFFFFF:FF:,FFFF,FF,F:FFFF:FF:FFFFFFF,FFF,,FFF,,FFFF:,FFFF:F,F:FFFF,F:FFFFFF::F
@A00253:175:HYCNHDRXX:2:2101:22851:18145 2:N:0:TAAGGCGA+TAGAACGC
GACTACAGGGGTATCTAATCCTGTTTGCTACCCACGCTTTCGTGCCTCAGCGTCAGTTAAAGCCCAGCAGGCCGCCTTCGCCACTGGTGTTCCTCCCCATCTCTACGCATTTCACCGCTACACCACGAATTCCGCCTACCTCTACTGCACTCAAGACGACCAGTATCAACTGCAATTTTACGGTTGAGCCGCACACTTTCACAGCTGACTAAATAGTCCGCCTACGCTCCCTTTAAACCCAATAACTCCG
+
FFFFFFFFFFFFFFFFFFFFFFFFFFFFFFFFFFFFFFFFFFFFFFFFFFFFFFFFFFFFFF:FFFFFFFFFFFFFFFFFFF:FFF,FFFFFFFFFFFF:FFFFFFFFFFFFFFFFFFFFFFF:FF:FFFFFFFFF,FFFF:FFFF:FFFFFFFF:FF:FF:FF,F:FFF:FFF,F,F:FF,FF:FFFFFFFF,:FFFF:,FFFFFFF:F,:F::F:F:,F,F:FFF,FF:FF,FFF:FF,FF,F,F,FF
@A00253:175:HYCNHDRXX:2:2101:25310:18145 2:N:0:TAAGGCGA+TAGATCGC
GACTACACGGGTATCTAATCCTGTTCGCTCCCCCAGCTTTCGCGCCTCAGCGTCGGTCTCGGCCCAGAGGGCCGCCTTCGCCACCGGTGTTCCACCCGATATCTACGCATTTCACCGCTACACTAGGAATTCCGATTGCCTCTCCGAAACTCAAGAAAAGTAGTTTAAAATGCAGTTCACGAGTTAAGCCCGTGGCTGTGGCATCTGACTTGAGTTCGCGGCTACTCGCCCATTACACACAGTAAATCCG
+
FFFFFFFFFFF,FFFFFFFFFFFFFFFFFFFFFFFFFF,FFFF,FFFFFFFFFFFFFF,FFFFFF:FFF:FFFFFFFFFFFFFFFF:FFFFFFFFFFFFF:FFFFFFFFFF,FF,FFF,,FFF:FFFFFFFFFFFF:FFFFFFFF,,,FFFF:FFFFFF:F:::FF,FF,F:FFF:FF,FF,:FFFFF:FFFFFFFF,F:,,:,,,F,FFFF,,:FF,:,,:FFF,F:F:F:FFFFFF,FF,,:F:FFFF
@A00253:175:HYCNHDRXX:2:2101:22842:18161 2:N:0:TAAGGCGA+TAGATCGC
GACTACAGGGGTATCTAATCCTGTTTGCTACCCACGCTTTCGTGCCTCAGCGTCAGTTAAAGCCCAGCAGGCCGCCTTCGCCACTGGTGTTCCTCCCCATCTCTACGCATTTCACCGCTACACCACGAATTCCGCCTACCTCTACTGCACTCAAGACGACCAGTATCAACTGCAATTTTACGGTTGAGCCGCAAACTTTCACAGCTGACTTAATAGTCCGCCTACGCTCCCTTTAAACCCAATAAATCCG
+
FFFFFFFFFFF:FFFFFFFFFFFFFFFFFFFFFFFFFFFFFFFFFFFFFFFFFFFFFFFFFFFFFFFFFFFFFFFFFFFFFFFFFFFFFFFFFFFFFFFFF:FFFFFFFFF:FFF:,FF:FF:FFF:FFFF::FFFFFF:FFFFFFF:,F:::F:FFFFF,FF,FFF:F:,:FF,::F::FFF,FF:FF:F:FF::F,,::::F::F:FF,:FF:F:::F:F::FF:,F:FF,::::,F:::F,:,:F,F
@A00253:175:HYCNHDRXX:2:2101:30924:18286 2:N:0:TAAGGCGA+TAGATCGC
GACTACCGGGGTATCTAATCCTGTTTGCTCCCCACGCTTTCGCGCCTCAGCGTCAGTTGTCGTCCAGCAGGCCGCCTTCGCCACTGGTGTTCCTCCTAATATCTACGCATTTCACCGCTACACTAGGAATTCCGCCTGCCTCTCCGATACTCAAGGGATTCAGTTTCAAAAGCAGTTTATGGGTTAAGCCCATAGATATCACTCCTGACTTGAATCTCCGCCTACACGCCCTTTACACCCAGTAAATCCG
+
FFFFFFFFFFFFFFFFFFFFFFFFFFFFFFFFFFFFFFFFFFFFFFFFFFFFFFFFFFFFFFFFFFFF,FFFFFFFFFFFFFFFFFFFFFFFFFFFFFFFFFFFFFFFF:FFFFFFFFFFFFFF:FFFFFFFFFFFFFFFFFFFFFFFFFFFFFFFFFFFF,FFFFFFF,FFFF:,,F,FFF,,:FFFFFF,F:FF,,FF,FFFFFFF:FFFFFFFFF,F:FF,F:FFF,F:FFFFFFF:FF,FFF:F:F
@A00253:175:HYCNHDRXX:2:2101:29071:18427 2:N:0:TAAGGCGA+TATATCGC
GACTACCCGGGTATCTAATCCTGTTTGCTCCCCACGCTTTCGCGCCTCACCGTCAGTTGCCGTCCAGTTATCCGCCTTCGCCACTGGTGTTCTTCCTTATATCTACGCATTTCACCGCTACACAAGGAATTCCGATAACCTCTCCGGTACTCAAGACCTACAGTTTCACATGCAGTTTGGAGGTTAAGCCTCCAGATTTCACATCTGACTTGCCGGCCCGGCTGCTCGCCCTTTACACCCAGTCATACCG
+
FFFFFFFFFFFFFFFFFFFFF:FFFFFFFFFFFFFFFFFFFFFFFFFFFFFFFFFFFFFFFFFFF,FF,FFFFFFFFFFFFFFFFFFFFFFFFFFFFFFFFFFFFFFFFFFFFFFFFFFFF,FFFFFFF,FFFFFFFFFFFFFFFFFF:FFF,FFFFFFFFFFFFFF:,FFFFFFF:FF,FF:FFFF:FFFF:FFFF:FFFFF,FF,:FFFF:F:FFFF::FFFF,F:FFFFFF::,FFFFFF,F,FFF:
@A00253:175:HYCNHDRXX:2:2101:11858:18490 2:N:0:TAAGGCGA+TAGATCGC
GACTACTGGGGTATCTGAGTGGAGTGCGTTCAGACCGACAACGGCATTGAGTTCACCAACCGTTTCTTTACCGGCAAACAGGACCGTCCCACTCTCTTTGAGGCGACTGCCACCCAACTGGGTATCCGCCACAAGCTGATTCGCCCCTATACACCTCGTCACAACGGCAAAGTGGAGCGCAGCCACCCGTAGGCTGGCTCTTATCACATCTGACGCTGCCGACGAGCGATCAGGTGGTGGTCGCGGGGGG
+
FFFFFFFFFFFFFFFFFFFFFFFFFFFFFFFFFFFFFFFFFFFFFFFFFFFFFFFFFFFFFFFFFFFFFFFFFFFFFFFFFFFFFFFFFFFFFFFFFFFFFFFFFFFFFFFFFFFFFFFFFFFFFFFFFFFFFFFFFFFF:FFFFFFFF,FFFFFFFFFFFFFFFFFFFF:,FF:FFFFFF:FFFFFFF,FF,:FF,F,FFFF,,:F,FFFFF:,:::FFF:F:F,,FF,,,,,:,,,F,,:,,,::F:,
@A00253:175:HYCNHDRXX:2:2101:23755:18490 2:N:0:TAAGGCGA+TAGATCGC
GACTACACGGGTATCTAATCCTGTTTGATACCCACACTTTCGAGCCTCAATGTCAGTTGCAGCTTAGCAGGCTGCCTTCGCAATCGGAGTTCTTCGTGATATCTAAGCATTTCACCGCTACACCACGAATTCCGCCTGCCTCAACTGCACTCAAGATATCCAGTATCAACTGCAATTTTACGGTGGAGCCGCAAACTTTCACAACTGACTTAAACATCCATCTACGCTCCCTTTAAACCCCATAAATCCG
+
FFFFFFF:FFF:FFFFFFFFFFFFFFF:,FFFFFFFFF:FFFFFFFFF:FFFFF:FFFFFFFFFFFF:FF:FFFFFFFFFFFFFF:FFF,FFFFFFFFFFFFFFFFFFFFFFFFFFFF:FF:FF:FFF:FFFFFFFFFFFFFFFFFFFFFFFFFFFFFFFFFFF,:FFFF,FFF,FFF,FFFFF,FFFFFFF:FF::FFFFF:F:FFFF,FF,:FFFF:FF:FFFFF::FFFFFFFFFFF,:,,FFFFF,
@A00253:175:HYCNHDRXX:2:2101:27823:18552 2:N:0:TAAGGCGA+TAGATCGC
GACTACTGGGGTATCTAATCCCTTTCGCTCCCCTGGCCTTCGTGCCTCAGCGTCAGTTAATGTCCAGGAACCCGCCTTCGCCACGAGTGTTCCTCTCGATATCTACGCATTTCACTGCTACACCGAGAATTCCGGTTCCCCCTCCATTACTCTAGTCTCGCAGTATCATGTGCCGTCCGCGGGTTGAGCCCGCGCCTTTCACACACGACTTACGAAACAGCCTCCGCACGCTTTACGCCCAGTGATTCCG
+
FFFFFFFFFFFFFFFFFFFFFFFFFFFFFFFFFFFFFFFFFFFFFFFFFFFFFFFFFF:FFFFFFFFFFFFFFFFFFFFFFFFFFFFFFFFFFFFFFFFFFFFFFFFFFFFFFFFFFFFFFFFFFFFFFF:FFFFFFFFFFFFFFFFFFFFFFFF,FFF:F:FF,FFFFFFFFFFF:FF:F:FFFFFFFFFFFFF::FFF::FFFFFF:F:FFF::FFFFFFF,FF,FFFF,,FFF,FFFFF:FFFFFF:
@A00253:175:HYCNHDRXX:2:2101:9516:18630 2:N:0:TAAGGCGA+TATATCGC
GACTACAAGGGTATCTAATCCCTTTCGCTCCCCTGGCCTTCGTGCCTCAGCGTCAGTTAATGTCCAGGAACCCGCCTTCGCCACGAGTGTTCCTCTCGAGATCTACGCATTTCACTGAGAAACCGAGATTGCCGGTTCCCCCTCCTTTACTCTAGTCGCGAAGTATCATGTGCAGTCCGTGGGTTCTGGCGACGCCTGTCCAACAACAAGTCAGTTAACACCTAGGCTCGCTGTACCTCAAGTGAGACAT
+
FFFFFFFFFFFFFFFFF,F,:FF:FFF:FFFFF,::,FFFF,,FFF,:::FF::,:::FFFF:FFF:FFF:FF:F:FFF::F::F:,F,,F:F::,::,,FF,:,,:,F:,F:FF:F,:F,,FF,,:F,:,,F,FFF,F,FF:F::F,:F,FFF,,,,FF,,FF,:F,FF,FF,,F,F,,,,:::,,:,:,FFF,,,F:::,:F,,,,F,,FFFF,FF,,,,FF,,F,F,,F,,,F,,F,F,F,:F,,,F
@A00253:175:HYCNHDRXX:2:2101:9977:18677 2:N:0:TAAGGCGA+GAGATCGC
GACTACAGGGGTATCTAATCCTGTTCGCTACCCACGCTCTCGTGCATCAGCGTCAGTTACAGTCTGGTCAGCTGCCGTCGCTATCGGACTTCTAAGTTATATCTATGCAATTCACCGCGACTGAACTGAGTCCGCCTACCACGTCTGTAATCCAGTGTACGAGTCTTAATGGCCCATGTGAGTTTAGCTCAAATCTTTAATCACTATCATCATATAAGGAGAACCCACACGTACAAGCGACTCAATCGGT
+
FF,FFFFFFFFFF,,FF::FF:,,FFFF,FFF:FFFF,FFFF:FF:,FFFFFFFFFF,FFF:,FFF,,,FFF:FFF,,:,FF,,FFFF,FF:F:FF,:F,FFF:FFFF,FF:FF:F::,F,F,FFF,,F,,,:FF,F:FF,,,FFFFFF,,F,FFF,,FF,F:F:F,:,:,F:,F,,:,,FF,F,F::FF,F,F,F,,::,,:,:F:,,F,:F:,,:,,,:,:,,FFF:F:F,,,F,F:,FFFF,F:F,F
@A00253:175:HYCNHDRXX:2:2101:26413:18897 2:N:0:TAAGGCGA+TAGATCGC
GACTACTAGGGTATCTAATCCTGTTTGCTCCCCACGCTTTCGCGCCTCACCGTCAGTTGTCGTCCAGCAATCCGCCTTCGCCACTGGTGTTCCTCCTAATATCTACGCATTTCACCGCTACACTAGGAATTCCGATTGCCTCTCCGATACTCAAGACAAGTAGTTTCAATTGCAGTTCACGAGTTAATCCCGTGGATTTCACATCTGACTTGCCTTCGCGGCTACACGCCCTTTACACCCAGTAAATCCG
+
FFFFFFFFFFFFFFFFFFFFFFFF,FFFFFFFFFFFFFFFFFFFFFFFFFFFFF:FFFFFFF,FFFFFFFFFFFFFFFF:FFFFFFF:FFFFFFFFFF,F:FF,FFFFFFFFFFF:FFFFF,FFFFFF,:FFFFFFFFFFFFFFFFFFF:FFFFF:,,:FF:FFFFFFFFFF:FF,FF,F:FFF:FF,FFFFF:FFF,FF:F:FFFF,:FFFF:F,F,FFFFFFF:FFFFFF,F,,F,,F:F,F,FFFFF
@A00253:175:HYCNHDRXX:2:2101:3007:18944 2:N:0:TAAGGCGA+TAGATCGC
GACTACACGGGTATCTAATCCTGTTTGCTACCCATGCTTTCGAGCCTCAGCGTCAGTTGGTGCCCAGTAGGTCGCCTTCGCCACTGGTGTTCCTCCCGATATCTACGCATTCCACCGCTACACCGGGACTTCCACCTACCTCTGCACTACTCAAGGCCAGCAGTTTTGAAAGCAATTCACGGGTTGAGCCCAAGGATTGCACTTCCAACTTGGCGGTCCGCCTGCGCTCCGCGTGCCACCAGGACTGCCG
+
FFFFFFFFFFF:F:F:FFFF:FF,FFFFFFFFFFFFFFF:FF:FFFFFFFFFFF:F:FFFFF:FFF:FFFFFFFFFFFFFFFFFFFFF:,FFFFFFFF:F:FFFFFFFF:F,FFFF,:FFFFFFFFFF,:FFFFFFF,FFFFFFFFFF:F,,FFF,FF:,,FF::FF:FF,,FF,F:F:F:,,FFF,FFFF,,,F:,,,F:FFF::FF,:FF,FF,FFFFF:,FFF,FF,:,,,:,,,F,FF,F,:,FF:
@A00253:175:HYCNHDRXX:2:2101:2437:19523 2:N:0:TAAGGCGA+TAGATCCC
GACTACTCGGGTATCTAATCCTGTTTGATACCCACACTTTCGAGCATCAGCGTCAGTTACAATCCAGTAAGCTGCCTTCGAAATCGGAGTTCTTCGTTATATCTAAGCAATTCACCGCTACACCACGAATACCTCCTACATCTGTTGCACTCAAGGTCGCCAGTATCAACTGCAATTTTACGGATGAGCCGCAAACAATCACAACTGACTTAACAACACGCATACGATCCAGTTAAAACCCATAATACCG
+
:FFFF:F:F,F,F:,FFF:,FF:FFFF:F,FFFF:FFFFFF,F:F:FFFFF:,FF,FFF:FFFF:FF,FF,:,FFFF,:F,FF,F,FFFFF,,F,,F:,FFF,FFFFFF,F,,FF,,F:F,FFFF,:FFF,FF,FFFFF,FF:,FF,:FF:F:FF,,:,,F,,:F:F,,,F:FF,:F:FFFF,:F,FFFF,:,FFF,,F,F,FFFF,F::FF,,FF,::,FF,F:F,,FFF,,,FFF,,:,,:F:,::F,
@A00253:175:HYCNHDRXX:2:2101:26413:19523 2:N:0:TAAGGCGA+TAGATCGC
GACTACTGGGGTATCTAATCCCTTTCGCTCCCCTGGCCTTCGTGCCTCAGCGTCAGTTAATGTCCAGGAACCCGCCTTCGCCACGAGTGTTCCTCTCGATATCTACGCATTTCACTGCTACACCGAGAATTCCGGTTCCCCCTCCATTACTCTAGTCTCGCAGTATCATGTGCCGTCCGCGGGTTGAGCCCGCGCCTTTCACACACGACTTACGAAACAGCCTACGCACGCTTTACGCCCAGTGATTCCG
+
FFFFFFFFFFFFFFFFFFFFFFFFFFFFFFFFFFFFFFFFFFFFFFFFFFFFFFFFFFFFFFFFFFFFFFFFFFFFFFFFFFFFFFFFFFFFFFFFFFFFFFFFFFFF,FFFFFFFFF:FFFFFFFF:FFFFFFFFFFFFFFFFFF,FFFFFFFF:FFF:F,FFFFFFFFFFFFFFFFFFFFFFFFF:FF,FFFFFFF:FFF:F:FFFFFFFFFFFFFF::FFFF,::::FFFF:FFF:FF:FFFFFF,F
@A00253:175:HYCNHDRXX:2:2101:22290:19554 2:N:0:TAAGGCGA+TAGATCGC
GACTACTAGGGTATCTAATCCTGTTTGATACCCACACTTTCGAGCATCAGCGTCAGTTACAATCCAGTAAGCTGCCTTCGCAATCGGAGTTCTTCGTGATATCTAAGCATTTCACCGCTACACCACGAATTCCGCCTACCTCTGTTGCACTCAAGGTCGCCAGTATCAACTGCAATTTTACGGTTGAGCCGCAAACTTTCACAACTGACATAACAACCCGCCTACGCTCCCTTTAATCCCAATAAATCCG
+
FFFFFFFFFFFFFFFFFFFFFFFFFFFFFFFFF:FFFFFFFFFFFFFFFFFFFFFFFFFFFFFFFFFFFFFFFFF:FFFFFFFFFFFFFFFFFFFFFF,F,FFFFFFFFFFFFFFFFFFFFFFFFFFFFFFFFFFF:FFF,FFFFFFFFFFFFFFFFF:FFFFFFFFFFFFFFFFFFFFF:FFFFF,F,FFF,,:FFFF,:F,F,,FFF,,F,FFFF:FFF:FFF:FF::FFFFFF,FFFF:F:FF,F,F
@A00253:175:HYCNHDRXX:2:2101:21359:20008 2:N:0:TAAGGCGA+TAGATAGC
GACTACACGGGTATCTAATCCTGTTTGCTCCCCACGCTTTCGAGCCTCAACGTCAGTCATCGTCCAGTAAGCCGCCTTCGCCACTGGTGTTCCTCCTAATATCTACGCATTTCACCGCTACACTAGGAATTCCACTTACCTCTCCGACACTCTAGTTACATAGTTTCCAATGCAGTCCCGGGGTTGAGCCCCGGGTTTTCACATCAGACTTACATAACCGTCTACGCTCCCTTTACACCCAGTAAATCCG
+
FFFFFFFFFFFFFFFFFFFFFFFFFFFFFFFFFFFFFFFFFFFFFFFFF,FFFF:FFFFFFFFFFFFFFFFFFFFFFFFFFFFFFFFFFFFFFFFFFFFFFFFFFFFFFFFFFFFFFFFFFFF:FFFF:FFFFFFF:FFF:::FFF:FFF,FFFF:FFF:FFFFFFFFFFF:FF,:FF:FFFF:FFFFFFFFF,,:FFFFFFFFF,,F,FFF:::F::FFFFFFFFFFF:FFFF:FF,FF,FFFF::F,F
@A00253:175:HYCNHDRXX:2:2101:4119:20243 2:N:0:TAAGGCGA+TAGATCGC
GACTACCGGGGTATCTAATCCCTTTCGCTCCCCTGGCCTTCGTGCCTCAGCGTCAGTTAATGTCCAGGAACCCGCCTTCGCCACGAGTGTTCCTCTCGATATCTACGCATTACACTGATACACCGAGACTTCCGGTTCCCCCTCCATTACTCTAGTCTCGCAGTATCATGTGCCGTCCGCGGGTTGAGCCCGCGCCTTTCACACACGACTTACGAAACAGCCTACGCACGCTTTACGCCCAGTGATTCCG
+
,FFF:FFFFFFFFFFFFFFFFFFF:FFFFFFF,FFFFF:FFFFFFFFFFFFFFFFFFFFFFFFFFFFFFF:FFFFF:FFFFFFFF:FFFFFFFFFFF,FFFF:FFFF:F,F,FFFFF,:FFFFFFFFFFFFFFF:,F,FFF::F:F,FF,,FFF:FFF:F:FFFFFFFFFFFF:::FFFF:,F,FFFFFFFFFF:F,,FFF:,FF:,F,F,:FF:FF:,:F::,FF:FFF,,FF:FFFFFFF,,:FFFFF
@A00253:175:HYCNHDRXX:2:2101:26901:20275 2:N:0:TAAGGCGA+TAGATCGC
GACTACTGGGGTATCTAATCCCTTTCGCTCCCCTGGCCTTCGTGCCTCAGCGTCAGTTAATGTCCAGGAACCCGCCTTCGCCACGAGTGTTCCTCTCGATATCTACGCATTTCACTGCTACACCGAGAATTCCGGTTCCCCCTCCATTACTCTAGTCTCGCAGTCTCATGTGCCGTCCGCGGGTTGAGCCCGCGCCTTTCACACGCGACTTACGAAAGAGCCTACGCTCGCTTTACGCCCAGTGATTCCG
+
FFFFFF,FFFFFFFF:FFFFFFFFFFFFFFFFFFFFFFFFFFFFFFFFFFFFFFFFFFFFFFFFFFFFF,FFFFFFF:FFFFFFFFFFFFFFFF:FFF:FFFFFFFFFFF:FFF,FFFFFFFFFFFFFFFFFFFFFFFFFFF:FFFFFFFF:FF:FFFFF::FF,F:FF:FFFFFFF,FFFFFFF:FF:FFFF:FF:FFFF:F:,:FF,F,::FF,,,:,F,FFF:F,:F::FFF,FF:F,FFFFFFF,F
@A00253:175:HYCNHDRXX:2:2101:12472:20337 2:N:0:TAAGGCGA+TATATCGC
GACTACTGGGGTATCTAATCCTATTTGCTCCCCACGCTTTCGTGCATGAGCGTCAGTTACAGGCCAGGCAACCGCCTTCGCCACTGGTGTTCCTCCATATATCTACGCAATTTACAGCTACACATGGAATTCCAATGCCCTCTCCTGTACACTAGTCTGACAGATTCAAAGCCTATAAGGGGTAAAGCCCCACCAATACACATTAAACTAAACAAACCGACTCAGCACACTATACACCCAAAAATAAAGA
+
FFFFFFFFFFFFFFFFFFFFFF:F,FFFFFFFFFFFFFFFFFFFFFFFFFFF:FFFF,FF::FFFFFF:FFFFFF,F:FFFFFFF:FFFFFFFFFFFF,FFFFFFF:FF,,FFFF,FFF:F:FF::,F:,,FFF,,FFF,FFFF,:,,FFF,FF:FF,F,F,,F:,F,:F,,:FF,F:,,,:FFFF:,FF,FF,,,,:F:F,:F:FFF,FFFFFFF,:,,,FF,,,,F,F,,:FF,F,,,F,:,FFF,F:
@A00253:175:HYCNHDRXX:2:2101:26250:20462 2:N:0:TAAGGCGA+TAGATCGC
GACTACAGGGGTATCTAATCCTGTTTGATACCCACACTTTCGAGCCTCAATGTCAGTTGCAGCTTAGCAGGCTGCCTTCGCAATCGGAGTTCTTCGTGATATCTAAGCATTTCACCGCTACACCACGAATTCCGCCTGCCTCAACTGCACTCAAGACATCCAGTATCAACTGCAATTTTACGGTTGAGCCGCACACTTTCACAACTGACTTAAACATCCATCTACGCTCCCTTTAAACCCAATAAATCCG
+
FFFFFFFFFFFF:FFFFFFFFFF:FFFFFFFFFFFFFFFFFFFFFFFFFFFFFFFFFFFFFFFFFFFFFFFFFFFFFFFFFFFFFFFFFFFFFFFFFFF:FFFFF:FFFFFFFFFFFFFFFFFFFFFFFFFFFFFFFFFFFFF:FFFFFFFF:,FFFFFFF,F:F,FFFFFFFF,FFF:FFFFFFFFFFFFFF::FFFFF,FFFFFFFFF,FF,FFFFF:FFFFFFFFFFFF:F,F,FFFF,,F:,FF:F
@A00253:175:HYCNHDRXX:2:2101:30671:20478 2:N:0:TAAGGCGA+TAGATCGC
GACTACTCGGGTATCTAATCCTGTTTGATACCCACACTTTCGAGCATCAGCGTCAGTTACAATCCAGTAAGCTGCCTTCGCAATCGGAGTTCTTCGTGATATCTAAGCATTTCACCGCTACACCACGAATTCCGCCTACCTCTACTGCACTCAAGACGACCAGTATCAACTGCAATTTTACGGTTGAGCCGCAAACTTTCACAGCTGACTTAATAGTCCGCCTACGCTCCCTTTAAACCCACTAAATCCG
+
FFFFFFFFFFFFFFFFFFFFFFFFFFFFFFFFFFFFFFFFFFFFFFFFFFFFFFFFFFFFFFFFFFFFFFFFFFFFFFFFFFFFFFFFFFFFFFFFFFF:FFFFFFFFFFFFFFFFFFFFFFFFFFFFFFFFFFFFFFFFFFFFFFFFFF:FFFFFFFFFF:FFFFFFFFFFFFFFFFFFFFFFFF:FFFFFFFFFFFFFFFFFFFF,FFFFFFFFFFFF:F:FFFFFFFFFFFFF,FFFF,FFFFFFFF
@A00253:175:HYCNHDRXX:2:2101:28248:20635 2:N:0:TAAGGCGA+TAGATCGC
GACTACAGGGGTATCTAATCCTGTTTGCTCCCCACGCTTTCGCGCCTCACCGTCAGTTGTCGTCCAGCAATCCGCCTTCGCCACTGGTGTTCCTCCTAATATCTACGCATTTCACCGCTACACTAGGAATTCCGATTGCCTCTCCGATACTCAAGAAAAGTAGTTTCAAATGCAGTTCACGAGTTAAGCCCGTGGATTTCACATCTGACTTGCCTTCACGGCTACACGCCCTTTACACCCAGTAAATCCG
+
FFFFFFFFFFFFFFFFFFFFFFFFFFFFFFFFFFFFFFFFFFFFFFFFFFFFFFFFFFFFFFFFFFFFFFFFFFFFFFFFFFFFFFFFFFFFFFFF:FFFFFFFFFFFFFFFFF:FFFFFFFFFFFFF,FF:FFFFFFFFFFFFFFFFFFFFFFFFFF:FFFFFFFFFF:F::FF:FF:F::FFFFFFFFF,FF,F:F:FFFFFF:F:FFF::FF:FFFFFFFF:FFF,FFF:FFFFFFF:F,FF:FF:F
@A00253:175:HYCNHDRXX:2:2101:24975:20791 2:N:0:TAAGGCGA+TAGATCAC
GACTACTAGGGTATCTAATCCCTTTCGCTCCCCTGGCCTTCGTGCCTCAGCGTCAGTTAATGTCCAGGAACCCGCCTTCGCCACGAGTGTTCCTCTCGATATCTACGCATTTCACTGCTACACCGAGAATTCCGGTTCCCCCTCCATTACTCTAGTCTCGCAGTATCATGTGCCGTCCGCGGGTTGAGCCCGCGCCTTTCACACACGACTTACGAAACAGCCTACGCACGCTTTACGCCCAGTGATTCCG
+
FFFFFFFFFFFFFFFFFFFFFFFFFFFFFFFFFFFFFFFFFF:FFFFF:FFFFFFFFF,FF:FFFFF:FFFFFFFFFFFFFFFFFFFFFFFF:FFFFFFFFF:FFFFFFFFFFFF:F,FFF:FFF:FFFFFFFFFFFFFFFFFFF:FFFFFFFFF:FFFFFF::FFF:FFFF:FFFFFFF:F,FF,FFFFFFFFFFF:FFFFFF,FFFF:F:FF,:FFFFFF:FF,F,F,F,FFFF:FF,F:,FF,F,FF
@A00253:175:HYCNHDRXX:2:2101:17418:20854 2:N:0:TAAGGCGA+TAGATCGC
GACTACCCGGGTATCTAATCCTGTTTGATACCCACACTTTCGAGCATCAATGTCAGTTACAGGTTAGTAAGCTGCCTTCGCAATCGGAGTTCTTCGTGATATCTAAGCATTTCACCGCTACACCACGAATTCCGCCTACCTCAACTGTACTCAAGACTGCCAGTATCAATTGCAATTTTACGGTTGAGCCGCAAACTTTCACAACTGACTTAACAATCCACCGACGCGCCCGATAAACCCCGTAAAACCG
+
FFFFFFFFFFFFF:FFFF:FFFFFFFFFFFFFFFFFFFFFFFFFFFFFFFFFFFFFFF:FFFFF,FFFF,FFFFFF:FFFFFFFFFFFFFFFFFFFFFFFFF:FFFFFFFFFFFF:FFF,FFFFFFFF:FFF:FFFFFFF,FF,FFFF,FFFF,FFFFF:FFFFFFF,FF,:F,FFF,F:F,FF:,:F,F,FFFF:F,FFFFF,F:FF:F:FFFF:F:,F::,:F:F,F,F,,:FF,FF::,::FF,,FF
@A00253:175:HYCNHDRXX:2:2101:22996:20932 2:N:0:TAAGGCGA+TAGATCGC
GACTACCCGGGTATCTAATCCCTTTCGCTCCCCTGGCCTTCGTGCCTCAGCGTCAGTTAATGTCCAGGAACCCGCCTTCGCCACGAGTGTTCCTCTCGATATCTACGCATTTCACTGCTACACCGAGAATTCCGGTTCCCCCTCCATTACTCTAGTCTCGCAGTATCATGTGCCGTCCGCGGGTTGAGCCCGCGCCTTTCACACACGACTTACGAACAAGCCTCCGCACGCTTTACGCCCAGTGATGCCG
+
FFFFFFFFFFF:FFFFFFFFFFFFFFFFFFFFFFFFFFFFFFFFFFF:FFFFFFFFFFFFFFFFFFFFF:FFFFFFFFFFFFFFFFFFF:FFFFFFFFFFFFFFFFFF:FFFFF,FFFFFFFFFFF,F:F,FFFF,FFFFFFFFFF,FFFFFF:FFFFFFFFFFFFF,FF:FF,FF,::FFFF::FFFFF:FFFFFF:FFFFFF,FFFFF:F:FF:,,,FF::::FF:FFF,F,:,FFF,,:FF,:,FF,
@A00253:175:HYCNHDRXX:2:2101:1642:20964 2:N:0:TAAGGCGA+TAGATCGC
GACTACAGGGGTATCTAATCCTGTTTGCTCCCCACGCTTTCGAGCCTCAGCGTCAGTTATCGTCCAGTAAGCCGCCTTCGCCACTGGTGTTCCACCCGATATCTGCGCATTCCACCGCTACACCGGGTGATCCACCCTCCCCTCCCGGACCCCAGCCGCGGAGGTTCCGGGGGCTTCGGGGGGTTGAGCCCCCCGCATCGACCCCCGGCCTGCCGGGACGCCTACGCGCGCATTACGCCCAAGGCTGCCG
+
FFF,:FF::FFFFFFFF:,FF,FF,:FFFFFFFFFFF:F,FFF::FFFFFF:,FFFF,:FF,,FFFFFF::FFFFF:FF,FFFF::F,FF:FFFFFF:FFFF:FF:FFFF:FFFF:F:,::FFF:FFFF,FF:F,FFFFFFF,,FF:F,FF:,FF:FF:FFF:,,,FFFF:FFFF,FF,FF:,FF:FFF:FFFF,F,FF:FFFFFFF,FF,:FFF,:,F,::FFF,:,F,,,F,F:FF,F,,,F,F,,F:
@A00253:175:HYCNHDRXX:2:2101:6723:21120 2:N:0:TAAGGCGA+TAGATCGC
GACTACAAGGGTATCTAATCCTGTTTGATACCCACACTTTCGAGCCTCAATGTCAGTTGCAGCTTAGCAGGCTGCCTTCGCAATCGGAGTTCTTCGTGATATCTAAGCATTTCACCGCTACACCACGAATTCCGCCTGCCTCAACTGCACTCAAGACATCCAGTATCAACTGCAATTTTACGGTTGAGCCGCAAACTTTCACCACTGACTTACACATCCATCTACGCGCCCTGGAAACCACGTAAATCCG
+
,:F,FF:FFFFF:FFFFFFFFFFFFFFFFFFFF:F:FFFFFFFFFFFFFFF::FFFFFFFFF:FFFFFFFFF:FFFFFFFFFFFFFFFFFFF:FFFFFFF::FFFFF,FF,FFFFFFFFFFFFFFFFFFFFFF:FFFFFF,F,FF,FF,FFFFFF,FFFFFF,F,,F:FF::FFFF::F,FFFFFF,FFFFFF,FFF,FFFF,:FFFFFF:F,,FF,F,F,F:F,FF:F,FF,,F:F,:F,,FF,FFF,,
@A00253:175:HYCNHDRXX:2:2101:18304:21230 2:N:0:TAAGGCGA+TAGATCGC
GACTACAAGGGTATCTAATCCTGTTTGATACCCACACTTTCGAGCATCAGCGTCAGTTACAATCCAGTAAGCTGCCTTCGCAATCGGAGTTCTTCGTGATATCTAAGCATTTCACCGCTACACCACGAATTCCGCCTACCTCTGTTGCACTCAAGGTCGCCAGTATCAACTGCAATTTTACGGTTGAGCCGCAAAATATCACAACTGACATAACAACCCTCCTACGCTCCCAGTCTACCCAAAAAAGACG
+
FFFFFFFFFFFFFFFFFFFFFFFFFFFFFFF:FFFFFFFFFFFFFFFFFFFFFFFFFFFFFFFFFFFFFFFFFFFFFFFFFFFFFFFFFFFFFFFF,FFF:FFFF:FFFFFFF:FFFFFFFFFFFFF,FFFFFFFFFFFF:FFFFFFF:FF,F:F,FFFFFFFFFFFFFFFF::F:::FF,,F,FFFFF:,F:F:,,,:,F:,:F:F:F,,,:F,FFFF,FFF,,,,,FFF,,F,,:FF,F,:F,F,:F:
@A00253:175:HYCNHDRXX:2:2101:30020:21324 2:N:0:TAAGGCGA+TAGATCGC
GACTACTAGGGTATCTAATCCTGTTTGCTACCCACGCTTTCGCGCCTCAGCGTCAGTTACCGTCCAGAAAGCCGCCTTCGCCACTGATGTTCCTCCTAATATCTACGCATTTCACCGCTACACTAGGAATTCCGCTTTCCTCTCCGGCACTCAAGCTTATCAGTTTTAAATGCAACGCCCAGGTTAAGCCCGGGACTTTCACATCTCACTTAATATGCCGCCTACGCGCCCTTTACGCCCAGTCATTCCG
+
FFFFFFFFFFFFFFF:FF:FFFFFFFFFFFFFFFFFFFFFFFFFFFFFFFFFFFFFFFFFFFFFFFFFFFFFFFFFFFFFFFFF:FFFFFFFFFFFFFFFFFFFFFFFFFFFFFFFFFFFFFFFFFFF,FFFFFFFFFFFFFFFFFFFFFFFFFFFFFFFFFF,::FFFFFFFFFFFFFFFFFFFFFFFFFFFFF,FFFFFFF,FF,FFFFFFFFFFF:FFFF,FFFFFFFFF,:F:FFF:FF,:FFFFF
@A00253:175:HYCNHDRXX:2:2101:30038:21386 2:N:0:TAAGGCGA+TAGATCGC
GACTACTAGGGTATCTAATCCTGTTTGCTACCCACGCTTTCGCGCCTCAGCGTCAGTTACCGTCCAGAAAGCCGCCTTCGCCACTGATGTTCCTCCTAATATCTACGCATTTCACCGCTACACTAGGAATTCCGCTTTCCTCTCCGGCACTCAAGCTTATCAGTTTTAAATGCAACGCCCAGGTTAAGCCCGGGAATTTCACATCTAACTTAATATGCCGCCTACGCGCCCTTTACGCCCAGAAATTCCG
+
FFFFFFFFFFFFFFFFFFFFFFFFFFFFFFFFFFFFFFFFFFFFFFFFF:FFFFFFFFFFFFFFFFFFFFFFFFFFFFFFFFF:FFFFFFFFFFFFFFFFFFFFFFFFFFF:FFFFFFFFFFFF:FFF,F,:FFFFFFFF:FFF:FFFFFFFFFFFFFFFFFFFFFFFFFF:FFFFFFFFFFFFFFFF:FFFFFF,FFF:F,:,FFFFFFF,FFFFF:FFFFFFFFFFF,FFFFFFFFFFFF,F:FF:FF
@A00253:175:HYCNHDRXX:2:2101:8829:21480 2:N:0:TAAGGCGA+TAGATCGC
GACTACTCGGGTATCTAATCCTGTTTGCTCCCCACGCTTTCGAGCCTCAGCGTCAGTTACGGTCCAGAAAGTCGCCTTCGCCACTGGTGTTCCTCCTAATATCTACGCATTTCACCGCTACACTAGGAATTCGACTTTCCTCTCCCGCACTCAAGCCATCCAGTTTCAGATGCACTGCCCAGGTTAAGCCCGGGAAGTTCACAACTGACATAATTGGCCGCCTACGCTCCCTTTACGCCAAGAAATGCCG
+
FFFFFFFFFFFFFFF:FFFFFFFFFFFFFFFFFFFFFFFFFFFFFFFFFF:FFFF,F:FFFFFFFFFF,FFFFFFFFFFFFFFFFFFFFFFFFFFFFFFFFFFFFFFFFFFFFFF,F,FF:FFFFFFFFFFF,,FFFF:F,FFFFFFFFFFFFFFFFFFF:FFF::FFFFFFFF:FFFFFFFFFFF:FFF,FF::F:FF:FF:,F,F,:,FFF,,FF,:F:FFFFFF,FFF,F,FFFFF:F::F::,F,F
@A00253:175:HYCNHDRXX:2:2101:26268:21684 2:N:0:TAAGGCGA+TAGATCGC
GACTACTCGGGTATCTAATCCCGTTCGCTACCCTGGCTTTCGCATCTCAGCGTCAGACACAGTCCAGAAAGGCGCCTTCGCCACTGGTGTTCCTCCCAATATCTACGCATTTCACCGCTACACTGGGAATTCCCCTTTCCTCTCCTGCACTCAAGCCTAACAGTTTCCAGCGCCATACGGGGTTGAGCCCCGCATTTTCACGCTCGACTTATTAAGCCGCCTACATGCTCTTTACGCCCAATAATTCCGG
+
FFFFFFFFFFFFFFFFFFFFFFFFFFFFFFFFFFFFFFFFFFFFFFFFFFFFFFFFFFFFFFFFFFFF:FFFFFFFFFFFFFFFFFFFFFFFFFFFFFFFFFFFFFFFFFFFFFFFFFF:FFFFFFFF:FFFF,FFFFFFFFFFFFFFFFFFFFFFFFFFFFFFF:FFFFFFFFF,:FFFF:FFFF:F:FFFFFF,,FFFF:FFFFFFFFFFFF:F,F,FF,FF:FFFF::F:F,FF:F:FF,F::::FF
@A00253:175:HYCNHDRXX:2:2101:24614:21699 2:N:0:TAAGGCGA+TAGATCAC
GACTACTAGGGTATCTAATCCCTTTCGCTCCCCTGGCCTTCGTGCCTCAGCGTCAGTTAATGTCCAGGAACCCGCCTTCGCCACGAGTGTTCCTCTCGATATCTACGCATTTCACTGCTACACCGAGAATTCCGGTTCCCCCTCCATTACTCTAGTCTCGCAGTATCATGTGCCGTCCGCGGGTTGAGCCCGCGCCTTTCACACACGACTTACGAAACAGCCTAGGCACGCTTTACGCCCAGTGATTCCG
+
F:FFFFFFFFFFFFFFFFFFFFFFFFFFFFFFFFFFFFFFFFFFFFFF,FFFFFFFFF:FFFFFFFFFFFFFFFFFFFFFFFFFFFF:FFFFFFFFFFFFFFFFF:FFFFFFFFFFFFFF:FFFFFFFF:FFFFFFFFFFFFFF:FFFFFFFF,F,FFFFFF:FFFFFFFFFFF,FF:FFFFFFFF:FFFFFFFFFFFFFF,FFFFFFFFF,FFF:,FFFFFF:,,F,F:FFFF:F,FFF,F,,FFFFF,
@A00253:175:HYCNHDRXX:2:2101:16884:21903 2:N:0:TAAGGCGA+TAGATCGC
GACTACTCGGGTATCTAATCCCTTTCGCTCCCCTGGCCTTCGTGCCTCAGCGTCAGTTAATGTCCAGGAACCCGCCTTCGCCACGAGTGTTCCTCTCGATATCTACGCATTTCACTGCTACACCGAGAATTCCGGTTCCCCCTCCATTACTCTAGTCTCGCAGTATCATGTGCCGTCCGCGGGTTGATCCCGCGCCTTTCACACACGACTTACGAAACAGCCTACGCACGCTTTACGCCCAGTGATTCCG
+
FFFFFFFFFFFFFFFF:FFFFFFFFFFFFFFFFFFFFFFFFFFFFFFFFFFFFF:FFFF:FFFFFFFFF:FFFFFFFFFFFFFFFFFFFFFFFFFFFFFFFFFFFF:FFFFFF,FFFFFFF,FFFFFFFFF:FF:FFFFFFFFFFFF:FF,F::FFFFFFFFFFFF:FFF:F:FFFFFF::,FF:FF,F:FFFFFFF:F,FFFFF:FF::FFF,F,F:FF,F,FF,F:FFF:FF,FFFFFFF::FF::FF
@A00253:175:HYCNHDRXX:2:2101:22254:21997 2:N:0:TAAGGCGA+TAGATCGC
GACTACCGGGGTATCTAATCCTGTTTGCTCCCCACGCTTTCGAGCCTCAACGTCAGTCATCGTCCAGCAAGCCGCCTTCGCCACTGGTGTTCCTCCTAATATCTACGCATTTCACCGCTACACTAGGAATTCCACTTGCCTCTCCGACACTCTAGCGCAGCAGTTCCAAATGCAGTCCCGGGGTGGAGCCCCGGGCTTACACATCTGGCTTGCCGTGCCGTCTACGCTCCCTTTACACCCAGTCCAACCG
+
FFFFFFFFFFF:FFFFFFFFFFFFFFFFFFFFFFFFFF:FFFFFFFF:FFFFFFFFFFFFFFFFF,FFFFFFFFFFFFFFFFFFFFFFF:FFFFFFF,FFFFFFFFFF,FFFF:FF:FF:FFFFFF,F,FFFFFFFF:FFFFFFFFFFFFFFFFF:,FFFFFFFFFF:FFF:F:FFFF:FFFFF,F:,FFFF:FFFFF,:FFFFFF,FF,:FFFF,FFFF:FFFFF,,FFFF,,FFFFFF::F,FF,F:F
@A00253:175:HYCNHDRXX:2:2101:22507:22060 2:N:0:TAAGGCGA+TAGATCGC
GACTACCCGGGTATCTAATCCTGTTTGCTCCCCACGCTTTCGCGCCTCACCGTCAGTTGCCGTCCAGTTATCCGCCTTCGCCACTGGTGTTCTTCCTTATATCTACGCATTTCACCGCTACACAAGGAATTCCGATAACCTCTCCGGTACTCAAGACCTACAGTTTCAAATGCAGTTTGGAGGTTAAGCCTCCAGATTTCACATCTGACTTGCCGGCCCGGCTGCACGCCCTTTACACCCAGTACATCCG
+
FFFFFFFFFFFFFFFFFFFFFFF:FFFFFFFFFFFFFFF:FFFFFFFFFFFFFFFFFFFFFFFFF:FFFFFFFFFFFFFFFFFFFFF:FFFFFFFFFF:F,FFFFFFFFFFFFFFFFFFFFFFFFFFF,F:FFFFFFFFFFFFFFFFFFFFFFFF:FFFFFFF,FFFFFFF,FFFFFFFF:FFFFFFFFFFF,FFF:FFFFFFFFFF:FFFFFFFFFFFFFFF:::FFFFFFFF:::FFF,F,F,::::F
@A00253:175:HYCNHDRXX:2:2101:22462:22138 2:N:0:TAAGGCGA+TAGATCGC
GACTACTAGGGTATCTAATCCTGTTCGCTCCCCTAGCTTTCGCGCCTCAGCGTCAGTGGCGGCCCAGAAGGCTGCCTTCGCCATCGGTGTTCTTCCCAATATCTGCGCATTTCACCGCTACACTGGGAATTCCACCTTCCTCTACCGCACTCGAGCCCGCCAGTTCGGGGTCCGGCCAGAGGTTGAGCCCCTGGATTTGAAACCCCGCTTGACGGGCCGCCTACGCGCGCTTTACGCCCAATGACTCCGG
+
FFFFFFFFFFFFFFFFF,FFFFFFFFFFFFFFFFFFFFFFFFFFFFFFFFFFFFFFFFFFFFFFFFFFFFFFFFFFFFFFFFFFFFFFFFFFFFFFFF:,FFF:::FFFFFFFFFFFF:FFFFFFFFF,FFFFFFFFFFFFFFFFFFFFFFFFFFFFFFFFFFFFFFFFFFFFFFFF,:F:F,FFFFFFFFFFFFF,FFF:FF:FFFFFF:FFFFFFFF:F,FF,F:FFFF,FFFFFFFF:FFF::FFF,
@A00253:175:HYCNHDRXX:2:2101:10628:22153 2:N:0:TAAGGCGA+TAGATCGC
GACTACCCGGGTATCTCGGCTGAAGAAGGAGCAGTGAATGTATTCGGAAGAGGAACAGCGGAAGTCTACATCAACGGAAGAAAAGTGAGAAGCAGCTCGGAGCTGGAACAACTCTCTTCGGACAACGTAAAGAGCGTGGAAGTGGTACGCACCCCGGGAGCACGCTACGACGCTTCCGTAAAAGCCGTTGTCCGTATCCTCACCAAAAAGGCACAAGGCGAAGGATACGGTTTCGCCAACCGGCACTTGA
+
FFFFFFFFFFFFFFFFFFFFFF:FFFFFFFFFFFFFFFFFFFFFFFFFFFFFFF:FFFFFFFFFFFFFFFFFFFFFFFFFFFFFFFFFFFFFFFFFFFFFFFFFFFFFFFFFFFFFFFFFFFF,FFFFFF::FFF,FFFF::FFFFF:FFF,,FFFF:FFFFFFFF:FFFFFFFFFFFFFF,,:FFFFFF:FF:FF,FFFFFF::FFF:F,FFFF,,::,:F::FF,,F:FF,:F:F:,FFF,,,F,,FF
@A00253:175:HYCNHDRXX:2:2101:15302:22200 2:N:0:TAAGGCGA+TATATCGC
GACTACCCGGGTATCTAATCCTGTTTGCTCCCCACGCTTTCGAGCCTCAGTGTCACTTACAGGCCAGAGAGCCGCTTTCGCCACCGGTGTTCCTCCATATATCTACGCATTTCACCGCTACACATGGAATTCCACTCTCATATCCTGCACTCAAGTCTACCAGTTTCCAATGCATACAATGGTTGAGCCACAGCCTTTTACACCACACTCAAGAAACCACCTGCGCTCGATAACCGCACAAGACATCATG
+
FFFFFF:FF,F:FFFFF:FFFFF:FFFFFF:F,FFFFFFFFFFFFFFFFFF:FFF,FFFFF,F,:FF,FFFFFFFFFFF,FF,:FFF,F,FFFFFF,:,,F:,FFF:FFF,F,FF,F,,F:FFF:F::FF:F,F:::F,,F,F,F,FFF:,F,,::,:FFFFF,FFFFF:F,F,FFF,,,:,FFFFFF::FFFF:,FFFF:,FF,,F:,,:,,FFF::,:F:FFF:,FF,F::,FFF,F:F,F,FFF:,,
@A00253:175:HYCNHDRXX:2:2101:5231:22232 2:N:0:TAAGGCGA+TAGAACGC
GACTACACGGGTATCTAATCCCTTTCGCTCCCCTGGCCTTCGTGCCTCCGCGTCAGTTAATGTCCTGGAACCCGCCTTCGCCACGAGTGTTCCTCTCGATATCTACGCATTTCACTGCTACACCGAGAAGTCCGGTTCCCCCTCCATAACTCTCGTCTCGCAGTATCTTGTGCCGTCCGCGGGGTGAGCCCGCGCCTTGCACACACGACTAACGAACCAGCCTACGCACGCTTTACGCCCATGGATACCG
+
FFFFFFFFFFFFFFFFF,FFFFF::FFFFFFFFFFFF:FFFFFFFFF:,,F::FFFFF:FFFFFF,FF:FFFFFFFFFFF,FFF::F,F:FFFFFFFFFFF,FFFFFFF:FFFFFF:FFFFF:FFFF:F,FFFF,::FFFFFFFFF,,FFFFF,F,,F::F:FFFFF,FFFFFFFF:::FFFF,,F:,FFFFFF:F,,:FF:FFFF,:::,FF:FF,F::FFFF:::,FFFFF,F::FF:,,,:,F,FFF
@A00253:175:HYCNHDRXX:2:2101:25229:22232 2:N:0:TAAGGCGA+TAGATCGC
GACTACACGGGTATCTAATCCTGTTTGCTCCCCACGCTTTCGTGCCTCAACGTCAGATATAGTTTGGTAAGCTGCCTTCGCAATCGGTGTTCTGTATGATCTCTAAGCATTTCACCGCTACACCATACATTCCGCCTACCGCAACTACTCTCTAGTCTCACAGTATTAGAGGCAGTTCCGGAGGTAAGCCCCGGGATTTCACCTCTAACTTATCAAACCGCCTACGCACCCTTTAAACCCTAGAAATCCG
+
F:FFFFFFFFFF,FFF,FFFFFF::FFFFFFFFFFFFFFFFFFFFFFFFFFF,FFFFFFFFFFFFFFFF:FFFFFFFFFFFF:FFFFFFFFFFFFFFFFFF:FFFFFFF:FFFFFFFFFFFFFFF:FFFFFFFFFFFFFFFFF:FFFFFFFFF,F:FF,FFFFF:F:,FFFF::FFFFFFFFF,F:FFFFFFFF:,,,::F:FFFFF,FF,FFFFFFFFFFFF:,FFFF:F::FF,,FFF,F,FFFFFFF
@A00253:175:HYCNHDRXX:2:2101:17246:22279 2:N:0:TAAGGCGA+TAGATCGC
GACTACTGGGGTATCTAATCCTGTTTGCTCCCCACGCTTTCGTGCCTGAGCGTCAGTTATGTCCCAGGAGGCTGCCTTCGCCATCGGTGTTCTTCCACATATCTACGCATTTCACTGCTACACGTGGAATTCCACCTCCCTCTGACACACTCTAGTCGAGCAGTCACATATGCCATTCCCGAGTTAAGCTCGGGGTTTTCTCATCTGTCTTACTCTTCCGCCTGCGCACCCTTTACGCCCCGGCATGCCG
+
FFFFFF:FFFFFFFF,:FFFFF:FF:F:FFFFFFFF:FFFFFFFFFFF:FFF,FFFF:FFFFFFFFF,FFFFFFFFFFFF:FF:FFFFFFFFFFFFFF,FFFFFFFFFFFF,FFFFFFFFFF:FFFFFFFFFFFFFFFFFFFFFFF:F,F:FFFF,:FF:F:,FFFFFFF,FFFFFFF:FF,:,,::,F:F:FF,:,F,F,,F:FFFF:FFFFFF,,F,,F,:F:,FFF,F:F:,F::FFF:,,,F,F,:
@A00253:175:HYCNHDRXX:2:2101:17960:22420 2:N:0:TAAGGCGA+TAGATCGC
GACTACAGGGGTATCTAATCCTGTTTGCTACCCACGCTTTCGTGCCTCAGCGTCAGTTAAAGCCCAGCAGGCCGCCTTCGCCACTGGTGTTCCTCCCCATCTCTACGCATTTCACCGCTACACGGGGAATTCCGCCTGCCTCTACTTCACTCAAGCTCTACAGTTTCAAATGCAGTTTATGGGTTGAGCCCATAGATTTCACATCAGACTAGCAAAGCCGCCTACGCACCCTTTACACCCAGTAAATCCG
+
FFFFFFFFFFFFFFFFFFFFFFFFF:FFFFFFFFFFFFFFFFFFFFFFFFFFFFFF::FFFFFFFFFFFFFFFF:FFFFFFFFFFFFFFFFFFFFFF:FFFFFFFFFFFFFFFFFFFFFFFFFFFFFFFFFFFFFFFFFFFFFFFFFFFFFFFF,FFFFFFFF:FFF,FFF:F,F:,F:F:F:FFFFFFFFF:FFFF:F:FFFFFF,:FF,,:F:FF:FFFFFFFFF,F:,:,,FF::FFF,,F,F:,F,
@A00253:175:HYCNHDRXX:2:2101:31675:22592 2:N:0:TAAGGCGA+TAGATCGC
GACTACCAGGGTATCTAATCCCTTTCGCTCCCCTGGCCTTCGTGCCTCAGCGTCAGTTAATGTCCAGGAACCCGCCTTCGCCACGAGTGTTCCTCTCGATATCTACGCATTTCACTGCTACACCGAGAATTCCGGTTCCCCCTCCATTACTCTAGTCTCGCAGTATCATGTGCCGTCCGCGGGTTGAGCCCGCGCCTTTCACACACGACTTACGAAACAGCCTACGCACGCTTTACGCCCAGTGATTCCG
+
FFFFFFFFFFFFFFFFFFFFFFFFFFFFFFFFFFFFFFFFFFFFFFFFFFFFFFFFFFFFFFFFFFFFF:FFFFFFFFFFFFFFFFFFFF:FFFFFFF::FFFFFF:FFFFFFFFFFFFFFFFFFFFFFFFFFFFFFFFFFFFFFF,F:,FFF:FFFFF:FFFFFFF,FFFFFFFFFFFFF:FF,:,FFF::FFFFFFFFFF:FFFF:FF:FF:FFFF:FFFF,FFFF::FFF,:F:FFFFFF:FFFFFF
@A00253:175:HYCNHDRXX:2:2101:23167:22795 2:N:0:TAAGGCGA+AAGATCGC
GACTACTCGGGTATCTAATCCTGTTCGCTCCCCACGCTTTCGAGCCTCAGCGTCAGTTACAGACCAGAGAGCCGCTTTCGCCACCGGTGTTCCTCCATATATCTACGCATTTCACCGCTACACATGGAATTCCACTCTCCCCTTCTGCACTCAAGTTTGACAGTTTCCAAAGCGAACTATGGTTGAGCCACAGCCTTTAACTTCAGACTTATCAAACCGCCTGCGCTCGCTTTACGCCCAATCAATCCGG
+
FFFFFFFFFFFF:FFFFFFFFFFFFFFFFFFFFFFFFFFFFFFFFFFFFFFFFFF:FFFFFFFFFFFFFFFFFFFFFFFFFFFFFFFFFFFFF:FFFF:FFFFFFFFFF:FFFFFFFFFFFFFFFFFFFF:FFFFFFFFFFFF,FFFFFFFFFFF:FFFFFFFFFFFFFFFF:,F:FF::FFFFFFF:FFFFFFFFF:F:F::FFF::,,FFFFFFFFFFFFFF:FFFFFF,FFFFFFF:F:FFF,FFFF
@A00253:175:HYCNHDRXX:2:2101:20564:22921 2:N:0:TAAGGCGA+TATATCGC
GACTACCAGGGTATCTAATCCTGTTCGCTCCCCACGCTTTCGAGCCTCAGCGTCAGTTACAGACCAGAGAGCCGCTTTCGCCACCGGTGTTCCTCCATATATCTACGCATTTCACCGCTACACATGGAATTCCACTCTCCCCTTCTGCACTCAAGTTTGACAGTTTCCAAAGCGAACTATGGTTGAGCCACAGCCTTTAACTTCAGACTTATCAAACCGCCTGCGCTCGCTATACGCCCAATAAATCCGG
+
FFFFFFFFFFF:FFFFFFFFFFFFFFFFFFFFFFFFFFFFFFFFFFFFFFFFFFFFFFFFFFFFFFF,FFFFFFFFFFFFFFFFFFFFFFFFFFFFFFFFFFFF:FFFFF,F:FFFFFFFFFFFFFFF,FFFFFFFFFFFFFFFFFFF::FFFFFFFF:FFFF,FFFFF:FFFF:FFFFFFFFF:FFFFFFFF:FFFFFFF,FFFFFFF:FFFFF,FFFFF,FFFFFFFFF,F:FFFF:F,F,FFF:F::
@A00253:175:HYCNHDRXX:2:2101:31937:22952 2:N:0:TAAGGCGA+TAGATCGC
GACTACCAGGGTATCTAATCCCTTTCGCTCCCCTGGCCTTCGTGCCTCAGCGTCAGTTAATGTCCAGGAACCCGCCTTCGCCACGAGTGTTCCTCTCGATATCTACGCATTTCACTGCTACACCGAGAATTCCGGTTCCCCCTCCAGTACTCTAGTCTCGCAGTATCATGTGCCGTCCGCGGGTTGAGCCCGCGCCTTTCACACACGACTTACGAAACAGCCTACGCACGCTTTACGCCCAGTGATTCCG
+
FFFFFFFFFFFFFFFFFFFFFFFF:FFFFFFFFFFFFFFFFFFFFFFFFFFFFFFFFFFFFFFFF:FFFFFFFFFFFFF:FFFFF:FFFFFFFFFFFFFFFFFFFFFFF,FFF,FFFFFFFFF:FFFFFFFFFFFFFFFFFFFFFF,FFFFFFFFFFFFFF:FFFFFF:FFFFFFFFFFFFF:FFFFFFFFFFFFFFFFFF::F:FF:FF,FFFF:FFFFFFFFF:F::FFFFFF:FFFFFFFFFFFFF:
@A00253:175:HYCNHDRXX:2:2101:8639:22968 2:N:0:TAAGGCGA+TATATCGC
GACTACCGGGGTATCTAATCCCTTTCGCTCCCCTGGCCTTCGTGCCTCAGCGTCAGTTAATGTCCAGGAACCCGCCTTCGCCACGAGTGTTCCTCTCGATATCTACGCATTTCACTGCTACACCGAGAATTCCGGTTCCCCCTCCATTACTCTAGTCTCGCAGTATCATGTGCAGTCCGCGGGTTGAGCCCGCGACTTTCACACACGACTTACGAAACAGCCTACGCACGCTATACGCCCAGTGATACCT
+
:FF:FFFFFF:FFF::F:FF:FFFFFFFFFFFFFFFFFFFFFFFFFFFFFF,FFF:FFFFFFFFFF::FFFFFFFFF:FFFF,F:FF,FFFFF,FFFFFFFFF,FFF::F,FFFFFFFFFFFF,FFF,FF:FF,,:F,F:FF,FFFFFF:FFFF,:FFFF:F,FF,FFF:FF,,:::F:,FFFFF,:F:FFFFF,FFFFF,FFFF,F:FFFFFF:FFFF,F,F,FF:,FF,F,FF,FFFF,F,F,F:FF,
@A00253:175:HYCNHDRXX:2:2101:16486:23030 2:N:0:TAAGGCGA+TAGATCGC
GACTACCAGGGTATCTAATCCTGTTTGCTCCCCACGCTTTCGCGCCTCAGCGTCAGTTAATGTCCAGCAAGCCGCCTTCGCCACTGGTGTTCCTCCTAATATCTACGCATTTCACCGCTACACTAGGAATTCCGCTTGCCTCTCCATCACTCAAGGGAGATAGTTTAAAATCCAGTTTATGGGTTAAGCCCATAGATTTCACATCTGACTTGACTCTCCGCCTACGCGCCCTATACACCCAGAAAATACT
+
FFFFFFFFFFFFFFF:FFFFFFFFFFFFFFFFFFFFFFFFFFFFFFFF,FFFFFFFFFFFFFFFFFFF:FFFFFFFFFF:FFF,FFFFFFFFFFFFFFFFFFFFFFFFF:FFFFFFFF:FFFFFFFFFFFFFFFFFFFF:FFFFFFFF,FFFFFF,FFFFFFF::F,FFF:,FF:FFF::F,,F:FF,FFF:FFFFFFFF,FF:,,FFFF,F,,,FFF,:FFFFF:,:F,FF,,,F,F,FFF,,,FF,F,
@A00253:175:HYCNHDRXX:2:2101:6460:23077 2:N:0:TAAGGCGA+TAGATCGC
GACTACCCGGGTATCTAATCCTGTTTGATACCCACACTTTCGAGCCTCAATGTCAGTTGCAGCTTAGCAGGCTGCCTTCGCAATCGGAGTTCTTCGTGATATCTAAGCATTTCACAGCTACACCACGAATTCCGCCTGCCTCAACTGCACTCAAGACATCCAGTATCAACTGCAATTTTACGGTTGTGCCGCAAACTAGCACTACTGACTTATACATCCAACGACGCTCCCTTTAAACCCACTAAATCGG
+
FFFFFFFF:FFFFFFFFFFFFFFFFFFFFFFFFFFFFFFFFF:F:FFFFFFFFFFF:FFFFFFFF:F:F:FFFFFFFFFF,FFFFFF,FFFF:FFFFFFFFFFF:FFF,FFFF,F,FFFFF:F,:FFFFFFFFFF:F:FFFF:FFFFF:FFF,FF:,FFFFFFF,:FFF:FF:F:FFFF:F:FFFF:FFF,F,F:F:,,:FF,F,F:,F::F,:F:FF:,F:,,:,F,F:F,:F,,,F,F:,F:,FFF,F
@A00253:175:HYCNHDRXX:2:2101:3034:23093 2:N:0:TAAGGCGA+GAGATCGC
GACTACTCGGGTATCTAATCCTGTTTGCTCCCCATGCTTTCGTGCCTCAGCGTCAGTTAAAGCCCAGCAGGCCGCCTTCGCCACTGGTGTTCCTCCGAATATCTACGCATTCCACCGCTACACTCGGAATTCCGCCTCCCTCTACGGCACTCAAGATAAACAGGTTGAGATGAAGTCTCTCAGTTAAGCACTGAGTGTGGGCATCTCAGTGGAGTACCCGGCTGGGCCCCCGTAACAGCCAGGAACGCGG
+
:FFFFF:F,FFF:FFFFFFFFF:F,FFF,FFFFF,:FFFFFFF:FFFF::FF,FF:FFFFFFFFF,,F,FFFFFFFF,FFF:,FF:F,FFFF:FFFFFF,,,FFF:FFF,F::,FF:FFFF,F,FFF::,,F:FFF,,::,,:F,,,FFFFF:,FFFFFFF,,,,:,FF,,F,,,F:FFF,::F:,,F,,F,,F,:FF,,,:,,,FF,,FFF,,:,F,:F,:,,,F,,F,,,F,F,:,:::FF::,,F,F
@A00253:175:HYCNHDRXX:2:2101:9688:23187 2:N:0:TAAGGCGA+TATATCGC
GACTACTCGGGTATCTAATCCTGTTTGCTCCCCACGCTTTCGCGCCTCAGCGTCAGTTACTGTCCAGCAATCCGCCTTCGCCACTGGTGTTCCTCCGTATATCTACGCATTTCACCGCTACACACGGAATTCCGATTGCCTCTCCAGCACTCAAGAAAAACAGTTTCAAATGCAGGAAATGGGTTTAGCCCAAAGTTTTCACATCTCACTTGCCTACCCGCATAAACGACCTATAGACCCAGATACTCCA
+
FFFF:FFFFFFFFFFFFFF:FFFF,,FFFFFFFFFF:FFF::FFFFFFF:FFFF:FF:FFFFFFFF:FFF:F:FFFFFFF:,:FFFFFFFFFFFFFFFF,FFFFFFFF,F:FFFFF:FFFFFFFFF:FFFFF,FFF,FF:F,FFFFFFFF,:FFFFF:FF,,F,,,F,FF,F:::,,:FF,FFFF,F,FF,F:F,,FFF:F,F,:,,F,F,F:FF,,FF,F,F,,F,F,F:::FF,:FF,,,:,F,FFF:
@A00253:175:HYCNHDRXX:2:2101:17390:23218 2:N:0:TAAGGCGA+TAGATCGC
GACTACTCGGGTATCTAATCCTGTTTGCTACCCACGCTTTCGTGCCTCAGCGTCAGTTAAAGCCCAGCAGGCCGCCTTCGCCACTGGTGTTCCTCCTAATATCTACGCATTTCACCGCTACACTAGGAATTCCGCTTACCTCTCCGGCACTCAAGACTAACAGTTTCCAATGCAGTCCAGGGGTTGAGCCCCCGCCTTTCACATCAGACATTACAGTCCGTCTACGCTACCTTTACAACCAGTAAATCCG
+
FFFFFFFFFFFF:FFFFFFFFFFFFFFFFFFFFFFFFFFFFFFFFFFFFFFFFFFFFFFFFFFFFFFFFFFFFFFFF,FFFFFFFFFFFFFFFFFFFFFFFFFF:FFFFF::FF:,FFFFFFFFFF:FFF::F:FF,:F:FFFF::F,FFFF,F:F,:FF,FFFF::FFF,FFFFF,FFFF:FFFF:F:FF:FFFFFF,FF:::FF::F:F,,F::FF,FFF,FF:FF,F,,:,:FF,FF,,,F:F::,F
@A00253:175:HYCNHDRXX:2:2101:17282:23249 2:N:0:TAAGGCGA+TAGATCGC
GACTACTCGGGTATCTAATCCTGTTTGCTACCCACGCTTTCGTGCCTCAGCGTCAGTTAAAGCCCAGCAGGCCGCCTTCGCCACTGGTGTTCCTCCTAATATCTACGCATTTCACCGCTACACTAGGAATTCCGCTTACCTCTCCGGCACTCAAGACTAACAGTTTCCAATGCAGTCCAGGGGTTGAGCCCCCGCCTTTCACATCAGACTTGCCAGTCCGTCTACGCTCCCTTTACACCCAGTAAATCCG
+
FFFFFFFFFFFFFFFFFFFFFFFFFFFFFFFFFFFFFFFFFFFFFFFFFFFFFFFFFFFFFFFFFF:FFFFFFFFFFFFFFFFFFFFFFFFFFFFFFFFFFFFFFFFFFF:FFFFFFFFFFFFFFFFF,FFFFFFFFFFF:FFFFFFFFF:F:FF:FFFFFFFF,:FF:FFFFFFFFFFFFF::FFFFFFF:FFFF:FFFFFFFFFFFFFFFFF:F:F:FFF:FFFFFFFFFFF,FFFFFFFFFFFFFFF
@A00253:175:HYCNHDRXX:2:2101:28447:23328 2:N:0:TAAGGCGA+TAGATCGC
GACTACCGGGGTATCTAATCCCTTTCGCTCCCCTGGCCTTCGTGCCTCAGCGTCAGTTAATGTCCAGGAACCCGCCTTCGCCACGAGTGTTCCTCTCGATATCTACGCATTTCACTGCTACACCGAGAATTCCGGTTCCCCCTCCATTACTCTAGTCTCGCAGTATCATGTGCCGTCCGCGGGTTGAGCCCGCGCCTTTCACACACGACTTACCAAACAGCCTACGCACGCTTTACGCCCAGTGATTCCG
+
FFFFFFFFFFFFFFFFFFFFFFFFFFFFFFFFFFFFFFFFFFFFFFFFFFFFFFFFFFFFFFFFFFFFFFFFFFFFFFFFFFF:FFFFF:FFFFFFFFFFFFFFFFFFF:FFFFFFFFF:FFFFFFFFFFFFFFF:FFFFFF:FFF:FF:FFFF:FFFFFFFFFFFFFFFFFFF:FFFFFFFFFFFFFFFFFF:FFFFFFFFFFFFF:F,FFF,F::FFF:FFFFF,FFFF,FFFF,,FFFFFF:FFFF,
@A00253:175:HYCNHDRXX:2:2101:27082:23500 2:N:0:TAAGGCGA+TAGATCGC
GACTACCGGGGTATCTAATCCTGTTTGATACCCACACTTTCGAGCATCAGTGTCAGTTGCAGTCTAGTGAGCTGCCTTCGCAATCGGAGTTCTTCGTGATATCTAAGCATTTCACCGCTACACCACGAATTCCGCCCACCTCTACTGTACTCAAGACTGCCAGTTTCAACTGCAATTTTACGGTTGAGCCGCAAACTTTCACAACTGACTTAAACATCCATCTACCCTCCCTTTAAACCCATAAATTCCG
+
FFFFFFFFFFFFFFFFFFFFFFFFFFFFFFFFFFFFFFFFFFFFFFFFFFFFFFFFF:FFFFFFFF:FFFFFFFFFFFF:FFFFFFFFFFFFFFFFFF:FFFFFFFFFFF::FFFFFFF:FFFFFFFFFFFFFFFFFFF:FFFFFFFFFFFFFFFFFFFFFFFF::F:FFFFFFFF:FFF:FFFF,FFF:F,FFF,FF,FFF:,FFF:,F,::F:FF::F:F:F,,FFFF:F:F::FFFFF,,,F:,:F:
@A00253:175:HYCNHDRXX:2:2101:23854:23516 2:N:0:TAAGGCGA+AAGATCGC
GACTACCCGGGTATCTAATCCTGTTTGCTCCCCACGCTTTCGCGCCTCACCGTCAGTTGCCGTCCCGTTATCCGCCTTCGCCACTGGTGTTCTTCCTTATATCTACGCATTTCACCGCTACACAAGGAATTCCGATAACCTCTCCGGTACTCAAGACCTACAGTTTCAAATGCAGTTTGGAGGTTAATCCTCCAGAGTTCACATCTGACTAGCCGGCCCGGCTGCACGCCCTGTACACCCAGTAAATCCG
+
FFFFFFFFFFFFFFFFFFFFFFFFFFFFFFFFFFFFFFFFFFFFFFFFFFFFFF,FFFFFFFFFF,FFFFFFFFFFFFFFFFFFFFFFFFFFFFF:,::FFFFFFFFFFFFFFFFFFFFFFFFFFFFF:FFFF:FFF:FFFFFFFFFFFFFFFFFFFFFFF,FFFFFFFFFFF:FFFF,FFFFFFFF,FFFFF,::,::FFFFFF:F,FF,F:FF,FF:FFFFFF,::FF::,:FFFFFFFF,::FFF,F
@A00253:175:HYCNHDRXX:2:2101:3441:23610 2:N:0:TAAGGCGA+TACATCGC
GACTACCGGGGTATCTAATCCCTTTCGCTCCCCTGGCCTTCGTGCCTCAGCGTCAGTTAATGTCCAGGAACCCGCCTTCGCCACGAGTGTTCCTCTCGATATCTACGCATTTCACTGCTACACCGAGAATTCCGGTTCCCCCTCCATTACTCTGGTCACGCAGTATCATGTGCCGTCCGCGGGTTGAGCCCGCGCCATTCACACACGACTTACGAAACAGCCTACGCACGCTTTACGCCCCGTGATTCCG
+
FFFFFFFFFFFFFFFF::FFFFFFFFFFFFFFFFFFFFFFFFFFFFFFFFFF:FFFFFFFFFFFFFFFFFFFFFFF,FFFFFFFFFFFFF,FFFFFFFFF,F,:FFFFF,FF:FFFFFFFFFFFFFFF:,,FFFF,FFF:FF,FF,FFFFF:FFF,:,,,FFF,:F:FFFF,FFFFFFFFFFF:FF,FFFFFFFFF,,,FFFFF:::F,:F::FFFFFFFFFFFF:FFFFF,,FF,F:F:,F,,,,:F:F
@A00253:175:HYCNHDRXX:2:2101:29704:23688 2:N:0:TAAGGCGA+TAGAACGC
GACTACCGGGGTATCTAATCCTGTTTGCTACCCACGCTTTCGTGCCTCAGCGTCAGTTAAAGCCCAGCAGGCCGCCTTCGCCACTGGTGTTCCTCCCCATCTCTACGCATATCACCGCTACACGGGGAATTCCGCCTGCCTCTCCATCACTCAAGGGAGATAGTTTCAAATGCAGTATATGGGTTAAGCCCATAGAGTTCACAACTGACTAGTCTCTCCGCCAACGCGCCCTAAACACCCAGAAAATCCC
+
FFF::FF,:F,:FFFFFFF:FF:FF:FFF:FFF:FFFFFFF:F,FF:FFFF,FFFFFFFF:FFFF:,FFFFF::F,:FF,FFFF,F:,F,FFFFFFF:::FF:FF:FF:F:,FFFFF::,FFF,FFF,F:FFFFFFF:FF,FFFFFFFFF,FFF,F:FF:FFFFFFFFFFF,,:F,,,,,,F:F:F:FFF:::FF:,,FFFF:FF,FFF::FFFFFFFFFF:,FFF,:FF:::FF:FFFFFFF,F:FF,:
@A00253:175:HYCNHDRXX:2:2101:12355:23891 2:N:0:TAAGGCGA+TAGATAGC
GACTACTGGGGTATCTAATCCTGTTTGCTACCCACGCTTTCGTGCCTCAGCGTCAGTTAAAGCCCAGCAGGCCGCCTTCGCCACTGGTGTTCCTCCTAATATCTACGCATTTCACCGCTACACTAGGAATTCCGCCTGCCTCTCCGATACTCAAGAAGAACAGATTCAATACCAATTTATGTGTAAAGCCCAAAGAATTCACATAAAACTTTATCTCACACCTACACGCCAAATACACACACTAAATACG
+
FFFFFFFFFFFFFF:FFF::FFFFFFFFFFFFFF:FFFFFFFF:FF:FF:FFFFFFFFFFFFFF:FFFFFFFF:FFFFF:FFFFF:FFFFFFF:FFFFFFFFF:FF:FFF,FFFFFF,FFFFF:F:,FF,FF,F::,:,,:FF:F,FFFF,,FFF,F,FFFF,,F,FF:,,,:,F::F,F:,,F,:F::,FF,F:F:::,,:::,F,:,:,,,,,,FFF,:,,,::,,,,,,,FF,FFF,,F:FFF,,,,
@A00253:175:HYCNHDRXX:2:2101:25328:23907 2:N:0:TAAGGCGA+TAGATCCC
GACTACTGGGGTATCTAATCCTGTTTGCTCCCCACGCTTTCGAGCCTCAACGTCAGTTACAGTCCAGTAAGCCGCCTTCGCCACTGGTGTTCCTCCTAATATCTACGCATTTCACCGCTACACTAGGAATTCCACTTACCTCTCCTGCACTCTAGTTCTACAGTTTCCAAAGCAGTCCCGGGGTTAAGCCCCGGGCTTTCACTTCAGACTTGCAAAACCGTCTACGCTCCCTGTACACCCAGTAAATCCG
+
:FFFFFFFFFFFFFFFFFFFFFFFFFFFFFFFFFFFFFFFFFFFFFFFF,FFFFFFFFFFFFFFFF:FF:FFFFFFFFFFF:FF:FFFFF:FFFFFFFFFFFF,FFFFFFFFFFFFFFFFFFFF,F:F,FFF,FFFFF:FFF:F:FF:FF,,:FFFFF,FFFFFFFFFFFFFFF:FF:FFFFF:F,F,FFFFFFFFFFFFFFF,FFF:FFFFFFF:,FFFFF:FF,FFFFFF,:FFF:FF,FFF:,::F:
@A00253:175:HYCNHDRXX:2:2101:7256:24048 2:N:0:TAAGGCGA+TAGATCGC
GACTACTAGGGTATCTAATCCCTTTCGCTCCCCTGGCCTTCGTGCCTCAGCGTCAGTTAATGTCCAGGAACCCGCCTTCGCCACGAGTGTTCCTCTCGATATCTACGCATTTCACTGCTACACCGAGAATTCCGGTTCCCCCTCCAGTACTCTAGTCTCGCCGTATCATGTGCCGTCCGCGGGTTGAGCCCGCGCCTTTCACACACGACTTACGAAACAGCCTACGCACGCGTTACGCCCAGTGAGTCGG
+
FFFFFFFFFFFF:FFFFFFF,FFFFFFFFFFFFFFFFFFFFF:FFFFFFFFFFFFFFFFFFFFFFFFFFFFFFFFF:FFFFFFFFFF:F::FFFFF:,F:FFFFFFFFFF,FFFFF:,FFFFFFFFFFFFFFF,FF,FF:FF:FFF,:FFFFFFFF,FFF,,FFFFFF,FFFFFFFFF:FFFFFF:FFF:FF:FF:,,FFFFFF:FFFFF,FFF:,FFFF,F::FFFFFFF,:FFFFFFF,,FF::FF,F
@A00253:175:HYCNHDRXX:2:2101:32099:24048 2:N:0:TAAGGCGA+TAGATCGC
GACTACCGGGGTATCTAATCCTGTTTGCTACCCACGCTTTCGTGCCTCAGCGTCAGTTAAAGCCCAGCAGGCCGCCTTCGCCACTGGTGTTCCTCCCCATCTCTACGCATTTCACCGCTACACGGGGAATTCCGCCTGCCTCTACTTCACTCAAGCTCTACAGTTTCAAATGCAGTTTATGGGTTGAGCCCATAGATTTCACATCTGACTTGACTTCCCGGCTACACGCCCTTTACACCCCGAAAAACCG
+
F:FFFFFFFFFFFFFFFFFFFFFFFFFFFFFFFFFFFFF:FFFFFFFFFFFFFFFFFFFF,FFFFFFFFF:FFFFF,FFFFFFFFFF:FFF:FFFF:FFFFFFFFF,FFFF:FFFFFFFFFFFF:FFFFFFFFFFF:FFFFFFFFFFF,FFFFFFFFFFFF:FFFFFF:FFFFFF:FFFFFFFFF,:FFFF:FF:FF:FFF,:FF:,,F:F,,F:F:F::,:F:FFFFFFFF,:F,F,F,,F,,F:,FF:
@A00253:175:HYCNHDRXX:2:2101:26458:24111 2:N:0:TAAGGCGA+TAGATCGC
GACTACCGGGGTATCTAATCCCTTTCGCTCCCCTGGCCTTCGTGCCTCAGCGTCAGTTAATGTCCAGGAACCCGCCTTCGCCACGAGTGTTCCTCTCGATATCTGCGCATTCCACCGCTACACCGGGTGTTCCACCCTCCCCTACCGGACCCAAGCCGCGGAGGTTCCGGGGGCTTCGGGGGGTTGAGCCCCCCGCTTCGACCCCCGGCCTGCCGGGCCGCCTACGCGCGCTTTACGCCCCATGAATCCG
+
FFFFFFFFFFFFFFFF:FFFFFFFFFFFFFFFFFFFFFFFFFFFFF:FFFFFFFFFF:FFFFFFFFFFFFFFFFFFF:FFFFFFFFF:FFF:FFFFFFFFFFFFFFFFF:FFFFFFFFFFFFFF:,FF:FFFFFFFFFFFFFFFFFFFFFFFFFFFFFFFFF:FFFFFFFF:FFFFFF:FF:F,FFFFFFFFF:F:F:F:F:FFFFFFFF:FF:FFF:FF:,F:FF:FF:FFFFFFFFFF:FF,,:FFFF
@A00253:175:HYCNHDRXX:2:2101:21160:24236 2:N:0:TAAGGCGA+TAGATAGC
GACTACACGGGTATCTAATCCTATTTGCTCCCCACGCTTTCGGGACTGAGCGTCAGTTATGCGCCAGATCGTCGCCTTCGCCACTGGTGTTCCTCCATATCTCTACGCATTTCACCGCTACACATGGAATTCCTCGATCCTCTCACACACTCAAGCTCAACGGATTCCATGGCTTACCGAATTTAAGCATCGATCTTTCACCCAAGAGCGTTCGTGTCGCGTGAGCCGGGTGTATGCCGGAGAATGCGGG
+
FFFF,FFFFFFFFFFFFFF,FFFFFFFFFFFFFFFFFFFFFFFFFFF:FFFF::FF:FF:FFFFFF,FFFF::FFFFFF,F:FFF,F,FF:,FFFFFF:,,FFFFFF:FFFFFF:FFFF:FFFF:FF:,:FFF,F,:FFFFFFFFF,F:FFF,FFFF:,F,FF,FF:,F,F:FFF:F,FFF,F,F:,F,:,F::F,F,FF,,,:,F,,:,F,,FFF:F:,,:F,,,:F,,FFF,:FF::,,,::,,F:FF
@A00253:175:HYCNHDRXX:2:2101:18864:24330 2:N:0:TAAGGCGA+TAGATCGC
GACTACTAGGGTATCTAATCCTGTTTGCTACCCACGCTTTCGTGCCTCAGCGTCAGTTAAAGCCCAGCAGGCCGCCTTCGCCACTGGTGTTCCTCCCCATCTCTACGCATTTCACCGCTACACGGGGAATTCCGCCTGCCTCTACTTCACTCAAGGGAAACAGTTACAATGGCAGTCGATGAGTTAAGCCCATCGTTTTCACCACTGACTTGCTTCTCCGCCTGCGCTCCCTATACACCCAGTAATACCG
+
FFFFFFFFFFF:FFFFFFFFFFFFFFFFFFFFFFFFFFFFFFFFFFFFFFFFFF:FFFFFFFFFF:FFFFFFFFFFF:FFFFFF:FFFFFFFFFFFFFFFFFFFFFFFFFFFFFFF:FFFFFFFFFFF:FFFFFFFFFFFFFFFFF,FFF,FFFFFF,FFFFFFF,FFFF:FFFFF:FFFFFFFFFF:FFF:FF:F,FF,,:F:F,F,FFFFFF::F:F:FFFFFFFFFFFF,,FFFFFFFF:,F,,:FF
@A00253:175:HYCNHDRXX:2:2101:21938:24330 2:N:0:TAAGGCGA+TAGATCGC
GACTACACGGGTATCTAATCCTGTTTGCTCCCCACGCTTTCGTGCCTGAGCGTCAGTTATGTCCCAGGAGGCTGCCTTCGCCATCGGTGTTCTACCACCTATCTACGCATTTCACTGCTACACGTGGAAATCCACCTCCCTCTCACACTCTCTAGACGAGGAGTCACATATGCCTTACCCGTGTTAAGCTCGGGGGTTGCAGCTCTGTGTGTCTGAACCGCCGGCGCAGGCGGGACGCCCAGTCTAGCCG
+
:FFFFFFFF:FFFFFFFFFFFFF,FFFFFFFFFFF:FFF:FFFFFFFFFFF::FFFFFF:FFFFFFFFFFF:F:FFF:FFFFFFFFFFFFFFF,FF::,F::F,FFFFF:FFF:FF:FF,FFFF:,:F::F:FFF,FFFFFFF,F,,F,F,FFF:,F,:F,:F:F,,FFF,F:F:,,,FFF,FFF:,FFF::F:F,,F:,:,,,,,F,F,,:,:,F:,,F:FFF,F::,F::,F:FFF,F:F,,F::F,F
@A00253:175:HYCNHDRXX:2:2101:1877:24533 2:N:0:TAAGGCGA+TAGATCGC
GACTACCCGGGTATCTAATCCTGTTTGCTCCCCACGCTTTCGTGCCTCAACGTCAGATATAGTTTGGTAAGCAGCCTTCGCAATCGGTGTTCTGTATGATCTCTAAGCATTTCACCGCTACACCATACATTCCGCCTACCGCAACTCCTCTCTAGTCTAACAGTATTAGAGGCCGTTCCGGAGTTAAGCCCCGCGAGTTCACCTCTAACTAAGAAAACCGCCTACGCACCCTATCAACCCAATACAACAG
+
F:FFFFFFFFFFFFF,:FFF,,F:FFFFFFFF,FFFFFFFF,,:FFFF:FFF,FF:FF:FF,,FFFFFF:FF,:FFF:FF:FF:,FFF:FFFFF:F:FF,F:F,FFFF:,::FFFF:FF,FFF::,F:,F,F,,FF,:FF:FFF:F,,,FF:,,FFFF,,FFFFFFF:FFFFF,FFFFFF:,::,:F,FFFF,:FF,:,F:F,,F:,,F,FF,,,F:FFFFFF:,,FFFF::,,,FF:F:F:,::F,F,,
@A00253:175:HYCNHDRXX:2:2101:26259:24768 2:N:0:TAAGGCGA+TAGATCGC
GACTACTCGGGTATCTAATCCTGTTTGATACCCACACTTTCGAGCATCAGCGTCAGTTACAATCCAGTAAGCTGCCTTCGCAATCGGAGTTCTTCGTGATATCTAAGCATTTCACCGCTACACCACGAATTCCGCCTACCTCTACTGTACTCAAGACTGCCAGTTACAACTGCAATTTTACGGTTGAGCCGCAAACTTTCACAACTGACTTAACAATCCACCTACGCTCCCTTTGAACCCTATAAGTCCG
+
FFFFFFFF:FFFFFFFFFFFFFFFFFFFFFFFFFFFFFFFFFFFFFFFFFFFFFFFFFFFF,FFF:F:FFFFFFFFFFFFFFFFFFFFFFFFFFFFFFFF,:FF:FFFFFFFFFFFFFFFFFFFFFFF,FFFFF:FFFF:FFFFFFF,FFFF:FFFFFFFFFFFF,F:FFF:FF,FF:FF:,:FFFFF:F::FFFFF::F::FFFF:FFFF:,F:FFF,FFF,,,:FFF,FFF:,FF,F,,,F,F,,,FF
@A00253:175:HYCNHDRXX:2:2101:28664:24768 2:N:0:TAAGGCGA+TAGATCGC
GACTACTGGGGTATCTAATCCTGTTCGCTACCCACGCTCTCGCGCATCAGCGTCAGAACGAGCCTGGGAAGCTGCCTTCGCTATCGGGGTTCCAAGTGATATCTATGCATTTCACCGCTACTTCACTTGTTCCGCCTCCCTCGTCTCGTCTCCAGGGCGCCAGTTTCAACGGCGTGCTACAGTTTAGCTGCAGTCTTTTACCGCTGACTTGACGTCCCGCCTACGCGCCCTTTAAACCCAATAAATCCGG
+
FFFFFFFFFFFFFFFFFFFFFFFFFFFFFFFFFFFFFFFFFFFFFFFF::FFFFFFFFFFFFFFFFFFFFFFFFFFFFFFFFFFF:FFFF:FFFFFFFF,FFFFFFFFFFFFFFFFFFFFFFFFFFFFFFFFFFFFFFFFFFFFF:FFFFFF:FFFFF:FFFFFFFFFFFFFFFFFFFFFFFFF:FFFFFF::FFF:,FFFFFFFFFFFFFFF,FF:FFF:F::F::FFFFF,F,,FF:FFF,FFFFFFF
@A00253:175:HYCNHDRXX:2:2101:25997:24846 2:N:0:TAAGGCGA+TAGATCGC
GACTACACGGGTATCTAATCCTGTTTGCTCCCCACGCTTTCGCGCCTCACCGTCAGTTGTCGTCCAGCAATCCGCCTTCGCCACTGGTGTTCCTCCTAATATCTACGCATTTCACCGCTACACTCGGAATTCCGATTGCCTCTCCGATACTCAAGAAAAGTAGTTTCAAATGCAGTTCACGAGTTAAGCCCGTGGATTGCACATCTGACTTGCATTCCCGGCTCCACGCCCTGTCAACCCAGAAAATCCG
+
FFFFFFFFFFFFFFFFFF:FFFFFFFFFFFFFFFFFFFFFFFFFFFFFFFFFFFFFFFFFFFFFFFFFFFFFFFFFFFFFFFFFFFFFFFFFFFFFFFFFFFFFFFFF:FFFFFFFFFFFFFF:,F,F:F:FFFF,FF:FFFFFF,FFFFF,FF:::FF,FFFFFFF:F,FF:FFFFFFFFFFFF:,,:FFF,:F,:F:FFF:FFFFF:FF,F,:FFFFFFFF,F:F,FFFF:F:,:FF:F::,FF:FF:
@A00253:175:HYCNHDRXX:2:2101:23565:25081 2:N:0:TAAGGCGA+TAGATCGC
GACTACTGGGGTATCTAATCCTGTTTGCTCCCCACGCTTTCGCGCCTCACCGTCAGTTGTCGTCCAGCAATCCGCCTTCGCCCCTGGGGTTCCTCCTCATATCTACTCATTCCACCGTTACTCCGGGAATTCCAGTCTCCCCGACCGCTCTCCAGCCCGCCCGTACCCGGCGCAGAGCCCCCGTTAAGCGATGGAGTGTCTCACCGGACGCGGCGAACCGCCTCCGAGCCCTTTCGGCCCACTCAGTGCG
+
FFFFFFFFFFF,FFFFFFFFFF:FFFFFFFFFFFFFFFF:FFFFFFFFF:F:FFFFFFF:FFFFFFFFFFFFFFFFFFFF:F,FFF,,FFF,FFF,F,:FF,FFFF,F:FF:FFFF:FFF:,F,FFFFF,FFFFF,FFF:FF,F,FF::FFFF:FFFF:,,,FFF,FFFFF:FF:F,FF,FF::F:FFFF,FF:F,F,,::F:,FFF::F:F,FF,F,:FFF:F,F,FF,F,FF,FF,F,F:FF:F:,F,
@A00253:175:HYCNHDRXX:2:2101:11822:25128 2:N:0:TAAGGCGA+TAGATAGC
GACTACTAGGGTATCTAATCCCTTTCGCTCCCCTGGCCTTCGTGCCTCAGCGTCAGTTAATGACCAGGAACCCGCCTTCGCCACGAGTGTTCAGCTCGATATCTACGCATTTCACTGCTACACCGAGAAATCCGGTTCCCCCACCATTACTCTATTCTCGCAGTATCTTGTTCCGTCCGGGGTGTGAGCCTGCGCCGTTCACACACGACTGACGAAACAGCCTACGAACCCATTACGCCGAGGGCGGCCT
+
FFFFFFFFFFFFFFFFFFFFFFFFFF:FFFFFFFFFF,F,FFFFFFFFFFFFFF,FF:F,FF,F:FFFFFFF,,FF:FFFFF,FFF,FFFF,,,F,:F,F,FF:,FFFF,:,F,F:FFF,FFFFF::FF,FFFF,F,FFF,,:FFF:FFFFF:,,:F:FF:F:::,F:,F:,F::FF,F,,F:,FF,F:F,F,,:FF:,F,:F::FFF,F,,,,FF::,:F,F,,:F:,,,,F,F:F:F,F,,,,,F:F,
@A00253:175:HYCNHDRXX:2:2101:8811:25300 2:N:0:TAAGGCGA+TAGATCGC
GACTACCGGGGTATCTAATCCTGTTTGATACCCACACTTTCGAGCCTCAATGTCAGTTGCAGCTTAGCCGGCTGCCTTCGCAATCGGAGTTCTTCGTGATATCTAAGCATTTCACCGCTACACCACGAATTCCGCCTGCCTCAACTGCACTCAAGACATCCAGTATCAACTGCAATTTTACGGTTGAGCCGCCAACGTGCACATCAGACTTTAACAGCCATCTACGCTCACTTTAAACCCAAGAAAGCCG
+
FFFFFFFFFFFFFFFFFFFFFFFFFFF:FFFFFFFFFF,FFFFFFFFF:FF:FFFFFFFFFFFF:FF:,F:FF:FF:FFFFF:FF:FFFF:FF,FF:FFF:,FFF:,F,FFFFFFFFF,FF,,FFFFFFFFFFFFFFFF,,FFFF:FFFFFFF::F,::FFFFFFF:::::F:,,F::FF,FF,F:F::FFF:,,F,F,F,:,,,F:FFFF,,F,F,,F,:FFFF:F:F,,FF,F,F,FF:FFFFFF,FF
@A00253:175:HYCNHDRXX:2:2101:20518:25473 2:N:0:TAAGGCGA+TAGATCGC
GACTACAGGGGTATCTAATCCTGTTTGCTCCCCACGCTTTCGAGCCTCAGCGTCAGTTATCGTCCAGTAAGCCGCCTTCGCCACTGGTGTTCCTCCTAATATCTACGCATTTCACCGCTACACTAGGAATTCCGCTTACCCCTCCGACACTCTAGTCTCGCAGTATCATGTGCCGACCGCGGGTTGAGCCCGCGCCAGTCACACACGACTTACGAAACAGCCTACGCACGCATTACGCCCAGAGATTCCG
+
FFFFFFFFFFFFFF:FFFFFFF:F:FFFFFFFFFFFFFF:FFFFFFFFFFFF,FF::FF:FFFFFFFFFFFFFFFFFFFFFF,FFFF:FFFFFFF,FF,FF:FFFFF:F:FFFFF::FFFFFFFFFFF:F,FF::F:F:FFF,FF:FFFF,:F:F::FFFFFFFFFFF:FFF:FF:FFFFFF,:FFF,FF,,FFF:,,FFFF,FFFFF:FFF:F,F:FFFFFFFF::FFFFF:FFFFFFF:F,,,F:,FF
@A00253:175:HYCNHDRXX:2:2101:9706:25817 2:N:0:TAAGGCGA+TAGATCGC
GACTACTCGGGTATCTAATCCTGTTTGATACCCACACTTTCGAGCATCAGCGTCAGTTACAATCCAGTAAGCTGCCTTCGCAATCGGAGTTCTTCGTGCTATCTAAGCATTTCACCGCTACACCCCGAATGCCGCCTACCTCTGTTGCCCGCAAGGTCGCCAGTATCAACTGCAATTTTACGGGTGGGCCGCAAACTGTCACAACTGACTTAGCACCCCGCCGGCGCGGCCGGGCAACGCGCTCAGTCCG
+
FFFFFFFFFFFFFFFFFFFFFFF:FFF,FFFFFFFFFFFFFFFFFFFFF:FFFFFFFFFFF,FFFFFFF:FFFFFFFFFFFFFFFFFFFFFFFFFFFF,:,FF::FF,:,,FF,FFFF:F,:F,,FF,,F,FF:F,F,::FFF:,FFF,F,F,FFF,FFFFFF:,:F::FF,,F,FF,:,:F:,FF,F,:FF,,,:,,,,,,,FFF:,,,:F,,,F,:F::FF,FFF,:F:F,:,,:,,F,,F,,,F:,:
@A00253:175:HYCNHDRXX:2:2101:6325:25848 2:N:0:TAAGGCGA+TAGATCGC
GACTACTCGGGTATCTAATCCCTTTCGCTCCCCTGGCCTTCGTGCCTCAGCGTCAGTTAATGTCCAGGAACCCGCCTTCGCCACGAGTGTTCCTCTCGATATCTACGCATTTCACTGCTACACCGAGAATTCCGGTTCCCCCTCCATTACGCTAGTCTCGCAGTATCATGTGCCGTCCGCGGGTTGAGCCCGCGCGTGTCACACACGACGGTCGAAACAGCCGACGCTCGCGGTACCCCCAGTGAGTCCG
+
:FFFFFFFFF:F::F,FF:FF::FFFFFFFFFF::FFF:FFFFFFFFFFFF:,FFFFFFFFFFFFFFFFFFFFFFFFFFF:FFFFFFFFFFFFF:FFFFFFF:FFFFF::FFFFF:FFFFFFF:FFFF,FFFF:FFFFFFFF,FFFFFFF,:F:FFFFFFFFFFFF:,FF:F:FFF,F,FFFFFFF,,F:::FFF,,,FFFF:F:FFFF,,,::FF,:,FF:,F:FF,F,F,,FFF,F::F,FFFFFFFF
@A00253:175:HYCNHDRXX:2:2101:20211:25880 2:N:0:TAAGGCGA+TAGATCGC
GACTACAGGGGTATCTAATCCTGTTTGCTCCCCACGCTTTCGAGCCTCAGCGTCAGTTATCGTCCAGTAAGCCGCCTTCGCCACTGGTGTTCCTCCTAATATCTACGCATTTCACCGCTACACTAGGACTTCCGCTTACCCCTCCGACACTCTAGTCTCGCAGTATCATGTGCCGTCCGCGGGTTGAGCCCGCGCCTTTCACACACGACTTACGAAACAGCCTACGCCCGCTTTACGCCCCGTGATTCCG
+
FFFFFFFFFFFFFFFFFFFFFFFFFFFFFFFFFFFFFFFFFFFFFFFFFFFFFFFF:FFFFFFFFFFFFFFFFFFFFFFFFFFFFFFFF,FFFFFFFFFFFFFFFFFFFFFFFFFFFFFFFFFFFFFF,FFFFFFFFFFFFFFFF:FFFF,FF,FFFFFF:,FFFFFFFFFFFFFFFFFFFFFFFFFFFFFFFFF,F,FF,FFFFFF,FFFFFFFFFF,FFFFFFF:,FF:FFF:F,FFF,F,FFF,FF,
@A00253:175:HYCNHDRXX:2:2101:9055:26068 2:N:0:TAAGGCGA+TAGATCGC
GACTACCAGGGTATCTAATCCTGTTTGATACCCACACTTTCGAGCATCAGCGTCAGTTACAATCCAGTAAGCTGCCTCCCGTAGGCTGTCTCTTATACACATCTGACGCTGCCGACGAGCGATCTAGTGTATATGTAGGTGGTGGGCGGATCAGTAAAAGGGGGGGGGGGGGGGGGGGGGGGGGGGGGGGGGGGGGGGGGGGGGGGGGGGGGGGGGGGGGGGGGGGGGGGGGGGGGGGGGGGGGGGGGGG
+
FFFFFFFFFFF:FFFFFFFFFFFFFFFFFFFFFFFFFFFFFFFFFFFFFFFFFFFFFFFFFFFFFFFFFFFFFFFFFFFFFFFFFFFFFFFFFFFFFFFFFFFFFFFFFFFFFFFFFFFFFFFF:F:FFF,,,F,:,F,:FF,F:,,:F,,,,,:,::,,,,:,,FFF,FFFFFFFFFFFFFFFFFF:FFFFFFFF:FFFFFFFFFFF:FFFFFFFFFFF:FFFFF:FFFFFFFFFFF:F:FFFFFFFFF
@A00253:175:HYCNHDRXX:2:2101:7997:26083 2:N:0:TAAGGCGA+TAGATCGC
GACTACAGGGGTATCTAAGCCTGTTTGCTCCCCACGCTTTCGTGCCTCAACGTCAGATATAGTTTGGTAAGCTGCCTTCGCAATCGGTGTTCTGTATGATCTCTAAGCATTTCACCGCTACACCATACATACCGCCTACCGCAACTACGCGCTAGTATAACACTCTTAGAGGCAGTTCCGGAGTTGAGCCCCGGGCGTGGGCCTCTAACTGATCTAGCCGCGGCAGCACCCGTAAGGAGGTATAGAGCCG
+
,F:FFFFF,FFFFFFF:F,FFFFFFFFFFF:FFFFFFFFFFFFFFFFFF:FFF:,FFFFFF:FFFFF,::F:FFFFFFFFFFFF,FFFFFFFFFFF,F,F:FFFFFFFFFFFFF,FF:FFFFFFF::F,,,FFFF,:F:,FFF,:F:,,:FF::F:,:FFFF,F,FF,,:F,,F,:,FFF,,F:,,FFF:,FFFF,,,,,,:,,FF,,::,FFF::,FFFF,,,,,,,::,,F,:,,,,,,,,,,F,FFF
@A00253:175:HYCNHDRXX:2:2101:8205:26162 2:N:0:TAAGGCGA+TAGATCGC
GACTACCGGGGTATCTAATCCCTTTCGCTCCCCTGGCCTTCGTGCCTCAGCGTCAGTTAATGTCCAGGAACCCGCCTTCGCCACGAGTGTTCCTCTCGATATCTACGCATTTCACTGCTACACCGAGAATTCCGGTTCCCCCACCATTACTCTAGTCTCGCAGAATCATGTCCCGTCCGCGGGTTGAGCCCGCGCCTTTCACAAACTACTTACGAAACATCCTACGCACGCTTTACTCCCAGAGATACCG
+
FFFFFFFFFFFFFF,FFF,FFFFFFFFFFFFFFFFFFFFFF:FFFFFFFFF,FFFF:FFF:,FFFFFFFFFFFFFFFFF:F:FFFF:,F,FFFFFFFF:F:F:FFFFFFFFFFFFF,FFFFFFFFFFFFFFFF:FF:F,FFF,FFFFFFFFFFFFFFFFFFFF,F,:FF,F,FFF,FFFFF:F,FFFF:FF,FFFFF:FFFFF,:F,FFF,::,:F,:F,FFFFFFFFFFF,F:FF,FFFF,,FF:,F,F
@A00253:175:HYCNHDRXX:2:2101:2880:26240 2:N:0:TAAGGCGA+TAGATCGC
GACTACACGGGTATCTAATCCTGTTTGCTCCCCACGCTTTCGCGCCTCAGCGTCAGTTAATGTCCAGCAAGCCGCCTTCGCCACTGGTGTTCCTCCTAATATCTACGCATTTCACCGCTACACTAGGAATTCCGCTTGCCTCTCCATCACTCAAGGGAGATAGTTTCAAATGCAGTTTATGGGTTAAGCCCATAGATTTCACATCTGACTTTTCTCTCCGCCTACGCGCCCGATACACCCAGTAATGCCG
+
FFFFFFFFFFFFF:FFFFFFFFFFFFFFFFFFFFFFFFFFFFFFFFFFFFFF,FFF,FFFFFFF:FFFF,FFFFFF:,FFFF:F:FFFFF,:FFFFFF,FFFFFFF,FFFFFFFFFFFF,F:FFFFFF,F:FFFFF,FFFFFFFFF,FFF,F,F,,:FFFF,FFFFFFFF:F,:F:F:F:FF:F:FFFFFF:FFFFF,FFF,F,F,FFFFF,F:,FF,,F:F,FFFFF,FF:,,,F,FFF,,:,F,,F,F
@A00253:175:HYCNHDRXX:2:2101:30201:26271 2:N:0:TAAGGCGA+TAGATAGC
GACTACTGGGGTATCTAATCCTGTTTGATACCCACACTTTCGAGCATCAGTGTCAGTTGCAGTCTAGTGAGCTGCCTTCGCAATCGGAGTTCTTCGTGATATCTAAGCATTTCACCGCTACACCACGAATTCCGCCCCCCTCTACTGTACTCAAGACTGCCAGTTTCAACTGCAATTTTACGGTTGAGCCGCAAACTGTCACAACTGACTTTACAATCCACCGACGCGCCCTTTAAACCCAATAAATCCG
+
FFFFFFFFFFFFFFFFFFFFFFFFFFFFFFFFFFFFFFFFFFFFFFFFFFFFFFFFFFFFFFFFFFFFFF:FFFFFFFFFFFFFFFFFFFFFFFFFFFFF:FFFFFFFFFFFFFFFFFFF:FFFFFFFFFFFFFFFF,FF,FF,FFFFFF,FFFFFFFFFF,FF:FFF,FFFFF,F,F:F,:F::F:FFFFF:FF:,,FFFF,FFFFFFFF,FFFFFFFFFF,FFFF,::FFF::,,,FF:,:FF,FFFF
@A00253:175:HYCNHDRXX:2:2101:13693:26365 2:N:0:TAAGGCGA+TAGATCGC
GACTACCAGGGTATCTAATCCCTTTCGCTCCCCTGGCCTTCGTGCCTCAGCGTCAGTTAATGTCCAGGAACCCGCCTTCGCCACGAGTGTTCCTCTCGATATCTACGCATTTCACTGCTACACCGAGAATTCCGGTTCCCCCTCCATTACTCTAGTCTCGCAGTATCATGAGCCGTCCGCGGGTTGAGCCCGGGCCTTTCACACACGACTTACGACAGAGCCTAGGCTCTCTTTACGCCCAGTGCTAGCT
+
FFFFFFFFFF:FFFFFF:FF:FFFFFFFFFFFFFFFFFFFFFFFFFFFFF:F,FFFFF,FFFFFFF:,,FFFFFFF:,FFFFFFF:FF:FFFFF:::F:FF:FF,:F,,:FFFFFFFFFFFF::,FFF,FFFFFFF:F:FFF,FF::FFFF,F:,F,FF,FFF,FFFFF:,F:F,FF,F:F,,FFFF,:FF,:,FF,:FFFF:F:,::FF,,FFF,F::FF,F,::F:FFFFFFFFF:,FF,F:,,F,F,
@A00253:175:HYCNHDRXX:2:2101:9344:26412 2:N:0:TAAGGCGA+TAGATCGC
GACTACTCGGGTATCTAATCCTGTTTGATACCCACACTTTCGAGCATCAGCGTCAGTTACAATCCAGTAAGCTGCCTTCGCAATCGGAGTTCTTCGTGATATCTAAGCATTTCACCGCTACACCACGAATTCCGCCTACCTCTGTTGCTCTCAAGGTCGCCAGTATCAACTTCAATTTTTCGGTTGAGCCGCAAACTTTCACAACTGACTTAACAACCCGCCTACGCTCCATTTCAACCCCAGAAAGCCG
+
FFFFFF:FFFFFFFFFFFFFFFFFFFFFFFFFFFFFFFFFFFFFFFFFFFFFFFFFFFFFFFFFFFFFF:FFFFFFFFFFFFFFFFFFFFFFFFFFFF:FF:FFFFFFFFFFFFFFFFFFFFF:,F,FFFFFFFFFFFF:FFFFFFF:,FFFFFFF:FFFFFFFFF:FF,F,FFFFFFF,FF:,F,F:F,F:F:FF:FFFFF,FF:FF,F:FFFFFFFF,,:FFFFFFFF,:FF,,F:F,,F:F,,,:FF
@A00253:175:HYCNHDRXX:2:2101:5186:26443 2:N:0:TAAGGCGA+TAGATCGC
GACTACACGGGTATCTAATCCCTTTCGCTCCCCTGGCCTTCGTGCCTCAGCGTCAGTTAATGTCCAGGAACCCGCCTTCGCCACGAGTGTTCCTCTCGATATCTACGCATTTCACTGCTACACCGAGAATTCCGGTTCCCCCTCCATTACTCTAGTCTCGCAGTATCATGTGCCGTCCGCGGGTTGAGCCCGCGCCATTCACACACGACTTACGAAACAGCCTACGCACGCTTTACTCCCAGTGATTCCG
+
FFFFFFFFFF:FFFFFFFFFFFFF:FFFFFFFFFFFFFFFFFFFFFFFFFF::FFF,FF:FFFFFFFFF:FFFFFF:FFFFFFFF:F:F::F,FF,FF:FFFF:FF,FFFFFFFFFFFFFFFFFF:FF,F:,FF,:FFFFF::F::FF,F:FFFF:F:F:F,FF,FF,FF:FFFFFFFF,FFFF,F,F:FFFFFF,,FFFFFF:F:,FFFF,FFFFFFF,FF,,FF:FFFFFF,FF,F:FFFF,FFFFF:
@A00253:175:HYCNHDRXX:2:2101:27163:26835 2:N:0:TAAGGCGA+TAGATCGC
GACTACTCGGGTATCTAATCCTGTTTGATACCCACACTTTCGAGCCTCAATGTCAGTTGCAGCTTAGCAGGCTGCCTTCGCCACTGGTGTTCTTCCATATATCTACGCATTCCACCGCTACACATGGACTTCCACTCTCCTCTTCTGCACTCAAGAATGTCAGTTTCCGATGCAGTTCCACGGTTGAGCGGTGGGCTTTCACATCGGACTGCTGTTTCCAGCTGCGCGCGCGTGGCGCGCAATAACTCCG
+
FFFFFFFFFFFFFFFFFFFFFFFFFFFFFFFFFFFFFFFFFFFFFFFFFFFFFFFFFFFFFFFFFFFF:FFFFFF,FF:FFFFFFFFFFFFFFFFF:F:F,FFF:FFFF,FFFFF:F,FFFFF,:FFF,:FF,:FFFFFFF:,,FF:,:F,FFF:,:FF,,:F:FFFFF,:FFFFFFF:,:FFF:FFF:,FF:FF,F,FF,FF:F,FF:,,:,,,,F:,F:F,F:F:,F,F::,,:F:,,,,:F,,:FFF
@A00253:175:HYCNHDRXX:2:2101:23737:27038 2:N:0:TAAGGCGA+TAGATCGC
GACTACTAGGGTATCTAATCCTATTTGCTCCCCACGCTTTCGGGACTGAGCGTCAGTTATGCACCAGATCGTCGCCTTCGCCACTGGTGTTCCTCCATATATCTACGCCTTTCACCGCTACACATGGAATTCCACGATCCTCTCTCACACTCTAGCTCGACGGTTTCCATGGCTTACCGAACTTACGCTACGCGCTGTCTCACCAGAGACAGAGTTGAGCAGGCGCCCTCTGTAGGCGAACTCTGTCCGG
+
FF:F,FFFFFFFF:FFFF,:,,FFFFFFFFFFFFFFF,F,:FFF,FFFF:FFFF,FFFFFFFFF,,FF,FF,F:FFFFFF:F:F,:,FFFFF:,F:,,FF,::F,FFF,F,:FFFF::,F,:,F::F,FFF:F:FF,FFF:FFF,,,F:F,FFFF,F,,:FF,F,::,,,FF,F,:FF,,:,,,FF:,,,,F,:::F,FF:,,::,F,,F,FFF,:,,,:,,F,,,,,,:,,FF,FF,,,,,::,:,F:F
@A00253:175:HYCNHDRXX:2:2101:6189:27492 2:N:0:TAAGTCGA+TAGATCGC
GACTACTCGGGTATCTAATCCCTTTCGCTACCCTGGCCTTCGTGCCTCAGCCTCAGTTAATGTCCAGGAACCCGCCTTCGCCACGAGTGTACCTCTCGATATCTACGCATTTCACTGGTCCCCCGAGACTTCCGGTTCCCCGTCCCTGAGTCTTGTCTCGATGTATGAGGTGCCGTCCGCGGTTTTGGCGCGGTGCGGTCACGGACGAAGTCGTTAGCAGCAGAGGAGCTGTGTAGGCGCGGGGCGGCGG
+
FF::FFFFFFFFFF,FF:FFF,FFFFFFF,FFFFFFF,FFF,FFFFFFFFF,FFFF,FFFFFFF,F,F:FFF,FF::FF:FFFFF::F,F,:,,:FF:FFFFF:F,FFFF::F,F:F,F,:,F,FFFF,F,FFF,,,:F:F,,F,,F,F,::,F,F:F,F,FFF,F,:,FF,,,F,,:F,FF,F,:F,F:FFF,,,,,F:,:,,,,,,,,,::,,F,F,F,,,F,F,,,,,F,:FFFF,FFF:,,,F,,F
@A00253:175:HYCNHDRXX:2:2101:5791:27586 2:N:0:TAAGGCGA+TAGATCGC
GACTACTCGGGTATCTAATCCCTTTCGCTCCCCTGGCCTTCGTGCCTCAGCGTCAGTTAATGTCCAGGAACCCGCCTTCGCCACGAGTGTTCCTCTCGATATCTACGCATTTCACTGCTACACCGAGAATTCCGGTTGCCCCTCCATTACTCTAGTCTCGCAGTATCATGTGCCGTCCGCGGGTTGAGCCCGCGCCTTTCACACACGACTGACGAAACAGCCTACGGACGCTTTACGCCCAGAGCTTCCG
+
:FFFFFFFFFFF:FFFFFF:FFFFFFFFFFFFFFFFFFFFFF:FFFFFFFFFFFFFF:FFFFFF:,FFFFFFFFFFFF:FFFF,FFFFFFFF,FFF:FFFF:FFFFFFF,,:FF::F:FFF:FFFFFF:FFFFFFF:,FFFFFFFF:FFFFFFFF,:,FFFFFFFFFF,FFFFFFFFF,FFFFFFFFFFF,F:F,:F,F,,FF,FFF::F,,F,FFF,FFFFFF:,,F,F,,F,F:F::FFF,,,FFFFF
@A00253:175:HYCNHDRXX:2:2101:5791:27618 2:N:0:TAAGGCGA+TAGATCGC
GACTACTCGGGTATCTAATCCCTTTCGCTCCCCTGGCCTTCGTGCCTCAGCGTCAGTTAATGTCCAGGAACCCGCCTTCGCCACGAGTGTTCCTCTCGATATCTACGCATTTCACTGCTACACCGAGAATTCCGGTTCCCCCTCCAGTACTCTAGTCTCGCAGTATCATGTGCCGTCCGCGGGTTGAGCCCGCGCCTTGAACACACGACTGACGAACCAGCCTACGCACGCTATACGCCCAGAGATTCCG
+
::FFFFFFFFFFFFFFFFFFFFFFFFFFFFFFFFF:FFF:FFFFFFFFFFFFFFFFF:FF,F:FFF:FF:FFF:F:FFFFFFFFF:F,F:FFF:FFF,,:FFF,FFFF,FFFFFFF:::F:,FFFF,,FFFFFF,:FF,FFFFFFF,FFFFFFFFFF,FFFFFFFFF,FFFFFFF,FFFFFF:F:FFFFFFFFF::,:,,FF:F:FF,FF,FFFF,FF,FFF:,,FFF:FFF,,FFF,FF,,,FF:F:F,
@A00253:175:HYCNHDRXX:2:2101:5186:27696 2:N:0:TAAGGCGA+TAGATCGC
GACTACAAGGGTATCTAATCCTGTTTGATACCCACACTTTCGAGCCTCAATGTCAGTTGCAGCTTAGCAGGCTGCCTTCGCAATCGGAGTTCTTCGTGATATCTAAGCATTTCACCGCTACACCACGAATTCCGCCTGCCTCAACTGCACTCACGACATCCAGTATCAACTGCAATTTTAAGGTTGAGCCGCAAACTGTCACAACTGACTGAATCATCCAGAAACGCTCCCTTTATACCCCCTACAACCG
+
FFF:FFFFFFFFFFFFFF:FFFF:FFFFFFFFFFF:FFFFFFFFFFFFFFF:FFFF,F,FFF:FFFFFFFFFFFFFFFFFFFFFFFFFF,FFFFFFFFFFFFFF,FFFFFF,FFFFFFFFFFFFFFF,FFFFFF:FFFFFFFF,FFFFFFFFF,F:F,FFFFF,:FFFFFF,FF:FF:F,,FF,FF::FFFF::FFF:FFFF,:FFFF::,F,,FFFFF::,:FF:F,FFFF,F,:F,:,F:,,,F,FF,
@A00253:175:HYCNHDRXX:2:2101:32380:27759 2:N:0:TAAGGCGA+TAGATCGC
GACTACTAGGGTATCTAATCCTGTTTGCTCCCCACGCTTTCGCGCCTCACCGTCAGTTGCCGTCCAGTTATCCGCCTTCGCCACTGGTGTTCTTCCGTATATCTACGCATTTCACCGCTACACAAGGAATTCCGATAACCTCTCCGGTACTCAAGACCTACAGTTTCAAATGAAGTTTGGTGGGTAAGCCTCCAGAGTTCACATCTGAATTGGCGGCACGGCTGCACGCACTGTACTCGCTGGATAGACG
+
FFFFFFFFF:::FFFFFFF,FFFFFFF:FF,FFFFFFFFFFF:FFFFFFFFFFFFFFFF,FFFFFFFFFF,FF,FFFFFFFF:FFFFFFF:FFF,:,FFFFFFFFFFFF:F,F,F:FFFFFF,F,FFF,FFF,,,FF,::,FFFF,F,F,FF:F:F,,FF:FF:FF,,:,FF,FF,FFFF::F,F,FFF,:F::FF,:,F::FFFFFF,FFF,F:,:,:FFFF,:FFF,:FF,FFF,F,F,,,,,,,,,F
@A00253:175:HYCNHDRXX:2:2101:14904:28025 2:N:0:TAAGGCGA+TAGATAGC
GACTACCGGGGTATCTAATCCCGTTCGCTACCCTGGCTTTCGCATCTCAGCGTCAGACACAGTCCAGAAAGGCGCCTTCGCCACTGGTGTTCCTCCCAATATCTACGCATTTCACCGCTACACTGGGAATTCCCCTTTCCTCTCCTGCACTCAAGCCTAACACTTACAAGAGCCATACGGGGTTTAGCCCCGCAATTTAACGCTCGAGTTCTTAAGCCGCCGACAAGCACTTTACGCCAAATAAATCAGG
+
FF::FFFFF::FFFF,FFF:FFFFF,FFFFF:FF:FFFFFF:F,FFFFF,FFFFFFFFFF:,,F:FFFFF,FF:FFFFFFF:F:F:FF:FFF:FF:FF:FFFFFFF,:FFFFFFF:::FFFF:F,F:FFF,,,FF,,,FFF,F::,FFFFFFFF,,FFFFF,,::,,FFF,,F::,F,,:::F::F,,F,F,:F:FF,,FFF,F::F,,,,F,:F:F,,,,,FFF::,,F,FFF,,,FF:FF,F,,,,,,
@A00253:175:HYCNHDRXX:2:2101:32741:28385 2:N:0:TAAGGCGA+TATATCGC
GACTACTAGGGTATCTAATCCTGTTTGCTACCCACGCTTTCGTGCCTCAGCGTCAGTTAAAGCCCATCAGGCCGCCTTCGCCACTGGTGTTCCTCCCCATCTCTACGCATTTCACCGCTACACGGTGAATTCCGCCTGCCTCTACTTCACTCAATCTCTACAGTTTCAAATGCAGATTATTGTTTGAGCCAATAGATTTCACATCTGACTTTCAAAGCCTCCTACGCACCCTTTACACCCAGTCAATCCG
+
:F:FFFFF:FFFFFFFFF:FFFFFFFFFFFF,FF:FFF,F::FF,FFF:FFFFFF:F,FFFFFFFF,FF,:F:FFFFFF,FF:F,F:FFFF,F,F,FFF:FF:FF,F:FFF:FFF:FFFFFFF:F,FFFF,FFFFF,F:,,FFFFFFF,FFFFF,:FFFF,F,:F,F:FF,::FF:F,FF,F,FF::FF,,FFFFFF:F:F,F,F,FF::,FFFF:,:FFFF:,:,FFF,F,FFFFF:,FF,,,::,F,,
@A00253:175:HYCNHDRXX:2:2101:28772:28401 2:N:0:TAAGGCGA+TAGATCGC
GACTACCAGGGTATCTAATCCTGTTTGCTCCCCACGCTTTCGCGCCTCACCGTCAGTTGTCGTCCAGTTATCCGCCTTCGCCACTGGTGTTCTTCCTTATATCTACGCATTTCACCGCTACACAAGGAATTCCGATAACCTCTCCGGTACTCAAGACCTACAGTTTCAAATGCAGTTTGGAGGTTAAGCCTACAGATTTCACATCTTACTAGCCGGCCCGGCTGCACGCCCTTTACACCCAGTAAATCCG
+
FFFFFFFFFFFFFFFFF:FFFFFFFFFFFFFFFFFFFFFFFFFFFFFFFFFF:FFFFFFFFFFFFFFFFFFFFFFFFFFFFFFFFFFFFFFF:FFFFF:FFFFFFFFFFFFFFFFFFFFFFFFFFFFF,:FFFFFFFFFFFFFFFFFFFFFFFFFF:FFFF,FFFFF:FFF,FF,FFFFFFFFFFFFFFFF,FF:FF,FFFFFFF:,FFFF:FFFFFFFFFFFFFFF::F:FFFFF:FF:F,FFFFF:FF
@A00253:175:HYCNHDRXX:2:2101:31331:28416 2:N:0:TAAGGCGA+TATATCGC
GACTACTCGGGTATCTAATCCTGTTTGCTCCCCACGCTTTCGTGCCTCAACGTCAGGGAGGGGGGGGGGGGGGGGGGGGGCGGGGGGGGGGCGGGGGGGGGGGGGGGGGGGGGGCGGGGGGGGCGGGGGGGGGGCGGGGGGGGGGGGGGGGGGGGGGGGGGGGGCGGGGCGGGGGGGGCGGGGGGGCGCGGGGGGGGGGGGGGGCGGGGGCGCGGGCCGGGGGGGGGGCGGGGGCGGCCGCGCGCGGGCG
+
FF:FFFFFFFFFFFFFFFFFFFFFFFFFFFFFFFFFFFFFFFFFFFFFFFFFFFF,,,,F,F,F,FFF,,FF,FF,FF:F,F,,,F:FFF:,,FF:FF,F,,FF:F:F,FF:,,,F:FF:::F::F:FFFFF,F,F::,,:,F,FF,,::FF:FF,F:,F:F,,,FF,F,FF,FF,FF,:F,:,,,FFFF,,:FFF,F:,:,:FF,:FF,::,::F:,FF,F:F,FFF,,,:::F:F,,,,FF,::,,,F
@A00253:175:HYCNHDRXX:2:2101:21965:28635 2:N:0:TAAGGCGA+TAGATCGC
GCCTACCAGGGTATCTAATCCCTTTCGCTCCCCTGGCCTTCGTGCCTCAGCGTCAGTTAATGTCCAGGAACCCGCCTTCGCCACGAGTGTTCCTCTCGATATCTACGCATGTCACTGCTACACCGAGAATTCCGGTTCCCCCTCCATTACTCTAGTCTCGCAGGATCATGTGCCGTCCGCGGGTAGAGCCCTCGCCTTTCACACACGCAATACGAAACAGCCTACGCGAGCGTAACGCGCCGTGAGTCCG
+
F,:FFFFFFFF,FFFFF:FFFF:FFF,FFFFFFFFFFFFFF:FFFFFFFFFFFFFFF,,FFFFFF:,:FFFF:F:FFF::FFFF:FFF:F:FF:FFFFF,::FFFFFFFF,FFFFFFFFFFF:FF:F,F,FF:F,FF,:F,F,FFFF:F,FF:F,,F,,FF:F,FFFF:F,FFFF:FFFF,F,F,F,::FF,:F,F,FF:FF,:,F,,F,:F,F::,:FFF,FFFFF,,,F,F:F:,F,FFF,F,,,,FF
@A00253:175:HYCNHDRXX:2:2101:24614:28651 2:N:0:TAAGGCGA+TAGATCGC
GACTACCGGGGTATCTAATCCTGTTTGCTCCCCACGCTTTCGCGCCTCACCGTCAGTTGCCGTCCAGTTATCCGCCTTCGCCCCTGGTGTTCTTCCTTATATCTACGCATTTCACCGCTACACACGGAATTCCGATAACCTCTCCGGTCCTCAAGACCTCCAGTTTCAAATGCAGTTTGGAGGTTAAGCCTCCAGATTTCACAGCTGACTGTCCGGCCCGGCTAACCGCCCGTTACTCCCTGTCAATCCG
+
FFFFFFFFFFF:FFFFFFFFF,FFFFFFFFFFFFFFF:FFFFFFFFFFFFFFFF:FFFFFF:FFFFFFFFFFF:FFFFFFFF,FF:FFFFFF:,FFFF,F,,FF:F:F:FF:FF:FFF:FFFF:,F:F,,FFFF,:,FFF,F:FFFFF:FFFF,::FFF,F,FFFFF:FFFFFFFFF:F,FFFFFFFFF,,,F,,,FF:FFF:,,FFF::F,FFFFFFFFFFFF,,,F::,,FFF,,F:F,FF,:,,FFF
@A00253:175:HYCNHDRXX:2:2101:21386:28667 2:N:0:TAAGGCGA+TAGATCGC
GACTACAGGGGTATCTAATCCTGTTTGATACCCACACTTTCGAGCATCAATGTCAGTTACAGGTTAGTAAGCTGCCTTCGCAATCGGAGTTCTTCGTGATATCTAAGCATTTCACCGCTACACCACGTATTCCGCCTACCTCAACTGTACTCAAGACTGCCAGTATCTATTGCAATATTACGGTTGAGCCGCAAACTTTCACAACAGACTAAACAACACATCTAAGCTCGCTTAATACCCAAAAAATCAG
+
FFFFFFFFFFFFFFFFFFFFFFFFFFFFFFFFFFFFFFFFFFF:FFFFFFFFFFFFFFFFFFFFFFFFF:FFFFFFFFFFFFFFF:FFFFFFFFF::FFFFFFFFF,F:FFFF:FF,:FF,:F,F:F,FFFF:FFFFFF::FFFFFFFF:FFFF:F:,FFFF:,FFF,FF,F:FFF,FF,F,,FF:F,F:,FFF:F:,:F,F:FF,FFF:,:,FF:F,:FF,FF,FF:,,FFF,F,F,,,F,,:,:,F,F
@A00253:175:HYCNHDRXX:2:2101:11885:28745 2:N:0:TAAGGCGA+TAGATCGC
GACTACTCGGGTATCTAATCCTGTTTGATACCCACACTTTCGAGCCTCAATGTCAGTTGCAGCTTAGCAGGCTGCCTTCGCAATCGGAGTTCTTCGTGATATCTAAGCATTTCACCGCTACACCACGAATTCCGCCTGCCACAACTGCACTCAAGATATCCAGTATCAACTGCAATATTCCAGTTGAGCCGCAAACTTTAACAACTGACTTCAACATCCCTCTCCGCGCCCTATCAACCCAAGACAGCCG
+
FFFFFFFFFFFFFFFFFFFFFFFFFFFFFFFFFFF:FF:FFFFFFFFFF:FFFFFFFFFFFFFFFFFFFFFFFFFFFFFFFF,FFFFFFFFFFFF,FFFF,F::FFF::,F:FFFF,F,,,FFF:F:FF,FFF,F,::F:,FF:FF,:FF:FFF,F:,:FFFF,FFFFFFFF:FFF,FF,FF,,FFFFF,,FFFFFF,F,FF::F,:FFF,,F:F,:FF,::F,,,,FF:F,FF,FFFFFFF:::,,,F,
@A00253:175:HYCNHDRXX:2:2101:5403:28823 2:N:0:TAAGGCGA+TAGATCGC
GACTACTCGGGTATCTAATCCCTTTCGCTCCCCTGGCCTTCGTGCCTCAGCGTCAGTTAATGTCCAGGAACCCGCCTTCGCCACGAGTGTTCCTCTCGATATCTACGCATTTCACTGCTACACCGAGACTTCCGGTTCCCCCTCCAGTACTCTCGACTCGCTGTATCATGTGCCGTCCGCGGGGTGAGCCCGCGCCGTTCACACTCGCCTAACGAAACAGCCTACGCAGGGATGACGGCCAGGGAGTCCG
+
FFFFFFFFFFFF:FFFFFFFFFFF:FFFFFFFFFFFF:,FFFFFFFFFFFFFFFF:F:FFFFFFFFFFF,FFFFFFFFFFFFFFFFF,::F:FFFFFF,FFFFFFF,FF,FFFFFFFFFFFFFFFFFF,FFFF:F::FF,F:,FFF:FFF:F::F:FF:FF,::F,F:FF,:FFFF:FFFFFF,:FF:FF:FFFFF,F,:FF,F,FF,F:,:F:,F,FFF,F::FFFF,,,,:,,FF,F:,F,:F,,FFF
@A00253:175:HYCNHDRXX:2:2101:20518:28886 2:N:0:TAAGGCGA+TAGATCGC
GACTACCAGGGTATCTAATCCTGTTTGCTCCCCACGCTTTCGCGCCTCACCGTCAGTTGCCGTCCAGTTATCCGCCTTCGCCACTGGTGTTCTTCCTTATATCTACGCATTTCACCGCTACACAAGGAATTCCGATAACCTCTCCGGTACTAAAGACATACTGTTTCAAATGCAGTTTGGAGGTTAATCCTCCAGATTGCACATCTGACTTGCCGGCCCGGCTGCACGCCGTGTACGCCCAGTAAATCCG
+
FFFFFFFFFFFFFFFFFFFFFFFF:FFFFFFFFF:FFFFFF:FFFFFFFFFFFFFFFFFFFFF:FFF:FFFFFFFFFFFFFFFFFFFFFFF,FFF:FFFFFFFFFFFF,:F:F:FFF,,:FFF,FF,FFFFFFFFFF,FFFFFFFF,FF,F,,FF:F,FFF,,FFF,,F:F,,FFF:FFFFF,::,F,F,F::FFFF,,F,:FF:,FFFFF,F,FFFFF,:FFFF,FFFF,F:F:,,FF::F:F:F,F:F
@A00253:175:HYCNHDRXX:2:2101:4752:29199 2:N:0:TAAGGCGA+TAGATCGC
GACTACTCGGGTATCTAATCCTGTTTGCTACCCACGCTTTCGTGCCTCAGCGTCAGTTAAAGCCCAGCAGGCCGCCTTCGCCACTGGTGTTCCTCCCCATCTCTACGCATTTCACCGCTACACGGGGAATTCCGCCTGCCTCTACTTCACTCAATCTCTACAGTTTCAAATGCAGTTTATGGGTTGAGCCCATAGATTTCACATCTGACTTGCTATCCCGCCTAACCCCCCTTTACACCCCGACAATCCG
+
:FFFFFFFFFFF:FFFFFFFFFFFFFFFFFFFFFFFFF,FFFFFFFFFFFFFFFFFFF:FFFFFFFFFFFFFFFFFFF:FFFFFFFFFFFFFFFFFFFFFFFF:FFFFFFFFFFFFFFFFF:FFF,FFFFFFFFFF:FFFFFFFFFFF,FFFFF,FFFFF:FFFF:F::FFFF:F::F,FFFFFFFF,,,FF:FFFF,FFFF::F:,F,:,FF,:,,FF:FFFF,,:,FFF,:::F,F:F,:,,,::FF,
@A00253:175:HYCNHDRXX:2:2101:23393:29262 2:N:0:TAAAGCGA+TAGATCGC
GACTACCAGGGTATCTAATCCTGTTTGCTACCCACGCTTTCGTGCCTCAGCGTCAGTTAAAGCCCAGCAGGCCGCCTTCGCCACTGGTGTTCCTCCCCATCTCTACGCATTTCACCGCTACACGGGGAATTCCGCCTGCCTCTACTTCACTCAAGCTCTACAGTTTCAAATGCAGTTTATGGGTTGAGCCCATAGATTTCACATCTGACTTGACAAGCCGCCTACGCACCCTTTACACCCAGTAATACAG
+
FFFFFFFFFFFFFFFFFFFFFFFFFFFFFFFFFFFFFFFFFFFFFFFFFFFFFFFFFFFFFFFFFFFFFFFFFFFF:FFFFFFFFFFFFFFFFFFFFFFFFFFFFFFFFF:FFFFFFFFFFFFFFFFF:FF:FFFFFFFFFFFFFFFF,FFFFFFFFF,FFFFFFFF,F:FFFFF,FF,F:FFFF:F:FFFF:FFFFFFFFFFFFF,FF,F:,,FF:F,FFFFFFFFFF,F,FF:F,FFF:F:,F,,F,,
@A00253:175:HYCNHDRXX:2:2101:27055:29434 2:N:0:TAAGGCGA+TAGATCGC
GACTACAAGGGTATCTAATCCTGTTTGATACCCACACTTTCGAGCATCAGCGTCAGTTACAATCCAGTAAGCTGCCTTCGCAATCGGAGTTCTTCGTGATATCTAAGCATTTCACCGCTACACCACGAATTCCGCCTACCTCTGTTGCACTCAAGGTCGCCAGTATCAACTGCAATTTTACGGTTGAGCCGCAAACTTTCACAACTGACTAAACAACCCGCCAACGCTCCCTTTAAACCCAGAAACTCCG
+
FFFFFFFFFFF,FFFFFFFFFFFFFFFFFFF:FFFFFFFFFFFFFFFFF:FFFFFFFFFFFFFFFFFFFFFFFFFFFFFFFFFFFFF:FFFFFFF:FFF:FFFFFFFFFF,FFFFFFF,FFFFFFFFFFFFFFFFFFFFFFFFFF:FFF:FFFFFFFFFFFFFFFFFFFFFFFFFF,,F:FF:FFF,FFFFFFFFFFFFFFF:FFFFFFF,FFFF:FFFFFF,FFFFFFFFFF:F,:F:F:,,F,,FFFF
@A00253:175:HYCNHDRXX:2:2101:29821:29528 2:N:0:TAAGGCGA+TAGATCGC
GACTACACGGGTCTCTAATCCTGTTTGCTACCCACGCTTTCGAGCCTCAGGGTCAGTGACAGTCCAGAGAGCCGCTTTCGCCACCGGTGTTCCTCCATATATCTACGCATTTCACCGCTACACATGGACTTCCACTCTCCTCTCCAGCTCTCAAGTCTCACAGTTTCCAATGCACACAATGGTTGCGCCACTGCCGTTTCCATCAGACTTATTAATCAACCTGCGCTCGCTGGACGCCCTGTATATCCGG
+
FFFFFFFF:FFF,,FF,FFFFFFFFFFFFFFFFF:FFFFFFFFFFFFFFF,FFFFFFFFFFFF:,,FFFFFFFF:FFFFFFFFFF,:,FF:FFFFFF:::,,,FFFF:FFFF:FF,FFF,FFF,F:FF:FFF,FFFFFFFFFF,F:FF::FFFFF::FF:F,F,:FF:FF:FF,FFFF::FFF:F,:,:,,,:F,:F,:,F:F:,:FFFF:FFFF,,,FFF:F:F,::,,,,,,:FF:,,,:F:FF,F::
@A00253:175:HYCNHDRXX:2:2101:32452:29731 2:N:0:TAAGGCGA+TAGATCGC
GACTACTAGGGTATCTAATCCTGTTTGATACCCACACTTTCGAGCATCAGTGTCAGTGACAGTCTAGTGAGCTGCCTTCGCAATCGGAGTTCTTCGTGATATCTAAGCATTTCACCGCTACACCACGAATTCCGCCCACCTCTACTGTACTCAAGACTGCCAGTTTCAACTGCAATTTTACGGTTGAGCCGCAAACTTTCACAACTGACTTAACAATCCACCTACGCTCCCTGTAAACCCAATAACTCCG
+
FFFFFFFFFFFFFFFFFFFFFFFFFFFFFFFFFFFFFFFFFFFFFFFFFFFFFFFFFFFFFFFFFFFF:FFFFFFF:FFFFFFFF:FFFFFFFFFFFFFFFFFFFFFF:FFFFFFFFFFFF,FFFFFFFFFFF::FFFFFFF:FFF:FFFFF::,,FFFFFFFFFFF,FFFFFFFFF,FFFFFF:F:FFF:FFFFFFFFFFFFFFF,,FFFF,F,FFFF:FF:FFFFFFFFF,:FFF,FFF,:FF::F:F
@A00253:175:HYCNHDRXX:2:2101:17110:29747 2:N:0:TAAGGCGA+TAGATCGC
GACTACACGGGTATCTAATCCTGTTTGCTCCCCACGCTTTCGCGCCTCACCGTCAGTTGTCGTCCAGCAATCCGCCTTCGCCACTGGTGTTCCTCCTAATATCTACGCATTTCACCGCTACACTAGGAATTCCGATTGCCTCTCCGATACTCAAGAAAAGAAGTTTCAAATGCAGTTCACGAGTTAAGCCCGTGGATTTCACATCTGACTTGGCGTCCCGGCTACACGCCCGTTACACCCACTAAATCCG
+
FFFFFFFFFFFFFFFFF:FFFFF:FFFFFFFFFFFFFFFFFFFFFFFFFFFF,FF:FFFFFFFFFFFFF,FFFFFFFFFFFFFF,FFFFFFFFFFFF:FFFFFFFFFFF::FFFFFFFF,F:FF,FFF,FF:FFFF,:FFFFFFFF,F,FFFFF:FFFFF,,FFF:F:FFFFFFFFFF:FFFF:F:F,FFF:FFF,F,F::,FFF:FFFFF,,F,F:FFF,FFFFFF:F:,,F,FF:FFFF,FF,::FFF
@A00253:175:HYCNHDRXX:2:2101:30101:29763 2:N:0:TAAGGCGA+TAGATCGC
GACTACTCGGGTATCTAATCCTGTTTGCTACCCACGCTTTCGTGCCTCAGCGTCAGTTAAAGCCCAGCAGGCCGCCTTCGCCACTGGTGTTCCTCCCCATCTCTACGCATTTCACCGCTACACTAGGAATTCCGATTGCCTCTCCGATACTCAAGAAAAGTAGTTTCAAATGCAGTTCACGAGATAAGCCCGTGGATTTCACATCTGACTTGCCTTCCCGGCTACACGCCCTTTACACCCCGAAAATCCG
+
FFFFFFFFFFFFFFFFFFFFFFFFFFFFFFFFFFFFFFFFFFFFF:FFFFFFFFFF,F:FFFFFFFFFFFFFFFFFFFFFFFFFFFFFFFFFFFFFFFFFFF:FFFF:FFFFFFFFFFFFF:FFF:FFFFFFFFFFFFFFF,:FFFFFFFFFFFFFFFFFFFFFFFFFFFFFFFF,FFFFF,F,FFF:FF,F,FFF:FFFFFF,FF::FFFFF:FF:FFFFF,FFFFFFFFFFFFFFFFF,F,:FF,F,F
@A00253:175:HYCNHDRXX:2:2101:29089:29794 2:N:0:TAAGGCGA+TAGATCGC
GACTACAGGGGTATCTAATCCTGTTTGATACCCACACTTTCGAGCCTCAATGTCAGTTGCAGCTTAGCAGGCTGCCTTCGCAATCGGAGTTCTTCGTGATATCTAAGCATTTCACCGCTACACCACGAATTCCGCCTACCTCAACTGTACTCAAGACTGCCAGTATCAATTGCAATTTTACGGTTGAGCCGCACACTATCACAACTGACTTAACAACCCATCTACGCTCCCTTTAATCCCAATAAATACG
+
FFF,FFFFFFFF::F,FFFF,FF:FFFFFFFFFFFFFFFFFFFFFFFFFFFF:FFF,:F:FFFF,FFFFFFFFFFFFFFFFFFF:FFFFF,FFFFFF:FFFF:F:F:F,:,FFFFFF:FFFFFF:,FFFF:FFFFFFFFFFFFFF:F:,,FFFFF:F::FFFF:,FFFF::F:FFF:FFF,FFFFF,:FFF:F:FFF,:F:FF:FFF,FFFFFF,,FFFF:FF,,F:FFF::FF,F:F:,:F,F,F,,F,
@A00253:175:HYCNHDRXX:2:2101:17481:29825 2:N:0:TAAGGCGA+TAGATCGC
GACTACACGGGTATCTAATCCTGTTTGCTCCCCACGCTTTCGCGCCTCACCGTCAGTTGTCGTCCAGCAATCCGCCTTCGCCACTGGTGTTCCTCCTAATATCTACGCATTTCACCGCTACACTAGGAATTCCGATTGCCTCTCCGATACTCAAGAAAAGTAGTTTCAAATGCTGTTCACGAGTTAAGCCCGTGGTTGTCACATCAGACTTGCCTTCCCGGCAGCAGCCCCTTTACACCCGGTCATACCG
+
FFFFFFFFFFFFFFFFFFF:FFF,,,FFFFFFFFFFFFFFFFFFFFFFFFFF,FFF,FFFFFFFFFF,FFFFFFFFFFFFFF:FFFFFFF,:FFFF:FFF,:FF:FFFFFFFF::F:,F,:,,:FFFF,FFFFFF:FFFFFFF:FFFFFF,FF,:FFFFFF::FFFF,,F,FF,FF,,FFF,FFF,FFFF::F:F,:,:FFF,,,,F,:FF,F,:FFFFF,,F,::,,F,F:,F,,,:FF,:F,F,,F,:
@A00253:175:HYCNHDRXX:2:2101:17192:29857 2:N:0:TAAGGCGA+TAGATCGC
GACTACACGGGTATCTAATCCTGTTTGCTCCCCACGCTTTCGCGCCTCACCGTCAGTTGTCGTCCAGCAATCCGCCTTCGCCACTGGTGTTCCTCCTAATATCTACGCATTTCACCGCTACACTAGGAATTCCGATTGCCTCTCCGATACTCAAGAAAAGTAGTTTCAAATGCAGTTCACGAGTTAAGCCCGTGGATTTCACATCTGACTTGCCTTCCCGGCTACACGCCCTTTACACCCACTAAATCCG
+
FFFFFFFFFFFFFFFFFFFFFFFFFF:FFFFFFFFFFFFFFFFFFFFFFFFF:FFFFFFFFFFFFFF:FFFFFFFFFFFFFFFF:FFFFFFFFFFFFF:FFFFFFFFFFFFFFF:FFFFFFF:FFFFF,F,FFFFFF:FF,FFFFFFFFFFFFFFF:FFF,FF,FFFFFFF:FFFFFFFFFFFFFF,F,FFFF::F,FFFFF,FF:FFFFF,F:FFFFFF:F:FF,F:FFF,::,F,:FF,,:FFFFFF,
@A00253:175:HYCNHDRXX:2:2101:10402:29872 2:N:0:TAAGGCGA+TAGATCGC
GACTACCCGGGTATCTAATCCCTTTCGCTCCCCTGGCCTTCGTGCCTCAGCGTCAGTTAATGTCCAGGAACCCGCCTTCGCCACGAGTGTTCCTCTCGTTATCTACGCATTTCACTGCTCCACCGAGAATTCCGGTTCCCCCTCCATTACTCTAGTCTCGCAGAATCATGTGCCGTCCGCGGGTTGAGCCGGCGCCTTTCACACCCGACTTACGAACCAGCCTACGCCCGCGTTACGCCCAGAGAGACCG
+
FFFFFFFFFFFF:FFFFFFF,FFFFFFFFFF:FFFFFFFFFFFFFFFFFFFFFF:FF,F,:FFFFFFF:FFF:F:FFFFF:FFFFFFFFFFF:,F:FF,,,FF,,FFF,FF,,,FFF::,FFFFF:F:F,FFFF:F:FFFFF,FF,,FFF,F::F,F:F,FF:,F,F:FFFFFFF,F,FF:,F,::FF:F,FFFF:::,FFFFF,,:::,,FFF:,,FFFFF,F:FF,F:,,FF,FFFF:,,,FF,,FFF
@A00253:175:HYCNHDRXX:2:2101:5050:30123 2:N:0:TAAGGCGA+TAGATCGC
GACTACTCGGGTATCTAATCCTGTTTGATACCCACACTTTCGAGCCTCAATGTCAGTTGCAGCTTAGCAGGCTGCCTTCGCAATCGGAGTTCTTCGTGATATCTAAGCATTTCACCGCTACACCACGAATTCCGCCTGCCTCAACTGCACTCAAGACATCCAGTAACAACAGCAATTATACGGTTGAGCCTCAAACTTTCACAACAGACTTAAACAACCAACAACCCTCCCTTAAAACCCAATACAACCG
+
F::FFF:F:FFFFFFFFFF:FFFFFFFFFFF:FFFF,FFFFFFFFFFFFFFFFFFF,,:F:FFFFFF::F,:FF:FF:FF:FFFFF:FFF:FFFF::FFFF:FFF:FFFFFFF,:,::,:FFFF::FFFFFFFFF,F,FFFFF:FF,,FFFF:FFFF,FFFF:,F,FFFF,FF:F,F:FFFF,F,FF::F,:FF:FFFF,FF,:F:,FF:FFF:FFFFFF,F,:F,FF:FFF,F:,::,,FF,F,F,F,,
@A00253:175:HYCNHDRXX:2:2101:29414:30358 2:N:0:TAAGGCGA+TAGATCGC
GACTACCGGGGTATCTAATCCTGTTTGCTCCCCACGCTTTCGCACCTGAGCGTCAGTCTTCGTCCAGGGGGCCGCCTTCGCCACCGGTATTCCTCCAGATCTCTACGCATTTCACCGCTACACCTGGAATTCTACCCCCCTCTACGAGACTCAAGCTTGCCAGTATCAGATGCAGTTCCCAGGTTGAGCCCGGGGCTTTCACATCTGACTGAACACACCGCCTGCGTGCGCTTTACGCCCAGTAATTCCG
+
FFFFFFFFFFFFFFFFFFFFFFF:FFFFFFFFFFFFFFFF:FFFFFFFFFFFFFFFFFFFFFFFFFFFFFFFFFFFFFFFFFFFFFFFFF:FFFFFFFF:FFFF:FFFFF:FFFFFFFFFFFFFFFFF:FFFFFFFFFFFFFFFFFFFFFFF,:FFFFFFFFFFFFFFFFFFFFFFFFFFF:FFFFFF:FF::F,,FFFF,FF,F,F:,F,FFF,,FF:FF:,FF,:F:F,FF:FF,FFF:F,,FFFFFF
@A00253:175:HYCNHDRXX:2:2101:6650:30420 2:N:0:TAAGGCGA+TAGATCGC
GACTACTGGGGTATCTAATCCCTTTCGCTCCCCTGGCCTTCGTGCCTCAGCGTCAGTTAATGTCCAGGAACCCGCCTTCGCCACGAGTGTTCCGCTCGATATCTACGCATTTCACTGCTACACCGAGAATTCCGGTTCCCCCTCCATAACTCTAGTCTCGCAGTATCATGTGCCGTCCGCGGGTTGAGCCCGCGCCTATCAAACACGACTTACGAAACAGCCTACGCACGCTTTACGCCCAGAGATTCAG
+
FFFFFFFFFFFFFFFFFFFFFFFFFFFFFFFFF:FFFFFFFFFFFFFFFFFFFF:FFF:FF,FFFFF:FFFFFFFFFF:FF:FF:FFFFFFF,:,:F:FFFFFFFFFF,F,FFFFFFFFFFFF::::FFFFFF:F:,FFF:F,FFFF,FF:F:F:,FFFFF:FFFF:,F,FFF:FFF,FFF:FFFFF:FFFFFFF,F,F:F,FFFF:FF,,F::FFFFF,:::,FF,:F,FF:FFFFFFF:F,::FFF::
@A00253:175:HYCNHDRXX:2:2101:19316:30436 2:N:0:TAAGGCGA+TAGATCGC
GACTACAGGGGTATCTAATCCTGTTTGATACCCACACTTTCGAGCATCAGCGTCAGTTACCATCCAGTAAGCTGCCTTCGCACTCGGAGTTCTTCGTGATATCTAAGCATTTCACCGCTACACCACGAATTCCGCCTACCTCTGTTGCACTCAAGGTCGCCAGTATCAACTGCAATTTTACGGTTGAGCCGCAAACTTTCACAACTGACTTTACACACCCCCTACGCACCCGTTAAACCCAATAAATCCG
+
FFFFFFFFFFF,FFFFFFFFFFFFFFFFFF:F:FFFFFFFFF:FF:FFFFFFFF:FFFFF,FFFFFFFFFFF:FFFFFFFFF,FFF:F:,FFF,FF,F,F,FFFFFFFFF,FF,FFFFFFFFFFFFFFFF:FF,FFFFFF:FFFFFFFFFFF:,FFFFFFF,FFFF:,:,:FF,::FFFF:F:F,:,F:F:FF,FFFF::,FFFF,:,FFF:F:F:,FF,FF:F:F:F,FF,FF:,:F,F:::F,FF,:,
@A00253:175:HYCNHDRXX:2:2101:16423:30561 2:N:0:TAAGGCGA+TATATCGC
GACTACCCGGGTATCTAATCCCTTTCGCTCCCCTGGCCTTCGTGCCTCAGCGTCAGTTAATGTCCAGGAACCCGCCTTCGCCACGAGTGTTCCTCTCGATATCTACGCATTTCACTGCTACACCGAGAATTCCGGTTCCCCCTCCATTACTCTAGTCTCGCAGTATCATCTGCCGACCGCGGGTTGAGCCCGCGCCTTTCACACACGACTAACGAAACTCCCTACGCACGCTGTACGACCAGTGAGACCG
+
FFFFFFFFFFFFFFFFFF,FFFFFFFFFF:FFFFFFFFFFF:FFFFFFFFFFFFFF,FFFFF,FFFFFFFFFF:FF,,FFFFFF:FFFF:FFFFFFFFFFFFFFFFFFFFFFFFFFFFFFFFF,FFFF:FFF:FF:FFFFFFFFFFFFFFFFFFF:F,F::,F::FF:F,F:F:F,F:FFF,:,FFFFFF::FF:FFF,,FFFF::F:FF,FFF:,FF,F,FF:F,F,FF,F,FF,F,FFFF,,F,FFFF
@A00253:175:HYCNHDRXX:2:2101:25247:30561 2:N:0:TAAGGCGA+TAGATCGC
GACTACTCGGGTATCTAATCCTGTTTGCTACCCACGCTTTCGTGCCTCAGCGTCAGTTAAAGCCCAGCAGGCCGCCTTCGCCACTGGTGTTCCTCCCCATCTCTACGCATTTCACCGCTACACGGGGAATTCCGCCTGCCTCTACTTCACTCAAGCTCTACAGTTTCAAATGCAGTTTATGGGTTGAGCCCATAGATTTCACATCTGACTTGCAAAGCCGCCTACGCACCCTTTACACCCAGTAAATCCG
+
FFFFFFFFFFFFFFFFFFFFFFFFFFFFFFFFFFFFFFFFFFFFFFFFFFFFFFFFFFFFFFFFFFFFFFFFFFFFFFFFFFFFFFFFFFFFFFFFFFFFFFFFFFFFFF:FFFFFFFFFFFFFFFFFFFFFFFFFF,FFFFFF:FFFFFFFFFFF:FFFF,F:FFFF:FFFFFFFF:FFFFFFFFFFFFFF:FFFFFF,FFFFFFFFFF:F:F:FFFFFFFFFFF:FFF:,FF:F,F:F:F,,:F:F:F
@A00253:175:HYCNHDRXX:2:2101:16306:30577 2:N:0:TAAGGCGA+TAGTTCGC
GACTACTGGGGTATCTAATCCTGTTTGATACCCACACTTTCGAGCATCAGCGTCAGTTACAATCCAGTAAGCTGCCTTCGCAATCGGAGTTCTTCGTGATATCTAAGCATTTCACCGCTACACCACGAATTCCGCCTACCTCTGTTGCACTCAAGGTCGCCAGTAGCAACTGCAATTTTACGGTTGAGCCGCAAACTTTCTCAACTGACTTAGAGACACATCAGCGAACCGAGGCAACCGAAGAGATCCG
+
FFFFFFFFFFF:FFFFFFFFFFFFF:FFFF:FFFFFFFFFFFFFFFFF:FFFFFFFFF,FFFFFFFFFFFFFFFFFFFFFFF,FFFFFFFFFF::FF,FF,FF,FFF,F,,FFF,F:FF,FF:FFF,:FF:F,FF::FFFFF:FFF,,FFFF,F::F::,:FFF,,,,F,F:F:,FFFFF,,FF,:F:F,F,F,F,,FF,:,FF,FF,,,,:,:,::,:,:,:,F,F,,,,,,,,F,:F,,,F:,F:F::
@A00253:175:HYCNHDRXX:2:2101:24352:30608 2:N:0:TAAGGCGA+TAGATCGC
GACTACTCGGGTATCTAATCCTGTTTGCTCCCCACGCTTTCGCGCCTCACCGTCAGTTGTCGTCCAGCAATCCGCCTTCGCCACTGGTGTTCCTCCTAATATCTACGCATTTCACCGCTACACTCGGACTTCCGATTGCCTCTCCGATACTCAAGAAAAGTAGCTTCAAATGCAGTTCACGAGTTAAGCCCTTGGATTTCACATCTGACTTGCCGACCCGCCTGCACGCCCTTTACACCCAGTAAATCCG
+
:FFFFFFFFFFFFFFF:FFFFFFFFFFFFFFFFFFFFFFFFFFFFFFFFFFFFFFFFFFFFFFFFFFFFFFFFFFFFFFFFFFFFFFFFF:FFFFFFFFFFFFFFFFFFFFFFFFFFFFFFFFF,F:F,FFFFFFFFFFF,:FFFFF:FFFF:FFFFFFFFF:,FFFFFF::FFFFF,:FFF:FF:FF:FF:,FF:FFFF:F,FFFF:F,F,F,:F,,FF,FF::FFFFFF:FF,FFF:F,F:,,F::FF
@A00253:175:HYCNHDRXX:2:2101:9146:30702 2:N:0:TAAGGCGA+TAGATCGC
GACTACAAGGGTATCTAATCCTGTTTGCTACCCATGCTTTCGAGCCTCAGCGTCAGTTGGTGCCCAGTAGGTCGCCTTCGCCACTGGTGTTCCTCCCGATATCTACGCATTCCACCGCTACACCGGGAATTCCACCTACCTCTGCACTACTCAAGGCCAGCAGTTTTGAAAGCAAGTCACGGGTTGAGCCCATGGATTTCACTTCCAACTTGCCGGTCCGCCTGCGCTCCCTTTACACCCAGTAATTACG
+
FFFFFFFFFFFFFFFFFFFFFFFFFFFFFFFFFFFFFFFFFF:FFFFFFFFFFFFFFFFFFFFFFFFFFF,FFF:FFF:FFFFFFF:FFFFFFFFFFFFFF:FFFFFFFFFFFFFF,FFFF:FFFFFFFFFFFF:FFF,FFFFFFFFFFF:FFFFF,FF:FFFFFFFF:FF::FF,F:::FF:,FFFFFFF,FFF:FF,,::F:FF,FFF,FFFF:FFFF:F,FFFFFFFFFF,F,FF,,F,,:,:F,F,
@A00253:175:HYCNHDRXX:2:2101:6045:30718 2:N:0:TAAGGCGA+TAGATCGC
GACTACTCGGGTATCTAATCCTGTTTGATACCCACACTTTCGAGCATCAGCGTCAGTTACAATCCAGTAAGCTGCCTTCGCAATCGGAGTTCTTCGTGATATCTAAGCATTTCACCGCTACACCACGAATTCCGCCTACCTCTGTTGCACTCAAGTTCGCCAGTATCAACTGCAATTTTACGGGTGAGCCGCAAACTTTCACAACTGACTTTACAACCCGCCTACTCTCCCTGTATTCACAATAAATCCG
+
FFF:FFFFFFFFF:FFFFFFFFFF:FFFFFFFFFFFFFFFFFFFFFFFFFFF:F:FFFFFF:FFFFFFF:FFFFFFFFF:FFFFFF:FFFFFFFFFFFFF:,FFFFFFF,FFFFF::FF:FFF:FFFFFFFFFFFFFFFF:FFFFFF:FFFFFFF,F:FFFF,FFFF:FFF:FFF:FFF:F,F,FFF,,F:::,::F,F:FF:F,F::,,F,,,,,::FFFFFFFFFFF,F:,FF,,F,F::FF,FFFF:
@A00253:175:HYCNHDRXX:2:2101:15402:30921 2:N:0:TAAGGCGA+TAGATCGC
GACTACTGGGGTATCTAATCCTGTTTGCTCCCCACGCTTTCGCGCCTCACCGTCAGTTGTCGTCCAGCAATCCGCCTTCGCCACTGGTGTTCCTCCTAATAACTACGCATTTAACCGCTACACTAGGAATTCCGATTGCCTCTCCGATACTCAAGAAAAGTAGTTTCAAATGCAGTTCACGAGTTAAGCCCGTGGAATTCACATGTCAGTTGCCTACCCGGGGCCACCCCCGTATCACCCAGTAAAACCC
+
FFFFF:,FFFF:FFFFFFFFFFFFFFFFFFFFFFFF,:F:FFFFF::FFFF:F,F,F:,F:F:FFF,FFF,F,FFF,:F:FFF:,FF::FFFF,:,FF:::,,FF,,::F,,,FFF:F:F:F,,::FFF::F,,F,FF:FF::,F:,F,F,,F,FFFF,,FFFF,F:F,FF,,F,F:,F:,:,FFF,,FF:,,,F:,:,,F,F,,,,F,F:F:::,FFFFF,,,,,,:,FF,F,FF,::F,,FF,F,F,,
@A00253:175:HYCNHDRXX:2:2101:29505:30953 2:N:0:TAAGGCGA+TAGATCGC
GACTACCCAGGGAAAATAAACATTTTTAAAACCAACAATTACAAGAAAAACCTACATTTAAAAACAATAAACATGCCTACCAAAACGCATTAATACGTTAAAAAAAACAATTAAACCCAAAAACACCAAATACCCCAACCAACTTTTCACAACAAGTCGCCAAGAACAACATCAAATTTTACGTTTTACCCCCAAAATTACAAACATAAATAAAAACCCCCCAAACCGAACATTAAAACCAAAAAAACCC
+
F,,,,,F,F:F,,:,FFF,,F:,FF::,,,FFF,:,,F:FF:,:,,FF,,,:,F,,,,,,,FF,:,,:F:F:F:,F,F,F:,F::,:,,,FFFFF,,F,F,F::,:,,:FFF,::F,,:::,FF,,F,F:F:F,F:F,,,,F,,,F,,F,F,,F:FF,,,F,,,:F,:F,FF,,:,,FF,,F:,F::,,F,FF,FF,F::FFF::F,,F,F:,,FF,:,,,FF,FF,,:,,,:F,F,::F,,F::F:F,F
@A00253:175:HYCNHDRXX:2:2101:30825:30984 2:N:0:TAAGGCGA+TATATCGC
GACTACCGGGGTATCTAATCCTGTTTGCTCCCCACGCTTTCGAGCCTCAACGTCAGTTACAGTCCAGTAAGCCGCCTTCGCCACTGGTGTTCCTCCTAATATCTACGCATTTCACCGCTACACTAGGAATTCCACTTACCTCTCCTGCACTCTAGCTCTACGGTTTCCATGGCTTACCGAAGTTAAGCTTCGATCTTTCACCACAGACCCTTAGTGCCGCCAGCTCCCTCTTTACGCCCAATAATTCCGG
+
FF:FFFFFFFFFFFFFFFF:FFF::FFFFFFFFFFFFFFFFFFFFFFFFFFFFFFFFFFFFFFFFFFFFF:FFFFFFFFFFF:FFFFFFFFFFFFFFFFFFFFFFFFFFFFFFFFFFFFFFFFF:FFF::FFFFFFF,FFFFFFF:FFFFFFFFFFFFFF,FFFFFFFFFFF:FFFFFF:,F:FFFFFFFFFFF,F:FF,FFFF:FFF,FF,FFFFF,,FF,FF,FFFFF:FFFFFFFF:::F,:,F,,F
@A00253:175:HYCNHDRXX:2:2101:20690:31031 2:N:0:TAAGGCGA+TAGATCGC
GACTACTAGGGTATCTAATCCTGTTTGCTACCCACGCTTTCGTGCCTCAGCGTCAGTTAAAGCCCAGCAGGCCGCCTTCGCCACTGGTGTTCCTCCCCATCTCTACGCATTTCACCGCTACACGGGGAATTCCGCCTGCCTCTACTTCACTCACGCTCTACAGTTTCAAATGCAGTTTATGGTTTGAGCCCATAGATTTCTCATCTGACTTGCAATGCCGCCGGCGCACCCTGTACACCCAGTAACGCCG
+
FFF,FFF:FFFFFFFFFFFF:FFFFFFFFFFFFFFFFFFFFF,F:FFFFFFF:FFFFFFFFFFFFFFFFFF:FFFF:FFFFFFF:FFFFFFFFFFFFF::FFFFFFFFF:F,FFFFFFFFFFF::FFFF,FFFFFFFFFFFFFFFFFFFFF:,,FFFFFF:FFFFFFFFFFFFF,:FFFFFF,FFF,FFFF,FFFF,F,F,F,FFFFFFFF:FF:,,,,FFF:,F:,,FFFF,,F,,,F:FF:F,,,:,F
@A00253:175:HYCNHDRXX:2:2101:21341:31125 2:N:0:TAAGGCGA+TAGATCCC
GACTACCCGGGTATCTAATCCTGTTTGATACCCACACTTTCGAGCATCAGAGTCAGTTAAAGTACAGTAAGCTGCCTTCGCAATCGGAGTTCTTCGTGAAATCTAAGCATTTCACCGCTACACCACGAATACCGCCTACCTCAACTGCAATCAAGACGACCAGTATCAACTGCAATTTAACGGTAGAGCCGCAAACTTGAACAACTGACTTAGCAACACGCCGAGCATCCCTGTAAACACAATAAAGAGA
+
FFFFFFFFFF:FF,FFFFFF,::FF:,FF,FFF,:FFFF::FF:,FFFFF,F,,F:FFF,FF:,:F:,FFFF,,:F,:FFF:F:F:FF::FFFFFFFFF:FF:F:FFFFFF:FF,FFFFFFFF,:F,F:F,,,FF,FF,,,,,FF,:,:,:,F,FFF,,F,:,FFFFF,,:F,FFF,F,F,,:F:F,FF:F::,,:FF,:F:,:FF,,FFF:,F,::::,F:,F::F:F,FFFF,F:F:,,F::,F,F,,
@A00253:175:HYCNHDRXX:2:2101:12057:31172 2:N:0:TAAGGCGA+TAGATCGC
GACTACCCGGGTATCTAATCCTGTTTGCTCCCCACGCTTTCGAGCCTCAGCGTCAGTAATCGTCCAGTAAGCCGCCTTCGCCACTGGTGTTCCTCCTAATATCTACGCATTTCACCGCTACACTAGGAATTCCACTTACCCCTCCGACACTCTAGTCCGACAGTTTCCAATGCAGTACCTGGGTTGAGCCCCGCTCTTTCACATCAGACTTGCCGTACCGCCAGCGCTCCCTTAACACCCAGTACATCCT
+
FFFFFFFFFFFFFFFFFFFFFFFFFFFF:FFFFFFFFFFFFFFFFFFFFFFFFFFFFFFFFFFFFFFFFFFFF,F:FFFFFFFFF:FFFFFFFFFF:FFFFF:F:FFFFFFFFFF,FFFFFFFFFFFFFFF:FFFFFF:FFFFFFFF,FF:FFF:,F,FFFF,,FF,:FFFFFF:FF:F,F:,,F:F:F,,F:,,FF,FF,FFFFF,:F::FFF:FF,:FFFFFF,F::,FFF,F,:FF,F,FF,:FF:,
@A00253:175:HYCNHDRXX:2:2101:1759:31688 2:N:0:TAAGGCGA+TAGATCGC
GACTACAAGGGTATCTAATCCCTTTCGCTCCCCTGGCCTTCGTGCCTCAGCGTCAGTTAATGTCCAGGAACCCGCCTTCGCCACGAGTGTTCCTCTCGATATCTACGCATTTCACAGCTACACCGAGAATACCGGTTCCCCATCCCTTACTCTAGTCTCTCAGTAGAATGTGCCGTCGGCGGGTTGCGCCAGCGCCGATAACACAACCCTAACTAAACAGACTACCCAAGCTTTACGCCAAGGGAGACGC
+
:,FFFFFF:::FFFF,FFFF:F,F,FFFFFF:FFFF:F,FF,F::F:FFFFFFF:FF,FFF,:FFF:FFFFFF:F,,FFFFF:FFFFF:,FF::F,FFF::FFFFF,FF,,FFFF,,F,FFF:F:F:,FF,FFFF:,,,,F,,F,,FFFF::F:,::,F,F::FF,,:F,,::FF,F,,,FF:,:,,,FF,F,,F,,,,,F:F::,,,F:,FF,F,,F:F:F,,,,,:,,FF,,F,FFF,,,:F,,,,:F
@A00253:175:HYCNHDRXX:2:2101:18141:31688 2:N:0:TAAGGCGA+TAGATCGC
GACTACCCGGGTATCTAATCCTATTTGCTCCCCACGCTTTCGGGACTGAGCGTCAGTTATGCGCCAGATCGTCGCCTTCGCCACTGGTGTTCCTCCATATATCTACGCATTTCACCGCTACACATGGAATTCCACGATCCTCTCACACACTCTAGCTCTACGGTTTCCATGGCTTACCGAAGTTAAGCTTCGATCTTTCACCACAGACCAATAGTGCCGCCTGCTCCCTCTATACGCCCAATAAATCAGG
+
:FFFF:FFFFFFFFFFFFFFFFFFFFFFFFFFFFFFFFFFFFFFFFFFFFFFFFFFFFFFFFFFFFFFFFFFFFFFFFFFFFFF:FFFFFFFFFFFFFFFFFFFFFFFF:FFFFF,FFFFFF:F:FFFFFFFFFFFFFFFFFFF,F,,FFFFFFFFFFFFFFFF:FF:FFFFFFF::FFFFFFFFF,FF,FFFFF::FFFFFF:FFF:F:,F,,:FF:FF,::,FF,FFFF:FFFFF,F,F,F,,FF,F:
@A00253:175:HYCNHDRXX:2:2101:14805:31704 2:N:0:TAAGGCGA+TAGATCGC
GACTACTGGGGTATCTAATCCTGTTTGCTCCCCACACTTTCGCGCCTCACCGTCAGTTATCGTCCAGCCATCCGCCTTCGCCACTGGTGTTCCTCGTAATATCTACGCATTTCACCGCTACACTAGGAATTCCGATTGCCCAACCGACACTCAAGATCTACAGTTGCAAATGCAGTTCATGTGATTAGCCAATGGATTTAAAATCTGTCTTGCAGACCCTGCTACACGCCATTTAGACCCAGTAAGTCAG
+
FFFFFFFFFFFFFFFFFFF:FFFFFFFFFFFFFFFFFFFFFFFF:FFFFFFFFFFFFF:F::FFFFFF,FFFFFFF,,FFFFFFFFFFFFFF:FF,,FFFFFFF:F,FFF:FFFF,,FF:FF,,:,F,:FF:F:FFFFFFF,:F,,:FFFFFF,,FFFFFF::,F,F:F,FF,,:FF:FFF:F:FF::F,,F,F,F,,:,F,F,,F:F,F:FF:,:,,F:FFF,:F,,F:,FF,FF:,F,,FFF:,,:FF
@A00253:175:HYCNHDRXX:2:2101:9136:31751 2:N:0:TAAGGCGA+TAGATCGC
GACTACCCGGGTATCTAATCCTGTTTGCTACCCACGCTTTCGTGCCTCAGCGTCAGTTAAAGCCCAGCAGGCCGCCTTCGCCACTGGTGTTCCTCCCCATCTCTACGCATTTCACCGCTACACGGGGAATTACGCCTGCCTCTAATTCACTCAAGCTCAACAGTTTCACATGCAGTTTCTGGGTTGAGAACCTCGATTTCACATCAGACTAGCACACGCGACAACTCACCCCGAGAACGCGCTCCAACCG
+
:FFFFFFFFFFFFFFFFFFFFFF:FFFFFFFF:FFFFFFFFFFFFFFFF:FF,FFFF:FF::FFFF:FFFFFFFF,FFF:FFFFFFFF:::FFF:FFFFFFFFFF:::F,,FFF,FFF,FFFF,:,FFFF,,,F,F,F:,FFFF,F,FF,:FFF,,F:::FF:FF,F,,FFFF,FF,F,F:,,,FF,,,,,FF,F:FFFF,F,FF,FF:F:,,FF,F,FF,F,,:,F,,F:,,:,,::,F,,,:,,:,F:
@A00253:175:HYCNHDRXX:2:2101:23719:31829 2:N:0:TAAGGCGA+TAGATCGC
GACTACCGGGGTATCTAATCCCTTTCGCTCCCCTGGCCTTCGTGCCTCAGCGTCAGTTAATGTCCAGGAACCCGCCTTCGCCACGAGTGTTCCTCTCGATATCTACGCATTTCACTGCTACACCGAGAATTCCGGTTCCCCCTCCATTACTCTAGTCTCGCAGTATCATGTGCCGTCCGCGGGTTGAGCCCGCGCCTTTCACACACGACTTACGAAGCAGCCTACGCACGCTTTACGCCCAGTGATTCCG
+
FFFFFFFFFFFFFFFFFFFFFFFFFFFFFFFFFFFFFF:FFFFFFFFFFFFFFF,FFFFFF:FFFFFFFFFFFFFFFFFFFFFF,FF,F:FFFFFFFFFF:FFFFFFFF,FFFFFFFF,:FFFFF:FFFFFFFFFFFFFFFFFFFFFFFFFFF,FFF:FFF:FF,FF::FFFFFFFFFFFFFF,FFFF:F,F:FFF,:,FFFF:FFFFFFFFFFF,,FFF:,FFFF::FFFF,,FF:F:F,F,:F:F:FF
@A00253:175:HYCNHDRXX:2:2101:1108:31876 2:N:0:TAAGGCGA+TAGATCGC
GACTACAAGGGTATCTAAGCCCTGTCGCTCCCCTGGCCTTCGTGCCTCAGCGTCAGATAATGTCCAGGAACCCGCCAGCGCCCCGAGTGTTCCACGCGATATCTACGCGTGTCACTGATACACCGAGAAGACCGGTGCCCCCTCGAGTACTCGAGTCTCGGAGTATCATGGGCCGTCCGCGGGGAGGGGCGGCGCCTGACAGACCGGACTGCCGCTGCACCCGCCGCACACAGGCAGCCGCGAGCGTCGC
+
:,F,FFF:FF:,F,F,FF,FFFF,:F:F:FFFFFFFFF,:FF,,:F,F:FFF,F,F,,F:FF,FFF:FF:FFFFFF,,,F,,,,,,,:,,,FF,,,FF:F,,::F,F:,,,:FFF:F:F,FFF,FF:,,,,,,FF,,:F:,:FF,,F,,,FF,,F::,FF,,::,,F::F,FF,F::F,FFFF,,:,:,F,::,:,,,,,,F,F,:F,,,,,::FF,F:,,,,F,,FF::,,F,FF,F:,,F,,,,,F,,
@A00253:175:HYCNHDRXX:2:2101:13602:31908 2:N:0:TAAGGCGA+TAGATCGC
GACTACCCGGGTATCTAATCCTGTTTGCTCCCCACGCTTTCGCGCCTCACCGTCAGTTGCCGTCCAGTTATCCGCCTTCGCCACTGGTGTTCTTCCTTATATCTACGCATTTCACCGCTACACAAGGACTTCCGATAACCTCTCCGGTACTCAAGACCTACAGTTACTAATGCAGTATGGAGGTTAAGCCTCCAGATGTCACCTCTGACTTGACGCCCCGGCTGCTCGCCCTTGACACCCCGAACAGCCG
+
FFFFFFFFFFFFFFFFFFFFFFFFFFFFFFFFFFFFFFFFFFFFFFFFFFFFFFFFFFFFFF:FFFFFFFFFFFFFFFFFF,FFF:FFF:F:FFFFFFFFFFF:FF:FFFF:FF::F,:FF,FFFFFF,FFFF:F:FF,F,F:FFFFF:FFFF::FF::,:FF,F,F,F:F:FFF:,F,FFF,FF::FF:,:,FF,,,F:F:,FFFF:FF:,,:F,FFFFFFF,FFFF:F,FF,,FF,F::F,F:,,F,:
@A00253:175:HYCNHDRXX:2:2101:12726:32017 2:N:0:TAAGGCGA+TACATCGC
GACTACCAGGGTATCTAATCCTGTTTGATACCCACACTTTCGAGCATCAGCGTCAGTTACAGTCCAGTAAGCTGCCTTCGCAATCGGAGTTCTTCGTGATATCTCAGCATTTCACCGCTACACCACGAAATCCGCCTACCTCTACTGCACTCAAGACGACCAGTATCAACTGCAATATTACGGTTTCGCCGCAATCGTTCAAAGCTCACATAATAGACCGCCTACGCTCCCTTTAAACGCACTAAATCCT
+
FFFFFFFFFFF:FFFFFFFFFFFFF:FF,FFFFFFFFFF:FFF:FFFFFFFF,FFFFF,F,FFFFFFFFFF:FF:::FFFFFFF:FFFFFFF:FFF:FFFFF,F,FFFF,F:FFFFFF,:F,F:F:,,:,FF::F:,FFFF,,FFF:F:FFFF,::FFFF,F,:F,FFFFFFFF,F,:FFF,FF:,,:FF,F,,:,:,F:F,FFFF,,F,:F,FFF:F:F,,FF:,FFF,FF,:,:F,:,F,,F,,:F:F
@A00253:175:HYCNHDRXX:2:2101:13593:32017 2:N:0:TAAGGCGA+TAGATCGC
GACTACAGGGGTATCTAATCCTGTTTGATACCCACACTTTCGAGCCTCAATGTCAGTTGCAGCTTAGCAGGCTGCCTTCGCAATAGGAGTTATTCGTGATATCTAAGCATTTCACCGCTACACCACGAAATCCGCCTGCATCAACTGCACTCAAGACAACCAGTCTAAACAGCAATTTAAAGGTTGAGCCGCCAACATTCACATATGACATAAAAATCCATCAACGCTCCATTAAAAACAAATAAAACGA
+
FFF:FFFFFFFFFFFFFF,FFFFFFFF::FFFFFFFFFFFF:FFFFFFFFF,,FF:F,FFFF::FF:FF::FFF,F:FFFF:F:,FFFFFF,FFF,FFF,FF::F,F,FFFFF:,,FFFFFFF,FFFF:,FFF:FFFFF,F,:FF,,,F:F:FFFF,:,F:F,F,,,FF:,FF,,,::,F,,,::,F,FF,F::FF,,,F:F:,,,F:F,:,F,:::F,F,:,,,,FF:,,,F,,F:,,,FFFF:,,F,F
@A00253:175:HYCNHDRXX:2:2101:18810:32033 2:N:0:TAAGGCGA+TAGATCGC
GACTACAGGGGTATCTAATCCCTTTCGCTCCCCTGGCCTTCGTGCCTCAGCGTCAGTTAATGTCCAGGAACCCGCCTTCGCCACGAGTGTTCCTCTCGATATCTACGCATTTCACTGCTACACCGAGAATTCCGGTTCCCCCTCCATTACTCTAGTCTCGCAGTCTCATGTGCCGTCCGCGGGTTGAGCCCGCGCCTATCACACACGACTTACGAAACAGCCTACGCACGCTTTACGCCCAGTGTTTCAG
+
FFFF:FFFFFFFFFFFFFFFFFFFFFFFFFFFFFFFFFFFFFFFFFFFFFFFFFFFFFFFFFFFFFFFFFFFFFFFFFFFFFFFFFFFFFFF:FFFFFFFFFF,FFFFFFFFFFFFFFF:FFFF:FFF:FFFFF,FFFFFFFFFFFFFF:,FFFF:FFFFFFF,,F:FFFFFFF,FFFFFF,FF:FFF:FFFFFFF:,FF,FFFFFFFFF:FF:F,:F:FFF:FF,:FFFFF,F:FFF:,:FFF::F:,F
@A00253:175:HYCNHDRXX:2:2101:30752:32268 2:N:0:TAAGGCGA+TAGATCGC
GACTACCAGGGTATCTAATCCCGTTCGCTACCCTGGCTTTCGCATCTCAGCGTCAGACACAGTCCAGAAAGGCGCCTTCGCCACTGGTGTTCCTCCCAATATCTACGCATTTCACCGCTACACTGGGAGTTCCCCTTTCCTCTCCTGCACTCAAGCCTCACAGTTTCCAGCGCCATACGGGGTTGAGCCCCGCATTTTCTCGCTCGACTTATTCAGCCGCCTACAGGCTCTGTACGCCCACTAATTCCGG
+
FFFFFFFFFFFFFFFFF:FFFFFFFFFFFFFFFFFFFF:FFFFFFFFFFFFF:FFFFFFFFFFFFFFFF:FF:FFFFFFFF:FFFFFFFFFFFF:FFF,F,FF:FF:FFFFFF:FFF:F:FF,FFF:F,,FFFFF::FFFFF,F:F:F,FFFFFF,F:,FFF::FFFFFFFFF:F:FFFFFF,:FFFFFF:FFFFFFFF,FFFFFFFF:FFF:F:FFFFF:F,FF,FFF:FF:FFFFFFF,FFF:FFFFF
@A00253:175:HYCNHDRXX:2:2101:8449:32346 2:N:0:TAAGGCGA+TAGATCGC
GACTACTGGGGTATCTAATCCTGTTTGCTACCCTGGCTTTCGCATCTCAGCGTCAGACACAGTCCAGAAAGGCGCCTTCGCCACTGGTGTTCCTCCCAATATCTACGCATTTCACCGCTACACTGGGAATTCCCCTTTCCACACCTGCACTCAAGCCTAACAGTTTCAAGCGCGATACGGAGTTGAGACCCGCATTTTCACGCTCGAATAATTAATCCGCCTACATCCTCTTTACTCGCAAAAATTCCGT
+
F:FFFFFFFFFFFF,,FFFF::F,FFFFFFFFFFF,FFF:FFFFFFFFFFF,F:F,FF:FFF,::FFF:FFFFFFFF:FFFFFFF,F,F:FF,FF,FFFFF,FFF:FF:FF:F,F:FF:FFFF:FFFF,FFFFFFF,FFF:F,FFF::,FF,FFF,,:,FF:F,:,F,FFFF:,::FFF:,F,FF:::FF,FF:,,FF,F::F,F,F,::FF,,F,:,,FF:FF:FFFFFFF:,,:,:FF,F,FF,:FF,
@A00253:175:HYCNHDRXX:2:2101:24912:32456 2:N:0:TAAGGCGA+TAGATCGC
GACTACTCGGGTATCTAATCCCTTTCGCTCCCCTGGCCTTCGTGCCTCAGCGTCAGTTAATGTCCAGGAACCCGCCTTCGCCACGAGTGTTCCTCTCGATATCTACGCATTTCACTGCTACACCGAGAATTCCGGTTCCCCCTCCATTACTCTAGTCTCGCAGTATCATGTGCCGTCCGCGGGTTGAGCCCGCGCCTTTCACACACGACTTACGAAACAGCCTACGCACGCTTTACGCCCCGTGATTACG
+
FFFFFFFFFFFFFFFFFFFFFFFFFFFFFFFFFFFFFFFFFFFFFFFFFFFF:FFFFFFFFFFFFFFFFFFFFFFFFFFFFFFFF:FFFFFFFFFFFFFFFFFFFF,FF:F:FFFFFFFFFFFFFFFFFFFFFFFFFFFFF:FF:F,FFFFFF:FFF,FFF:FFFFFFFFFFFFFFFFFFFF,FFFFFFFF:FFFFF::FFFFFF:F:FF:,FF,FFF:FFF,F,FFFFFFFFF:FFFFF,:F:F:F,:,
@A00253:175:HYCNHDRXX:2:2101:15555:32659 2:N:0:TAAGGCGA+TAGATCGC
GACTACTCGGGTATCTAATCCTGTTTGCTCCCCACGCTTTCGAGCCTCAGCGTCAGTTATCGTCCAGTAAGCCGCCTTCGCCACTGGTGTTCCTCCTAATATCTACGCATTTCACCGCTACACTAGGAATACCGCTTTCCCCTCCGACACTCTAGTACGACAGTTTCCAATGCAGTACCGGGGTTGAGCCCCGGGCGTTCACATCAGACTTGCAGCACCGCCAGCGCTCCCTTTACACCCCGTAACTCCG
+
FFFFFFFFFFFFFFFFFFFFFFFFFFFFFFFFFFFFFFFFFFFFFFFFFFFFFFFFFF:FFFFFFFFFFFFFFFFFFFFFFFF:FFF:FFFFFFF:FFFFFFFFFFFF:F,,FFFFFFFFFFFFFFFFFF,FFF,FF,FFFFFFF:FFFFFF,FFF,F,:FFF:,:FFFFFF,FFFFFFF:F,FFFFFF:FFF,,:,:FF,FFFF:FFFFFFF,,:,F:FFF,FFFF,FFF,F,FFFFF,,F,F,,F,F:
@A00253:175:HYCNHDRXX:2:2101:18159:32816 2:N:0:TAAGGCGA+TAGATCGC
GACTACTAGGGTATCTAATCCTGTTTGCTCCCCACGCTTTCGAGCCTCAACGTCAGTTACCGTCCAGTAAGCCGCCTTCGCCACTGGTGTTCTTCCTAATATCTACGCATTTCACCGCTACACTAGGAATTCCTCTTACCTCTCCGGCACTCCAGCTAAACAGTTTCCAAAGCAGTCCCGGAGTTAAGCACCGGGCTTTCACTTCAGACTTGCCTTGCCGTCTACGCTCCCTTTACACCCAGTAAATCCG
+
FFFFFFFFFFFFFFFFFFFFFFFFFFFFFFFFFFFF:FFFFFFFFFFF:FFFFFFFFFFFFFFFFF:F:FFFFFFFFFF:F:FFFFFFFFFFFFFFFF,FFFFFFFF:FFFFFFFFFFF,FFFF,F::FFFFFFFFF,FFFFFFFFFFFFFFFFFFFFFFFFFFF,FF,F,,FFFFFFF,,,FFFFFFF,F:FFFFF:FFFFFF::FFF:,:,:FFFFFFF,FFFF,FF,F:,FFFFFFFF::,FFFFF:
@A00253:175:HYCNHDRXX:2:2101:17535:32894 2:N:0:TAAGGCGA+TAGATCGC
GACTACTAGGGTATCTAATCCTATTTGCTCCCCACGCTTTCGGGACTGAGCGTCAGTTATGCGCCAGATCGTCGCCTTCGCCACTGGTGTTCCTCCATATATCTACGCATTTCACCGCTACACATGGAATTCCACGATCCTCTCACACACTCTAGCTCTACGGTTTCCATGGCTTACCGAAGTTAAGCTTCGATCTTTAACCACAGACCCTTAGAGCCGCCTGCACCCTCTTAACGCCCAATAAAACCTG
+
FFFFFFFFFFF:FFFFFFFFFFFFFFFFFFFFFFFFFFFFFFFFFFFFFFFFFFFFFFFFFFFFFFFFFFFFFFFFF:FFFF:F:FFFF:FFFFFFFF,F:FFFFFFFFFFFFFFFFF,:FFFFFFFFFFFF:FF:F:FFF:FFFFFFFFFFF,FFFFFFFF,F:FF:FFFFFFFFFF,FF,FFFF,FFFF,FFFFF,,:F:F:FFFFFF,:FF,F:F,FFF,,,FFFFFFF,F,F:,FFF,FF,,FFF,
@A00253:175:HYCNHDRXX:2:2101:15872:33019 2:N:0:TAAGGCGA+TAGATCGC
GACTACTCGGGTATCTCATCCTGTTTGCTCCCCACGCTTACGAGCCTCAGCGTCAGTTATCGTCCAGTAAGCCGCCGTCGCCACTGGTGTGCCTCCTAATATCACCGAAATTCACCGCTACACGGGGAAATCCGCGTCCCCCTCCGACACTATCCTACGTCAGGTGCCAGTGCAGGCCCGGGGGTGGGCCCCGCGCTATCACCTCAGTGTTGCCGCACCGCCGCCGCTCCCGGTCGACGCGGTCCATCGC
+
,FF,FF,F,FFFFFFF,:,FF:FFF:FFFFF::FFFF,:,::FF:F,F,FFF,F::F:F:F:FF:FF:FF:FFFFF,FF,F,:,F,F,F,:,FFFF:F::F,F,,F,,:F,FF:::FF:,:FF,,F,F,,FF:F:,F,FFF:,:F,F,,F,:,,,,FF:,FF:,F,,F,,F:,FF,:,,,F,:F:,,,F,:,,,F:,,,,:F,FFF,,,,,,,FF,F,,:,:F,:F,:,F,F,:,F,F,,,,,,,:,,,,
@A00253:175:HYCNHDRXX:2:2101:14796:33098 2:N:0:TAAGGCGA+TAGATCGC
GACTACTCGGGTATCTAATCCTGTTTGCTCCCCACGCTTTCGAGCCTCAACGTCAGTTACAGTCCAGTAAGCCGCCTTCGCCACTGGTGTTCCTCCTAATATCTACGCATTTCACCGCTACACTAGGTATTCCGATTGCCTCTCCGATACTCAAGAAAAGTAGTTTCAAATGCAGTTCACGAGTTATGCCCGTGGATTTCACATCTTACTTGCCTTCCCGGCTAACCGCCATTTACACCCAGAAAATCAG
+
FFF:FFFFFFFFFFFFFFFFFFFFFFFFFFFFFFF:FFFFFFFFFFFFFFFFFFFF:FFFFFFFFFFFF:FFFFFFFFFFFFFFFFFFFFFFFF,FFFFFFFFFF,FFFFFFFFF::FFFFFFFFF,,,F::FFFF:FFFFFFFFFFFFF:F,FF,FFF:,FFF,FFF,FFFF:FF:FFFFFF,:F,FF:FF,F,F,F,FFFFFF,::,F,,FFFFF:FFFFFF,,:FF,,,::F,FFFF,,,F,FF,,F
@A00253:175:HYCNHDRXX:2:2101:15447:33098 2:N:0:TAAGGCGA+TAGATCGC
GACTACACGGGTATCTAATCCTGTTTGATACCCACACTTTCGAGCATCAGTGTCAGTGACAGTCTAGTGAGCTGCCTTCGCAATCGGAGTTCTTCGTGATATCTAAGCATGTCACCGCTCCACCACGAATTCCGCCAACCTCTACAGTAATCAATACTGCCAGTTTCAACTGCACTTTTACGGTTGAGCCGCAATCTTTCACAACTGACTTAAGAAGCATCCTACGCTCACTTGAATACCTAGCAAGACG
+
FFFFFFFFFFFFFFFFFFFFFFFFFFFFF:FFF:FFF,FFFFFF,:FFFFFFFFFFFFFFF:F:FFFFFFF:FFFF,,FFFFFFFFFFF:FFF:FFFFFFFFFFF,:F:,,FFFFFFF:,::F,,FF,F,F:,F:,,F:FF:F:,,,FF,F,:FFFFF,:,,FF:,F:FFFF,,,,,:FFFFFF:F:,F,:F:,F:,:FF,,FFFFFF::F,F,FF::,FF:FFFFF,F:,:,:FF:,F,,F:,,F,:F:
@A00253:175:HYCNHDRXX:2:2101:24641:33144 2:N:0:TAAGGCGA+TAGATCGC
GACTACTCGGGTATCTAATCCCTTTCGCTCCCCTGGCCTTCGTGCCTCAGCGTCAGTTAATGTCCAGGAACCCGCCTTCGCCACGAGTGTTCCTCTCGATATCTACGCATTTCACTGCTACACCGAGAATTCCGGTTCCCCCTCCATTACTCTAGTCTCGCAGTATCATGTGCCGTCCGCGGGTTGAGCCCGCGCCTATCACACACGACTTACGAAACAGCCTACGCACGCTTTACGCCCAGTGATTCCG
+
FFFFFFFFFFFFFFFFFFFFFFFFFFFFFFFFFFFFFFFFFFFFFF:FFFFFFFFFFFFFFFFFF:FFFFF:F:FFFFFFFFFFFFFFFFFFFFFFFFFFFFFFFFFFFFF:FFF:FFFFFFF:F:FFF,FFFFFFFFFFFFFFFFF::FFFFFFFFFFFFFFF:F,FFFFFFFF:F:FFFFFFFFFFFF:FFFFFF,FFFFFFFFFFFF,FFFF:F,FFFF::FFF:FFFF:FFFFFFF,:F::FFFFF
@A00253:175:HYCNHDRXX:2:2101:21685:33254 2:N:0:TAAGGCGA+TAGATCGC
GACTACACGGGTATCTAATCCTGTTTGATACCCACACTTTCGAGCATCAGCGTCAGTTACAATCCAGTAAGCTGCCTTCGCAATCGGAGTTCTTCGTGATATCTAAGCATTTCACCGCTACACCACGAATTCCGCCTACCTCTGTTGCACTCCAGGTCGCCAGTATCAACTGCAATTTTACGGTTGAGCCGCAAACTTTCACAACTGACTTAACAACCCGCCTACGCTCCCTTTAAACCCAATAAATCCG
+
FFFFFFFFFFFFFFFFFFFFFFFFFFFFFFFFFFFFFFFFFFFFFFFFFFFFFF,FFFFFF:FFFFFFFFFF:FFF,:FFFFFFFFFFFFFFFFFFFF,FF,FFFFFFFFFFF:FFFFFFFFFFFF:FFFFFFFFFFFFFFFFFFFFFFFFFFFFFFFFFF:F,FFFFFFFFFFF::,FFFFFF::,FFFFFFFF:F:,FFFF:F,FFF,,FFFFFF:F,FF:F,FFFFF,::F:F,FFFF:F,F,,F:F
@A00253:175:HYCNHDRXX:2:2101:30617:33411 2:N:0:TAAGGCGA+TAGATCGC
GACTACTCGGGTATCTAATCCTGTTTGATACCCACACTTTCGAGCATCAATGTCAGTTACAGGTTAGTAAGCTGCCTTCGCAATCGGAGTTCTTCGTGATATCTAAGCATTTCACCGCTACACCACGAATTCCGCCTACCTCAACTGTACTCAAGACTGCCAGTATCAATTGCAATTTTACGGTTGAGCCGCAAACTTTCACAACTGACTTAACAACCCATCTACGCTCCCTTTACACCCAATAAATCCG
+
FFFFFFFFFFFFFFFFF:FFFFFFFFFFFFFFFFF,F:FFFFFFFFFFF:FFFFFFFFFFFFFFFFFFF,FFFFFFFFFF:FFFFF:FFFF,FFFF:FFFFFFFFFFFFFFFFFFFFFF,FFFFFFFFF:FFFFFFFFF:FFFFFF:FFFFFFFF::FFFFF,:FFFF,,FFFFFFF,:FF,FFFF:FFFF::FFFFFFFFFFFF,:FFF:FFF:FFFFFFFF,FFF:FFF:FFF,,FFFFFFFFFF:F:
@A00253:175:HYCNHDRXX:2:2101:8712:33426 2:N:0:TAAGGCGA+TATATCGC
GACTACTCGGGTATCTAATCCTGTTTGCTACCCACGCTTTCGTGCCTCAGCGTCAGTTAAAGCCCAGCAGGCCGCCTTCGCCACTGGTGTTCCTCCCCATCTCTACGCATTTCACCGCTACACGGGGAATTCCGCCTGCCTCTACTTCACTCAAGCTCTACAGTTTCAAATGCAGTTTATGGGTAGAGCCCAGAGATTTCACATCTGACTAGAAAAGCCCCATACCCACCCTTTAAAACCAGTAAATCCG
+
:FFF:F:FFFFFFFF,FFFFFFF,FFFFFFFFFFFFFF,:FFFFFFFFFFFFFFF:FFFFFFFFFFFFFFFFFFFFFFFFF,FFFFF:FFFFFFFFFFFFF,FFF:FFFF:FFFFFFFFFFFFF,FFFFFFFFFFFF:FF,FFFFFF::FFFFF:FFF,FF:FF:FFFFFFFFFF,FFF::,FFFF:FF,:F,F:FF:FF,FFF,FFFF:F::,:,,F,,,,FF,,F:,F:,,FFF::F,FF,::F,FF:
@A00253:175:HYCNHDRXX:2:2101:18728:33458 2:N:0:TAAGGCGA+TACATCGC
GACTACAGGGGTATCTAATCCTGTTCGCTCCCCACGCTTTCGAGCCTCAGCGTCAGTTACAGACCAGAGAGCCGCTTTCGCCACCGGTGTTCCTCCATATATCTACGCATTTCACCGCTACACATGGAATTCCACACGCCCCTTCTGCACTCAAGTTTGACAGTTTCCAAAGCGACCTATGGTTGAGCCACACCCTTTCACTACAGACTTAGCAAACCGCCAGCGCTCGCTATACGCCCAGTCACACCCG
+
FFFFFFFFFFFFFFFFFFFFFFFFFFFFFFFFFFFFFFFFFFFFFFFFFFFFFFFFFFFFFFFFF,:FFFFFFFFFFFFFFFFFFFFFF::FF:FFF,FFFFFFFFFFF,F:FFFFFFFFF:F:F:FF:FFFF,F,F,FFFF,FFF,FFFFF:FF::FFFFF:F,FF,,::FFFF,:FF,FFFFFFFFF,FF,FFF::,FFF,:,,F,,FF,:F:,FF,F,,:FFF,FFFF,::FF,F:FF:::,,FF,,
@A00253:175:HYCNHDRXX:2:2101:25590:33473 2:N:0:TAAGGCGA+TAGATCGC
GACTACTAGGGTATCTAATCCTGTTTGCTCCCCACGCTTTCGCGCCTCACCGTCAGTTGTCGTCCAGCAATCCGCCTTCGCCACTGGTGTTCCTCCTAATATCTACGCATTTCACCGCTACACTAGGAATTCCGATTGCCTCTCCGATACTCAAGAAAAGTAGTTTCAATTTCAGATCACGAGTTCAGCCCGTGGATTTATCATCTGACTTGCAGTCCCGGCTACACTCCCTTTACACCCCGAAAAGCCG
+
FFFFFFFFFFFFFFFFFFFFFFFF:FFFFFFFFFFFFFFFFFFFFFFFFFFFFFFFFFFFFFFFFFFFFFF:FFFFFFFFFFFFFFFFFFFFFFFFFFFFFFFFFF,FFF,FF:::FF:FFFF:FF:FFFFFFFF,FFFF:FFF,F:FFFFFFFFFFFFF:,:FFFFFF,F,FFF,F,F,FF:,F,FFFF,:FFF::F:,,FFFF:FFFFFFF,,FF,FFFFFF:,F,FFF,,::,F:FF,F,,FF,,FF
@A00253:175:HYCNHDRXX:2:2101:29369:33567 2:N:0:TAAGGCGA+TAGATCGC
GACTACTCGGGTATCTAATCCTGTTTGATACCCACACTTTCGAGCCTCAATGTCAGTTGCAGCTTAGCAGGCTGCCTTCGCAATCGGAGTTCTTCGTGATATCTAAGCCTTTCACCGCTACACCACGAATTCCGCCTGCCTCAACGGCACTCTAGTGATCCAGTGTCAAGTGCCATTTTACGGTTGAGCCGCAAACTTTCACAGCTGACTTAATGGTCCGCCTACGCTCCCGTTAAACCCAAGACTTCCG
+
FFF:FFFFFFF,FFF:FFFFFFFFFFFFFFFFFFF,FFFFFFFF:F:FFFFFFFFFFFFF:FFFFFFFFFFF::FFF,FFFFFFFFFFF:FF,,FFF:F,FFF:FFFFF,,FFF:FFF:,FFFF,FFFF:FFFFFF:F,,:FF,F,F::FFF,FF,FFFF,FFF,FFF:,FFF,:F:,F:FFFF,F,,FF:F,,FF,,,F::FFF,FF,::,,F,FF,FFFF,,,FF,,::,:,,F,,FFF,F:,,,,,,
@A00253:175:HYCNHDRXX:2:2101:24885:33724 2:N:0:TAAGGCGA+TAGATCGC
GACTACCCGGGTATCTAATCCTGTTTGCTACCCACGCTTTCGTGCCTCAGCGTCAGTTAAAGCCCAGCAGGCCGCCTTCGCCACTGGTGTTCCTCCCCATCTCTACGCATTTCACCGCTACACGGGGAATTCCGCCTGCCTCTACTTCACTCAAGCTCTACAGTTTCAAATGCAGTTTATGGGTTGAGCCCATAGATTTCACATCTGACTTGCAAAGCCGCCTACGCACCCTTTACACCCAGTAAAACCG
+
FFFFFFFFFFFFFFFFFFFFFFFFFFFFFFFFFFFFFFFFFFFFFFFFFFFFFFFF:FFF:FFFFFFFFFFFFFFFFFFFFFFF:FFFFFFF:FFFFFFFF:FFFFFFFFFFFFFFFFFFFFF:FFFF:FFFFFFF:FFFFFF:FFFFF:F:FFFF:FFFFFFFFFFFFF:FFFFFFFFFFFF:FF,FFFF:FFFFFFFFF,:FFFFF,FFFFFF:F:FFFF:F,FF,FFF,FFFF:FFFFFFFF:,F,F
@A00253:175:HYCNHDRXX:2:2101:7012:33739 2:N:0:TAAGGCGA+TATATCGC
GACTACTAGGGTATCTAATCCTGTTTGCTCCCCACGCTTTCGAGCCTCAACGTCAGTTACTGTCCAGTAAGCCGCCTTCGCCACTGGTGTTCCTCCTAATATCTACGCATTTCACCGCTACACTAGGAATTCCACTTACCTCTCCAGCACTCTAGATGAACAGTTTCCAATGCAGTCCCGGGGTTGAGCCCCGGGTTTTCACATCAGACTTGCCCATCCGTCTACGCTCCCATTACACCCAGTAAATCCG
+
FFFFFFFFFFFFFFFFFFFFFFFFFFFFFFFFFFFFFFF:FFFFFFFFF,FFFFFFFFFFFFFFFFFFFFFFFFFFFFF:FF,FFFFFFFFFFFFFFFFFFF:FFFFFFF:FFFFFFFFFFFFF:FFF:FFFFFFFFFFFFF:FFFFFFFFFFFFFFFFFF::FFFF,FFFFF,FFFFFF,FFF,F:FFFFFFFF:,FFFFFFFF,FF:FF:FFFFF:F:FFFFF,FFFFF,F:FF:,:F,F,:,,FF:F
@A00253:175:HYCNHDRXX:2:2101:23574:33802 2:N:0:TAAGGCGA+TAGATCGC
GACTACCGGGGTATCTAATCCCTTTCGCTCCCCTGGCCTTCGTGCCTCAGCGTCAGTTAATGTCCAGGAACCCGCCTTCGCCACGAGTGTTCCTCTCGATATCTACGCATTTCACTGCTACACCGAGAATTCCGGTTCCCCCTCCATTACTCTAGTCTCGCAGTATCTTGTGCCGTCCGCGGGTTGAGCCCGCGCCTTTCACACACGACTTACGAAACAGCCTACGCACGCTTTACGCCCAGTGATTCCG
+
FFFFFFFFFFFFFFFFFF,FFF,FFFFFFFFFFFFFFFFFFFFFFFFFFFFFFFFFFFFFFFFFFFFFFFFFFFFFFFFFF:FFFFFF:FFFFFFFFFFFFFFFFFFFFFFFFFFFFFFFFF:F:FF:FFFFFFFFFFFFFF:FFFF:FFFFF:FFFFFFFFFFFFF,,FFFFFFFF::,F:FFFFFFF:FFFFF,F,FFFF:FFFFF:FF::F:,FFF,FF:FFFF:FFFFF:FFFFFFFFF:::FFF:
@A00253:175:HYCNHDRXX:2:2101:3604:33880 2:N:0:TAAGGCGA+TAGATCGC
GACTACTCGGGTATCTAATCCTGTTTGCTCCCCACGCTTTCGTGCCTCAGCGTCAGTGTCAGTCCAGAAAGCCGCCTTCGCCACAGGTGTTCCTCCTAATATCTACGCATTTCACCGCTACACTAGGAATTCCGCTTCCCTCTCCTGAACTCTAGTTAACAAGTTTTGAATGCAGCTCCATAGATAAGCCCGGGAGTTTCACATCAGAGTTGCATTGCGGCCTTCGCAACCTTTAAAGCACGTATAGCGT
+
:FFFF,FFF:FFFF,FFFFF,FFFFF,,FFF:,F:FFFFF:FFFFFFFFFFFFFFFF:FF:FF:F:,FFFF,FFFFFFFF:FFF,:FFFFF,FFF,FFFF:FFFFFF:F::FFFFFFFF,FF,,FF,F,FFFFFFF,FF:FFFF,FFF:FFF,,,:FF,F,:,FFFFF,F:FF,F,FFF,,:F,,,FF,:F::FF,::F:F:F:F,,FF:,,:F,,:F,:,,F,,,F,,FF,FF:,:,FF,FF:,:,,F,
@A00253:175:HYCNHDRXX:2:2101:18502:33943 2:N:0:TAAGGCGA+TAGATCGC
GACTACTCGGGTATCTAATCCTGTTTGCTCCCCACGCTTTCGAGCCTCAGTGTCAGTTACAGTCCAGCAAGCCGCCTTCGCCACTGGTGTTCCTCCTAATATCTACGCATTTCACCGCTACACTAGGAATTCCACTTGCCTCTCCTGCACTCCAGCTCCACAGTTTCAAAAGCAGTCCCGGGGTTGAGCCCCGGGCTTTCACTTCTTACTTGTGATTCCACGTACACACACGTTACACCGAGTAAATACG
+
FFF:FFFFFF:FFFFFFFFFFFFFFFFFFFFFFFFFFFFFFFFFFFFFFFFFFFFFF:FFFFFFFFF:FFFFFFFF:FFFFFFF,FFFFFFF:FFFFFFFFFFFFFFFFFFFFFFFFFF:FFF::F:FFFFFFFFFFFFFFFFF:,FFFFFFF,,,FFFFFFFFFFF,FFFFF,FFF,FF,F:FFF,,FF:FFF:FF,FFFFFFFF,,:FFFF,:F,F:,F:,:FFF,FF:,,,F,:F:,FF,F,FF,FF
@A00253:175:HYCNHDRXX:2:2101:30698:33990 2:N:0:TAAGGCGA+TAGATCGC
GACTACCGGGGTATCTAATCCTGTTTGCTCCCCACGCTTTCGCGCCTCACCGTCAGTTGTCGTCCAGCAATCCGCCTTCGCCACTGGTGTTCCTCCTAATATCTACGCATTTCACCGCTACACTAGGAATTCCGATTGCCTCTCCGATACTCAAGAAAATGAGTTTCAAATGCAGTTCACGAGTTAAGCCCGTGGATTTCACAACTGACTTGGCTTCCCGGCTACACGCCCTTTACACCCAGTACATCCG
+
FFFFFFFFFFFFFFFFFFFFFFFFFFFFFFFFF,FFFFFFFFFFFFFFFFFFFFFFFFFFFFFFFFFFFFFFFFFFFFFFFFFFFFFFFFFFFFFFFFFFFFFFFFFFFFFFFFFFFFFFFFFF,F,FF:FFFFFFFFFFFFFFFFFFFFFFFFFFFFF,,FFFFFFFFFFF:,FFFF:F:F,FFFF:FFFFFF:FFFFFFFF,,F,,:FFF,F,FF,FFFFF,F,F,:F,:,,FFFFF,,F:F,,,:FF
@A00253:175:HYCNHDRXX:2:2101:2799:34115 2:N:0:TAAGGCGA+TAGATAGC
GACTACTCGGGTATCTAATCCTGTTTGATACCCACACTTTCGAGCCTCAAAGTCAGTTGCAGCTTAGCAGGCTGCCTTCGCAATCGGAGTTCTTCGTGATTTCTAAGCATTACACCGCAACACCACGAAGTCCGCCAACCTCTGTTGCACTCAAGGTCGCCAGTATCCACTGCACTTTAACGGTTGAGCCGCAAAATTTAACAACAGAATTCTCAACCCGCCAACGCGACCATAAAACCCCAAAAAACCG
+
FFFFFFFFFFFFFFFFFF,FFFFFF::FFFFFFFFF::F:FFF,FFFFFF,:FF::F,FFFFFF:F,FFFFFF,FFF,:,FFFFFFFFFFFFFFFF,:,:,::FFFF:FF,,FF:FFF,:FFFFFFFFF,,FF:FFFFF,FF:FFFF,:FF:FF,,:FFFFF:,FF:,FFFFF:,FF,,,F,,:,FF,FF:FF,,,FF,,FFF,F,FF,,F,,::FF:,,F,FFFF:,,F,F,:,FFF,,,:,,,:,::F
@A00253:175:HYCNHDRXX:2:2101:12689:34147 2:N:0:TAAGGCGA+TAGATCGC
GACTACCGGGGTATCTAATCCTGTTTGCTCCCCACGCTTTCGCGCCTCACCGTCAGTTGTCGTCCAGCAATCCGCCTTCGCCACAGGTGTTCCTCCTAATATCTACTCATTTCACCGCAACACTCGGACTTCCGATTGCCTCTCCGAAACACAAGACAAGTAGATACAAAAGAAGTTCACGAGTTAACCCCGAGGATATCACCTCTGACTAGCAGAACCGCCGACACTCCCATAAAACACACAAAAACGG
+
FFF::F:FFFFFF:FFFFFFFF,F:FFFF:FF:F:FFFFFF:F:FF,,FFFFFF:F:F,,,FF,FFFFF,FFF,FF,FFFF:FF,FFFFF:F,,FF:FF,FFFFFF,FF,:,FFF:F:,FFFF:,F:F,F,FFFF,F:FF,FFF,FFFFF,FFF::,FFFFF:,,,,FF:,,,F:FF,FF,F,:F,F,,:FF,:,F:,FF,FF:F,,:FF,F,FF:,:,,,:,:F,,,FFF,F:F:F,FFF:,:,,,:,F
@A00253:175:HYCNHDRXX:2:2101:29930:34162 2:N:0:TAAGGCGA+TAGATCGC
GACTACTGGGGTATCTAATCCTGTTTGCTCCCCACGCTTTCGTGCCTCAGCGTCAGTGTCAGTCCAGAAAGCCGCCTTCGCCACCGGTGTTCCTCCTAATATCTACGCATTTCACCGCTACACTAGGAATTCCGCTTCCCTCTCCTGAACTCTAGTTAACCAGTTTTGAATGCAGCTCCCAAGTTCAGCCCGGGACTTGCACGTCCCACTTCATTAACCGCCTACGAACCCTTAACGCCCAGTAATGCGG
+
FFFFFFFFFFFFFFFFFFFFFFF,,FFFFFFFFFFFFFFFFFFFFFFFF:FFFFFFFFFFF,FFFFFFFFFFF:FFFFFFFFFFFFFFFFFFFFFFF,FF,,F:FFFFF:FFFFFFFFFF:,FF:FFF::FFFFFFFFF:FFFFFFFFFFFFFFFF:F,FF:FFF:FF,F,FF,F,,FFF,FF:,:,F:FFFF:::F:,FFF,,FF,,FFFFFFFFFFFFFFF,,,,:FFFFF,,:FF:F:FF::FF:,,
@A00253:175:HYCNHDRXX:2:2101:28402:34178 2:N:0:TAAGGCGA+TAGTTCGC
GACTACACGGGTATCTAATCCTGTTTGATACCCACACTTTCGAGCATCAATGTCAGTTACAGGTTAGTAAGCTGCCTTCGCAATCGGAGTTGTTCGTGATATCTAAGCATTTCACCGCTTCACCACGAATTCCGCCTAGCTCAACTGTACTCAAGACTGCCAGTCTCAAGTGCACTGTTACGGTTGCGGCGCACACGTTCTCAACTGAGTGATCGACCGAGCGCGGCGCGCGTGAATCCCCATCTAGACG
+
FFFFFFFF:FFFFFFF:FFFFF:F:FFFFFF,FFFF:FFFF::FFF:FF:FFF:FFFFFFFFFFFFFFFF,FFF,F,FFFFFFFFFFFFFF,FFF,FFFFF:FF,:FFFFFF:FFFFF:,F:FF,FFFF,FF,FF:::,FFFF,::F,FFFFF,FFFF,F:F,F::,FF,,::F,F,F,F:FF,F,,,,,F,FF::,F,F,:,FF:FF,F,FFF,,,F,,:F,,,F,,,,:,:,,,,,FFF,,::,F,:F
@A00253:175:HYCNHDRXX:2:2101:24053:34287 2:N:0:TAAGGCGA+TAGATCGC
GACTACTCGGGTATCTAATCCTGTTTGCTCCCCACGCTTTCGCGCCTCACCGTCAGTTGTCGTCCAGCAATCCGCCTTCGCCACTGGTGTTCCTCCTAATATCTACGCATTTCACCGCTACACTAGGAATTCCGATTGCCTCTCCGATACTCAAGAAAAGTAGTTTCAAATGCAGTTCACGAGTTAAGCCCGTGGATTTCACATCTGACATGCCTACCCGGCTACACGCCCTTTACACCCAGAAAAACCC
+
FFFFFFFFFFFFFFFFFFFFFFFFFFFFFFFFFFFFFFFFFFFFFFFFFFFFFFFFFFFFFFFFFFFFF,FFFFFFFFFFFFFFFFFFFFFFFFFF:FFFFFFFFF,FFFFFFFFFFFFFFFFFFFFF,FFFFFFFFFFFFF:FFFFFFFFFFFFFF:FF,FF,FFFFFFF,FFFFFF,FFF:F:F:FF,F,,:FFFF,FF:F,F,FFF,F::FF,F,:FFFF:,FFF,F,F,:F:F::F,F,,FF,FF,
@A00253:175:HYCNHDRXX:2:2101:3830:34366 2:N:0:TAAGGCGA+TATATCGC
GACTACTCGGGTATCTAATCCTGTTTGCTCCCCACGCTTTCGTGCCTCAGCGTCAGTGTCAGTCCAGAAAGCCGCCTTCGCCACCGGTGTTCCTCCTAATATCTACGCATTTCACCGCTACACTAGGAATTCCGCTTCCCTCTCCTGAACTCTAGTTAACCAGTTTTGACTGCAGATCACAAGTAAAGCCCGGGAATTTAACATCTGACTAGCAAAGCCGCAAACGCACCCTATACACCCAGAAAATCCT
+
FFFFFFFFFFF:FFFFFFFFFFFFFFFFFFFFFFF,FFF:FFFFFFFFFFFFFFFFFFFFFFFFF:,FFFFFFFFFFF:FFFFFFFFFFFFF:FFFFFFFFFFFFFFFFFF,FF,:FFFFFFF:FFFF:FF:FF,FFF:FFFFF:FFFFF,FF:FFFFF:FF,FFFF::,FFFFF,:F,::F,F,:F:F,,,FFF,F,,,,F:FFF,,,F,F,F:F,:,F,:,:F,FFF,F:,::FF:::F:::,F:FFF
@A00253:175:HYCNHDRXX:2:2101:30978:34444 2:N:0:TAAGGCGA+TAGATCGC
GACTACTCGGGTATCTAATCCCTTTCGCTCCCCTGGCCTTCGTGCCTCAGCGTCAGTTAATGTCCAGGAACCCGCCTTCGCCACGAGTGTTCCTCTCGATATCTACGCATTTCACTGCTACACCGAGAATTCCGGTTCCCCCTCCATTACTCTAGTCTCGCAGTATCATGTGCCGTCCGCGGGTTGAGCCCGCGCCTTTCACACACGACTTACGAAACAGCCTACGCACGCTTTACGCCCAGTGATTCCG
+
FFFFFFFFFFFFFFFFFFFFFFFFFFFFFFFFFFFFFFFFFFFFFFFFFFFFFFFFFFFFFFFFFFFFFFFFFFFFFFFFFFFFFFFFFFFFFFF:FFFFFFFF:FFFF,FFFFFFFF:FFFFFFFFFFFFFFFFFFFFFFFFFFF:FFFFFF:F:FFF:FFFFFFFFFFFFFFFFFFF:FFFFFF::FFFFFFFFFFFFFFF:FFFFFFFFF:F:FF:F:FFFFFF:F:::FFFF:FFFFFFFFF,F,F
@A00253:175:HYCNHDRXX:2:2101:25455:34460 2:N:0:TAAGGCGA+TAGATCGC
GACTACACGGGTATCTAATCCTGTTTGCTCCCCACGCTTTCGAGCCTCAACGTCAGTTACCGTCCAGTAAGCCGCCTTCGCCACTGGTGTTCTTCCTAATATCTACGCATTTCACCGCTACACTAGGAATTCCGCTTACCTCTCCGGCACTCCAGCTAATCAGTTTACAAAGCAGTCCCGGCGTTAAGCACCGGGCTTTCACTTCAGACTTGCCTTGCCGTCTACGCTCCCTGTACACCCAGTAAATCGG
+
FFFFFFFFFFFF:FFFFFF:FFFFFFFFF:FFFFFF:FFFFFFFFFFFFFFFF:FF:FFFFFFFFFFFFFFFFFFFFFFFFFF:,:FFFFFFFFFFFFFFF,F:FFF,FFFFF,F,FFFFFF,F,FFF,FFF:FF:F,F,F,FF:FFF,,FF:FFFFFFFF,FFFF,FF,FFF:FFF,F:F,F,:FFFF:FF,::FFF:F,F,FFFFF,FF:,FFFFF,FF:FFF,F,FFF,,F,:F,F:F,,,FFFF,F
@A00253:175:HYCNHDRXX:2:2101:14543:34475 2:N:0:TAAGGCGA+TACATCGC
GACTACCGGGGTATCTAATCCTGTTTGCTCCCCACGCTTTCGAGCCTCAGCGTCATTGTCAGTCCAGTAAGCCGCCTTCGCCACTGGTGTTCCTCCTAATATCTACGCATTTCACCGCTACACTAGGAATTCCGCTTACCTCTCCTGAAATCAAGCAAAGCAGTATCAAAATCAATCCCAGAGTTGAGCCCTGGGTTTTCACTTCTGACTTGCCTCGCAGCCTACGCTCCCTTAACACCCAGTAAATCCA
+
FFFFFFFFFFFFFFFFFFFFFFFFFFFFFFFFFFFFFFFFFFFFFFFFFFFFFFFFFFFFFF,FFFFFFFFFFFFFFFFFFFFFFFFFFFF,FF,FFFFF:F:F:F:FFFFFFFFFFFFFFF:,FFFF::FFFFFFFFFF,FFF:FF:FFFF,F,FFF::FF:F:FFFFF:,FFFFF:FFFF,:FFFFFFF,,FF:,FFF:,FFFFF,FFF,::FFF:,,,FFF,FFFFFFFF,:FF:FF,,,,,::::,
@A00253:175:HYCNHDRXX:2:2101:29098:34475 2:N:0:TAAGGCGA+TAGATCGC
GACTACTGGGGTATCTAATCCTGTTTGCTCCCCACGCTTTCGTGCCTCAGCGTCAGTGTCAGTCCAGAAAGCCGCCATCGCCACCGGTGTTCCTCCTAATATCTACGCATTTCAACGCTACACTAGGAAGTCCGCTTCCCTCTCCTGAACTCTAGTTAACCAGTTTTGAATGCAGCACACAAGTTAAGCCCGGGAATTTCTCATCCAACTTAATTAACCGCCTACTCACCCATTACGCCCAGTACTTCCG
+
FFFFFFFFF:FFFF,:FFFFFFF,F:F,FFFF,FFFFFFFFF,:FFFFFFF,FF,FFFF:F,,FF,:FF,:FF:FF,FFFFF,FF::,F::FFF:,:::FFFF,FF,FF:F:FF,FFF,FFFFFFF,:F,FFF,FFFF:,FFF::,,,F:,FFFF,F,FFFFF,FFF,F:,FF::F,F,FFF:FF,F:FFF,,::,:F::,FF:F,F,F:,F,FFFFFF,:FF:F,FFF,F,,F,F,FFF::FFF,FF:,
@A00253:175:HYCNHDRXX:2:2101:22833:34616 2:N:0:TAAGGCGA+TAGATCGC
GACTACCAGGGTATCTAATCCTGTTTGCTCCCCACGCTTTCGTGCCTCAACGTCAGATATAGTTTGGTAAGCTGCCTTCGCAATCGGTGTTCTGTATGATCTCTAAGCATTTCACCGCTACACCATACATTCCGCCTACCGCACCTACTCTCTCGTCTAACAGTATTAGAGGCAGTTCCGGAGTTAAGCCCCGGGATTTCACCTCTATCTAATCAAACCGCCTACGCACCCTTTAATCCCAATAAATCCG
+
FFFFFFF:FFFFFFFFFFFFFFF:FFFFFFFFFFFFFFFFFFFFFFFFFFFFFFFFFFFFFFFFFFFFFFFFFFFFFFFFFF,:FFFFFFFFFFFFF,FFFFFFFFFFFF:FF:FFFFFFFFF:F:FF:FFFFFFFFFFF,FF,FFFF:FFFF,FFFF,:FFFF:F,FFFFFFFF:FFFFFFF,F:FFFFFFFF:,FFFF,FFFFFF,:F,FFF:FFFFFFF,FF:FFFFF,,F,F,FFFFF,FF:FFFF
@A00253:175:HYCNHDRXX:2:2101:30779:34757 2:N:0:TAAGGCGA+TAGATCGC
GACTACACGGGTATCTAATCCTGTTTGCTCCCCACGCTTTCGCACCTGAGCGTCAGTCTTCGTCCAGGGGGCCGCCTTCGCCACCGGTATTCCTCCAGATCTCTACGCATTTCACCGCTACACCTGGAATTCTACCCCCCTCTACGAGACTCAAGCTTGCCAGTATCAGATGCAGTTCCCAGGTTGAGCCCGGGGATTTCACATCTGACTTTACAAACCGCCTGCGTGCGCTTTACGCCCAGTACTTCCG
+
FFFFFFFFFFFFFFFFFFFFFFFFFFFFFFFFFFFFFFFFFFFFFFFFFFFFFFFFFFFFFFFFFFFFFFFFFFFFF,FFFF:FFFFFFFFFFFFFFFFFFFFFFFFFF:FFFFFFFFFFFFFFFFFFFFFFFFFFFFFFFFFFFFFFFFFFFFFFFFFFFFFFFFFFF,F:FFFFFFF:FFFFFFFFFFFF:FFF:FFFFFFFF:F:FFF,FF,:FFF:FFFFF::FFFFFFF:F:FFFF:FF,FFFF:
@A00253:175:HYCNHDRXX:2:2101:30798:34757 2:N:0:TAAGGCGA+TAGATCGC
GACTACACGGGTATCTAATCCTGTTTGCTCCCCACGCTTTCGCACCTGAGCGTCAGTCTTCGTCCAGGGGGCCGCCTTCGCCACCGGTATTCCTCCAGATCTCTACGCATTTCACCGCTACACCTGGAATTCTACCCCCCTCTACGAGACTCAAGCTTGCCAGTATCAGATGCAGTTCCCAGGGGGAGCCCCGGGAGTTCACATCTGACTTCACAACACGCCTGCGTGCGCTTAACGCCCAGTAATTCCG
+
FFFFFFFFFFFFFFFFFFFFFFFFFFFFFFFFFFFFF:FFFFFFFFFFFFFFFFFFFFFFFFFFF:FFFFFFFFFFFFFFFFFFFFF,FFFFFFFFFFF:FFFFFFFFFFF:FFFFFFFFFFFFFFFF:::FF:FFFFF:FFF::FF::FFFFFFFF,FFFFF,,FFFFF,FF,F,:FFFF:F,,FFFFFF,FF,F,F,FFFF,FFF,FFF,FF:,,,FFFFFFF,FF:FF,F,F,FFF:,,,:FFFFFF
@A00253:175:HYCNHDRXX:2:2101:31720:35164 2:N:0:TAAGGCGA+TAGATCGC
GACTACTAGGGTATCTAATCCCTTTCGCTCCCCTGGCCTTCGTGCCTCAGCGTCAGTTAATGTCCAGGAACCCGCCTTCGCCACGAGTGTTCCTCTCGATATCTACGCATTTCACTGCTACACCGAGAATTCCGGTTCCCCCTCCATTACTCTAGTCTCGCAGTATCTTGTGCCGTCCGCGGGTGGATCCCGAGCCTTGCACACACGACTTACGAAACAGCCTACGCACGCTTTACGCCCAGTGAATCCG
+
FFFFFFFFFFFFFFF::F,FFFF,F:FFFFFF,FFFFFF:FFFFFFFFFF,F:FFFFFFFFFFFF:F,F,:FFFFFF,FFFFF:FFFFF:FFFFFFFFFFFFFF:FFFFF:FF,FF:FFFF:FFFF,FFFFFFFFFFFF:FFFFFFFFFFFFF,F,FFF:::F:F,:,FFFFFF:F:,FFFF::,F:,:,F:,::FFF:F,:FFFF,F:FF:FF,FFF,,:,:,F:FFF,FF,F:,,FF:FF,F,,,FFF
@A00253:175:HYCNHDRXX:2:2101:8929:35305 2:N:0:TAAGGCGA+TAGATCGC
GACTACCCGGGTATCTAATCCCGTTCGCTACCCTGGCTTTCGCATCTCAGCGTCAGACACAGTCCAGAAAGGCGCCTTCGCCACTGGTGTTCCTCCCAATATCTACGCATTTCACCGCTACACTGGGAATTCCCCTTTCCTCTCCTGATCTCAAGCCTAACAGTTTCCAGCGCCATACGGGGTTGAGACCCGCATTTTCACGCTCGACTTATTATGCCGCCTACATGCTCTTAACGCCCAATAATTCAGG
+
:FFFFFFFFFFF:FFFFFFF:FFFFFFF:FFFFFFFFFFFFFFFFFFFF:FFFFFFFFFFFFFFFFFF:FFFFFFFFFFF:FFFFFFFFF,,:FF,FFFFFFFFFFFFF,:FFFFFF:FFFFFFFFFFF:,F,FF::FFFFFFF:FF,,FFF:F,FFFFFFFFFFF,FFFFFFFFFF,,FFFF:FFF,FFFFF:FFFFFF:,FFFFF::F,FFFFFF,FFF,,,:,FF:,:,,,::,FF,F::F,FF,FF
@A00253:175:HYCNHDRXX:2:2101:27859:35399 2:N:0:TAAGGCGA+TAGATCGC
GACTACAAGGGTATCTAATCCTGTTTGCTCCCCACGCTTTCGCGCCTCAGCGTCAGTTACTGTCCAGCAATCCGCCTTCGCCACTGGTGTTCCTCCGTATATCTACGCATTTCACCGCTACACACGGAATTCCGATTGCCTCTCCTGCACTCAAGAACTACAGTTTCATATGCAGGCTGGAGGTTGAGCCCCCAGTGTTCACATCGGACTTGCTCTCCCGCCTGCGCGCCCTTTACACCCAGTGAAAGCG
+
FFFFFFFFFFFFFFFFFFFFFFFFFFFFFFFFFFFFFFFFFFFFFFFFFFFFFFFFFFFFFFFFF:FFFFFFFFFFFFFFF,FFFFF:FFFFFFFFF:FF,F:FFFFFFFFFFFFFFFFFF::FF:FFF,FFFFFFFFF,FFFFF,FFFFFFFFFF,FFFF,FF::FF,F:FF,FFF,FFFFF,FF,F:FFF:,FF,FF,FF:FF,FF:FFF,FFFFFFFF:::FFFFFFFFF,:FFF:FF:F,FF:,:F
@A00253:175:HYCNHDRXX:2:2101:27462:35493 2:N:0:TAAGGCGA+TAGATCGC
GACTACCGGGGTATCTAATCCTGTTTGATACCCACACTTTCGAGCATCAGCGTCAGTTACAGTCCAGTAAGCTGCCTTCGCAATCGGAGTTCTTCGTGATATCTAAGCATTTCACCGCTACACCACGAATTCCGCCTACCTCTGTTGCACTCAAGGTCGCCAGTATCAACTGCAGTTTTACGGTTGAGCCGCAAACTTTCACAACTGACTTAACAACCCGCCTGCGATCCATTTACACCAAGTACATCCG
+
FFFFFFFFFFFFFFFFFFFFFFFFFFFFFFFFFFF,FFFFFFFFFFFFFFFFFF:FFFFFFFFFFFFFFFFFFFF:FFFFFFFF:FFFFFFFFFFFFF,FFFFFFFF,,FFFFFF::FFFFFFFF,FFFF:FFFFFF:FFFFFFFFFF:FFFFFFFFFFFFFF::FFFF,FFFFFF:FF,:,:,F:F:FFFFF,F:FFFFF,:FFF::FF,::,:,F,FFFF:F,F,FF:,FFFF,:FF,:FF,,:F:FF
@A00253:175:HYCNHDRXX:2:2101:24731:35556 2:N:0:TAAGGCGA+TAGATCGC
GACTACCAGGGTATCTAATCCTGTTTGATACCCACACTTTCGAGCATCAGCGTCAGTTACAATCCAGTAAGCTGCCTTCGCAATCGGAGTTCTTCGTGATATCTAAGCATTTCACCGCTACACCACGAATTCCGCCTACCTCTGTTGCACTCAAGGTCGCCAGTATCAACTGCAATTTTACGGTTGAGCCGCAAACTTTCACAACTGACTTAACAACCCGCCAACGCTCCCTTTAAACCCAATAAATCCG
+
FFFFFFFFFFFFFFFFFFFFFFFFFFFFFFFFF:FFFFFFFFFFFF:F:FFFFFFFFFFFFFFFFFFFFFFFFFFFFFFFFFFF:FFFFF:FFFFFFFFFFFFFFFFFFF,FFFFFFFFFFFFFFFFFFFFFFFFFFFFFFFFFFFFF,FFFFFF:FFFFFF:F,:FFFFFFFF:FFFFFF:,:F:,,FFFFFFF,FFFF:FFFFF,FFFFFF,FFFFF:FF,FFFFFFFFF:F,FFFFF,FF:FF::F,
@A00253:175:HYCNHDRXX:2:2101:18846:35571 2:N:0:TAAGGCGA+TAGATCGC
GACTACAGGGGTATCTAATCCTGTTTGATACCCACACTTTCGAGCATCAGCGTCAGTTACAGTCCAGTAAGCTGCCTTCGCAATCGGAGTTCTTCGTGATATCTAAGCATTTCACCGCTACACCACGAATTCCGCCTACCTCTGTTGCACTCAAGGTCGCCAGTATCAACTGCAATTTTACGGTTGAGCCGCAAACTTTCACAACTGACTTAACAACCCGCCTACGCTCCCTTTAAACCCAATAAAGCCG
+
FF:FFFFFFFFFFFFFFFFFFFFFFFFFFFFFFF::FFFFFFFFF:FFFFF:FFFFFFFFFFFFFFFF:FFFFFFFFFFFFFFFFFF:FFF:F:F:FFFF,FFF:FFFFFFFFFFFFFFF,FFFFFFFFFFFFFFF:,:FF:F:FFFFF,,:F,,FFFFFFFFF:FFFF:F,:FFFFF:::,F:,FFFF:FFF,F:,:F:FFFFFFF,FFF:F::F:F::,F:FFFFF,F:FFFFFF,FF,F,FFF,FFF
@A00253:175:HYCNHDRXX:2:2101:18530:35806 2:N:0:TAAGGCGA+TAGATCGC
GACTACCCGGGTATCTAATCCTGTTTGATACCCCCACTTTCGAGCATCAGCGTCAGTTACAATCCATTAAGCTGCCTTCGCAATCGGAGTGCTTCGTGATTTCAAAGCATTCCCCGCAACCCCCCCAATGCCGCCAACCCCTGTTGCCAAACAGGGCGCCCTATTCAACGGGCAGTATACGGGTGAGCCCCAGGCTGTCAGAAAGACGTTAACACCCCGCCGAACGACCAGTTCACGCCCACAGACCCGG
+
FFFF:FFFFFFFF:FFFFFFFFFFF,FFFFFF,,,F,FF,F,,::,,F,F::,:,FF:,:,F,FF,,,F,,:F,F:F,FF,,,FFF:,FF,,F,F,,FF,,,,,FF,F:F,,,FF,,F,F,FF::,,,,,FF,,,,,F:,,,,,F,,:,,:,F,:,,,,::,:,,FFF,,:,,F:::FF,,F,,:,:F,,,F,,,F,F,,,,:,F,,,,FF,,:,F:F,F:,,:,,,:,,,,,,F,,F,F,,:,:,:,F,
@A00253:175:HYCNHDRXX:2:2101:9607:35853 2:N:0:TAAGGCGA+TATATCGC
GACTACCCGGGTATCTAATCCCGTTCGCTACCCTGGCTTTCGCATCTCAGCGTCAGTCACAGTCCAGAAAGGCGCCTTCGCCACTGGTGTTCCTCCCAATATCTACGCATTTCACCGCTACACTGGGCATTCCCCTTGCCTCTCCTGCACTCAAGCCTAACAGTTGCCAGCGCCATCCCGGGTTGAGACCCGCAATTACACGCACGACTGTGTAGGCCGGCGACGAGCTCTTTCCGCCCAATACGTCAGG
+
:FFFFF::FFF,FF::,FFF,FFFFFFF::FFFFFF,FFFFF:F,F,FF:FF,FFF,F,FFF,,FFFF,F,:F:FFF:::FF,,F,F:,FFF,FF::,F,FFFF,FFF::,:FFFF:::,FFF::FF,,FF:,,F,,,FFFF:F,,F:FFF,F,FF,FFFF::FF:F,F,F,,FFF,F,FF:FFFFFFFF,,FF:F:FFF:F,:FF::,,,,:F,,F,,:,,FFF,F,,:,::,:,:,:FF,:F,F,FF:
@A00253:175:HYCNHDRXX:2:2101:31358:35853 2:N:0:TAAGGCGA+TAGATCGC
GACTACTGGGGTATCTAATCCCTTTCGCTCCCCTGGCCTTCGTGCCTCAGCGTCAGTTAATGTCCAGGAACCCGCCTTCGCCACGAGTGTTCCTCTCGATATCTACGCATTTCACTGCTACACCGAGAATTCCGGTTCCCCCTCCATTACTCTAGTCTCGCAGTATCATGTGCCGTCCGCGGGTTGAGCCCGCGCCTTTCACACACGACTTACGAAACAGACTACGCACGCTTTACGCCCAGTGATTCCG
+
FFFFFFFFFFFFFFFFFFFFFFFFFFFFFFFFFFFFFFFFFF:FFFFFFFFFFFFFFFFFFFFFFFFFFFFFFFFFFFF::FFFFFFFFFFFFFFFFFFFFFFFF,FFFFFFFF,FFFFFFF::FFFFFFFF::FFFFFFFFFFFFFFFFFFFFFFFFFFFF:FFFFFFFFFFFFFFF:FFFFFFFFFFFFFFFFF::F,FFFFFFFFFFFFF:::FF,F,F:,FFFF:FFF:F,FFFF,:FFFFFFFFF
@A00253:175:HYCNHDRXX:2:2101:4200:35884 2:N:0:TAAGGCGA+TAGATCGC
GACTACCCGGGTATCTAATCCTGTTTGCTCCCCACACTTTCGCGCCTCAGCGTCAGTAACAGTCCAGTAAGCCGCCTTCGCCACTGGTGTTCCTCCCGATCTCTACGCATTTCACCGCTACACTAGGAATTCCACTTACCTCTCCTGCACTCTCGTTTACCAGTTTCCAAAGCAGTTCAGGGGTTGTGCCCCGGGCTTTCACTTCAGACGTGGGCTACCGTCTTCGCTCCCGATACTCCCACAACCTCCG
+
FFF:FFFFFFFFF:FFFFFFFFFFFFFFFF:FFFFFFFFFFFFFFFFFFFFFFFFFFFFFFFFFFFF,FFFFFF,FFFFFFFFFFFFF,:FFFFFFF:FFFFFF,,FFFFFF:F:FFF:FFF:FFFF,FFFFF::FFFFFF:,F:FFFF::FF,F,F,,FFFF:,FFFFF::F:F,FF,FFFFF:F,FFFFFFF,:,F,FFFF:FFF:,,:F,,FFFFF::FF,FFF,F,:,FFFF,FFF:,,F,,FF:,
@A00253:175:HYCNHDRXX:2:2101:27498:35994 2:N:0:TAAGGCGA+TAGATCGC
GACTACAAGGGTATCTAATCCTGTTTGCTCCCCACGCTTTCGCGCCTCAGCGTCAGTTAATGTCCAGCAAGCCGCCTTCGCCACTGGTGTTCCTCCTAATATCTACGCATTTCACCGCTACACTAGGAATTCCGCTTGCCTCTCCATCACTCAAGGGAGATAGTTTCAAATGCAGTTTATGGGTTAAGCCCATAGAGTTCACAGCGGACGTGTGTCTCCGCCTAGGCGCCCTTTACACCCCGGCTCGCCG
+
FFFFFFFFFFF:FFFFFFF:FFFFFFFFFFFFFFFFFFFFFFFFFFFFFFFFFFFFFFFFF,FFFFFFFFFFFFFF:FFFFFFFFFFFFF:FFFFFFFF:FFFFFFFFFF,FF:,FFFFFFFF:FF:FFFFFFFFFFF,FFF:FFF::FFFFFFF:FFFFFFF,,FF,FF:F,,F:F:,FFFFFFFFFF::F,FF:,FFFFF,F,,F:F,,::,FF::FFF::F,::::,F,F:FF:F,,FF:,,,,,,F
@A00253:175:HYCNHDRXX:2:2101:29243:36041 2:N:0:TAAGGCGA+TAGATCGC
GACTACAGGGGTATCTAATCCTGTTTGATACCCACACTTTCGAGCCTCAATGTCAGTTGCAGCTTAGCAGGCTGCCTTCGCAATCGGAGTTCTTCGTGATATCTAAGCATTTCACCGCTACACCACGAATTCCGCCTACCTCAACTGTACTCAAGACTGCCAGTATCAATTGCAATTTTACGGTTGATCCGCAAACTTTCACAACTGACTTAACAACCCATCTACGCTCCCTTTCAACCCAATAAATCCG
+
FFFFFFFFFFFFFFFFFFFFFFF:FFFFFFFFFFFFFFFFFFFFFFFFFFFFFFFFFFFFFFFFFFFFFFFFFFFFFFFFFF:FFFFFFFFFFFFFF::FFFFFFFFFFFFFF:FFFFFFFFF:FFFFFFFFFFFFFFFFFFFFFFFFFFF:FFFFFFFFFFFF,:FFFF:F::::FFFFFFFFFF:,FF:FF:F::FFF:F,FFFFFF:F:,:,FF,:FF:FF:FFF:FFFFF:F:F,FF,:FF:F:F:
@A00253:175:HYCNHDRXX:2:2101:8205:36057 2:N:0:TAAGGCGA+TAGATCGC
GACTACAAGGGTATCTAATCCTGTTTGCTCCCCACACTTTCGAGCCTCAGCGTCAGTTAAAGCCCAGCAGGCCGCCTTCGCCACTGGTGTTCCTCCGAATATCTACGCATTTCACCGCTACACTAGGAATACCGATTGCCCCTCCGACACTCAAGATCAACCGTTTCAAATTCAGATCATGGGTTGAGCCCCTGGAGTGCACATCTGACTTGCAGACCCGGCAGCACGCCCTGTACACCCAGTCAAGACG
+
F:FFFFFFFFFFFFF:FF:FFFFFFFFFFFFFF:FFFFFFFFFFFFFFFFFFFFFF::FFF,FFFF:,FFFFFFFFFF::F,FFFFFF:FFFFFFFF,FFFFFFFFFF,,:FF:FFFF,FF:FF:FF:FF,F,FFFF,FFFF,FF:FFFFFFFF:::F,,F,:,F,FFF,:,F,F:FFF,:::,FFF:F::,,,FF,F,FFF::FF,,,F::F,FFFFF,,F::FFFFFFF,,:F,FF,,:F,,F,,,FF
@A00253:175:HYCNHDRXX:2:2101:10565:36385 2:N:0:TAAGGCGA+TAGATCGC
GACTACAAGGGTATCTAATCCCTTTCGCTCCCCTGGCCTTCGTGCCTCAGCGTCAGTTAATGTCCAGGAACCCGCCTTCGCCACGAGTGTTCCTCTCGATATCTACGCATTTCACTGCTACACAGAGAATTCCGGTTCCCCCTCCATTACTCTAGTCTCGCAGTATCATGTGCCGTCCGCGGGTTGAGCCCGCGCCTTTCACACACGACTTACGAAACAGACTACAAACGCTTTACGCCCAGAGATTCCC
+
FFFFFFFFFFFFFFFFF:FFFFFF:FFFFFFFFFFFF:FFFFFFFFFFFFFFFFFFFF,:FFFFFFFFFFFFFFFFFFFFFF,F,F,FFFF,FFFFF,FFFF,FFFFFFFFFF,,F:FFFFFF,F:FFF:,F:FFFFFFFFFFFF:F,FFFFFFF,FFF::F:F:FFFFF::FF,FFFF:F::F::FFFFFF,F,FF:,FFFFF:F,:FFFFFF:FF,F,,,:FF,,FF::F,:FF,:::FF,:F:,F,F
@A00253:175:HYCNHDRXX:2:2101:24478:36526 2:N:0:TAAGGCGA+TATATCGC
GACTACTAGGGTATCTAATCCTGTTTGCTACCCACGCTTTCGTGCCTCAGCGTCAGTTAAAGCCCAGCAGGCCGCCTTCGCCACTGGTGTTCCTCCCTATCTCTACGCATTTCACCGCTACACGGGGAATTCCGCCTGCCTCTACTTCACTCAAGCTCTACCGTTTCAAATGCAGTTTATGGGTTGAGCCCATAGATTTCACATCTGACTTGCAAAGCCGCCTACGCACCCTTTACACCCAGTAAAACCG
+
FFFFFFFFFFFFFFFF:FFFFFFFFFFFFFFFFFFFFFFFFFFFFFFFFFFFFFFF:FFFFFFFFFFFFFFFFFFFFFFFFFFFFFF:FFFFFFFFFF,FFFFFFFFFFFFFFFFFFFFFFFFFFFFF,FFFFFFFFFFFFFFFFFFFFFFFFFFFFFF,F,F,F:FFFF,FFFFFFFFFF:FFF:FFFFFF:FFF,F:FF:FFFFF,FFFFFFFF,F,F:F,FFFFF,FF:,FFF:FFF:F,F,FFF:F
@A00253:175:HYCNHDRXX:2:2101:2609:36949 2:N:0:TAAGGCGA+TAGATCGC
GACTACCCGGGTATCTAATCCTGTTTGATACCCACACTTTCGAGCATCAGTGTCAGATGCAGTCCAGTGAGCAGCCTACGCAATCTGAGATCTACGTGAAAAATAAGCATAACACCTCAACACCACGAATACCGCCCACATCTACTCAACTCAAACCAATCAGATACCCCACCCAAACAGGGATAAGCCCCCCAATATCACACCCGACTTCTTCAGCCGCAAACATACACTTAAAGCACCTGATACAACT
+
FFF,FFF:FF,:F:FF:F:FFFFFFFFF:F,:::FF,:F,:,FF,FFFF,F:,FF::,F:FFFF,F:F:F,F,F:F,,F,:F,:,,::F:FF,,::,F,,,,,::FF,F,:,:F,F,,FFFF::FF::F,FF,,F:,FF,,,,F::,,F::FFF,F::F,,F,,F,F,,,,,:FF,,,,,:,FF,F,FF:,,::F,FF::,,,,:FFF,,:FF,:::F:,:,:F,F,,:F:,FFFF,FF,,,::,,F,FF
@A00253:175:HYCNHDRXX:2:2101:30942:37012 2:N:0:TAAGGCGA+TAGATCCC
GACTACAGGGGTATCTAAACCTGGTTGCTCCCCACGCTTTCGAGCCTCAGTGTCAGTTACAGGCCAGAGAGCCGCTTTCGCCACCGGTGTTCCTCCATATTTCTACGCATTTCACCGCTACACATTGAATTCCACTCTCCTCTCCTGCACTCAAGTCTACCAGTTTCCAATGCATACAATGGTTGAGCCACTGCCTTTTACACCAGACTTATTACACCACCTGCGCTCGCTGTCCGCCCAATCAATCCGG
+
FFFFFF,FFFFFFFFFFF,FFFF,FFFFFFFFFFFFFFFFFF:FFFFFFF,FFF:FFFFFFFFFFFF:FFFFF:FF:FFFFFFFF:FFF,F:FFFFF,F,,:FF,F,FF:FFFFFFFFF::FFF,,FF:FFFFFF,FFF:FFFF:FF:FF:FF,:FF,::::,:F:FF,::FFFF::,F::FFFFFF:FF:,F:F,FFF,F:,FFFFF:,,,,,::FFF:F,FFFFFFFF,,,,F,FFFF,F:F::FFFF
@A00253:175:HYCNHDRXX:2:2102:23185:1031 2:N:0:TAAGGCGA+NAGATCGC
GACTACCGGGGTATCTAATCCCTTTCGCTCCCCTGGCCTTCGTGCCTCAGCGTCAGTTAATGTCCAGGAACCCGCCTTCGCCACGAGTGTTCCTCTCGATATCTACGCATTTCACTGCTACACCGAGAATTCCGGTTCCCCCTCCATTACTCTAGTCTCGCAGTATCATGTGCCGTCCGCGGGTTGAGCCCGCGCCTTTCACACACGACTAACTAAACAGCCTACGCACCCTTTACGCCCTGAGATTCCG
+
FFFFFFFFFFFFFFFFFFFFFFFFFFFFFFFFFFFFFFFFFFFFFFFF,FFFFF:FF:FFFFFFFFFFFFFFFFFFFFFFFFFFFFFFFFFFFFFFFFFFFFFFFFFFFFFFFFFFF,FFFFFFFFFFFFFFFFFFFFFFFFFFF::FF:FFFF:FFFF:FFFF:FFFFFFF,,FFF::FFFFF:FFFF,FFFFFFF,FFFFFFF:FFFF,FF,,F,FFFFFFFFFFFF,FFFFFFFFFF,,,F,,FFFF
@A00253:175:HYCNHDRXX:2:2102:7554:1078 2:N:0:TAAGGCGA+TATATCGC
GACTACTGGGGTATCTAATCCTGTTTGCTCCCCACGCTTTCGCGCCTCACCGTCAGTTGTCGTCCAGCAATCAGCCGTCGCCACTGGTGTTCCTCATAATATCTACGCATTTAAACGCAACACTAGGAATTAAGATAGCCACACCGAAACTCAAGCAAATAAGTGTCAAAGGACGTTCAGAAGTTAGCACCGTGGAGATAACAAGAGCATGAAGATCCAGGCTCCCGGCCCAGATCCACCAGCAAAGCGG
+
FFFFFFFF::,FF::FFFFF:F::FF,FF,:FFFF,,FFFFFF,,F:FFF,FFFF,FF::FFFFFFFFF:,F,F:F,,FF:FFF:F,FFFF:,FF,FFF,:,:FF,:,,F,,,:,F,,F:,,:,F,,,F,,,,FF:FFF,F,,,FF,,F:F,FF,,FFF,::F:,FFF:F,F,::F:,,,,F,:,F,,,FF::,,F:F,,F::,F,,,,F,,,,::F:,::F:,FF,,,F,,,:,FFFFF:F,:,:,,,,
@A00253:175:HYCNHDRXX:2:2102:20754:1172 2:N:0:TAAGGCGA+TAGATCGC
GACTACTCGGGTATCTAATCCTATTTGCTCCCCACGCTTTCGGGACTGAGCGTCAGTTATGCGCCAGATCGTCGCCTTCGCCACTGGTGTTCCTCCATATATCTACGCATTTCACCGCTACACATGGAATTCCACGATCCTCTCACACACTCTAGCTCTACGGTTTCCATGGCTTACCGAAGTTAAGCTTCGATCTTTCTCCACAGACCCTAAGTGCCGCCTGCTCCCGCTTTACTCCCAATACTTACGG
+
FFFFFFFFFFFFFFFFFFFF:FF,FFFFFFF:F:FFFF,FFFFFFFFF:FFFFFFFFFFFFFFFFFFFFFFFFFFFFFFFFF:FFFFFFFFFFFFFFFFFFFFFFFFF,FFFF:FFFFFFFFFFF,FFFFFFFFFFF,FFFFFFFFFF:FFFF:FF:F:FF,F,FFFFFFFFF,,F,:FF,FFF,FF:FF:FFFFF,FF,F,,FFF:F:FF,::FFFFFFFFFFFF:F,F,F:F:,FFF:F,F,FF,F,:
@A00253:175:HYCNHDRXX:2:2102:22724:1360 2:N:0:TAAGGCGA+TAGATCGC
GACTACCCGGGTATCTAATCCTGTTTGCTCCCCACGCTTTCGCGCCTCACCGTCAGTTGTCGTCCAGTCATCCGCCTTCGCCACTGGTGTTCTTCCTTATATCTACGCATTTCACCGCTACACTAGGAATTCCGCTTACCCCTCCGACACTCTAGTACGACAGTTTCCAATGCAGTACCGGGGTTGAGCCCCGGGCTTTCACATCAGACTTGCCGCACCGCCTGCGCTCCCTATACACCCAGTAAATCCG
+
FFFFFFFFFFFFFFFFFFFFFFFFFFFFFFFFFFFFFFFFFFFFFFFFFFFFFFFFFFFFFFFFFFFFFFF:FFFFFFFFFFFFFFFFFFFFFF:FFFFFFFFFFF:FFF,F,FFFFFFFFFFF:FFF,FFFFFFF:FFFFFFFFFFFFFFF:F:FFFFFFFFFF,F:FFFF:FFFF::,:FF,:FFFFFFFFFFFF,FFFFFFF,F:F,:FFFFFFFF:F:,FF:FFFFFFFF:F,FFF,,::F::F,F
@A00253:175:HYCNHDRXX:2:2102:20030:1454 2:N:0:TAAGGCGA+TAGATCGC
GACTACAGGGGTATCTAATCCCTTTCGCTCCCCTGGCCTTCGTGCCTCAGCGTCAGTTAATGTCCAGGAACCCGCCTTCGCCACGAGTGTTCCTCTCGATATCTACGCATTTCACTGCTACACCGAGAATTCCGGTTCCCCCTCCCTTACTCTAGTCTCGCAGTATCATGTGCCGTCCGCGGGTTGAGCCCGCCCCTATCTCACACGACGTACGAAACAGCCTACGCACGCGTTACGCCCCGTGATACCG
+
FFFFFFFFFFFFFFFFFF:FFFFFFFFFFFFFF:FFFFF:FFFFFFFFFFFFFF:F,FFFFFF,FFFFFFFFFFFFFFFFFFF:FFFFFFF:FFFF,FFFFFFFF:FFF,FFFFFFFFFFFF:FFFFFFFFFFFFFF:FFFF,FF,FFFFFFF:FFFFFFFFFFF:FFFFFFF,F,FFF,FFFF:FFFFFFFF,,F:,FFFFF:,FFFF,,FFFFFF:,FFFFFFFFF,F,F,FFFFFFF,:FFFF:FF,
@A00253:175:HYCNHDRXX:2:2102:22770:1564 2:N:0:TAAGGCGA+TAGATAGC
GACTACCCGGGTATCTAATCCTGTTTGCTCCCCACGCTTTCGCGCCTCACCGTCAGTTGTCGTCCAGTCATCCGCCTTCGCCACTGGTGTTCTTCCTTATATCTACGCATTTCACCGCTACACTAGGACTTCCGCTTACACCTCCGACACTCTAGGACCACAGGTACCAATGCAGTACCGGGGTTGAGCCCCGGGCTGTCACAACAGACTTGACGCACCGCAAGCGCACCCTTTACACCAAGATAAACCG
+
FFFFFFFFFFFFF:FFFFFFFFFFFFFFFFFFFFFFF,FFFFFFFFFFFFFFFFF:FF:FF:F:,FFFFF,FF:FFFFFFFFFF,F::FFF,FFFF:FFF:F:F::F:FFF:::FFFF,FFFF,F,,F,,FF::FFFFF,FF:FF:FFFF,F::F,F:,FFFF,F,F,F:F,FFF:F::F,,,F,FF:FFFFF,FF:,:,:F::FFFFF,F,,F,,FF,FF,::FFF,F:F:,FF:FFF,,F,,:F,FFF
@A00253:175:HYCNHDRXX:2:2102:22742:1705 2:N:0:TAAGGCGA+TATATCGC
GACTACCCGGGTATCTAATCCTGTTTGCTCCCCACGCTTTCGCGCCTCACCGTCAGTTGTCGTCCAGTCATCCGCCTTCGCCACTGGTGTTCTTCCGTATATCTACGCATTTCACCGCGACACTAGGCATTCCGCTTACCCCTCCGACACTCTAGTACGACAGTTTACCATGCAGTACCGGGGTTGAGCGCCGGGCTTTCACAGCAGACTTGCCGCACCGCCTGCGCTCCCTTTACACCCAGATAATCCG
+
FFFFFFFFFFFFFFFFFFFFFFFFFFFFFFFFFFFF:FFFFFFF:FFFFFFFFFFFFFFFFFFF:FFFFFFFFFF::FFFFFFFFFFFFF:F:FFF,FFFFFFFF,FFFF:FFF:F::,FF,F:FF:,F:,FFFF:F,F:FF:,FF,,FF:FFFFF,FF,F:F::F,F,,,FF:,FF::FFF:F:FFFF,FFFFF,,FFFFF,:F,F,F:FFFFFFFF,:F,FFFFF,F:FF::,FFFF:,F,::,:FFF
@A00253:175:HYCNHDRXX:2:2102:23927:1846 2:N:0:TAAGGCGA+TAGATCGC
GACTACTCGGGTATCTAATCCTGTTTGATACCCACACTTTCGAGCATCAATGTCAGTTACAGGTTAGTAAGCTGCCTTCGCAATCGGAGTTCTTCGTGATATCTAAGCATTTCACCGCTACACCACGAATTCCGCCTGCCTCAACTGCACTCAAGATATCCAGTATCAACTGCAATTTTACGGTTGAGCCGCAAACTTTCACAACTGACTTAAACATCCATCTACGCTCCATTTAAACCCCATAAATACG
+
FFF,FFFFFFFFFFFFFFFFFFFFFFFFFFFFFFFFFFFFFFFFFF:FFFFFFFF:FFFFFFFFFFFFFFFFFFFF,:FFFFFF::FFFFFFFFFFFFFFFFFFFF:FFFFFFFFFFFFFFFF:FFFFFFFFFFFFFFFF,FFFFFFFFFFFFFFFFFFFFFF,FFFFFFF,,FFFFFFFFFFF,FF:F:FF:FFFF,F:FFFFF,F:FFFF:,FF:FFF,FF,FF,FFF,:FFF:,F,:,F,:::,,,,
@A00253:175:HYCNHDRXX:2:2102:17219:2002 2:N:0:TAAGGCGA+TATATCGC
GACTACTGGGGTATCTAATCCTGTTTGATACCCACACTTTCGAGCATCAGCGTCAGTTACAATCCAGTAAGCTGCCTTCGCAATCGGAGTTCTTCGTGATATCTAAGCATTTCACCGCTACACCACGAATTCCGCCTACATCTGTTGCACTCAAGGTCGCAAGTATCAACTGCAATTTTACGGTTGAGCCGCAAACTATCACAAATGACTTAACAACCAGCCTACGCTCCCTTTAAAACCAATAAATAAG
+
FFFFFFFFFFFFFFFFFFFFFFFFFFFFFFFFFFFFFFF:FFFFFF:FFFFFFFFFFFFFFFFFFFFFFFFFFFFFFFF:F,F:FFFFF:F::FF,F:F::FFFFFFFFF:FFFFFFFFFFF:F:FFFFFFF::FF,FF,FFFFFFFFFFFFFFF:FF:F,::FFFF:FF:,F:F,:FFFF,FFF:FF:,F,,F:F,::FF,F,::FFF,FF,FFF,:,FF,,F,,FF::,,FFFF:FFFF:F:F::,,F
@A00253:175:HYCNHDRXX:2:2102:19117:2127 2:N:0:TAAGGCGA+TAGATCGC
GACTACCGGGGTATCTAATCCTGTTTGCTCCCCACGCTTTCGCGCCTCACCGTCAGTTGTCGTCCAGCAATCCGCCTTCGCCACTGGTGTTCCTCCTAATATCTACGCATTTCACCGCTACACTAGGAATTCCGATTGCCTCTCCGATACTCAAGAAATGTAGTTTCAAATGCAGTTCACGAGTTAAGCCCGTGGATTTCACATCTGACTTGCCTTCCCGCCTACCCGCCAGTTACACCCAGTAAATCCG
+
FFFFFFFFFFFFFF:FFFFFFFFFFFFFF:FFFFFFFFFFFFFFFFFF:FFFFFFFFFFFFFFFFFFFFFFFFFF::FFFFFFFF,FFFFFFFFF:FFFFFFFFFFFF,FF:FFFFFFF,FFF::F:FFF::FFF,:FFFFFFFFF:FFFFF:FFFFF,FFFFFF,FF:FF,:FFFF,,FF:,:FF:::,FFFFF:FFF,,F,F:FFF,FF:F:FF:FFF::F,:,F,FF,,F:,,,,FF,:,,:FF:,F
@A00253:175:HYCNHDRXX:2:2102:6524:2206 2:N:0:TAAGGCGA+TATATCGC
GACTACTGGGGTATCTAATCCTGTTTGCTCCCCACGCTTTCGAGCCTCAGCGTCAGTTATCGTCCAGTAAGCCGCCTTCGCCACTGGTGTTCCTCCTATTATCTACGCTTTTAACCGCTACACTAGGAATTCAGCTTTCCTCTCCTGCACTCAAGTATCCCAGTTCGCAGGGCGAACAATGGTTAAGCCATTGGCTTCATCACCGCGATTCAGTTACCACCTAAGAACTCTTTACCGCCAAGAATGCCGG
+
FFFFFFFFFFF:FFFFFFFFFFFFFFFFFFFFFFFFFFFFFFFFFFFFFFFFFFFFFFFFFFFFFFFFFFFFFFFFFFF:FFFF,F,:F:FF::FFF:,,FFF:,F,F,FFF,FF::,FFFF,,FF:FFFFF,FFFF:,:,F:F:FF,FF,,FFF:FFF:FFF::F:F::F:FFF,,FFFFF,,F,,F,::FF,,F:,,,,,:FFF:,,F,FF,F,FFFF:,,:,:F,FF,,F:F,,,:::::,F,,,,,
@A00253:175:HYCNHDRXX:2:2102:30734:2206 2:N:0:TAAGGCGA+TAGATCGC
GACTACTCGGGTATCTAATCCTGTTTGCTCCCCACGCTTTCGCGCCTCACCGTCAGTTGTCGTCCAGCAATCCGCCTTCGCCACTGGTGTTCCTCCCAATATCTACGCATTTCACCGCTACACTGGGAATTCCCCTTTCCTCTCCTGCACTCCAGCCTGGCAGTTCCAAATGCAGTCCCAGGGTTGAGCCCTGGGTTTTCACATCTGGCTTGTCATGCCGTCTACGCTCCCTTTACACCCAGTAAATCCG
+
FFFFFFFFFFFFFFFFFFFFFFFFFFFFFFFFFFFFFFFFFFFFFFFFFFFFFFFFFFFFFFFFF:FFFFFFFFFFFFFFFFFFFFFFFFFFFFFFFFFFFFFFFFFFFF:FFFFFFFFFFFF,,FFF,FFFFFF:FFFF:FFFFFFFFFFFFFFFF:FFFFFFFFFFFF:FFFFFFFFFF:FFFFF::FFFFFFFFFFF:FFFF,,,FF:FFFFFF:FFFFF:FF:FFFFFFFFF,FFF:F:F,FFFFF
@A00253:175:HYCNHDRXX:2:2102:17562:2221 2:N:0:TAAGGCGA+TAGATCGC
GACTACTGGGGTATCTAATCCTGTTTGATACCCACACTTTCGAGCCTCAATGTCAGTTGCAGCTTAGCAGGCTGCCTTCGCAATCGGAGTTCTTCGTGATATCTAAGCATTTCACCGCTACACCACGAATTCCGCCTGCCTCAACTGCACTCAAGATATCCAGTAGCAACTGCAATTTTACGGTTGAGCCGCAAACTTTCACAACTGACTTAAACATCCAACTACGCTCCCTTTAAACCCAATAAAACCG
+
:FFFFFFFFFF:FFFFFFFFFFFFFFFFFFFFFFFFFFFFFFFFFF:FFFFFFFFFFFFF:FFF:FFF:FFFFFFFF,FFFFF,FF:FFFFFFFFFFFFF,FFFFFFFFFFFFFFFFFFFFFFFFFFFF,FFF:F,FFFFFFFFFF,FFFFFF,:F,:FFFFFFF,FFFFF,FF,F,:FFF,FFFFFFFFF:FFF:F::FFFF::F,FF,:F:,:,FFF:FFFFF:FFF::FF:FFFF,FFF:,FF,:F,
@A00253:175:HYCNHDRXX:2:2102:24542:2221 2:N:0:TAAGGCGA+TACATCGC
GACTACAAGGGTATCTAATCCTGTTTGCTCCCCACACTTTCGAGCCTCAGCGTCAGTTAATGTCCAGCAAGCCGCCTTCGCCACTGGTGTTCCTCCTAATATCTACGCATTTCACCGCTACACTAGGAATTCCGCTTGCCTCTCCATCACTCAAGGGAGATAGTTTCAAATGCAGTTTATGGGTTAAGCCCATAGATTTCACATCTGACTTGTCTCTCCGACTACGCGCCCTTTACACCCAGTAAATCAG
+
FFFF:FFFFFFFFFFFFFFFFFFFFFFFFFFFFFFFFFFFFFFFFFFFFFFFFF:FFFFFFFFF::FFFFFFFFFF:FFFFFFFFFFFFFFFFFFFFF:FFF:F:FFFFFFFFFFFFFF:FFFFFFF:FFFFFFF::FF:F:FFFFFFFFFF,FFFFFFFF,F:FFFFFFFFFFF:FFFF:,FFF:FFF,FFFFFF:FFFF,,:FF,F:FFFFFFF:FFF,:F:,:FF:FFF,FF,FF,F:F,FFFFF,:
@A00253:175:HYCNHDRXX:2:2102:3667:2300 2:N:0:TAAGGCGA+TAGATCGC
GACTACAGGGGTATCTAATCCTGTTTGCTCCCCACGCTTTCGCGCCTCACCGTCAGTTGTCGTCCAGCAATCCGCCTTCGCCACTGGTGTTCCTCCTCATATCTACGCATTTCACCGCTACACTCGGACTTCCGATTGCCTCTCCGATACTCAAGAAAAATAGGTTCAAATGAAGTTCACGAGGTAAGACCGTGGAATACACTTATAACTATGATGCCAGGGACAACGCCCGGACCACCCACGAAAGACG
+
,FFFFFFFF:F:F,::FFFFFFF,,FFFFFFFFF,FFF:FFFFFFF,FFFFFFFFFF,FFFF,F::F:F,F:FF:FFFFF:FFFFFFF,,FF::,,F,FF:FFF:FFFFFF:F:F:FFFFFFFF,,:F,F,F:FF,:FF,:F,:::,:F,,F::,:FF,,F:,,,F,FF:F,,:FF,,:,::,,FF,::FFF,FFF,:,:F,,,,:,F,::,,,,,FFF:,,,:,,F,F,F,,,F,:,,F:,FFF,F,::
@A00253:175:HYCNHDRXX:2:2102:15772:2378 2:N:0:TAAGGCGA+TAGATCGC
GACTACCAGGGTATCTAATCCTGTTTGATACCCACACTTTCGAGCATCAGTGTCAGTTGCAGTCTAGTGAGCTGCCTTCGCAATCGGAGTTCTTCGTGATATCTAAGCATTTCACCTCTACACCACGAATTCCGCCCACCTCTACAGTACTCAAGACTGACAGTTTCTAATGCAATTTTAGAGTTGAGCCGCACAATTTCTCAACTGACTTAACAATCCACAAACGCTCCCTTCTCTCCCAAAACAGCCT
+
FFF,FFFFFFFFFFFFFFFFFFFFFFFFFFFFF:F:F:FFFFFFF,FFFFFFFF,FFFFF,FFF,FFFFFF:FFFFF:,FF:FFFFFFF::FFFFFFFFFFFF,FF,FFF:FF:,F,FF:FF,FFFFFFF,:FFFF:,F,FFFFF,F,FF:,,F,FFFF,FFF::FF,F,F,F,FFFFF:,,F:F:F,:FFF,,F,F::,,,:,:,::FFF:F:F,F,:F:F,F:,FF,,,::,F,FF,F:F,,F,:,FF
@A00253:175:HYCNHDRXX:2:2102:19768:2440 2:N:0:TAAGGCGA+TATATCGC
GACTACCGGGGTATCTAATCCTGTTTGCTACCCACGCTTTCGTGCCTCAGCGTCAGTTAAAGCCCAGCAGGCCGCCTTCGCCACTGGTGTTCCTCCCCATCTCTACGCATTTCACCGCTACACGGGGAATTCCGCCTGCCTCTACTTCACTCAAGCTCTACAGTTTCCAATGCAGTACCGGGGTTGAGCCCCGGTCTTTCACATCAGACTTAACGCACCGCCTGCGCTCCCTGTACACCCAGTAAAACAG
+
FFFFFFFFFFFFFF:F:FFFFFFFF:FF:FFF,FFFFFFF,:FFFFFFFFFF:FFFFFFFF,FFFFFF::FF:FFFFFFFFFFF,F,FFF:FFFFF,FF:FFFFFF:FFFFFFFFFFFF,,FFFFFFF:FF,FF,FFF,:FFF:FF::FFFFF:F,FFF,FFF,,FFF:FF,FF,FFFF:,F:FFFFF,:FFFF,FFFFF:FF,F,FF:F:F,FFF,F,FFFF,F,F:FF,F,FF:FF:FFFFF,,,::F
@A00253:175:HYCNHDRXX:2:2102:3134:2472 2:N:0:TAAGGCGA+TAGATCGC
GACTACTGGGGTATCTAATCCCTTTCGCTCCCCTGGCCTTCGTGCCTCAGCGTCAGTTAATGTCCAGGAACCCGCCTTCGCCACGAGTGTTCCTCGCGATATCTACGCATTTCACTGCTACACCGAGAATTCCGGTTCCCCCTCCATTACTCTATTCTCGCAGTAACATGTGCCGTCAGCGGGTTGAGCCCGCGCCTTTCACACACGACTTACAAACCAGCCAACCAACACATTAACCCCAGAGAAACCG
+
FFFFFFFF:F:FFFFFF:FFFF:FFF:FFFFFFF:FFFFFF:F:FF:FF:FF:FF,FFFFFFFFF,F:,FF:FFFFFF,FFFF:,FFF:,,FF:F,FFF::FFFF,:F,FFFF,FFFFFF,F::,,FFF:FFFFFF,F:FFF,FFF:FFF:FF:,FFF:FFF::F,,FF,FFFFF:F,:,F,,:FFFF,FF,F,FF,,FFFFFF:F,F,F:F,,F:,,F:F,:F,,,FF,,:,:,F,FFFF,FF:,,,F,
@A00253:175:HYCNHDRXX:2:2102:3143:2550 2:N:0:TAAGGCGA+TAGATCGC
GACTACTGGGGTATCTAATCCCTTTCGCTCCCCTGGCCTTCGTGCCTCAGCGTCAGTTAATGTCCAGGAACCCGCCTTCGCCACGAGTGTTCCTCTCGATATCTACGCATTTCACTGATACACCGAGAATTCCGGTTCCCCCTCCATTACTCTAGACACGACGTATCATCTTCCGACCCCGGGTTGAGCCCGCGCCTTTCACACACGAAATACGAAACAGACAACGCACTCTTAACACCCTCTAAGACAG
+
FFFFFF,FFFF:FFFFFFFF:F::FFFFFFFFF,FFFFFFF:F:FF,FF,FFFF,FF:FFFFFFFF:F,,F:FFFFF:FFFFFFFFF,F:FF,FF:F,F,,FFF,:FFFF,,F:FF,,FF,F:F,,FFF,FF,F::FFFF,F,FF,F,F:,FFFF,,,F,,,,,:FFFF,,F:FF,F,,FF,FFFF:FF::FFF,,:,,:FFFFF,:F,,:F,:FF,,FF,,F:F,F,F,FF:::,,F,:,,F,,F,::F
@A00253:175:HYCNHDRXX:2:2102:24975:2597 2:N:0:TAAGGCGA+TAGATCGC
GACTACAAGGGTATCTAATCCTGTTTGATACCCACACTTTCGAGCCTCAATGTCAGTTGCAGCTTAGCAGGCTGCCTTCGCAATCGGAGTTCTTCGTGATCTCTAAGCATTTCACCGCTACACCACGAATTCCGCCTGCCACAACTGCACTCAAGACATCCAGTATCTACTGCCAGTTTACGGTTGAGCCGCAAACTTACACCACAGACTAGAACATCCATCTCAGCTCCCTTTATACCACAGAAAGCCG
+
:FFFFFFFFF:FF,FFFFFFFFFFF:FFFFFFFFF:FFFFFFFFFF:FFFFFFFF:FFFF,FFF:FFFFFFFFFFFFFFF,FFFFFFFFFFFFFFF:FFF,FFFFFFFFFFFF,FFF:F,F,F,FF:FFFFFFF:FFFF:,FFFFFF:FFFFFFFFFF,,FFFF:FF,F,FF,,FFFFFF,F,,F:,:FFFF:,FFF:,FFF,FF,FF,FF,:,FFFFF::F:,,,F,,FF,:F,:F,,F:FFF:F,FF:
@A00253:175:HYCNHDRXX:2:2102:30671:2785 2:N:0:TAAGGCGA+TATATCGC
GACTACAAGGGTATCTAATCCTGTTTGATACCCACACTTTCGAGCATCAGCGTCAGTTACAATCCAGTAAGCTGCCTTCGCAATCGGAGTTCTTCGTGATATCTAAGCATTTCACCGCTACACCACGAATTCCGCCTACCTCTGTTGCACTCAAGGTCGCCAGTATCAACTGCAATTTTACGGTTGAGCCGCAAACTTTCACAACTGACTTAAACATCCATCTACGCTCCCTTTAAACCCACTAAATCCG
+
FFFFFFFFFFFFFFFFFFFFFF:FFFFFFFFFFFFFFFFFFFFFFFFFFFFFFFFFFFFFFFFFFFFFFFFFFFFF:FFFFFFFFFFFFFFFF,FFFFF:FFFFFFFF:FFFFFFFFF:FFFFFFFFFFFFFFFFFFFFFFFFFFFFF,F:FFFFFFFFFFFFFFFFFFFFFFF:FFFFF:F,FFF:FFFFF,FFFFF:F,F:,FFFFFFFF,FF:FFFFFFFFF:F:FFFFFF:F,FFFF,F,FFFFFF
@A00253:175:HYCNHDRXX:2:2102:30671:2816 2:N:0:TAAGGCGA+TAGATCGC
GACTACAAGGGTATCTAATCCTGTTTGATACCCACACTTTCGAGCATCAGCGTCAGTTACAATCCAGTAAGCTGCCTTCGCAATCGGAGTTCTTCGTGATATCTAAGCATTTCACCGCTACACCACGAATTCCGCCTACCTCTGTTGCACTCAAGGTCGCCAGTATCAACTGCAATATTACGGTTGAGCCGCAAACTTTCACAACTGACTTAAACATCCATCTACGCGCCCTTTAAACCCAATAACTCCG
+
FFFFFFFFFFFFFFFFFFFFFFFFFFFFFFFFFFFFFFFFFFFFFFFFFFFFFFFFF:FFFFFFFFFFFF:FFFFFFFFFFFFFFF:FFFFF:FFFFFF,FFFF,FFFF,,FF,FFFFFFF::FFFFFFFFFFFFFFFFFFFFF,FFFFFFFFFF,FFFFFFFF,FFFFFFFFF:F,FFF:FF:FFFFFF,FFFF::FF::FFFFFF,FFFF:FFFFFF:F:FFFFF,F,FF:F,:,FFF::::F,FFFF
@A00253:175:HYCNHDRXX:2:2102:8938:2910 2:N:0:TAAGGCGA+TAGATCGC
GACTACCAGGGTATCTAATCCTGTTTGCTCCCCACACTTTCGCGCCTCAGCGTCAGTAACAGTCCAGTAAGCCGCCTTCGCCACTGGTGTTCCTCCCGATCTCTACGCATTTCACCGCTACACCGGGAATTCCGCTTACCAATCCTGCACTCAAGCCCGAAAGTATTCAAAGCAGATCCGTCGTTAAAAGAAGGACTATCAATTCTAAATAATGAGGCAGCCAACGCGCCCTTTACGCCCAAACTATCCG
+
::FFFFFFFFFFFFFFF,F::FFFFFFFFFFFFFFFFFFFFFFF:F:F:FF,FFFFFFFFF:FFFF:FFF:F:F,FFF,F,:FFFFFF:FF,,FFF,,FF,,:FF:FFFF:FF:FFF:FF::FF:FF,FFFFFFF:FFFF,,FFF:::FFFFFF,,FF:F:F,F:,:,:FFFFF:,F,,,:F,,FF:F,FFFFF:FF,F,,::,F::F,F:F,,F,,F,,,,,::,,FF,:FF,FF:,,FF,:,,,F,F,
@A00253:175:HYCNHDRXX:2:2102:4481:2988 2:N:0:TAAGGCGA+TAGATCGC
GACTACTGGGGTATCTAATCCCTTTCGCTCCCCTGGCCTTCGTGCCTCAGCGTCAGTTAATGTCCAGGAACCCGCCTTCGCCACGAGTGTTCCTCTCGATATCTACGCATTTCACTGCTACACCGAGAAATCCGGTTCCCCCTCCATTACTCTAGTCTCGCAGTATCATGTGCCGTCCGCGGGTAGAGCCCGCGCCTATCACACACGACTAACGACACTGCCAACGCACGCTATACGCCCAAAGATAACG
+
FFFFFFFFFFFFFFFFFFFFFFFFFFFFFFFFFFFFFFFFFFFF:FFFFFFFFFFF:FFFFFFFFFFFFFFFFFFFF:FFFFFFFFFFF,FFFFFFFFF,FFFFFFFFFFFFFFFFFFFFFFFFFFFF,,F:FFFFFFFF:F,FF:FFF,FFF:FF:FFFFFFFFFFFF,FFFFFFF:,:F:,:,FFF:,F:FFFF,,FFF:FFFF,FF:,FF:F,FF,,,F,F:F:F,,F:FFF,,FFFF,,:FF:::F
@A00253:175:HYCNHDRXX:2:2102:4679:3020 2:N:0:TAAGGCGA+TAGATCGC
GACTACTGGGGTATCTAATCCTGTTTGATACCCACACTTTCGAGCATCAGCGTCAGTTACAATCCAGTAAGCTGCCTTCGCAATCGGAGTTCTTCGTGATATCTAAGCATTTCACCGCTACACCACGAATACCGCCTACCTCTGTTGCACTCAAGGTCGCCAGTATCAACTGCAATATTAAGGTTGAGCCGCAAACTTTCACAACTGACATAACAACACGCCTACGCACCCGGTTAACCCAATAAATCCG
+
FFFFFF:FFFF::FFFFFFFFFFFFFFFFFFFFFFFFFFFFFFFFFFFFFFF:FFFFFFFFFFFFFFFFFFFFFFF:FFFFF:FFFFFFFFF,F,FFFFFF,FFFFF,FFFFFFFFFFFFFFFFFFFFFF,FFF:FFFFF,:FFFFFF,FFFFFF::F:FFFFFF,:FF,FFFF:F,FFF,FFFFFF,FF:F:F,:,,FFFF::F,,FF,,F:F,F,:FF,F:,,:::FFF,,F,:,F:FFF,FFFF,F,
@A00253:175:HYCNHDRXX:2:2102:24234:3035 2:N:0:TAAGGCGA+TATATCGC
GACTACTGGGGTATCTAATCCTATTTGCTCCCCACGCTTTCGGGACTGAGCGTCAGTTATGCGCCAGATCGTCGCCTTCGCCACTGGTGTTCCTCCATATATCTACGCATTTCACCGCTACACATGGAATTCCACGATCCTCTCACACACTCTAGCTCTACGGTTTCCATGGCTTACCGAAGTTAAGCTTCGATCTATCACCACAGACCCTTAGTGCCGCCTGCTCCCTCATTACGCCCAATAATTCCGG
+
FFFFFFFFFFFFFFFFFFFFFFFFFFFFFFFF:FFFFFFFFFFFFFFFFFFFFFFFFFFFF:FFFFFFFFFFFFFF:FFFFFFFFFFFFFFFFFFFFFFFFFFFFFFFFFFF:FFFFFFFFFFFFFFF:FFFFFFFFFFFFFFFFFFFFFFFFFF,FFFFFFF:FFFFFFFFF,FFF,FFF:FFFF,F:FF:F:F:,FFF,F,FF:FFFFF,F,FFFF:FF:F,,FFF:F,F,:F:,F:,::,FFFFF::
@A00253:175:HYCNHDRXX:2:2102:31901:3192 2:N:0:TAAGGCGA+TAGATCGC
GACTACTAGGGTATCTAATCCCTTTCGCTCCCCTGGCCTTCGTGCCTCAGCGTCAGTTAATGTCCAGGAACCCGCCTTCGCCACGAGTGTTCCTCTCGATATCTACGCATTTCACTGCTACACCGAGAATTCCGGTTCCCCCTCCATTACTCTAGTCTCGCAGTATCATGTGCCGTCCTCGGGTTGAGCCCGCGCCTTTCACACACGAATTACGAAACAGCCTACGCACGCTTTACTCCCAGTGATTCCG
+
FFFFFFFFF:FFFFFFFFFFFFFFFFFFFFFFFFFFFFFFFFFFFFFFFFFFFFFFFFFFFFFFFFFFF:FFFFFFF,FFFFFFFFFFFFFF:FFFFFFF:FF:F:FFFFFFFF,FFFFF:F,F,FFFF:FFF,F:F,F::FFFFF:FFFFFFFFF:F::FFFF:FFFF:FFFFFFFF,F:,FFFF:FFFFF:F:FFF,FFF:FFFFF,FF:F,:FFF::,:::FF:FF,F:F,:F,FF:,F:FFF,:,F
@A00253:175:HYCNHDRXX:2:2102:31033:3255 2:N:0:TAAGGCGA+TAGATCGC
GACTACTCGGGTATCTAATCCTGTTTGCTCCCCACGCTTTCGCGCCTCACCGTCAGTTGTCGGCCAGCAATCCGCCTTCGCCACTGGTGTTCCTCCCAATATCTACGCATTTCACCGCTACACTGGGAATTCCCCTTTCCTCTCCTGCACTCCAGCCTGGCAGTTCCAAATGCAGTCCCAGGGTTGAGCCCTGGGTTTTCACATCAGGCTTGTCATGCCGTCTACGCTCCCTTTACACCCAGTAAATCCG
+
FFFFFFFFFFFFFFFFFFFFFFFFFFFFFFFFFFFFFFFFFFFFFFFFFFFFFFFFFFF:FF,FF:FFF:FFFFFFF,:FF::FFFFFF:F:FF:,FFFFFFFFFFFF:F:FFFFFFF::F:FFFFF:FF:F:FFFF,:FFF:FFF:FFFFFFFFFFFF:FFFFFFFFFFFFF,FFFFFFFFFF,FFFFFFFFFFF,FFFFFFF:,FFFFFFFFFFFFFFF,:FF,FFFF:F,::FF:FFF:FFFF,FFF
@A00253:175:HYCNHDRXX:2:2102:9010:3317 2:N:0:TAAGGCGA+TATATCGC
GACTACTCGGGTATCTAATCCTGTTTGCTCCCCACGCTTTCGCGCCTCACCGTCAGTTGTCGTCCAGCAATCCGCCTTCGCCACTGGTGTTCCTCCTAATATCTAAGCATTTCACCGCTACAATAGGAATTCCGATTGCCTCTCAGATACTCAAGAAAAGTAGATTCATATGCAGTTCACGAGTTAAGAACGTGAATTTCACAAATGAATATACTGCCCGGCTACACTCCCATAACACCCACAAAAAACT
+
,FFFFFFFFFFFFFFFFFF,FFFFFFF:FFFF:F::FFFFF:FFF,F:FF,F:FFF,FFFF::,FF:F,,FFFFF:F,F,FFF:,F:F:FFFFFFFFFFFFF:,F,F,FFF:FFF:F,,:::,FF:,FF:FF:FF:F,F,FFFF,FFFFFF,FF,FFFF,,F,FF,,,,::,FFF,:,:,FFFF,::,:F:,:F,F,,F:,F:F,:FF,F,,,F,FF:,:,,F,,FF,F,,F:F,F,:F,:,,FF,::FF
@A00253:175:HYCNHDRXX:2:2102:10465:3333 2:N:0:TAAGGCGA+TAGATCGC
GACTACTGGGGTATCTAATCCTGTTTGATACCCACACTTTCGAGCATCAATGTCAGTTACAGGTTAGTAAGCTGCCTTCGCAATCGGAGTTCTTCGTGATATCTAAGCATTTCACCGCTACACCACGATTTACGCCTACCTCACCTATAATCAAGACTGCCAGTATCAATTGCAATTTTCCGGGTGAGCCGCAATAATTCACAACTGACTGAAGAACGCATCTACGCTCCCTGTTCACCCAATCAATCCG
+
FFFFFFFFF:FFFFFF,F:FFFFFFFFFFFFF:FFF:FF:FFFFFFFFF,FFFFFF,FFFF,,FFF:FFFFFF::,FFFFFFF,FFFF,FF:F,,,:F,,,FF::,FFFF,FFF,F,:F,,F,,:FFF,:F,F,::,FF,,F,,,,,,:,,F,FFFF,,,,F:F:FFF:,F:F,FFF,,,:F,,F,FFFFF,,F,,,FF:,F,,FFFFFF,F,,FF:,F:,FF:FFF,,:FF:F,,F,F,,F,,:,,F:,
@A00253:175:HYCNHDRXX:2:2102:24361:3411 2:N:0:TAAGGCGA+TAGATCGC
GACTACTAGGGTATCTAATCCCGTTCGCTACCCTGGCTTTCGCATCTCAGCGTCAGACACAGTCCAGAAAGGCGCCTTCGCCACTGGTGTTCCTCCCAATATCTACGCATTTCACCGCTACACTGGGAATTCCCCTTTCCTCTCCTGCACTCAAGCCTAACAGTTTCCAGCGCCATACGGGGTTGAGCCCCGCATTTTCACGCTCGACTTATTAAGCCGCCTACATGCTCTTTACGCCCAATAAATCCGG
+
FFFFFFFFFFFFFFFFF:FFFFFFFFFFFFFFFFFFFFFFFFFF:FFFFFFFFFFFFFFFFFFFFFFFFFFFFFFFFFFFFFFFFFFFFFFFFFFFFFFFFFF:F,FFFFFFFFFFFFFFFFFFFFFFFFFFFFFFF:FFFFFFFFFFFFFFFFFF:FFF:FFF::FF:FFFFFFFFFFF:::FFFFFFF:F:FFFFF,FF,F:FFFF:FFF,FF,FFF::,F:F,:FFFFF::,F,FFF,F,F,F,F,:
@A00253:175:HYCNHDRXX:2:2102:13548:3693 2:N:0:TAAGGCGA+TATATCGC
GACTACCAGGGTATCTAATCCCTTTCGCTCCCCTGGCCTTCGTGCCTCAGCGTCAGTTAATGTCCAGGAACCCGCCTTCGCCACGAGTGTACCTCTCGATATCTACGCATTTCACTGCTAAACCTAGAATTCCGGTTCCCCCTCCATTACTCTAGTCTCGCAGTATCATGTGCAGTCCTCGGGTTGAGCCCGCGCGTTTCAAACACCACTTACGACACAGCCTAAGCACGAGTAACGCCCAGTCAATCAG
+
FFFF,FFFFFFFFFFFFFFFF:FFFF,FFF,F,FFFFFFFFF:FFFF:FFFFFFFFFFFFFF:FFFFFF,FFFFFF,FFFFFF:FF,FFF,FFFFFFFFFFFF,FFFFFF,,FFFFFFFF,F,F,FF:FF,FFFFFFFF,F,,:FFF:F,F,FFFFF:F,:FFFFFF,,:,FF:F,FF:F,FF:F:FF::F,F:F::FF,F,,FF,,,,,F,F,F:F:FFF,F:,,F:,:,,F,FF,,,FFF,,:,FF,F
@A00253:175:HYCNHDRXX:2:2102:30490:3693 2:N:0:TAAGGCGA+TAGATCGC
GACTACCCGGGTATCTAATCCCTTTCGCTCCCCTGGCCTTCGTGCCTCAGCGTCAGTTAATGTCCAGGAACCCGCCTTCGCCACGAGTGTTCCTCTCGATATCTACGCATTTCACTGCTACACCGAGAATTCCGGTTCCCCCTCCATTACTCTAGTCTCGCAGTATCATGTGCCGTCCGCGGGTTGAGCCCGCGCCTTTCACACACGACTTACGAAACCGCCTACGCACGCTTTACGCCCAGAGATTCCG
+
FFFFFFFFFFFFFFFFF:FFFFFFFFFFFFFFFFFFFFF:FFFFFFFFFFFF:F,:FFFFFFFFFFFFFFFFFFFF:FFFFFFFFFFFFFFFFFF:FFF::FFFF,FFFFFFFFFFFFFFFFFFFFFFFFF:FFFFFFFFFF:FF:,FFF:FFFFFFFFFFFF:FFFF,FFFF:F:FF:FF:F,F,FFFFFFFFFFFFFFFF:FFFF,FF,FF,FFF,,,F,,:F:FFFFFF:FFFFFFF:F,FF,FFF:
@A00253:175:HYCNHDRXX:2:2102:20302:3959 2:N:0:TAAGGCGA+TATATCGC
GACTACAAGGGTATCTAATCCTATTTGCTCCCCACGCTTTCGGGACTGAGCGTCAGTTATGCGCCAGATCGACGCCTTCGCCACTGGTGTTCCTCCATATATCTACGCATTTCACCGCTACACATGGAATTCCACGATCCTCTCACACACTCAAGCTCTACGGTTTCCATGGCTTACCGAAGTTAATCTTCTATCTTTCACCACAGACCCTTAGTGTCGCCTGCTCCCTCTTTACGACCAATAATTCCGG
+
FFFFFFFFFFFFFFFFFFFFFFFFF,FFFFFF,FFFFFFFFFFFFFFFFFFFFFF:,,FFFFFFFFFF:F:,,FFFF,FFFF:FFFFFFF:FFFFFFFFF::F,FFFF:,F,FFFFFFFFFFFF,F,FFFF:FFF:FFFFF:FF,FFFFF,F,FF:FF:FF::F,FFFF:,,F:F:F,,:FFF,FF,F,,F,FF:F,:,FF::F:F:F,FFFFFF,FFFFF,F,FF,FFF:F::,:FFFFF:FFF,,F,:
@A00253:175:HYCNHDRXX:2:2102:18973:4163 2:N:0:TAAGGCGA+TAGATCGC
GACTACTGGGGTATCTAATCCTGTTTGCTCCCCACACTTTCGTGCCTCAGTGTCAGTTTCAGTCCAGAAAGCCGCCTTCGCCACTGGTGTTCCTCCTAATATCTACGCATTTCACCGCTACACTAGGAATTCCGCTTTCCTCTCCTGCACTCAAGTATCCCAGTTCGCGGGGCGAACAATGGTTAAGCCATTGCCTTAAACCCCGCGCTTAAGTTACCACCTACGCCCTCTATAAGCCCAAAAAATCCGG
+
FFFFFFFFFFFFFFFFFFFFFFFFFFFFFFFFFFFFFFFFFFFFFF:FFFFFFFFFFFFFFFFFFFFFFFFFFFFFFFFFFFFFFFFFFFFFFFFFFFFFFFFFFFFFFFFFFFFFFFF:FFF:FFFFFFFFFFFFFFFFFFFFF,FFFFFFFFFFFFFFFFFF:FFFFFFFFFF:FFFF:FFFFFFFFF:,FFFF,FFFFFFF,FFFF:,FFFFFFFFF,::FF,,:,FF,F,FFF:FFF,FF,FF,,:
@A00253:175:HYCNHDRXX:2:2102:28854:4241 2:N:0:TAAGGCGA+TAGATCGC
GACTACCCGGGTATCTAATCCTGTTTGCTCCCCACGCTTTCGCGCCTCAGCGTCAGTTGTCGTCCAGCAGGCCGCCTTCGCCACTGGTGTTCCACCCGATATCTGCGCATTCCACCGCTACACCGGGTGTTCCACCCTCCCCTACCGGACCCAAGCCGCGGAGGTTCCGGGGGCTTCGGGGGGTTGAGCCCCCCGCTTCGACCCCCGGCCTGCCGGGCCGCCTACGCGCGCTTTACGCCCAATGAATCCG
+
FFFF:FF:FFFFFF:FFFFFFFFFFFFFFFFFFFFFFFFFFFFFFFFF:FFFFFFFFFFFFFFFF:FFFF:FFFFF:FFFFFFFFFFFFFFFFF:FFFFFFFFFFFFFF,FFFFFFFFFFFFFFFFFFFF:FF:FFF:FFFF,:FFFFFFFF,F:FFFFFFFFF:,:FFFFFFFF,FFFFFF:::FFFFFFFFFFF,FFFFFFFFF:FFFFFF:FFFFF:F:FFFF:FFFF,FFFFFFFFFF:FFFFFFF
@A00253:175:HYCNHDRXX:2:2102:23863:4335 2:N:0:TAAGGCGA+TAGATCGC
GACTACAAGGGTATCTAATCCTGTTTGCTCCCCACACTTTCGAGCCTCAGCGTCAGTTAATGTCCAGCAAGCCGCCTTCGCCACTGGTGTTCCTCCTAATATCTACGCATTTCACCGCTACACTAGGAATTCCGCTTGCCTCTCCATCACTCAAGGGAGATAGTTTCAAATGCAGTTTATGGGTTAAGCCCATAGATTTCACATCTGACTTGTCTCTCCGCCTACGCGCCCTTTACTCCCAGTAAATCCG
+
FFFFFFFFFFFFFFFFFFFFFFFFFFFFFFFFFFFFFFFFFFFFFFFFFFFFFFFFFFFFFFFFFFFFFFFFFFFFFFF:FFFFFFFFFFFFFFFFFFFFFFFFFFFFFF:FFFFFFFFFFFFFFFFFFFFFFFFFFFFFFF:FFFFF,FFFFFFFFF:FFFFFFFFFFFFFFFF,:FFFFFFFFFF,FFFFFFFFFFFF:F:FF:FFFF:FFFFFFF,F:F:FFFFFF:F,F:FF,:FFFF,FF::,,F
@A00253:175:HYCNHDRXX:2:2102:3703:4366 2:N:0:TAAGGCGA+TATATCGC
GACTACTGGGGTATCTAATCCTGTTTGCTCCCCACGCTTTCGAGCCTCAGCGTCAGTTATCGTCCAGTAAGCCGCCTTCGCCACTGGTGTTCCTCCTAATATCTACGCATTACACCGCTACACTAGGAATTCCGCTTACCCCTCCGACACTCTAGTACGACAGGTTCCAATGCAGTACCGGGGGTGAGCCCCGGGCGTTCGCTTCAGACGTGCCCCACCGCCAGCGCGCCCTTAACACACAGGAAATCCG
+
FFFFFFFFFFFFFFFFFFFFFF:FFFF:FFFFF:FFFF:FFFFFFF:FFFF:FFF:F,FFF:FFFFFFFF,FFFFFFFFFFF:F,FFFFFFFFFFF,FFF,FF:FFFFFF,,FFF:FF:FF,FFFFFFF:FF,FFFFFFFFFFFFFFFF:FFFFF,FFFFF,:,:FFFFFF:FFF:FFFF,,F,,F:,FFFFFFF:,:,F,F,,F,F::,:,FF,F,FFFFF,,FFFF,:F:F,,F:F,FF:,FF,FF,F
@A00253:175:HYCNHDRXX:2:2102:30879:4398 2:N:0:TAAGGCGA+TAGATCGC
GACTACCCGGGTATCTAATCCCTTTCGCTCCCCTGGCCTTCGTGCCTCAGCGTCAGTTAATGTCCAGGAACCCGCCTTCGCCACGAGTGTTCCTCTCGATATCTACGCATTTCACTGCTACACCGAGAATTCCGGTTCCCCCTCCATTCCTCTAGTCTCGCAGTATCATGTGCCGTCCGCGGGTTGAGCCCGCGCCTTTCACACACGACTTACGAAACAGCCTACGCACGCTTTACGCCCAGTGATTCCG
+
FFFFFFFFFFFFFFFFFFFFFFFFFF:FFFFFFFFFFFFFFFFFFFFFFFFFFFFF,FFFFFFFFFFFFFF:FFFFFFFFFFFFFFFFFFFFFFFFF:FFFFFFFFFFFF:FFFFFFFFFFFFFFFFFFFFF:FFFFFFFFFFFFFF:,FFF:FFFFFF:FFFFFFFFFF:F:FF,F:FFFFF:FFFFFFF:F,FFFFFFFFFFFFF::FFFF,FF:FFFFFFF,FF:F,FFFFFF,FFF,F,FFFFFF:
@A00253:175:HYCNHDRXX:2:2102:20681:4492 2:N:0:TAAGGCGA+TAGATCGC
GACTACAGGGGTATCTAATCCCTTTCGCTCCCCTGGCCTTCGTGCCTCAGCGTCAGTTAATGTCCAGGAACCCGCCTTCGCCACGAGTGTTCCTCTCGATATCTACGCATTTCACTGCTACACCGAGAATTCCGGTTCCCCCTCCATTACTCTAGTATCGCAGTATCATGTGCCGTCCGCGGGTTGAGCCCGCGCCTTTCACACACGACTTACGAAACAGCCTAAGCACGCTTTACGCCCAGTGATTCCG
+
FFFFFFFFFFFFFFFFFFFFFFFFFF:FFFFFFFFFFFFFFFFFFFFFFFFFFFFFFFFFFFFFFFFFFFFFFFFFFF:FFFFFFFFFFFFFFFFFFFFFFFFFF:FFFFFFFF:FFFFFF:FFFFFFFFF:FFFF,FFFFFFFFFFFFFFFFFFF,FFFFFFF:FFFFF:F,F:FFF:,F,FF::,F:FF,F:FF,F,FF:FFF:FFFF,F,F::FFF,FFFF,,FFFF:FF:,FFFFF:::,,FFFFF
@A00253:175:HYCNHDRXX:2:2102:30798:4507 2:N:0:TAAGGCGA+TAGATCGC
GACTACACGGGTATCTAATCCTGTTCGCTCCCCTAGCTTTCGCGCCTCAGCGTCAGTGGCGGCCCAGAAGGCTGCCTTCGCCATCGGTGTTCTTCCCAATATCTGCGCATTTCACCGCTACACTGGGAATTCCACCTTCCTCTACCGCACTCGAGCCCGCCAGTTCGGGGTCCGGCCAGAGGTTGAGCCCCTGGATTTGAAACCCCGCTTGACGGGCCGCCTACGCGCGCTTTACGCCCCATGAATCCGG
+
,FFFFFFFFFF:FFFFFFFFFFF:FFFFFFFFFFFFF:FFFFFFFFFFFFFF:F,FFFFFFFFFFFFFFFFFFFFFFFFFFFFFFFFFFFFFFFFFFF::FFFFFFFFFFFFF:FFFFFFFFFF:FFFFFFFFFFFFF,FFFFFFFFFFFFFFF,,FFFFFFFF,FFFFFFF,F:FF:FFFFFFF,FF,FFFFFFFFFFF:FF:FFFF,FFFFFFFFFFFFF,F,F:FFFF:FFF:FFF,,:FFFFFF:F
@A00253:175:HYCNHDRXX:2:2102:13856:4539 2:N:0:TAAGGCGA+TAGATCGC
GACTACTGGGGTATCTAATCCTGTTTGCTCCCCACACTTTCGCGCCTCAGCGTCAGTAACAGTCCAGTAAGCCGCCTTCGCCACTGGTGTTCCTCCCGATCTCTACGCATTTCACCGCTACACCGGGAAATCCGCATACCTCTCCTGCACTCAAGCCCGACAGTTTTAAACGCAGTACCCAACTTAAAAGAAGGCATTTCACTTAAAACTAATCAGTCAGCCTACGCGACCTTTAAGCCCAATCATGCCG
+
FF:FFFFFFF:FFFF:FFFFFFFFFFFFFFFF:FFFFFF:F:FFFFFFFFFFF:FFFF,FF::FFFFFFF:FF:F:FFFF:FFFFFF::FF:FFFFFFFFFFF,FF:FF,:FFFFFF,:FFF:,F,,F:,F,:,F,F:,:FF:F,,F:F,FFFF::F:FF,,F,:F,,F,,,,FFF,,,F,,FF,FF,F,::,,:,,,::F,,:,F,F,F,F:,:F,:,,:F,F,:F:,F,F:F,,,,,,:F:F,,,F,F
@A00253:175:HYCNHDRXX:2:2102:19117:4539 2:N:0:TAAGGCGA+TAGATCGC
GACTACTGGGGTATCTAATCCTGTTTGCTCCCCACACTTTCGTGCCTCAGTGTCAGTTTCAGTCCAGAAAGCCGCCTTCGCCACTGGTGTTCCTCCTAATATCTACGCATTTCACCGCTACACTAGGAATACCGCTTTCCTCTCCTGCACTCATGTATCCCAGTTCGCGGGGCGAACAATGGTTAAGCCATTGCCTTAAACCCCGAGCTTAAGTTACCACCTCGTCACTCTGTACTCCCAATAATTCAGG
+
FFF,FF,FFFFFFFFFFF:F:F:F:FFFFFF,:FF::FFFFFFFFFFFFFFFFF,FFFFFFF:FF:FFF:FFF:FFFFFFFFFFFF,:FF:F,:FF,:FF:F,FFFFFFF,FF:FFFF:F:FFFFF,FFF,F:F,FFFFFFFFFFFFFF:F:F,FFFFFFFFF:FFF:,,:,:FFFF:,::FFFF,F,:F,F::F:F:,F:FFFF,FFF::,FF,::,,FFF,,,F,FFF,,F::,F,FFFF::FFF,F,
@A00253:175:HYCNHDRXX:2:2102:13702:4586 2:N:0:TAAGGCGA+TAGAACGC
GACTACTGGGGTATCTAATCCTGTTTGCTCCCCACACTTTCGCGCCTCAGCGTCAGTAACAGTCCAGTAAGCCGCCTTCGCCACTGGTGGTCCTCCCGATATCTACGCATTTCACAGCTACACCTGGAATTCCGCTTAACTCTCCTGCACTCAAGCCAGACAGTATTCAAAGCAGTACCCACCTTAAAAGAAGTAATTTCACTTCAAGCTTATCAGGCCGCCAACCCGCCCATAACGCCCAAAAAGTCCT
+
FFFFFFFFFFFFFF,:FFF::FFFFFFFFFFFF,FFF,F:FF,FFFFFFFFF,FFFFFF:::FFFFF,FF:FFFFF,,FF:F:FFFFF,,FF:FFFFFF,,F,FF,FF:F,FFF,,:F,FFFFF,:,,F:F:::F,FF,F,FF:FF,FFF::FF,,,,,FFF:F,F,FF,F,,F,F:FF,FFFFFFFFF,FF,FFF,FFF,::FFFF,,:F,:::,,,FF:,:,,:FF,,::F,FFF,F,,,,,,,:,,,
@A00253:175:HYCNHDRXX:2:2102:31882:4726 2:N:0:TAAGGCGA+TAGATCGC
GACTACACGGGTATCTAATCCTCCACAACAGCCCTGAAGGCTGGCACTATTATTATCCCTGCTTCTTAAATGAGACATTAATGCCAAAGGAAGTTTGGCAACTTCCTCGAGGTGGCACGGCAGGTGAGGAACTGTACCGTAGCTTTGCTGCTGGTAGAGCGGCTGCCACCCGTAGGCTGTCTCTTATACACAACTGACGCTGCCGACGAGCGATCTAGTGTAGATCTCGGTGGTCGCCGAATCATTAAAA
+
FFFFFFFFFFFFFFFFFFFFFFFFFFFFFFFFFFFFFFFFFFFFFFFFFFFFFFFFFFFFFFFFFFFFFFFFFFFFFFFFFFFFFFFFFFFFFFFFFFFFFFFFFF,FFFFFFFFFFFFFFFFFFFFFFFFF:FFFFFFFF:FFFFFFFFFFF,FFFFF:FFFFFF:FFFF,FFFFFFFFFFFF:FFF,F,F,FF,F::::F,F:FFF::F:F,F:FF,,FF,FF,F,:,,,,FF,,F,,FFFF:,FFFF
@A00253:175:HYCNHDRXX:2:2102:7563:4758 2:N:0:TAAGGCGA+TAGATCGC
GACTACTGGGGTATCTAATCCCTTTCGCTCCCCTGGCCTTCGTGCCTCAGCGTCAGTTAATGTCCAGGAACCCGCCTTCGCCACGAGTGTTCCTCTCGATATCTACGCATTTCACTGCTACACCGAGAATACCGCTTCCCCCTCCATTACTCTAGTCTCGCAGTATCATGTGCACTCAGCGGGTTGAGACCCCGCCTTTCACACACCACATACGAAACAGCCTCCGCCACCATTACTCACAGAGATTCCG
+
:FFFF:FFFFFFF:F:FFFFFFF,:FFFFFFFFFFFFFFFFFFFFFF:FFFFFFFFFFFFFFFFFFF:FFFFFFFFFFFFF:FFFF,FFFFFFFFFFFFFFF,F:F:FFF,F,FF,:F,FFFFFFF,F:F,,F:,:FFFF:F,FFFFF:F:FF:,F:,F,:FFFF,F,,FF,F:,,,,,FF,,,F,FF,FF,F:F:F,,:,:,,F:,FFF,FFFFF,F,::F,,FF:,,,,,FFF:F:,F:,,,,FF:F,
@A00253:175:HYCNHDRXX:2:2102:4607:4805 2:N:0:TAAGGCGA+TATATCGC
GACTACCGGGGTATCTAATCCCTTTCGCTCCCCTGGCCTTCGTGCCTCAGCGTCAGTTAATGTCCAGGAACCCGCCTTCGCCACGAGTGTTCCTCTCGATATCTACGCATTTCACTGCTCCTCCGAGAATTCCGGTTCCCCCTCCATTACTCTAGTCTCGCAGTATCATGTGCCGTCCGCGGGTTGAGCCCGCGCCTATCTCACACGACTTACGAAACAGCCAACGAACGCTTAACTCCCAGTGAATCCG
+
FFFFFF:FFFF:FFFFFFFFFFFFFFFFFFFFFFFFFFFFFF:FFFFFFFFFFFFFFFFFFFFFFFFF,FFFFFFF:FFFFF:FFFFFFFFFFFFFFFF:FFFFFFFFFF,FFFFFFFF,F:FFFFFF,FFF:FFFFFFF:FFFF,FFFFFF:FFFFFFFFF:FFFFFFF,,FFF,FFF,FFFFF:FFF:F:FF,FF:FF,FFFFFFFFFFFF,FF:FFF:,,FF,,,FF,:F,F:,F,F:F:FF,FFF:
@A00253:175:HYCNHDRXX:2:2102:4625:4836 2:N:0:TAAGGCGA+TAGATCGC
GACTACCGGGGTATCTAATCCCTTTCGCTCCCCTGGCCTTCGCGCCTCAGCGTCAGTTAATGTCCAGGAACCCGCCTTCGCCACGAGTGTTCCTCTCGATATCTACGCATTTCACTGCTACACCGAGAAATCCGCTTCCCCCAACATTACACTAGTCTCGCAGTATCATGTGACGTCCGCTGGTTGAGCCCCCGCCTTTCACACACGACTTACGAAACAGCCTACGCACGCATTACACCCAGAGATACCG
+
FFFFFFFFFFFFFFFFFF:FFFFFF,FFFF:FF,FFFFFFF::FFFFFFFFFF:::FFFF,::F:FFFFFFF:FFF:FFFF,:FFF:FFFFF:F:FFFFF,F,FF:F:FFFF:F,FFFFFFF:F:FF:F,,F:,,FFFF:F,,:F:,FFF,F,FFFFFF,F,,FFF:FFFFF,F,FFFFF,FFFF,FF:F,,FFF:,F,FFFFFFF,FF,F,F,,,,:F,F,::F,F,F,FFFF,F,FFF,,:,,,,F,,
@A00253:175:HYCNHDRXX:2:2102:26295:4852 2:N:0:TAAGGCGA+TAGATCGC
GACTACTGGGGTATCTAATCCTGTTTGATACCCACACTTTCGAGCATCAGTGTCAGTTGCAGTCCAGTGAGCTGCCTTCGCAATCGGAGTTCTTCGTGATATCTAAGCATTTCACCGCTACACCACGAATTCCGCCCACCTCTACTGTACTCAAGACAGCCAGTATCAACTGCAATTTTACGGTTGAGCCGCAAACTATCACAACTGACTTAACTGTCCACCTACGCTCCCATTACACCCAATACATCCG
+
FFF:FFFFFFFFFFFFFFF:FFF:,FF,FFFFFFF,FFFFFFFFF::FFFFFFFFFFFFFFFFFFFFFFFFFFFFFFFFF:FFFFF:FFFFFFFF::FFFFFFFF,FFFF,FFFFFFF,FFFFFFF:FFFFFFFF:F,::F::FFFFFFFFFFFF:FF:F,FFF,:FF,FFFF,FFFFFFFF,,F:FFFFFFF,:FF,,FFF:F:,FF,F,:,::F:F:FF,,FFFFF:FF,F,F,,,,F:FFF,,:FFF
@A00253:175:HYCNHDRXX:2:2102:28818:4899 2:N:0:TAAGGCGA+TAGATCGC
GACTACACGGGTATCTAATCCCTTTCGCTCCCCTGGCCTTCGTGCCTCAGCGTCAGTTAATGTCCAGGAACCCGCCTTCGCCACGAGTGTTCCTCTCGATATCTACGCATTTCACTGCTACACCGAGAATTCCGGTTCCCCCTCCATTACTCTAGTCTCGCAGTATCATGTGCCGTCCGCGGGTTGAGCCCGCGCCTTTCACACACGACTTACGAAACAGCCTACGCACGCTTTACGCCCAGTGATTCCG
+
FFFFFFFFFFFFFFFFFFFFFFFFFFFFFFFFFFFFFFFFFFFFFFFFFFFFFF,F:FFFFFFFFFFFF,FFFFFFFFFFFFFF:FFFFFFFFFFFFFF,F:FFFFFFFFFFFFFFFFF:FFFFFFFFFFFFFFFFFFFFFFFFFF,FFFFFFFFFFFFFFFFF:FFF:FFFFF:FFFFFF:FFFFFFFFFFFFFFF,,FFF:FFFFFFF,FF::FFFFF:F:,FFFFFFFF,F:FFFFFFFFFFFFFFF
@A00253:175:HYCNHDRXX:2:2102:31503:5040 2:N:0:TAAGGCGA+TATATCGC
GACTACAAGGGTATCTAATCCCTTTCGCTCCCCTGGCCTTCGTGCCTCAGCGTCAGTTAATGTCCAGGAACCCGCCTTCGCCACGAGTGTTCCTCTCGATATCTACGCATTTCACTGCTACACCGAGAAGTCCGGTTCCCCCTCCATTACTCTAGTCTCGCAGTATCATGTGCCGTCCGCGGGTTGAGCCCGCGCCTTTCACACACGACTTACGAAACAGCCTACGCACGCTATACGCCCAGTGAGTCCG
+
,FFFFFFFFFFFFFFFFFFFF:FFFF:FFFFFF:FFFFF,:,F:FF,FFFFF,F:F:FFFF:FFFF::FFFFFFFFFFFF:FFFFF,FFFFF,,FFF::FFFFFFF:FFFF,FFFF,:FFF:FF:FFFF,F:FFF,FFFFFFF:FFF:FFFFFF:FFFF,FF,:FFFFFFFFFFF,,:F::F:FFF:FFFFFFF:,:F:FFFFF,FF,,F,FF,FF,F::,F,FF,,FF,FF,F:,,FF:F,F:,,:FF,
@A00253:175:HYCNHDRXX:2:2102:29306:5055 2:N:0:TAAGGCGA+TAGATCGC
GACTACAAGGGTATCTAATCCTGTTTGCTACCCACGCTTTCGCACCTCAGCGTCAGTTACCGTCCAGGTGGCCGCCTTCGCCACCGGTGTTCCTCCAGATATCTACGGATTTCTCTCCTACACCTGGAATTCCGCCACCCTCTCCGGTACTCAAGCCTGGCAGTATCAAAGGCAGTTCCACAGTTGGGGTGTGGGATTTCACCCCTGAGTTAGCTAGCCGCCTGCGTGCGCTTTACGGCCAGGGTTGCCG
+
FFFF:FFFFFF:F,FFFFFFFFFFFF:FF,FFFFFFFFFF:FFFFFFFF:FF:FFFFFFFFFFFFFF::FFFFFFFF:FFFF,FFFFFF:FFFFFFFFFFFFFFFFFFFFFFF,FFFFF:FFF:FFF:FF,FFFFF,FFFFFFFFFFF:FFFF:,FFF:,FFF:::FFFFF,FFFFFFFF:F:F,FFF,FFFF,:F,F:F,FF:F:,,,:F,,F,,,F,FFFFF:FFFFFFFFFF,:,FF:FFF,:,FF,
@A00253:175:HYCNHDRXX:2:2102:29324:5055 2:N:0:TAAGGCGA+TAGATCGC
GACTACAAGGGTATCTAATCCTGTTTGCTACCCACGCTTTCGCACCTCAGCGTCAGTTACCGTCCAGGTGGCCGCCTTCGCCACCGGTGTTCCTCCAGATATCTACGGATTTCACTCCTACACCTGGAATTCCGCCACCCTCTCCGGTACTCAAGCCTGGCAGTATCAAAGGCAGTTCCACAGTTGGGCTGTGGGATTTCACCCCTGACTTACCACGCCGCCTACGTGCGCTTTACGCCCAGTGATTCCG
+
FFF:FFFFFFF:FFFFFFFFFFFFFFFFFFFFFFFFFFFFFFF,FFFF:FFFFFFFFFFFFFFFFFF,:FFFF:FFF:FFFFFFFFFFFFFFF,FFFFF:FFFFFFFFFF,FFFFFFFF,FFFFFFFF:FFFFFFFFFFFFFFFFFFF:FFFFF:FFFFFFFFFFFFF:FFFFFFFFFFFFFFFFFFFFFFFF:,F:FFF,FFFFFF,FFFFFFF,,FFFFFFFFFFFFFFF:F,F:FFF::,:FFF:FF
@A00253:175:HYCNHDRXX:2:2102:25192:5196 2:N:0:TAAGGCGA+TAGATCGC
GACTACCAGGGTATCTAATCCTGTTTGATACCCACACTTTCGAGCATCAGCGTCAGTTACAATCCAGTAAGCTGCCTTCGCAATCGGAGTTCCTCCTAATATCTACGCATTTCACCGCTACACTAGGAATTCCGCTTACCCCTCCGACACTCTAGTACGACAGTTTCCAATGCAGTTCACGAGTTAAGCCCGTGGATTTCACATCTGACTTGCGTTCCCGGCTACACGACCTTTACACCCAGTAAATCCG
+
FFFFFFFFFFFFFFFFFFFFFFFFFFFFFFFFFFFFFFFFFFFFFFFFFFFFFFFFFFFFFFFFFFFFFFFFFFFFFFFFFFF:FFFFFFFFFFFFF,FFFFFFFFFFFFFFF::FFF:FF,FFFFFFFFFF:FFFFFFFFFFFFFF:FFFFFFFFFFFFF:FFFFFFF,FFFF:FFF,F,:FFFF:FFFF,FFFF,F,FFF:FFFFFF:,,F,FFF:::FFF:F,FF,FF:,F,,FFFFFF,:FFFFF:
@A00253:175:HYCNHDRXX:2:2102:4218:5228 2:N:0:TAAGGCGA+TAGATCGC
GACTACCCGGGTATCTAATCCCTTTCGCTCCCCTGGCCTTCGTGCCTCAGCGTCAGTTAATGTCCAGGAACCCGCCTTCGCCACGAGTGTTCCTCTCGATATCTACGCATTTCACTGCTACACCGAGAATTCCGGTTCCCCCTCCATTTCTCTAGTCTCGCAGTATCATGAGCCGTCCGCGGGATGAGCCAGCGCCTTTCACAAACTACTAACACAAAAGCCTCGGCACACTGAAAGCCCAGTCGTGACG
+
FFFFFFFFFFFFFFFFFFFFF::FFFFFFFFFFFFFFFFFFFFFF:FFFFFFFF,FFFFFF,FFFFFFF::FFFFFF:FF,FFF:FF:,F::F::FFFF,FFFFFFFFF,FF:FFFF:F:FFFFFF,F:FFF,FFFFF,FF,:F:FF:,FFFFFFFFF:FFF:FFFF:FF,FF:FFF::,F,:,:FFFF,::,FF,F,FFFFF,,FFFFF,FF,:F,:,F:,F,,,F,,,F,,,F,F,:FFF:F,::,F,
@A00253:175:HYCNHDRXX:2:2102:2465:5259 2:N:0:TAAGGCGA+TATATCGC
GACTACCAGGGTATCTAATCCTGTTTGCTACCCACGCTTTCGTGCCTCAGCGTCAGTTAAAGCCCAGCAGGCCGCCTTCGCCACTGGTGTTCCTCCCCATCTCTACGCATTTCACCGCTACACGGGGAATTCCGCATGCCTCTACTTCACTCAAGCTCTACAGTTTCAAATGCAGTTTATGGGTAGAGCCCATAGAGAACACATCTGACTAGCAAAGCGGCATACGCACCCTTGACACCCAGACAATCCG
+
FFFF:FFFFFFFFF:FFFFFFFFF:,:::FFFFFFF:FFFFFFFFFFFFF:FF::FFFFF::FFF:FF:F:F:FFFFFF:F,FFFF::FFFFF,FF::F,:FF:FFFFFF,FFFF:FF,F,FF,:,:FFFFFFFF,FFFFF::,:,FFFF:FFFF::FF::,:,F,FF,,,,FFF,,,FF,F:F,F,F:FFFF,FF,,,FFFF,,:F:,,:FF,,FFF,,,,,FFFF:FFFF,,:F,F:FFF,,F,FF,F
@A00253:175:HYCNHDRXX:2:2102:18738:5321 2:N:0:TAAGGCGA+TATATCGC
GACTACTCGGGTATCTAATCCTGTTTGCTCCCCACGCTTTCGCGCCTCAGCGTCAGTTGCTGTCCAGCAGACCGCCTTCGCCACTGGTGTTCCTCCTAATATCTACGCAGTTCTCCGCTACACTCGGATTTCCGATAGCATCTCCGATACTCAAGAAAAGTAGTTTCAAATTCAGTTCACGAGTTAAGCCCGTGGTAGGCACCTCTCACTAGCCTACCCGGCGACACGACAGGTGCACCCCGTACATCCG
+
FFFFFFFFF:FFFF::FFFFFFF:FFFFFFFFFFFF::FFFF:FFF,F:FFFFFF:FFFFFFFFFFFFFFFFFFFFFF:FF:FFFFF:F,:FFFFFFFFFFF,FFFFFF,,FF,FFFF:FFFFF:FFF,FFFFFF,,FF,,FFF:,FFFFFF,FFF,:F,,F,F::FFFF,,FF:::F,,FFF:FF,,,F:,FF:,,,:F::,,::FF:F,,FF,,,F,FFF,,F:FF::,,,F,,FFF,::,F:,FF,F
@A00253:175:HYCNHDRXX:2:2102:26368:5415 2:N:0:TAAGGCGA+TAGATCGC
GACTACCCGGGTATCTAATCCTGTTTGATACCCACACTTTCGAGCATCAGTGTCAGTTGCAGTCCAGTGAGCTGCCTTCGCAATCGGAGTTCTTCGTGATATCTAAGCATTTCACCGCTACACCACGAATTCCGCCCACCTCTACTGTACTCAAGACAGCCAGTATCAACTGCAATTTTAAGGTTGAGCCGCAAACTTTCACAACTGACTTAACTGTCCACCTACGCTCCCTTTAATCACAATAAATCCG
+
FFFFFFFFFFFFFFFFFFFFFFFFFFFFF:FFFFFFFFFFFFFFFFFFFFFFFFFFFFFFFFFFFFFFFFFFFFFFFFFFF:FFFFFFFFFFFFFFFFFFFFFFF:FFFFFFFFFFFFFFFFFF,FFFFFFFFFFFFFFFFFFFFFFFFFFFFFF:FFFFFFFFFFFFFFFFF,,FFFF,,FF,FF:FFFFFFFFFF::,:,,F,,,::F,::FFFF,:,FFFF::FF:,FFFFFF,F:F:F,FF,::F,
@A00253:175:HYCNHDRXX:2:2102:31548:5431 2:N:0:TAAGGCGA+TAGATCGC
GACTACTAGGGTATCTAATCCTGTTTGCTCCCCACGCTTTCGCGCCTCAGCGTCAGTTGCTGTCCAGCAGACCGCCTTCGCCACTGGTGTTCCTCCTAATATCTACGCATTTCACCGCTACACTAGGAATTCCGTCTGCCTCTCCAGTACTCAAGAACCACAGTTTCAAATGCAGGCTGGAGGTTGAGCCTCCAGTTTTCACATCTGACTTGCGATCCCGCCTACACGCCCTGTACACCCAGTAAATCCG
+
FFFFFFFFFFFFFFFFFFFFFFFFFFFFFFFFFFFFFFFFFFFFFFFFFFFFFFFFFFFFFFFFFFFFFFFFFFFFFFFFFFFFFFFF:F,FFFFFFFFFFFFFFFFFFFFFFFFFFFFFF,FF,FFFFFFFFFFFFFFFFFFFFF:FFFFFFFF,FFFFFFF:FFFFFFF:FFF,FFFFFFF,FFFFFFFFF:F:FFFFFF,FFFFFFFFFFFFFFFFFF::FF:FFFFFF,FFFFFFFFF,FF::FFF
@A00253:175:HYCNHDRXX:2:2102:28592:5729 2:N:0:TAAGGCGA+TAGATCGC
GACTACCAGGGTATCTAATCCTGTTTGCTCCCCACGCTTTCGCGCCTCACCGTCAGTTGCCGTCCAGTTATCCGCCTTCGCCACTGGTGTTCTTCCTTATATCTACGCATTTCACCGCTACACAAGGAATTCCGATAACCTCTCCGGTACTCAAGACCTACAGTTTCAAATGCAGTTTGGAGGTTAAGCCTCCAGATTTCACATCTGACTTGCCGGCCCGGCTGCACGCCCTGTACACCCCGTCCATCCG
+
FFFFFFFFFFFFFFFFFFFFFFFFFFFFFFFFFFFFFFFFFFFFFFFFFFFFFFFF,FFFFFFFFFFFFFFFFFFF:FFFFFFFFFFFFFFFFFFFFFFFFFFFFFFFFFFFFFFFFFFFFFFFFFFF,FFFFFFFFFFFFFFF,FF:FFFF:FFFFFFF,FFFFFFFFFFFFFF:FFFFF:FF:FF:FF:FFFF,FF:F,FF:FF::FFF,FFFFFFF::F:FFF:FF:FF,F::FFF:,F,::,FF:F
@A00253:175:HYCNHDRXX:2:2102:1868:6073 2:N:0:TAAGGCGA+TAGATCGC
GACTACCAGGGTATCTAATCCCTTTCGCTCCCCTGGCCTTCGTGCCTCAGCGTCAGTTAATGTCCAGGAACCCGCCTTCGCCACGAGTGTTCCTCTCGATATCTACGCATTTCACTGCTACACCGAGAATTCCGGTTACCCCTCCATTACTCTAGTCTCGCAGTATAATGTTCCGTGCGCGCGTTGAGCGCGCGACTTTCACACACGACTTACGACACAGCCTACGCAGGCGTGTCGGCCAGAGCTGCCG
+
FFFFF:FFFFF,FFF:FFFF:FFFF,:FFFFFFFFFF:FFFFFF:,FFFF:,FFFFFFFFF,F,,FF:F,FFF:F:F,F,FFFF:F:FF:FFFFFFF:F:F,F:FFFFF,FFFFF:F:FFFF:F:FF::,FFF:F,:,FF:FFF,FF:F:F:FF::FFFF,,FFF,,F:FF,FF,:,FF,:,F,:FFFF,FFFF,FF,:F,:,FFF,F,FF,,,F,,,FF,::FFFFF,F,,::FF:,F:F:,,FF,:FF
@A00253:175:HYCNHDRXX:2:2102:19452:6089 2:N:0:TAAGGCGA+TAGATCGC
GACTACTAGGGTATCTAATCCTGTTTGATACCCACACTTTCGAGCATCAATGTCAGTTACAGGTTAGTAAGCTGCCTTCGCAATCGGAGTTCTTCGTGATATCTAAGCATTTCACCGCTACACCACGAATTCCGCCTACCTCAACTGTACTCAAGACTGCCAGTTTCAACTGCAATTTTACGGTTGAGCCGCAAACTTTCACAACTGACTTAACTGTCCACCTACGCTCCCTTTAAACCCAATAAATCCG
+
FFFFFFFFFFFFF:FFF:FFFFFFFFFFFFFFF:FFFFFFFFFFFFFFFFFFFFFFFFFFFFFFFFFFFFFFFFFFFFFF:F::FFFFFFFFFFFF:FFFFFFF:FFFFFF:FFFFFFFFFFFF:F,FFFF:FFFFFFFFFFF,FFFFFFFFFFFF:FFFFFF::FFFFFFFF,FF:FF:F::FFF,FFFF,,:,F:FFFF,,,FF,FFFFF:,:FF,F:FFFFFFF:FF,FFFF::FFFF,F,FF,FFF
@A00253:175:HYCNHDRXX:2:2102:11062:6120 2:N:0:TAAGGCGA+TAGATCGC
GACTACACGGGTATCTAATCCTGTTTGCTACCCACGCTTTCGTGCCTCAGCGTCAGTTAAAGCCCAGCAGGCCGCCTTCGCCACTGGTGTTCCTCCCAATCTCTACGCATTTCACCGCTACACGGGGAATTCCGCCTGCCTCTACTTCACTAAAGCTCTACAGTTTCAAATGACGTTTATGGGTTGAGCCCCTATATTTAACAAATGACTTGCAAACGCGCCTACGCACCCGTTACACCCAGTACATCCG
+
FFFFFFFFFFFFFFFFFFFFFFFFFFFFFFFFFFFFFFFFFFFFFFFFFFFFFF:FFFFFFFFFFFFFFFFFFFFFFFFFFF:FFFF,FFFFFFFFF,F::FFFFFFFF:,FFFF:FFFFFFFF,FFF:FFFFFF:FFFF:FFFF,F:FFF,FFFFF,F:F,:F:FFF:F,F,:FFFFFFFFF,FFFFFF,,F,,:,FF,F,F,,,FFF,FF:F,F,,FF:F,FFFF::FF,:FFFF:FF,F,F,F,,FF
@A00253:175:HYCNHDRXX:2:2102:18258:6308 2:N:0:TAAGGCGA+TAGATCGC
GACTACTCGGGTATCTAATCCTATTTGCTCCCCACGCTTTCGTGCATGAGCGTCAGTTACAGGCCAGGCAACCGCCTTCGCCACTGGTGTTCCTCCTAATATCTACGCATTTCACCGCTACACTAGGAATTCCGCTTGCCTCTCCAGCACTCCAGCCCAACACTTTCCAAAGCAGTTCCCGGGTTGAGCCCGGGGATTTCACTTCAGACTTGCTGTGCCGTCTACGCTCCCTTTAAACCCAGTAAATCCG
+
FFFFFFFFFFFFFFFF:FFFFF:,FFFFFFFFFFFFFFFFFFFFFFFFFFFFFFFFFFFFFFFFFFFFFFFFFFFF,FFFFFFFFFFFFFFFFFFFFFF:FFFFFF:FFFFFFFFFFFF:FFFFFFFFFFF:,FFFFFFFFFF:FFFFFFFFFFFFFFF,F,,FFFF:FFFFFFFFFFFFFFF:FFFFFFFF,FF:FFFF,F:FFF:F:F::FFFFFFFF,F:,F:F:FFF::F,FFFFFFFFFFF,F:F
@A00253:175:HYCNHDRXX:2:2102:18349:6339 2:N:0:TAAGGCGA+TAGATCGC
GACTACTCGGGTATCTAATCCTGTTTGCTCCCCACGCTTTCGCGCCTCACCGTCAGTTGTCGTCCAGCAATCCGCCTTCGCCACTGGTGTTCCTCCTAATATCTACGCATTTCACCGCTACACTAGGAATTCCGATTGCCTCTCCGATACTCAAGAAAAGTAGTTTCAAATGCAGTTAACGAGTTAAGCCCGTGGCTTTCAACTCTGTCTTGCCTTCCCGCATAAACGCCCTGTAAACCCACAAAATCCG
+
FFFFFFFFFFFFFFFFFFFFFFFF:FFFFFFFFFFFFFFFFFFFFFFFFFFFFFFFFFFFFFFFF:FFFFFFFFFFFFFFFFFFFFFFFFFFFFFFFFFFFFFFFFFFFF:FFFFFFFFFFF:FFFFFFFFFFF:F,FFFFFFFFFFFFFFF,FFFFF:FFFFFFFF:FFF:,,:F:,FFFFFFFF,,FFF::F,,FFFFF,,F:F,,FFF:FFFFF,FF,,,F,FF,:FFF,F,F,FFFF,:FFF,FF,
@A00253:175:HYCNHDRXX:2:2102:18810:6355 2:N:0:TAAGGCGA+TATATCGC
GACTACTCGGGTATCTAATCCTATTTGCTCCCCACGCTTTCGTGCATGAGCGTCAGTTACAGTCCAGGCAACCGCCTTCGCCACTGGTGTTCCTCCTAATATCTACGCATTTCACCGCTAAACTAGGAATTCCGCTTGCCTCTCCAGCACTCCCGCCCAACAGTTTCCAAAGCAGTTCCCGTGTTGAGCCCGGGGATTTCACTACAGAGTTGCTGTGCCGTCTGAGCTCACTGTCAAACCGGGATATGCG
+
FFFFFFFFFFFFFFFFFFFFFF:FFFFFFFFF:FFFFFFFF:,FFFFFFFF:FFFFFFFFFF,FFFFFFFF:F,FFFFFFFFFF,FFF,F,,FFFFF,:F:FFFFF:FFFFFFF,FFFF:,FF:,F:FF,FF:FFFF,FF,FFFFFFFFF:FF,:F,FF:FF,FF:F,FFFFFF,F,:FF:,,F:,FF,F::,::,::F,:,,,,F,:,:FF,,FFF,,:,,,,FFFF:,,F,F,F,,F,,,,F,FF,:,
@A00253:175:HYCNHDRXX:2:2102:20609:6590 2:N:0:TAAGGCGA+TAGATCGC
GACTACCCGGGTATCTAATCCTGTTTGCTCCCCACGCTTTCGCGCCTCACCGTCAGTTGTCGTCCAGCAATCCGCCTTCGCCACTGGTGTTCCTCCTAATATCTACGCATTTCACCGCTACACTAGGAATTCCGATTGCCTCTCCATCACTCAAGGGAGATAGTTTCAAATGCAGTTTATGGTTTAAGCCCATAGATTTCTCATCTGACTAGTCTCTCCGCCTACGCGCCCTTTCCACCCAGAAAATCCG
+
FFFFF:FFFFFFFFFFFFFFFFF:FFFFFFFFFFFFFFFFFFFFFFFFFFFFFFFFFFFFFFFFFFFFF,:FFFFFFFF,FFFFFFFFFFFFFFFFFFFFFFFFFF:FFFFFFFFFFFFFFFFFFFFF:FFFFFFFFFF:FFFFFF,,FFFF:FFFFFFFFFF:FFFFFFFF:FF,F,FFF,,::FFFF,FFFFFF,FFF,,,:FFFFFF,FFFFFF,FFFFFFF:FFFFFF:F:,F:F:FF,F,:FFF:
@A00253:175:HYCNHDRXX:2:2102:30725:6793 2:N:0:TAAGGCGA+TAGATCGC
GACTACCGGGGTATCTAATCCTATTTGCTCCCCACGCTTTCGGGACTGAGCGTCAGTTATGCGCCAGATCGTCGCCTTCGCCACTGGTGTTCCTCCATATATCTACGCATTTCACCGCTACACATGGAATTCCACGATCCTCTCACACACTCTAGCTCTACGGTTTCCATGGCTTACCGAAGTTAAGCTTCGATCTTTCACCACAGACCCTTAGTGCCGCCTGCTCCCTCGTTACGCCCAATAATTCCGG
+
FFFFFFFFFFFFFFFFFFFFFFFFFFFFFFFFFFFFFFFFFFFFFFFFFFFFFFFFFFFFFFFFFFFFFFFFFFFFFFFFFFFFFFFFFFFFFFFFFFFFFFFFFFFF:FFFFFFFFFFFFFFFFFFFFFFFFFFFF::FFFFFFFFFFFFFFFFFFFFFFFFFFFFFFFFFFFFFFFFF,FFF:FFFFFFFFFFFFF:FFF:FFFFFFFF,F:FFFFFFFF:F,FFF,F,,:,::FFFFFFFF,:FFFF
@A00253:175:HYCNHDRXX:2:2102:17680:6934 2:N:0:TAAGGCGA+TATATCGC
GACTACTGGGGTATCTAATCCTGTTTGCTCCCCACGCTTTCGAGCCTCAGCGTCAGTTATCGTCCAGTAAGCCGCCTTCGCCACTGGTGTTCATCCTAATTTCTACGCATTTCACCGCTAGACTAGGAATTCCTATTGCCTCTCCTATACTCAAGAAAAGTAGTTTCAAATGAAGTTATCGAGTTAATAACTTAGATTTCAGATCTGAGTTTCGTTAACGAGGTACAGCCAGTTAATCACAGTCAATCAG
+
:FF,FFFF:F:FFFFFFFFF::FFFFFFFFFFFF,:F:FFF:F,:F:FF,FFFFFF:FFFFF::FF:,F:,FF,:FFFFF:,FF,,FFFF,,,:FF:FFF,F:FFF,FFFFF,::,:FF:,FF,F,F:,FF,,,FFFFF,FFF,::,FF,FF:F:FFF:,,FF,F,FFF,FF,F,FF,:F,F,:F,:,,,,:F,,,FFF,,,:F,F:F,F,:F,FF:,,,,,F::,,,,,,,F,F:,,,F,,F,,FFF,F
@A00253:175:HYCNHDRXX:2:2102:24587:6934 2:N:0:TAAGGCGA+TAGATCGC
GACTACCAGGGTATCTAATCCCTTTCGCTCCCCTGGCCTTCGTGCCTCAGCGTCAGTTAATGTCCAGGAACCCGCCTTCGCCACGAGTGTTCCTCTCGATATCTACGCATTTCACTGCTACACCGAGAATTCCGGTTCCCCCTCCATTACTCTAGTCTCGCAGTATCATGTGCCGTCCGCGGGTTGAGCCCGCGCCTTTCACACACGACTTACGCAACAGCCTACGCACGCTTTACACCCAGAAATTCCG
+
FFFFFFFF:FFFFFFFFFFFFFFFFFFFFFFFFFFFFFFFFFFFFFFFFFFFFFFFFFFFFFFFFFFFFFFFF:FFFFFFFF,FFFFFFFFFF:FFFFF:FFFFFFFF,F,FFFFFFFFFFFFFFFFFF:FFFF:FFFFFFFFFFFFFF,FFF:FFFFFFFFFFFFF::FFFFFFFFFFFFFFFFFFFFFF::FFF:FFFFFFFFFF:FF::F:,:FF,FFFF:F,FF,FFFF:F,FFFF:F,,,:FFF,
@A00253:175:HYCNHDRXX:2:2102:1588:6965 2:N:0:TAAGGCGA+TAGATCGC
GACTACCGGGGTATCTAATCCTGTTTGCTACCCACGCTTTCGTGCCTCAGCGTCAGTTAAAGCCCAGCAGGCCGCCTTCGCCACTGGTGTTCCTCACCAACTCTACGCATTTCACCACTACACGGGGAATTCCGCCTGCCTCTACTACACTCAAGCTCTACAGGTTCTAATGCAGTTTTTGGGTGGTGAGCAAAGATTTCACATATGACTTGCAAAGCCGCCTACTCTACCTGGTCTCCCAGACAATAAT
+
FFFFFF:FF,::FFFFFFFF,FF,,FFFFFF,:FFFFF,FFFFF,FFFF,FFFFF:FFFFFF,FFFFFFFFFF::::F:FFFFFFFFF:FFF:FF,::::F,FFFFFFFF:,::F,FFF:FFFF:FFFFFFF:F,FF:,F:,F,,:FFF,FFFFF,F:,,,F,,F,:,FFFF,,,:F,,FFF,,,,,F,,:F:,F,F:FF:,,,,:FF,F,FF:,F,,:,FF:::,F,::,F:,F:::::F:,,FF:,,,
@A00253:175:HYCNHDRXX:2:2102:24686:7200 2:N:0:TAAGGCGA+TAGATCGC
GACTACTGGGGTATCTAATCCTGTTTGCTACCCACGCTTTCGTGCCTCAGCGTCAGTTAAAGCCCAGCAGGCCGCCTTCGCCACTGGTGTTCCTCCCCATCTCTACGCATTTCACCGCTACACGGGGAATTCCGCCCACCTCTACTGTACTCAAGACTGCCAGTTTCAACTGCAATTTTACGGTTGAGCCGCAAACTTTCACAACTGACTTAACAATCCACCTACGCTCCCTTTAATCCCAATAAATCCG
+
FFFFFFFFFFFFFFFFFFFFFFFFFFFFFFFFFFFFFFFFFFFFFFFFFF:FFFFFFFFFF,FFFFFFFF:FFFFFFFFFFFFFFFFFFFFFFFFFFFFFFFFFFFFFFFFFFFFFFFFFFFFFFF:FFFFFFFFFFFFFFFF:FF:FFFFFFFF:FFFFF:FFFFFFFFFFFFFFFF::FFFFFFF:FFFFF:,FFFF:,FF:FFFFF:F,,FF,FFFFFF,:F,:FFFF,FFF:,F,F::F,F,FFFF
@A00253:175:HYCNHDRXX:2:2102:31367:7247 2:N:0:TAAGGCGA+TAGATCGC
GACTACAGGGGTATCTAATCCTGTTTGCTCCCCACGCTTTCGAGCCTCAACGTCAGTTACCGTCCAGTAAGCCGCCTTCGCCACTGGTGTTCCTCCTAATATCTACGCATTTCACCGCTACACTAGGAATACCACTTACCCCTCCGGTACTCTAGATTGACAGTTTCCAATGCAGTCCCGGGGTTGAGCCCCGGCCTTTCACATCAGACTTGCCATTCCGTCTACGCTCCCTTTACACCCAGTAAATCCG
+
FFFFFFFFFFFFFFFFFFFFFFFFFFFFFFFFFFFFFFF:FFFFFFFFFFFFFFFFFFFFFFFFFFFFFFFFF:FFFFFFFFFF:FFFFFFFFFFFFFFFFFFFFF:FFFFFFFFFFFFF:FFF::FFFF,FFFFFFFFF,F:FFFFFF:FF:FFFFFFFFFFFFFFFF:FF:FFFFF,FFFFFFF:FFFFFFF,FFFF,FFF:,FFFFFF,FFFFFFF:FF,FFFF,FFFF:F,:FFFFFFF,,F,FFF
@A00253:175:HYCNHDRXX:2:2102:31412:7388 2:N:0:TAAGGCGA+TAGATCGC
GACTACAGGGGTATCTAATCCTGTTTGCTCCCCACGCTTTCGAGCCTCAACGTCAGTTACCGTCCAGTAAGCCGCCTTCGCCACTGGTGTTCCTCCTAATATATACGCATTTCACCGCTACACTAGGAATTCCACTTACCCCTCCGGTACTCTAGATTGACAGTTTCCAATGCAGTCCCGGGGGTGAGCCGCGGCCTTTCACATCAGAGTTGCCATGCCGTCTACGCGCCCTGTACACCCAGTAAAGCGG
+
FFFFFFFFFFFFFFFFFFFFFFFF::FFFFFFFFFFF,F,FF:FFFFFF,FFFFF:FFFFFFFFFF::FFFFFFFFFFFFF,:FFFFFFFFF,FF:FF,:F:,FFFFFFFF:F,FFFFFF::F,FFFF:FFF:FFF:FFFFFFFF:FF,F::FFFFFFFFF:F:,F:FFFFF:FFFF,,F,FF,FF,:,F,FFFF,,FF:,FF:::FF,F:,::FF:,:FF:::FF,,::FF,F:,:,F,FFF:F:,,,,
@A00253:175:HYCNHDRXX:2:2102:23258:7701 2:N:0:TAAGGCGA+TAGATCGC
GACTACTAGGGTATCTAATCCTGTTTGATACCCACACTTTCGAGCCTCAATGTCAGTTGCAGCTTAGCAGGCTGCCTTCGCAATCGGAGTTCTTCGTGATATCTAAGCATTTCACCGCTACACCACGAATTCCGCCTGCCTCAACTGCACTCAAGACATCCAGTATCAACTGCAATTTTACGGTTGAGCCGCAAACTATCACAACTGACTTAAACATCCATCTACGCTCCCATTAAACACAAAAAATACT
+
FFFFFFFF:FFFFFFFFFFFFFFFFFFFFFFFFFFFFFFFFFFFFFFFFFFFFFFFFFFFFFFFFFFFFFFFFF:FFFFFFFFFFFFFFFFFFFFFFFFFFFFFFFF:FFF:FFFFFFFFFFFF:FFFFF:FFF:FFFFFFFFFF,FFFFFF:FF:FF,:FFFFF:FFFFFF,FF:,:F:F,:FFFF,FF:FFFFFF,F,:FFFF,,FF,F,FFFFFFF:,F:FF,F:F,F,FFFF,:,FFF:FFF,,,,
@A00253:175:HYCNHDRXX:2:2102:4209:7748 2:N:0:TAAGGCGA+TAGATCGC
GACTACTCGGGTATCTAATCCCTTTCGCTCCCCTGGCCTTCGTGCCTCAGCGTCAGTTAATGTCCAGGAACCCGCCTTCGCCACGAGTGTTCCTCTCGATATCTACGCATTTCACTGCTACACCGAGAATACCGGTTCCCCCGCCATTACTCTAGTCTCGCAGTATCATGTGCCGACGGAGGGTTGAGCCCGCGCCTATCACACACGACTTACGAAACAGCCTACGCTCGCTATACGCCCAGTGATGCCG
+
FFFFFFFFFFFFFFFF:FFFFFF::FFFFFFFFFFFF:FFFFFFFF:FFFFFFF:FFFFFFF,FFFFFFFFFF:FFFFFFFFFFFFFFFFFF::F,FF:F:FFFF,F,,FF:FFFFFFFFFFF:FFF,,F,FFFF::FF:F,,FFFF::,:FFF:FFFFF,,FFF,F,FF,FFFF,,,F,FF:,FFFFF,FFFF:,F,FFFF:,,:,,F,FFF,,FF:FFFFFFF,F:F,,F,::,FFFFFF:F:F,FF:
@A00253:175:HYCNHDRXX:2:2102:30445:7748 2:N:0:TAAGGCGA+TAGATCGC
GACTACCCGGGTATCTAATCCTGTTTGCTCCCCACGCTTTCGAGCCTGAACGTCAGTTACTGTCCAGCAAGCCGCCTTCGCCACTGGTGTTCTTCCTAATATCTACGCATTTCACCGCTACACTAGGAATTCCGCTTGCCTCTCCAGCACTCTAGCCATACAGTTTCCAAAGCAGTCCCGGGGTTGAGCCCCGGGCTTTCACTCCAGACTTGCAGCGCCGTCTGCGCTCCCTTTACACCCAGTAAATCCG
+
FFFFFFFFFFFFFFFFFFFFFFFFFFFFFFFFFFFFFFFFFFFFFFFFFFFFFFFFFFFFFFFFFFFFFFFFFFFFFFFFFF:FFFFFFFFFFFFFF:FFFFFFFFFFFFF:FFFFFFFFFFFFFFFFFF:FFFFFFFFFFFFFFFF:FFFFF:FFFFFFFFFFF,FFFFFF:FFFFFFFF:F::FFFFF:FF:FFFFFFFFFFFFFFFFF:F:,FFFFFFFFFF:FFF,FFFFFF,FFFFFF,,FFFFF
@A00253:175:HYCNHDRXX:2:2102:1199:8077 2:N:0:TAAGGCGA+TAGATCGC
GACTACTCGGGTATCTAATCCTGTTTGCTCCCCACGCTTTCGAGCCTCAACGTCAGTAACTGTCCAGCAAGCCGCCTTCGCCACTGGTGTGCCTCCTAATAACTACGCATTACACCGCTACACACCGACTACCGCATGCATCTCCAGCACTCCACACACCCAGTGTCCAAAGCAGTACCCGCGATGAGCCCTGAGAAGTCACTGCAGACTAGCGGTGCCGAAGACCCTCCCTGTCCACCCAGAAAAACGC
+
,FFFFFF:,FF:FFF:FF:::F:F,:FFFFFFFFF,F,,F:FFF,:FF:FF,FFFF:,F::,:F,F::F:F:FFFFF:F,FFF:,,:,F,,F:FF:,F,,F,F:,,:FF:,FFF:FFFFF,F:,,:,F,,,,,,F:F:F,,FFF,,,::,,F:F,,F:,:F,,,,,,:FF,,FFF,F,FF,,F:F,:FFF:::,,F,,FF,,F,:F:::,,F,,F:,:FF,,,::,:,F:,,:F:,,F,F,F,F::,::F
@A00253:175:HYCNHDRXX:2:2102:25880:8077 2:N:0:TAAGGCGA+TAGATCGC
GACTACTGGGGTATCTAATCCCTTTCGCTCCCCTGGCCTTCGTGTCTCAGCGTCAGTTAATGTCCAGGAACCCGCCTTCGCCACGAGTGTTCCTCTCGATATCTACGCATTTCACTGCTACACCGAGAATTCCGGTTCCCCCTCCATTACTCTAGTCTCGCAGTATCATGTGCCGTCCGCGGGTTGAGCCCGCGCCTTTCACACACGACTTACGAAACAGCCTACGCACGCTTTACACGCAGTAAATCCG
+
FFFFFFFFFFFFFFFFFFFFFFFFFFFFFFFFFFFFFFFFFFFFFFFFFFFFFFFFFFF:FFFFFFFFFFFFFFFFFFFFFFFFFFFFFF:F:FFFFFFFFFFFFFFFFFFFFFFFFFFFFFFFFFFFFFFFF:FFFFFFFFFFFF,F:FFFF:FFFFFFFFFFFFFFFFFFFFFFFFFFFFFFFFFFFF,:F,FFFFF:,FF:FF:FFFF:FF:F:FFFFF:FF::FFF:::FFF,F,FF:FFF,FFFF
@A00253:175:HYCNHDRXX:2:2102:23592:8187 2:N:0:TAAGGCGA+TATATCGC
GACTACTGGGGTATCTAATCCTGTTTGCTCCCCACGCTTTCGCGCCTCACCGTCAGTTGTCGTCCAGCAATCCGCCTTCGCCACTGGTGTTCCTCCTAATATCTACGCATTTCACCGCTACACTAGGAATTCCGATTGCCTCTCCGATACTCAAGAAAAGTAGTTTCAAATGCAGTTCACGAGTAAAGCCCGTGGATTTCACATCTGACTTGCCTTCCCTGCTACACGCCCTTTTCACCCAGTATATCCG
+
FFFFFFFFFFFFFFFFFFFFFFFFFFFFFFFFFFFFFFFFFFFFFFFF:FFFFFFFFFFFFFFFFFFFFFFFFFFFFFFFFFFFFFFFFFFFFFFFFFFFFFFF,FFFFFFF:FF,FFFFFFFFFFFF::FFFFFFFFFFFFFFFF:FFFFFFF:FFFFFFF,,FFF,F:F:FFFFFF:FF:FF,F,FF:F:F,FFF:FFF,F,FF::FF:F::,FFFF,:FFF,FFF,:,,F,FFFFFFFF:,,,F:,F
@A00253:175:HYCNHDRXX:2:2102:22733:8234 2:N:0:TAAGGCGA+TATATCGC
GACTACTGGGGGATCTAATACAGTTTTAAACCCACACATTAGAGCATCAGTGTCACTTGCAGTCCAATTAGCAGCCATAGCAAAACGCGTTATTAGTGATATATAATCAATTCACCCAAAAAACACCAAATCACCCCACCAAAACAGTACTAAAGACAACCCAATTCAACAGCAAATTTAAGGTTTATCCGCACACATTAACAACTAACAAAAAAAAACACCAAAAAACCCAATAAACAAAAAAAGACAA
+
F,F,F,,:FFF,,:,FFF:,,,,FFFFF,FF::,,FF,F,F,F:F:,,F,F:F:,,F:FFF,,FFF,,,:,FF,FF,,,,F:::,,F,,,F,::,,F,,::::,FF,FF,FF,F,F,,,F,:,F:,,:F:F:,,,FF::F:,,F,,,FF,,,FF,FF:,:F,,,,FFF:,,,FF:,,::,,,F,F:,:F::FF,F,:F,,:FFF,,,F,,FF:,FFF,,::,,:,,,,,:F:,F,F:,,,:,,:F,:,,,
@A00253:175:HYCNHDRXX:2:2102:10547:8359 2:N:0:TAAGGCGA+TAGATCGC
GACTACACGGGTATCTAATCCTGTTTGCTCCCCACGCTTTCGCGCCTCACCGTCAGTTGTCGTCCAGCAATCCGCCTTCGCCACTGGTGTTCCTCCTAATATCTACGCATTACACCGCTACACTAGGAATTCCGATAGCCGCTCCGAGACTCCAGAAAAGTAGATTCAAATGCAGTTCACGAGGTAAGCCCCTGGTATTCAGAGATGACTTGCCTTACCGCGACCACCGCAATGAAACCCCGTAAATCCG
+
FFFFFF:FFFF:,FFF:::FFFF:FFFFFFFFFFFFFFFFFFF:FFFFFFFF,,:F,FF:FFFFFFFFF:,FF:FF::F:::F,,FFFFF,:F,FFF,:FFFFF,F:::,F,:FFF:FF:FFFF:,FFFF:FFFF,:F:F,F,F,,F,F:,:,,:F,,FFF,,,F:F:FFFF,FFFFF,,F:F,F:,F,F:,F:,F,F,,:,,,F,,:,,:F:,FF,F,F,F:,:F:,,F,,F,:,FF,,,,FF,FF,FF
@A00253:175:HYCNHDRXX:2:2102:30056:8735 2:N:0:TAAGGCGA+TAGATCGC
GACTACTGGGGTATCTAATCCTGTTTGCTCCCCACGCTTTCGCGCCTCAGCGTCAGTTAATGTCCAGCAAGCCGCCTTCGCCACTGGTGTTCCTCCTAATATCTACGCATTTCACCGCTACACTAGGAATTCCGCTTGCCTCTCCATCACTCAAGGGAGATAGTTTCAAATGCAGTTTATGGGGTAAGCCCCTAGATTTCACATCTGACTTGTCTCTCCGCCTACGCGCCCTATACACCCAGGAAATCCG
+
FFFFFFFFFFFFFFFFFFFFFFFFFFFFFFFFFFFFFFFFFFFFFFFF:FFFFFFFFFFFFFFFFFFFFFFFFFFFFFFFFFFF,FFFFFFFFFFFFFFFFFF,FFFFFFFFFFF::FFFFFFF,:FFFFFFFFF::FFF:FFFFFFFFFFFFFFFFFFFFFFFFFFFFFFFFF::FFFFFFF,,FF:FFF,FFFF,FFFF,F,FFF,FFF:FFFF:FFFF:::,F,FFFF:,FFFFFF:FF,,:F,FF,
@A00253:175:HYCNHDRXX:2:2102:22507:8750 2:N:0:TAAGGCGA+TAGATCGC
GACTACCAGGGTATCTAATCCTGTTTGCTCCCCACGCTTTCGTGCCTGAGCGTCAGTTATGTCCCAGGAGGCTGCCTTCGCCATCGGTGTTCTTCCACATATCTACGCATTTCACTGCTACACGTGGAATTCCACCTCCCTCTGACACACTCTAGTCGAGCAGTCACATATGCCATTCCCGAGTGAAGCTCGGGGAGTTCACATCTGTCTTTCTCATCCGCCTGCGCAGCGTTTACGCCCAGTAGTGCCG
+
FFFF:FFFFFFFFFFFFFFFFFFFFFFFFFFFFFFFFFFFFFFFFFFFFF:FFF:FFFFFFFFFFFFFFFFFFFFFFFFFFF:FFFFFFFF,FFF:,FFF:,FFFFFF,F:FF,FFFFFFF,FFF:FFFFF:F::FFFFFFFFF,FFF:FFFFFFFF:FFFFFFFFFFF:FF:F,,F:,FF:,,,F:FFFFFFFFF,FFFF,:::FF:F:,,F,,:,FFF:,FF::FFFF,FF,FF:F:F:,F,,F,:F:
@A00253:175:HYCNHDRXX:2:2102:28429:9173 2:N:0:TAAGGCGA+TAGATCGC
GACTACCAGGGTATCTAATCCTGTTTGATACCCACACTTTCGAGCATCAGCGTCAGTTACAATCCAGTAAGCTGCCTTCGCAATCGGAGTTCCTCCTAATATCTACGCATTTCACCGCTACACTAGGAATTCCGCTTACCCCTCCGACACTCTAGTACGACAGTTTCCAATGCAGTTCACGAGTTAAGCCCGTGGATTTCACATCTGACTTGCCTTCCCGGCTACACGCCCTTTACACCCAGTAAATCCG
+
:FFFF:FFFFFFFFFFFFFFFFFFFFFFFFFFFFFFFFFFFFFFFFFFFFFFFFFFFFFFFFFFFFFFFFFF:FFFFFFFFFFFFFFFFFFFFFFFFFFFFFFFFFFFFFFFF:FFFFFFFFFF:FFF,FFFFFFFFFFFFFFFFFFFFFF,FFFFFFFFF:F:FFFFFFFFFFFFFFFFFFFFFFF:FFFFFFFFFFFF:FF:FFF:FFFFFFF,FFFFF:F:FFFFFFF:FFF:F:,F,FFF,FF,FF
@A00253:175:HYCNHDRXX:2:2102:19379:9314 2:N:0:TAAGGCGA+TAGATCGC
GACTACTCGGGTATCTAATCCTGTTTGCTCCCCACGCTTTCGCGCCTCAGCGTCAGTTGCTGTCCAGCAGACCGCCTTCGCCACTGGTGTTCCTCCTAATATCTACGCATTTCACCGCTACACTCGGAATTCCGATTGCCTCTCCGATACTCAAGAAAAGTAGTTTCAAATGCAGTTCACGAGTTAAGCCCGTGGATTTCACATCTGACTTGCCTTCCCGGCTACACGCCCTTTACACCCAGTAAAAACG
+
FFF:FFFFFFFF:FFFFFFFFFFFFFFFFFFFFFFFFFFFFFFFFFFFFFFFFFFFFFFFFFFFFFFFFFFFFFFFF,FFFFFFFFFFFFFFFFFFFFFFF:FFFF,F,FFFF:FFFFFF:FFF,FFFFFFFFFFFFF:::F:F,F,FFFFFFFFFF:FFFFF:F:FFFF:FFFFFFFFFFFF::FFFFFFF:FF:F:FF,:FFFFFFF::FFF,FFFFFFFFFFF:FFFFF,FFFFFF:FFF,:F,,:F
@A00253:175:HYCNHDRXX:2:2102:19208:9518 2:N:0:TAAGGCGA+TAGATCGC
GACTACTCGGGTATCTAATCCCTTTCGCTCCCCTGGCCTTCGTGCCTCAGCGTCAGTTCATGTCCAGGAACCCGCCTTCGCCACGAGTGTTCCTCTCGATATCTACGCATTTCACTGCTACACCGAGAATTCCGGTTGCCCCTCCATTACTCTAGTCTCGCAGTATCATGTGCCGTCCGCGGGTTGAGCCCGCGCCTTTCACACACGACTTACGAAACAGCCTCCGCACGCTTTACGCCCAGTGCTTCCG
+
FFFF,FFFFFFFFFFFFFFFFFFFFFFFFFFFFFFFFFFFFFFFFFFFF,FFFF,FFF,FFFFFFFFFFFFFFFFFF:FFFFFFFFFFF:FF::FFFFFFFFFFFFFFF,FFFFFF,:F,FFFFFFFFF,FFFFFFF,FFFFFF:,FFFFFFFF,FFFFFFF:,,FFFFFF:FFFFFFFFFFFF:FFFFFFFFFF:,FFFFF,,,,::,FFF,:,F,:FF,FF,FFFFFFF,F,FFFFFF:F,::FFFFF
@A00253:175:HYCNHDRXX:2:2102:3450:9627 2:N:0:TAAGGCGA+TAGATCGC
GACTACCAGGGTATCTAATCCCTTTCGCTCCCCTGGCCTTCGTGCCTCAGCGTCAGTTAATGTCCAGGAACCCGCCTTCGCCACGAGTGTTCCTCTCGATATCTACGCATTTCACTGCTACACCGAGAATTCCGGTTCCCCCTCCATTACTCTAGTCTCGCAGTATCAAGTGACGTCAGCGGGTTGAGCCCGCGCCTTTCACACACGACTTACCAAACAGCCAACTCACGCATTACGCACAGAGATGCAG
+
FFF:FFFFF,F:::FFFFFFFFFF:F,FFFFFFF:FFFFFFF:::FFFFFFF,FF:FFFFFFFFFFFFF:FFFFFFF,FFFFFFFFFF,FFF:F,:FFFFFFF,FF::F,:F:,FF,F,FFFFF,F,FF:F:F:FFFFFF:FFFF,FFF,:FF::,:FF,FF,F:F,F,:F:,::FF,F:F,FF,F:FF,FF:FFFF::FF:FF:F::FFFF,,:F:,,F,F,,F,F:F,F,,F,,FF,FFFF:::,F,:
@A00253:175:HYCNHDRXX:2:2102:28574:9674 2:N:0:TAAGGCGA+TAGATCGC
GACTACTCGGGTATCTAATCCCTTTCGCTCCCCTGGCCTTCGTGCCTCAGCGTCAGTTAATGTCCAGGAACCCGCCTTCGCCACGAGTGTTCCTCTCGAGATCTACGCTTTTCCCTGCGACACGGGGACTTCCGCCTGCCGCTGCTTCTCTCAAGCTCTACTGGTTCAAATGCAGTTTAGGGGTTGAGCGCAGAGATTTCTCTGCGGACTGGCGAAGCGGCCTACGGCGCCTGAAGACCCAGTAACTCGG
+
FFFFFFFFFFF:FFFFF:,FFF:FFFFFFFFFF,FFFFFFFFFFFF,FFF:F:F,FFFF,FFF:FF:FFFFFFFFFFFF,FFFFFFFFF::FFF:FFFF,FFFF,FFF,:,F,,FF:::FF,FFFF::F,,,F:F::,:F:F,,F,FF,:,F,:::,FF,F,F,:F,F:,FF:FFF,,,,:,F:,,,F,,F:,:::::F::F,:::F:F:,F:,,FFF,F,F,,:F,,,,F:,,:,F,F,::,,:,F::,
@A00253:175:HYCNHDRXX:2:2102:10764:9706 2:N:0:TAAGGCGA+TAGATCCC
GACTACCGGGGTATCTAATCCCTTTCGCTCCCCTGGCCTTCGTGCCTCAGCGTCAGTTAATGTCCAGGAACCCGCCTTCGCCACGAGTGTTCCTCACGATAACTACCCATTTCACTGCTACACCGAGAATTCCGGATCCCCCTCCATTACTCTAGACTCGCAGTATCATGTGCCGACCGCGGGTTGAGCCCGCGCCTATAACACACGACATACAAAGAAGCCTACGCACACATTACGCCCAGTCATTCCG
+
FFFFFFFFFFFFFFFFFFFFFFF,FFFFFFF:FFFFFF,FFFFFFFFFFFFFF:FFFFFFFFFF:FFFF:F,,FFFFF,FFFFFFFF,:FFF:FF,,FFFF,:FF:,F::FFFF::,,F:FF:::FFFF:FFFFF,F,::FFFF:F::FF,FFF:::FF::FF,,FFF:FF,,F,,,,FF,::FFFFFF:FFF,:F:,,,:,,,F:FF::F,F,FF,,F:FF,:F,FFF,F:,FF,FFFF:,F,:::FF:
@A00253:175:HYCNHDRXX:2:2102:29008:9987 2:N:0:TAAGGCGA+TAGATCGC
GACTACCCGGGTATCTAATCCTGTTTGCTCCCCACGCTTTCGCGCCTCACCGTCAGTTGTCGTCCAGCAATCCGCCTTCGCCACTGGTGTTCCTCCTAATATCTACGCATTTCACCGCTACACTAGGAATTCCGCTTTCCTCTCCTGCACTCAAGTATCCCAGTTCGCAGGGCGAACAATGGTTAAGCCATTGCCTTAAACCCCGCGCTTAAGTTACCACCTACGCACTCTTTACGCCCAATAATTCCGG
+
FFFFFFFFFFFFFFFFFFFFFFFFFFFFFFFFFFFFFFFFFFFFFFFFFFFFFFFFFFFFFFFFFFFFF,FFFFFFFFFFFF:FFFFFF:FFFFFFF:FFFFFFFFFF:,FFFFFFF,FFFFFFFFFFFFFFFFF:FFFFFFFFFFFFFFFFFF:F,FFFFFFFFF:FFFFFFFFFFF:FFFFFFFFFFFFFFFFFFFFFFFFFFFFFFF:FF:FFFFFFFF:FFFFFFFFFFFFFFF:F:FFF::FFF,
@A00253:175:HYCNHDRXX:2:2102:32108:10003 2:N:0:TAAGGCGA+TAGATCGC
GACTACTAGGGTATCTAATCCTGTTTGCTCCCCACGCTTTCGCGCCTCAGCGTCAGTTGCTGTCCAGCAGACCGCCTTCGCCACTGGTGTTCCTCCTAATATCTACGCAGTTCACCGCTACACTAGGAATTCCGTCTGCCTCTCCAGTACTCAAGAACCACAGTTTCAAATGCAGGCTGGAGGTTGAGCCTCCAGTTTTCACATCTGACTTGCGATCCCGCCTACACGCCCTTTACACCCAGTAAATCCG
+
FFFFFF:FFFFFFFFF,FFFFFF,FFFFFFFFFFFFFFFFFFFF:F:FFFFFFFFFFFFFFFFFFFFFFFFFFFFFFFFFFFF:FFFFFFFFFFFFFFFFFFFF,F,FF,FFFFFF:FFFFFFF,FFF:FFFFFFF::FFFFFFFFFFFF:FFF:FFFFFFFF:FFF:::FF::FFF:FFFFFFFFFFF:FFFFFFFF:F,FFFF:F::FFFFF:FF:FFF:F,::F,FF:FF,FF:FFFFFFF,FF,:F
@A00253:175:HYCNHDRXX:2:2102:5638:10128 2:N:0:TAAGGCGA+TAGATCGC
GACTACTGGGGTATCTAATCCTGTTTGCACCCCACGCTTTCGCGCCTCACCGTCAGTTGCCGTCCAGTTATCCGCCTTCGCCACTGGTGTTCTTCCTTATATCTACGCATTTCACAGCAACCCAAGGAATTCCGATAACCTCTCCGGTAATCAAGACCTAACTGTTCAAATTCAGTTTTGAGGTTAAGACTACAGATTTGACATCTGTATTGCCGTCCCAGCTGAACGCCCGTTACAAGCCGTAAATCCG
+
F,:FFF:FFFFFF:FFFFFFF,FFFFFF,F,FFF::,,F:FFFFFF,FFFFF:FFFFF:FFF:F,F:FFF:F,::FF:FFF,FF:::,FFF,F,:F,::FFF,FF,FFFFFFFFF,,:,F,,FF:,FF,FFF:FF:FF:F:,:FFF,,:,,,:F,F,FF,,,,,FFFFFFF,FF:F::,FF,FFF::F:F,,FF,,F,F,:,:F:F::,FF,:::,F:F,:,FF,FF:FF,,F,,:F,,FF,FF,:::FF
@A00253:175:HYCNHDRXX:2:2102:28158:10269 2:N:0:TAAGGCGA+TAGATCGC
GACTACCCGGGTATCTAATCCTGTTTGCTCCCCACGCTTTCGCGCCTCACCGTCAGTTGTCGTCCAGCAATCCGCCTTCGCCACTGGTGTTCCTCCTAATATCTACGCATTTCACCGCTACACTAGGAATTCCGCTTTCCTCTCCTGCACTCAAGTCTCCCAGTTCGCAGGGCGAACAATGGTTAAGCCATTGCCTTAAACCCCGCGCTTAAGTTACCACCTACGCACTCTTTACGCCCAATAATTCCGG
+
FFFFFFFFFFFFFFFFFFFFFFFFFFFFFFFFF:FFFFFFFFFFFFFFFFFFFFFFFFFFFFFFFFFFFFFFFFFFFFFFFFFFFFFFFFFFFFFFF,FFFFFFFFFFFFFFFFFF:FFFFFFFFFFFFFFFFFFFFFFFFFFFFFFFFFFFF:FF,FFFFFFFFFFF:FFFFFFFFFFFFF::FF:FFFFFFFFFFFFFFFFFFFFFFFFFFFFFFFFFFFFFFF,FFFFF:FF,FFFFFF,,F,FFFF
@A00253:175:HYCNHDRXX:2:2102:28122:10300 2:N:0:TAAGGCGA+TAGATCGC
GACTACCCGGGTATCTAATCCTGTTTGCTCCCCACGCTTTCGCGCCTCACCGTCAGTTGTCGTCCAGCAATCCGCCTTCGCCACTGGTGTTCCTCCTAATATCTACGCATTTCACCGCTACACTAGGAATTCCGCTTTCCTCTCCTGCACTCAAGTATCCCAGTTCGCAGGGCGAACAATGGTTAAGCCATTGCCTTAAACCCCGCGCTTAAGTTACCACCTACGCACTCTTTACGCCCAATAATTCCGG
+
FFFFFFFFFFFFFFFFFFFFFFFFFFFFFFFFFFFFFFFFFFFFFFFFFFFFFFFFFFFFFFFFFFFFFFFFFFFFFFFFFFFFFFFFFFFFFFFFFF,F:FFFFFFFFFFFFFFFFFFFFFFFFFFFFFFFFFFFFF:FFFFF:FFFFFFFFFFFFFFFF:FFFFFFFFFFFF:FF:FFFFFFFF:FFFFFFF,:FFF:FFFFFFFFFF::FF:FF,FFF::F:FFFFFF:F:F::FFFFFF:F:F,FF
@A00253:175:HYCNHDRXX:2:2102:28628:10582 2:N:0:TAAGGCGA+TAGATCGC
GACTACCCGGGTATCTAATCCTGTTTGCTCCCCACGCTTTCGCGCCTCACCGTCAGTTGTCGTCCAGCAATCCGCCTTCGCCACTGGTGTTCCTCCTAATATCTACGCATTTCACCGCTACACTAGGAATTCCGCTTTCCTCTCCTGCACTCAAGTATCCCAGTTCGCAGGGCGAACAATGGTTAAGCCATTGCCTTAAACCCCGCGCTTAAGTTACCACCTACGCACTCTTTACGCCCCATACTTCCGG
+
FFFFFFFFFFFFFFFFFFFFF:FFFFFFFFFFF:FFFFFFFFF:FFFFFFFFFFFFFFFFFFFFFFFFF,FFFFFFFFFFFFFFFFFFFFFFFFFFFFFFFFFFFFFFFF,:FFFFFFFFFFFFFFFF,FFFFFFFFFF:FFFFFFF:FFFFFFFFFFFFFFFFFF:FFFFFFFFFFFF,FF:FF,:FFFF:FFFFFFFF:FFFFFFFFF:FFF:FFFFFFFFF:FFF,FFF::FFF:,,:F,,F,FFFF
@A00253:175:HYCNHDRXX:2:2102:9146:10661 2:N:0:TAAGGCGA+TAGATCGC
GACTACACGGGTATCTAATCCTGTTTGCTCCCCACGCTTTCGCGCCTCACCGTCAGTTGTCGTCCAGCAATCCGCCTTCGCCACTGGTGTTCCTCCTAATATCTACGCATTTCACCGCTACACTAGGAATTCCGATTGCCTCTCCGATACTCAAGAAAAGTAGTTTCAATTGCAGTTAACGAGTTAAGCCCGTGGATTTCACATCTGACATGACTTCCCGGCTAAACGCCCTTTACACCCAAATAAGCCG
+
FFFFFFFFFFFFF:FFFFFFFFF:FFFFFFFFFFFFF,F:FFFFFFFFFFFFFFFF::FFFFFFFF:,F,F,F:FFFFFFFFFFFFFF:FFFFF::FFF:FFF,F:,FFFFFFFFFFFFFFFFFFFFFF,:FFFFFFFFFFF:FF,FFF,FFFF::F:,:,FFFFFFFF,FFFFF:F:,:F:::F:FF:F,,F,,FF::,:FFFFF:,,,,F,,FFFFF,,FFF,,F,F:FF,,:,F:,F:,,,:F,F:F
@A00253:175:HYCNHDRXX:2:2102:9136:10676 2:N:0:TAAGGCGA+TAGATCCC
GACTACTAGGGTATCTAATCCTGTTTGCTCCCCACGCTTTCGCGCCTCACCGTCAGTTGTCGTCCAGCAATCCGCCTTCGCCACTGGTGTTCCTCCTAATATCTACGCATTTCACCGCTACACTAGGAATTCCGATTGCCTCTCCGATACTCAAGAAAAGTAGTTTCAAATGAAGTACACGAGTTAAGCCCGTGGATATCACATCTGACTTGCCTTCACGGCTACACGCGCTGTACACCCAGTAAATCGC
+
FFFFFFFFFFF:FFFFFFFFF,F:FFFFFFFFFFFFFFFFFFFFFFF:FFFF:FFFFFFFFFF,FFFFFFFFF,FFF,FFFFFFFFF:FFFFFFFFFFFFFFFFFFFFFFF:FFFFF:FFFFFF::,:FFFFFFFFFFFFFFFFF,FFFF:FFF,FFF,,:F,:,FFFFFF,,F,F,,FF,:,:FFFF:,FF,F,,F:FFF:FF,:,FF:,,F:F:,,:F,FF,FFF,F,FF,::,:F,FF,,,,F:,,,
@A00253:175:HYCNHDRXX:2:2102:9878:10676 2:N:0:TAAGGCGA+TATATCGC
GACTACCAGGGTATCTAATCCTGTTTGCTCCCCACGCTTTCGCGCCTCACCGTCAGTTGTCGTCCAGCAATCCGCCATCGCCACAGGTGTTCCTCCTAATATCTACGCAGATCACCGCTACACTAGGACTACCTAGTGCCTCTCCGAGACACACGAAAAGTAGTTTCTAATGCAGAGCACGAGTTAAGCCCGTGGCTGACCTATCTCACTAGCCGTCCCGGATCCACGCCCAGAACAGCAAGTTCAGCCG
+
FFFFFFFFFFFFF:FFFFFFF:FFFFFFFFFFFFFFFFFFFFFFFFFFFFFFFFF:F:FFFFFFFFFF,FFFFFFF,,FFFFFF,FFF::FFFFF,,,FFFFF::,FFF,,F,F,FFF,FFF:F,F,F,,,,F,F,FFF,::FFFFF,:,,,F,FFF::FFF:,,FF,FF,FFF::,,,,:F,FFFF,,FF,,,F,F,,,,,,FF:,FFF,:,F,,F,F:F::,,FF,F,,,F,F:FFFF,,:,,F:F,:
@A00253:175:HYCNHDRXX:2:2102:30445:10880 2:N:0:TAAGGCGA+TAGATCGC
GACTACTAGGGTATCTAATCCTGTTTGATACCCACACTTTCGAGCATCAGCGTCAGTTACAATCCAGTAAGCTGCCTTCGCAATCGGAGTTCTTCGTGATATCTAAGCATTTCACCGCTACACCACGAATTCCGCCTACCTCTGTTGCACTCAAGGTCGCCAGTATCAACTGCAATTTTACGGTTGAGCCGCAAACTTTCACAACTGACTTAACAACCCGCCTACGCTCCCTTTATACCCACAAATTCCG
+
F:FFFFFFFFFFFFFFFFFFFFFFFFFFFFFFFFFFFF:FFFFFFFFFFFFFFFFFFFFFFFFFFFFFFFFFFFFFFFFFFFFFFFFFFFFFFFFFFFF,:FF:FFFFFF:FF:FFFFFFF:FFFFFFFFFFFFF,FFFFFF,F,FFFFFFF:,FFFFFFF,,:F:FF:FFFFFFFF:F,FFFFFFFFFFF,,F,FFFFFFFFFFFFFFFFFFFF:FFF,:FFFF:F:F:FFFF:,FFFF,:,,,,FFFF
@A00253:175:HYCNHDRXX:2:2102:9155:10895 2:N:0:TAAGGCGA+TAGATCGC
GACTACCAGGGTATCTAATCCCTTTCGCTCCCCTGGCCTTCGTGCCTCCGCGTCAGTTAATGTCCAGGAACCCGCCTTCGCCACGAGTGTTCCTCTCGAGATCTACGCATTTCACTGCTACACCGAGAATACCGGTTCCCCCTCAATTACTCTAGTCACGCAGTATCATGTGCCGACAGCGGGATGAGCCCCCGCCGTTCACACAAGACTAACGACTCAGCCTCCGCACGCATGACGCCCACTAACTCCG
+
FFFFFFFF:F:,FFFFFFFFFFFF:FFFFFFF,F::FFFF:F:F:F,F,,FFFF,FFFFF,,F:FF,FFFFFFFFFF,FFFF:F,FF,:F,,F:FFFFF,FF:FF,FFF:FFFFFFF:F,F:F:FF:,FF,:F,:,FF,FFFFF,F,,,,,::FF,F:F:F,,:F:,:,,F,,F,,F,,F,:F::,:FFF:,,FFF,F,,FFFF,,F,FF,FF,,:,F,,:F,,FFF,FFF,,,FFF::,F,F,,,F:FF
@A00253:175:HYCNHDRXX:2:2102:14299:10974 2:N:0:TAAGGCGA+TAGAACGC
GACTACTCGGGTATCTAATCCCTTTCGCTCCCCTGGCCTTCGTGCCTCAGCGTCAGTTAATGTCCAGGAACCCGCCTTCGCCACGAGTGTTCCTCTCGATATCTACGCATTTCACTGCTACACCGAGAATTCCGGTTCCCCCTCCATTACTCTAGTCTCGCAGTATCATGTGCCGTCCGCGGGTTGAGCCCGCGCCTTTCACACACGACATACTAAACTGCATACGCACTCTAAACGCCCAGAGATACCG
+
FFFFFFFFFFFFFFFFFFFF:FFFFFFFFFFFFFFFFFFFFF:FFFFFFFFFFFFFFFFFF:FFFFFFF,FFFFFF:FFFFFFF:FFFFFF:FFFFFFFFFFF:FFFFF:FFFFFF:FFFFFFFFFFF:FFFFF:FFFFFFFFF,FF:FFFF:FFFFFF,FFF,F,FFFFFF,F:FFFF:FF:F:FF,FF,F:FFF,,,FFFFFFF,,F,FFF,,F,,,,F,:,,:FFF,FF,,:,:,FFF,,,FF,F,:
@A00253:175:HYCNHDRXX:2:2102:21016:11271 2:N:0:TAAGGCGA+TAGATCGC
GACTACTCGGGTATCTAATCCTGTTTGATACCCACACTTTCGAGCATCAGCGTCAGTTACAGTCCAGTAAGCTGCCTTCGCAATCGGAGTTCTTCGTGATATCTAAGCATTTCACCGCTACACCACGAATTCCGCCTACCTCTACTGCACTCAAGACGACCAGTATCAACTGCAATTTTACGGTTGAGCCGCAAACTTTCACAGCTGACTTAATAGTCCGCCTACGCTCCATTTATACCCAATAAATCCT
+
FFFFFFFFFFFFFFFFF:FFFFFFFFFFFFFFFFFFFFFFFFFFFFFFFFFFFFFF:FFFFFFFFFFFFFFFFFFF:FFFFF,FFFFFFFFFFFFFFFFFFF:F:FFFFFFFFFFFFFFFFFFFFFFFF,FFFFFFFF:FFFFFFFFFFF:FFFFFFFFFFF:FFFFF,FFFF:FF:::,FF:FFF,FFF:FFFFF:FFF:FFFFFF,FFFFFFFF:F:FFFFFFF:F,F,FFF:,::F:FFFFFF:F,,
@A00253:175:HYCNHDRXX:2:2102:31204:11443 2:N:0:TAAGGCGA+TAGATCGC
GACTACAGGGGTATCTAATCCTGTTTGCTCCCCACGCTTTCGAGCCTCAACGTCAGTTACCGTCCAGTAAGCCGCCTTCGCCACTGGTGTTCTTCCTAATATCTACGCATTTCACCGCTACACTAGGAATTCCGCTTACCTCTCCGGCACTCCAGCTAAACAGTTTCCAAAGCAGTCCCGGCGTTAAGCACCGGGCTTTCACTTCAGACTTGCCTTGCCGTCTACGCTCCCTTTACACCCAGTAAATCCG
+
F:FFFFFFFFFFFFFFFFFFFFFFFFFFFFFFFFFFFFFFFFFFFFFFFFFFFFFFFFFFFFFFFFFFFFFFFFFFFFFFFFFFFFFFFFFFFF:FFFFFFFFFFFFFFF:FFFFFFFFFFFFFFFFF,FFFFFFFF:FFFFFFFFFFFFFFFFFFFFF,FFFFFFFFFF:FFFFFF,F:FFFFFFF:F,FFFFFFF,F:FFFFFFF:FFFFF:F::FFFF:FFFFF:FFFFFFF,FFF,FFFFFF:FFF
@A00253:175:HYCNHDRXX:2:2102:32217:11537 2:N:0:TAAGGCGA+TAGATCGC
GACTACACGGGTATCTAATCCTGTTTGCTCCCCACGCTTTCGCGCCTCACCGTCAGTTGTCGTCCAGCAATCCGCCTTCGCCACTGGTGTTCCTCCTAATATCTACGCATTTCACCGCTACACTAGGAATTCCGATTGCCTCTCCGATACTCAAGAAAAGTAGTTTCAAATGCAGTTCACGAGTTAAGCCCGTGGATTTCACATCTGACTTGCCTTCCCGGCTACACGCCCTTTACACCCAGTACATCCG
+
FFF:FFFFFFFFFFFFFFFFFFFFFFFFFFFFFFFFFFFFFFFFFFFFFFFFFFFFFFFFFFFFFFFFFFFFFFFFFFFFFFFFFFFFF:FFFFFFFFFFFFFF:FFFFFFFFFFFFF:FFFFFFFFFFFFFFFFFFFFFFFFFFFFFFFFFFFFFFFFFFF:FFFFFF::F,FFFFFF:FFFF:FF:F,FFFFFF,FFFFFFFFFFFFFFFFFFFFFFFFFF:FFFFFFFFF:FFFFF:FFF::FFFFF
@A00253:175:HYCNHDRXX:2:2102:24858:11663 2:N:0:TAAGGCGA+TAGATCGC
GACTACAGGGGTATCTAATCCTGTTTGCTCCCCACACTTTCGTGCCTCAGTGTCAGTTTCAGTCCAGAAAGCCGCCTTCGCCACTGGTGTTCCTCCTAATATCTACGCATTTCACCGCTACACGGGGAATTCCGCCTGCCTCTACTTCACTCAAGCTCTACAGTTTCAAATGCAGTTTATGGGTTGAGCCAATAGATTTCACTTCTGACGTGCAAAGCCGCCTACGCTCCCTTGACACCCAGTCGGTCCG
+
FFFFFFFFFFFFFFFFFFFFFFFFFFFFFFFFFFFFFFFFFFFFFFFFFFFFFFFFFFFFFFFFFFF:FFFFFFFFFFFFFFFFFFFFF,FFFFFFFFF:FFFFFFFFF,FFFFF:FFF,FFFFFFFFF:FFFF:F,F,FFFF,:FFFF,FFF::F:FF::,FF,FF,:FF:,:FFFFFFFF,FF:,:F,,,FFFF,FF:,F,:F:FF,,:FF,,:FFFFF:F,:FF,FF:FF:F:FFFF:F:,,,F,F,
@A00253:175:HYCNHDRXX:2:2102:13810:11819 2:N:0:TAAGGCGA+TAGATAGC
GACTACTGGGGTATCTAATCCTGTTTGCTCCCCACGCTTTCGCGCCTCACCGTCAGTTGTCGTCCAGTAAGCCGCCTTCGCCACTGGTGTTCCTCCTAATATCTACGCATTTCACCGCTACACTAGGACTTCCGCTTACCTCTCCGGCACTCCAGCCAAACAGTATCCAAAGCAGTCCCGGCGTTAAGCACCGGGCTATCACTTCAGACTTGCCTTGCCGACTACGCTCCCTTGACACCCAGAAAATCCT
+
FFF,FFF:FF:,:FFFFFFF,FFF:FFFFF,FFFFFFFFFF,,:F,F:FF,FFF:FFF:FF:,FFF:FFFF::,FF,FF:FFFF:FFFFFFFF,,FF:,FFFFFFFFFFFFFFF:FFFF:FFFFFF,:,FFFFFF:FF:FFF:FFFFFFFFFFFF:FFF:FFFF,FF,FFF,:F:,:FFFFF,,,FFFFFFF,F,FF,FF,F,:FFFFFF,,FFFF:,FF,F:FF,:F:,FF:,FFFFF:FFFFFFF:F,
@A00253:175:HYCNHDRXX:2:2102:3332:11866 2:N:0:TAAGGCGA+TAGATCGC
GACTACACGGGTATCTAATCCTGTTTGCTCCCCACGCTTTCGAGCCTCAGCGTCAGTTAACGTCCAGTAAGCCGCCTTCGCCACTGGTTTTCCTCCTAATATCTACGCATTTCACCCCTACACTAGGAATTCCGCTAACCCCTCCCACACTCTAGAACGACAGTTGCCAAAGCAGTCCCGGGGGTGATCCCCGGGCTTTCACATCAGACTTGCCGCCCAGCCTCACCTACCTGTCAAGCCAGTCAAGACG
+
FFF,:FFFFFFFFFFFFF:FFFFF:FFF:FFFFF:::FF,FFFF:FFFFFFFFFF,FFF,,:F::FF:FFF,F,,FF,F,FFFFFFF:,,FFF,F:F:FFF:FFFFFF:F,:FF:F,FFFFFF::FFFFF,:F,FF,:FFFF:FF,F:,:FF:F,,FFFFFFFFF,:FFF,F:F,,,FFF,:F,,FFFF:FFFF,,F,:FFFFFFF,,F,,:,FF,:F,,::F,,,,:,F:::F:FFFFFF,::,:,,:,
@A00253:175:HYCNHDRXX:2:2102:31087:11929 2:N:0:TAAGGCGA+TAGATCGC
GACTACCCGGGTATCTAATCCTGTTTGCTCCCCACGCTTTCGCGCCTCAGCGTCAGTTAATGTCCAGCAAGCCGCCTTCGCCACTGGTGTTCCTCCTAATATCTACGCATTTCACCGCTACACTAGGAATTCCGCTTGCCTCTCCATCACTCAAGGGAGATAGTTTCAAATGCAGTTTATGGGTTAAGCCCATAGATTTCACATCTGACTTGTCTCTCCGCCTACGCGCCCTTTACACCCAGACAATCCG
+
F:FFFFFFFFFFFFFFFFFFFFFFFFFFFFFFFFFFFFFFFFFFFFFFFFFFFFFFFFFFFFFFFFFFFFFFFFFFFFFFFFFFFFFFF:FFFFFFF:FFFFFFF:FFFFFFF,FFFFFFFFFF:FFFFFFFFFFFFFFFFFFFFFFFFFFFFFFFFFF:FFFFFFFFFFFFFFFFFFFFFFFFFFFFFF,FFFF:,FFF:FFFFFFFFF:FFFFFFF:F:FF:F,F:FFF:FFF::FF,FF,,FFF:FF
@A00253:175:HYCNHDRXX:2:2102:32651:11945 2:N:0:TAAGGCGA+TAGATCGC
GACTACCGGGGTATCTAATCCTGTTTGCTACCCACGCTTTCGTGCCTCAGCGTCAGTTAAAGCCCAGCAGGCCGCCTTCGCCACTGGTGTTCCTCCCCATCTCTACGCATTTCACCGCTACACGGGGAATTCCGCCTGCCTCTACTTCACTCAAGCTCTACAGTTTCAAATGCAGTTTATGGGTTGAGCCCATAGATTTCACATCTGACTTGCAAAGCCGCCTACGCACCCTTTACACCCAGTAAATCCG
+
FFFFFFFFFFFFFFFFFFFFFFFFFFFFFFFFFFFFF:FFFFFFFFFFFFFFFFFFFFFFFFFFFFFFFFFF:FFFFFFFFFFFFFFFFFFFFFFFFFFFFFFFFFFF,F:,F:FFFFFFFFFFFFFFFF:,F:FFFFFFFF:FFFFFF,:FFFF:F,FFF:F::FF,FFF,F:FFF:::,F:FFF,,FFFFFFFFFFFFFFF:FFF:F,,FF:F,,::FFFFFFFFFF,F,::F,FF:FF,F,::F:FF
@A00253:175:HYCNHDRXX:2:2102:30689:11960 2:N:0:TAAGGCGA+TAGATCGC
GACTACAGGGGTATCTAATCCCTTTCGCTCCCCTGGCCTTCGTGCCTCAGCGTCAGTTAATGTCCAGGAACCCGCCTTCGCCACGAGTGTTCCTCTCGATATCTACGCATTTCACTGCTACACCGAGAATTCCGGGTCCCCCTCCATTACTCTAGTCTCGCAGTATCATGTGCCGTCCGCGGGTTGAGCCCGCGCCTTTCACACACGACTTACGAAACAGCCTACGCACGCTTTACGCCCAGGGATTCCG
+
FFFFFFFFFFFFFFFFFFFFFFFFFFFFFFFFFFFFFFFFFFFFFFFFFFFFFFFFFFFFFFFFFFFFFFFFFFFFFFFFFFFFFFFFF:FFFFFFFFFFFFFFFFFFFFFFFFFFFFFF:FFFFFFF,FFFFF:,FFFFFFFFFFFF:FFFFFFFF:FFFFF:FFFFFFFF:FFFF,F:FFFFF:FFFFFFFFFFFF:FFFFF,FFFFF,FFFFFFF,::FFFFFFFFFFF:F::::FF,F,F:FF,:F
@A00253:175:HYCNHDRXX:2:2102:22209:12054 2:N:0:TAAGGCGA+TAGATCGC
GACTACCCGGGTATCTAATCCTGTTTGATACCCACACTTTCGAGCCTCAATGTCAGTTGCAGCTTAGCAGGCTGCCTTCGCAATCGGAGTTCTTCGTGATATCTAAGCATTTCACCGCTACACCACGAATTCCGCCTGCCTCAACTGCACTCAAGACATCCAGTATCAACTGCAATTTTACGGTTGAGCCGCAAACTTTCACAACTGACTTAAACATCCATCTACGCTCACTTTAACACAATAAGATACG
+
FFF:FFFFFFF:FFFFFFFFFFFFFFFFFFFFFFFFFF,FFFFFFFFFFFFFFFFFFFFFFFFFFFFFFFFFFFFFFFFFFFFFFFFFFFFFFFFFFFFFFFFFFFFFFFFFFF:FFFF:FFFFFF,FFFFFFFFFF:FFFF,:FFFFFFFFF:,FFF::FFFFFFFF:FF:FFF:FFFFF:,FFFFFFFFFFFFFF,,,FFF:FFF,:FFF:FF,FF,:,FFF:,FFF,:FFFFF,FF,,:,F,,F,FF
@A00253:175:HYCNHDRXX:2:2102:20934:12477 2:N:0:TAAGGCGA+TAGATCGC
GACTACAGGGGTATCTAATCCTGTTTGCTCCCCACGCTTTCGAGCCTCAGCGTCAGTTATCGTCCAGTAAGCCGCCTTCGCCACTGGTGTTCCTCCTAATATCTACGCATTTCACCGCTACACTAGGAATTCCGCTTACCCCTCCGACACTCTAGTACGACAGTTTCCAATGCAGTACCGGGGTTGAGCCCAGGGCTTTCACATCAGACTTACCGCACCGCCTGCGCACCCTTTACACCCAGTAAATCCG
+
FFFFFFFFFFFFFFFFFFFFFFFFFFFFFFFFFFFFFFFFFFFFFFFFFFFFFFFFFFFFFFFFFFFFFFFFFFFFFFFFFFFFFFFFFFFFFFFFFFFF:FFFFFFFFFF:FFFFFFFFFFFF:,FF:FF:FFFFFFF,F,FFFF:FFFFF,FFFF,:FFFFFFFFFFF:,F:FF::FF,FFFF,FF:FF,FF,:FFFFFFFFF,F:,FFFFF,F:F,:FFFF:,F,FF,FF:,F::FFFFF::FFF,F
@A00253:175:HYCNHDRXX:2:2102:12427:12712 2:N:0:TAAGGCGA+TAGATCGC
GACTACCAGGGTATCTAATCCTGTTTGATACCCACACTTTCGAGCATCAGCGTCAGTTACAATCCAGTAAGCTGCCTTCGCAATCGGAGTTCTTCGTGATATCTAAGCATTTCACCGCTACACCACGAATTCCGCCTACCTCAACTCTACTCAATACTGCCAGTAGCAATTGCAATTTTACGGTTGAGCCCCAAACTATGACAACTGACTATCCACACCATCTACTCTCCCTGTCAACCCAATCTAGCCG
+
FFFFFFFFFFFF:FFFFFFFFFFFFFFFFFFFFFFFFFFFFFFFFFFFFFFFFFFFFFFFFF:FF:FFFFFFFFFFFFFFFFFFFFFFFF:F::FFFFFFFFFFFFFFFFFFFFF,:F,::FFFFF,F,F,FF::F:FFF,:FFFF,FFF,FFF,:FF,:FFF,F,FF,F,F,FFF,F,,:F,,FF,,FF,FF,FF,:,,FF:F,,,F,F,,:,,:::F,,FF,FFFFF::,F,:FF,FF,,F,,F,F:F
@A00253:175:HYCNHDRXX:2:2102:4942:13056 2:N:0:TAAGGCGA+TATATCGC
GACTACACGGGTATCTAATCCTGTTTGCTCCCCACGCTTTCGCGCCTCAGCGTCAGTTGCTGTCCAGCAGACCGCCTTCGCCACTGGTGTTCCTCCTAATATCTACGCATTTCACCGCTACACTCGGAATTCAGTCTGCCTCTCCAGTACTCAATAAACACAGTTTCAAATGCAGGCTGGAGGATGAGCCTCCAGATTTCACATCTGACTTGCGAGCGCGCCTACTCGCCCTTTACACGCAGTAATTCCT
+
FFFFFFFFFFFFFFFFFFFFFFFFFFFFFFF:,FFFFFFF:FF:FFFF::FFFFFFFFFFFFFFFFFFFF,FFFFFFFFFF,FF:FFFFFFFFFFFFFFFFFFFFF,FFFFF:,FFFF:FFFFF,:,F:FFF,FF:FFFF:,,,,FFFFFFF:F,F,FFFFFFFF,F,F:FF,FFFFF,FFFF,::,:F,FFF,::FF:FFFFFFFFF:F,FF,F,:,:F,,FF,,,:F,,:,,:FF:,FFFFFF,FFF,
@A00253:175:HYCNHDRXX:2:2102:4092:13119 2:N:0:TAAGGCGA+TAGATCGC
GACTACACGGGTATCTAATCCTGTTTGCTCCCCACGCTTTCGCGCCTCAGCGTCAGTTGCTGTCCAGCAGACCGCCTTCGCCACTGGTGTTCCTCCTAATATCTACGCATTTCACCGCTACACTAGGAATTCCGTCTGCCTCTCCAGTACTCAAGAACCACAGTTTCTAATGCAGGCTGGAGGTTGAGCCTCCAGATTTCACATCAGACTTGCGATCCCGCCTACACGCCCTTCAAAGCCAGTACAAACT
+
FFFFFFFFFFFFFFFFFFFFFFFFFFFFFFFFFFFFFFFFFFFFFFFFFFFFFFFFFFFFF:FFFF,FFFFFFFFFFFFFFFFF:FFFFF:FFF:FF:F:FFFFFF,FFFF:FFFFF,FFFF:,F,,FFF:FFF,FFFFFFFFFFFFFFFFFFFF:,FFFFFF,FFF:,FF:FFFFF,FFFF,FFFF,FFF,FFF,,FFFFFF:F,FFFF:FF:FFF:FFFFFFFFF,FFFFF,,,F,,FFF:F:,:FFF
@A00253:175:HYCNHDRXX:2:2102:13829:13166 2:N:0:TAAGGCGA+TAGATCGC
GACTACACGGGTATCTAATCCTGTTTGATACCCACACTTTCGAGCCTCAATGTCAGTTGCAGCTTAGCAGGCTGCCTTCGCAATCGGAGTTCTTCGTGATATCTAAGCATTTCACCGCTACACCACGAATTCCGCCAGCCTCAACTGCACTCAAGATATCCAGTATCAATGGCAATATTTCGGGTGAGCCGCACACTTTCACAACAGACTTAAACAGACAACGACCCTCCCTTAGAACACAAAAAAGCCG
+
FFFFFFF:FFFFF,:FFFFFFFF,FFFFFFFFFFFFFFFFFFFFFFFFF:FFFFFF,FFFFFF:FFFFFFFFFFFFF,FF::F,F:,FFF,:FF,FFFFFFFF,:FFF,FFFFFFF:FFFF:FFFF,FFFF::FFF,F:FFFF,FFFF,FFFFFFF:FF,FF,,FF,F,,,F,FFF,F,,F,F,F:FFFF:::,F:FFFFFF:,,,FFF:,,,FFF:FF:FFF:F,FF:F::F:,FF,,,,,:,F:,FFF
@A00253:175:HYCNHDRXX:2:2102:4237:13213 2:N:0:TAAGGCGA+TAGATAGC
GACTACACGGGTATCTAATCCTGTTTGCTCCCCACGCTTTCGAGCCTCAGCGTCAGTTATCGTCCAGTAAGCCGCCTTCGCCACTGGTGTTCCTCCTAATATCTACGCATTTCACCGCTACACTAGGAATTCCGCATTCCCCTCCGACACTCTAGTACGACCGTTTCCAATGCAGTACCGGGGGTGAGCCCCGGGCTTTCACATCAGCATTGCAGCACCGCCTGCGCTCCCTGTCATCCCAGTAAATACG
+
FFFFFF:FFFFFFFFFFFFFFFFFFFFFFFFFFFFF:FFFFFFFFFFFFFFF:FFFFFFFFFFFFFF,FFFFFFFFF,FFFFFFFF,:FF:FFFFFFF,FFFFFF:FFFFFFF::F:,FF,FF:FF,:FFFFFFF,:,FFFFFFF,FFFFF:F,F,FFFF:,FFFFFFF:,FFF,:FF,FF:F:FFFF:FF,FF:,,:F,FF:F:F,,,,F,:,FF:,FFFFFFFFF,F,:F,F:,,FFF:::,F:,,F,
@A00253:175:HYCNHDRXX:2:2102:4887:13213 2:N:0:TAAGGCGA+TAGATCGC
GACTACACGGGTATCTAATCCTGTTTGCTCCCCACGCTTTCGCGCCTCAGCGTCAGTTGCTGTCCAGCATACCGCCTTCGCCACTGGTGTTCCTCCTAATATCTACGCATTTCACCGCTACACTAGGAATTCCGTCTGCCACTCCAGTACTCAAGAACCACAGTTTCAAATGCAGGCTGGAGGTAGAGCCTCCAGTTTTCACATCTGACTTGCGATACCGGCTACACTCACAGTTCACACCGTAACTCCC
+
FFFFFFFFFFFFFFFFFFFFF:FFFFFFFFFFFFFFF:F:F,F,FFFF:FFFFFFFFFFFFFFFFFFFF,FFFF:F:FFFFFF:F,,FFFF,,:F:FF,F,FF:F:FFFFFFFF:,F,FFFFFFF:,F,FFFFFFFFFF:,:FFFF::F,FF,F,:F:F:,FFF:F,FFFF:,FF:,:FF::::,:FFF:,F,FF:F:,F:FF,,F:,FF,:FF,,,FFF,F,:F,F,F:F,,,:FFF,F,FFFF,F,F,
@A00253:175:HYCNHDRXX:2:2102:16703:13291 2:N:0:TAAGGCGA+TAGATCGC
GACTACCAGGGTATCTAATCCCTTTCGCTCCCCTGGCCTTCGTGCCTCAGCGTCAGTTAATGTCCAGGAACCCGCCTTCGCCACGAGTGTTCCGCTCGATATCTACGCATTTCACTGCTACACCGAGAATTCCGGTTCCCCCTCCATTACTCTAGTCTCGCAGAATCATGTGCCTTACGCGGGTTGAGCCCGCGCCTGTCACTCAAGACTAAAGAAACCGCCGACGACGGGTTTACGGCCAGAGGTGCGG
+
FFFFFFFFFF:FFFFFFF:FFFFFFFFFFFFFFFFF:FF,FFFFFF,FFFFF,FFFFFFFFF,FFFFFFFFFFFFF:,FFFFFFFF,,F,FFF,F,FF,FFF:F:F,FF,::FFF,FFFFFFFF:FFFF:F,FFFFFF::F:FF:F,FFFFFFFFF,:FFFFFFF,FFF:FFF,,F,,:,FFF:,F,F,::FFFF:,,F:FF,F:F:F:,,F,FFFF,,::F,,F,,::,,,:F:F,,:F,F:,,F,F,,
@A00253:175:HYCNHDRXX:2:2102:28393:13401 2:N:0:TAAGGCGA+TAGATCGC
GACTACTAGGGTATCTAATCCTGTTTGCTACCCACGCTTTCGTGCCTCAGCGTCAGTTAAAGCCCAGCAGGCCGCCTTCGCCACTGGTGTTCCTCCCCATCTCTACGCATTTCACCGCTACACGGGGAATTCCGCCTGCCTCTACTTCACTCAAGCTCTACAGTTTCAAATGCAGTTTATGGGTTGAGCCCATAGATTTCACATCTGACTTGCAAAGCCGCCTACGCACCCTTTACACCAAGTAAATCCG
+
FFFFFFFFFFFFFFFFFFFFFFFFFFFFFFFFFFFFFFFFFFFFFFFFFFFFFFFFFFFFFFFFFFFFFFFFFFFFFFFFFFFFFFFFFFFFFFFFFFFFFFFFFFFFFFFFFFFFFFFF::FFFFFF,FFFF:FFFFFFFFFFFFFFFFFFFFF,:FFFFFFF,FFFFF,FF:F,FFFFFFFFFF:FFFFF:FFF:FFF,FFFFFFFF:FFFF,:::FFFFF:,FFFFF,,::FF:FF,F,FF:FF:,:
@A00253:175:HYCNHDRXX:2:2102:6777:13542 2:N:0:TAAGGCGA+TAGATCGC
GACTACTCGGGTATATAATCCTGTTTGCTACCCACGCTTTCGTGCCTCAGCGTCAGTTAAAGCCCAGCAGGCCGCCTTCGCCACTGGTGTTCCTCCCCATCTCTACGCATTTCACCGCTACACGGGGAATTCCGCCTGCCTCTACTTCACTCAAGCTCTACAGTTTCTAATGCAGATTATGGGTTGAGCGCATAGATGTCACAACTCACTTGCAACGACGCCTACGCACCCTCTCCACCCCCTAAATCCG
+
FFFFFFFFFFFFFF,F:FF:FFFF:FFFFFFFF:FFFFFFFFF:FFF:FFFF:FFFFFFF:FFFFFFFFFFFF,FFFFFFFFFFF,FFFFFF,FFFFF,FFFF,,FFFF,:FFFFFFFFFFFF,F:F::FF,FFFFF:FF,:FFFF::FFFFFF,FFFFFFFF,,F:,:::F:FF:FFF,,:,,F:FF:,FFFFF,F,:,FF,,FF,F::F,FFF:,,FF:F,F:FF,,FFF,F,,F,FF,:F,,F,F:F
@A00253:175:HYCNHDRXX:2:2102:31973:13557 2:N:0:TAAGGCGA+TAGATCGC
GACTACTCGGGTATCTAATCCTGTTTGCTCCCCACACTTTCGCGCCTCAGCGTCAGTAACAGTCCAGTAAGCCGCCTTCGCCACTGGTGTTCCTCCCGATCTCTACGCATTTCACCGCTACACCGGGAATTCCGCTTACCTCTCCTGCACTCAAGCCCGCCAGTTTTCAAAGCAATTCCCTCCTTAAAAGAAGGACTTTCACTACAAACTTAACAGGCCGCCTACGCGCCCTTTACGCCCCATCTGTCCG
+
FFFFFFFFFFFFFFFFFFFFFFFFFFFFFFFFFFFFFFFFF,FFFFFFFFFFFFFFFF:FFFFFFFFFFF:FFFFFFFFFFFFFFFFFFFFFFFFFFFFFFFFF,FFFFFFFFFFFFFFFF:FFFFFFFFFFFFFFFFFFFFFFFFFFFFFFFFFFFFFFFFFFFFFFFFFFF:FFFFFFFF,FFFFFFFF:FFF:F,FFFF:,FFFFFFF:FFFF:FFFFF:FFFFFFFF:FFFF:FFF,,:F,,FFFF
@A00253:175:HYCNHDRXX:2:2102:16242:13589 2:N:0:TAAGGCGA+TAGATCGC
GACTACCGGGGTATCTAATCCTGTTTGCTCCCCACGCTTTCGCGCCTCACCGTCAGTTGTCGTCCAGCAATCCGCCTTCGCCACTGGTGTTCCTCCTAATATCTACGCATTTCACCGCTACACGAGGAATTCCGCCTGCCTCTACTTCACTCTAGAAAAACAGGTTTGAAAGCAGCTCATGGGTTAAGCGCAGTCATTTCACTTGCGACTGGATTTCACGCCTAAGCTCGCGTTACCGCCTGGAATTCCC
+
FFF:FFFFFFFFFFFFFFFFFFFFFFFFFFFFFFFFFFFFFFFF:FFFFFFF,FFFFFFFFFFFFFFFF,FFFFFFFFFFFFF::FFFF:FFFFFFFFFFFFFF:FFF:F:FFFFFFF,FF,F,FF,F,:FFFFFF:F::FFFF,,,F:F:F,FFF,FF:F,,,FF,F,,:F:,,FFF:,FFF:FF:FF,:,,,F,F,FF,FF,,,,,:,,,,,FF,FF,,,,F,F,::,F,FF:,,,,F,,,F,,F,,,
@A00253:175:HYCNHDRXX:2:2102:3034:13636 2:N:0:TAAGGCGA+TAGATCGC
GACTACTGGGGTATCTAATCCTGTTTGCTCCCCACGCTTTCGAGCCTCAACGTCAGTTACTGTCCAGTAAGCCGCCTTCGCCACTGGTGTTCCTCCTAATATCTACGCATATCACCGCTACACTAGGAATTCCGCTTGCCTCTCCAACACACAAGGGAGATAGTTTCAAATCCAGGTTATGGGTTAAGACCAAAGAATACACAGCTCACTAGTGTCTCCGCAGACGCACCCTATACGCCCCCTAAAGCCG
+
FFFFFFFF,FFFFFFF:FFFFFFFFFFFFF:FFFFFF,FFFFFFFFFFFFFFFFFFFFFF:FFFFFFFFFFFF:FFFFFFFFFFFFFFF:FF,FFFFFF::::FF,,FFF,FFFFFFFFFFFFFF::FFFFFFF:FF,FFFFFFFF,FFF,FFFF::::F,FF,,,FFFF:,,F,,F:FF,,F,,FF:,FFF:F,F,:,:F,F,,::FF,FFF,,,FFFFF,,:,F,,,FF,,F::F:FF,F,,,,,::F
@A00253:175:HYCNHDRXX:2:2102:19144:13636 2:N:0:TAAGGCGA+TATATCGC
GACTACACGGGTATCTAATCCTGTTTGCTCCCCACGCTTTCGCGCCTCACCGTCAGTTGCCGTCCAGTTATCCGCCTTCGCCACTGGTGTTCTTCCTTATATCTACGCATTTCACCGCTACACAAGGAATTCCGATAACCTCTCCGGTACTCAAGACCTACCGTTTCAAATGCAGTTTGGAGGTTAAGCCTCCAGATTTCACATCTGACTTGCCGGCCCGGCTGCTCGCCCTTTACACCCAGTAAATCCG
+
FFFFFFFFFFFFFFFFFFFFFFFFFFFFFFFFFFFFFFFFFFFFFFFFFFFFFFFFFFFFFFFFFFFFFFFFFFFFFFFFFFFFFFFFFFFFFFFFFFFFFFFFFFFFFFFFFFFFFFFFF:FFFFFFFFFFFFFFFFFFFFFFFFFFFFFFFFFFFFFF:,FFFFFFFF:FFFF:F::F::FFFFFFFFFFFFF:FF:F,FF:::FFFFF,:FF:F,:,:F:FF,FFFFFFFFFF:FFFFF,FFFFF,F
@A00253:175:HYCNHDRXX:2:2102:24523:13683 2:N:0:TAAGGCGA+TAGATCGC
GACTACCCGGGTATCTAATCCTGTTTGATACCCACACTTTCGAGCATCAGCGTCAGTTACAATCCAGTAAGCTGCCTTCGCAATCGGAGTTCTTCGTGATATCTAAGCATTTCACCGCTACACCACGAATTCCGCCTACCTCTGTTGCACTCAAGGTCGCCAGTATCAACTGCAATTTTCCGGTTGAGCCGCAAACTTTCACAACTGACTTAACAACCCGCCTACGCTCCCGTTAAACCCAATAAATCCG
+
F:FFFFFFFFFFFFFFFFFFFFFFFFFFFFFFFFFFFFFFFFFFFFFFFFFFFFFF:FFFFFFFFFFFF:FFFFFFFFFFF:FFFFFFFFFFFFFFFFFF:FFF,FFFFFFFF:FFFFFFFFFFFFFF:FFF,,FFFFFFFFFFFFFFFFFFFFFF:FFFFFFFFFF:FFFFFF:FFFF,,FFFFF:FFF::F:FF,,FFFFFFFFFFFF,,FF,:FFFFFFF:FF:FFFF,FF:F,FFFF,F:FFFFF:
@A00253:175:HYCNHDRXX:2:2102:13395:14137 2:N:0:TAAGGCGA+GAGATCGC
GACTACTCGGGTATCTAATCCTGTTCGCTCCCCACGCTTTCGGGCCTGAGCGTCAGTTATGCGCCAGATAGGCGCCTACGCCTCTGGTGTTCCTCCGAAGTTAACAGCAAGTCACCGCAACCCACGGGCTCCCCAGGGCCTCGCCGTCACTCTAGACGTACGAGTTGAAATGCAAGAGCTGGGTATGGCCCAGAGTCTTCCCATCGGAACTACGGTAGCGGCGACGTGCTATATACGACCTGAGAGTCGG
+
FFFF,::F,FFFFFF:F:,F,F,FF,:,:FFF,F:,FFF:,:FF,FFFFFFFFF:F,:,,F::FFF:F:,F,F:F,:,F,F:FF::F,F,F::,FF:,:,,:,:,,FFFF,F,,F,:,,FF,FFFFF,,,::F,,,,:,F,,,:F:,,,F,F:F::,,:,F:::,,,,:,,:F:,,:,,,:,F,,,,::,:F,,,,,,F,,,F,,FFF,F,,,,,,F:F,,,,:F:FF:,,F,:FFF,,F:,FFFF,F,,
@A00253:175:HYCNHDRXX:2:2102:22788:14152 2:N:0:TAAGGCGA+TAGATCGC
GACTACCCGGGTATCTAATCCTGTTTGCTCCCCACGCTTTCGCGCCTCAGCGTCAGTTGTCGTCCAGCAGGCCGCCTTCGCCACTGGTGTTCCTCCTAATATCTACGCATGTCACCGCTACACTAGGAATTCCGCCTACCTCAACTGTACTCAAGACTGCCAGTATCAAGTGCAATTTTACGGTTGAGCCGCCAACTTTCACAACTGACTGCTCAACCCATCTACGCGCCCGGGATACACAGAGACACCG
+
FFFFFFFFFFFFFF:FFFFFFFFFF,FFFFFFFFFFF:,FF:FFFFFFFFFFFFFFFFFFFF,FFFFFFF,FFFFF,FFFFFFFFF,FF:FFFFFF:::FFFFFFFFF,F:FFFFFFFFFF:FFFFFFF,:FFFFFF,F:FFFFFFFFF,FF:F,FFFF:FF:FFFFF,,:F::FFF,F:F:FFF,,FF,FFF:F::F:FF:,FFF,,:F,F,::,F:FF,:FF,FFF:,F,,,F,FF,F,,F,,,FFF:
@A00253:175:HYCNHDRXX:2:2102:22779:14168 2:N:0:TAAGGCGA+TAGATCGC
GACTACCCGGGTATCTAATCCTGTTTGCTCCCCACGCTTTCGCGCCTCAGCGTCAGTTGTCGTCCAGCAGGCCGCCTTCGCCACTGGTGTTCCTCCTAATATCTACGCATTTCACCGCTACACTAGGAATTCAGCCTACCTCAACTGTACTCAAGACTTACAGTATCAAGTGCAATTTTACGGTTGAGCCGCAAACATTCACAACTGACTTAACTACACCTCTACGCTCCCTTTAATCCCAATAAATACG
+
FFFFFFFFFFFFFFFFFFFFFFFFFFFFFFFFFFFFFF:FFFFFFFFFFFFFFFFFFF:FFFFFFFFFFFFFFFFFF:F:FFFF:FF::F:FF,FF,FFFF:FFFFFFF:FFFFFF:FFF:FFF:F:FFFFF,FFFFFFFFFFFFF::FFFF:,,FFF,,FF,FFF:FF,FFF::FF,FFF,F,,F::FF,FFF:,,:,,FFFFFF,FFFF,F:,FF,FF,F:FF,FFFFFFFFFF,F,F:,,FFF,,FF
@A00253:175:HYCNHDRXX:2:2102:22010:14497 2:N:0:TAAGGCGA+TAGATCGC
GACTACCCGGGTATCTAATCCTGTTTGCTACCCACGCTTTCGTGCCTCAGCGTCAGTTAAAGCCCAGCAGGCCGCCTTCGCCACTGGTGTTCCTCCCCATCTCTACGCATTTCACCGCTACACGGGGAATTCCGCCTGCCTCTACTTCACTCAAGCTCTACAGTTTCAAATGCAGTTTATGGGTTGAGCCCATAGATTTCTCATCTGACTTGCAAAGCCGCCTACGCACCCTTTACACCCAGTAAATCCG
+
FFFFFFFFFFFFFFFFFFFFFFF:FFFFFFFFFFFFFFFFFFFFFF,FFFFFFFF:F::FFFFFFFFFFFFFFFFFFFFFFFFFFFFFFFFFFFFFFFFFFFFFFFFFFFFFFFFFFFFFFFFFFFF:,F:FFFFFFFFFFF:FFFFFFFFFFFF,FFFFFFFFFFFFFFFFFFF:F:FFF:FFFF:FFFFF:F:FFFFF,FFF:FF::FFFFFFF,FF:FFFF:FFFF,F,,:,,F,FF:F:F:FFF,F
@A00253:175:HYCNHDRXX:2:2102:24261:14544 2:N:0:TAAGGCGA+TAGATCGC
GACTACTAGGGTATCTAATCCTATTTGCTCCCCACGCTTTCGGGACTGAGCGTCAGTTATGCGCCAGATCGTCGCCTTCGCCACTGGTGTTCCTCCATATATCTACGCATTTCACCGCTACACATGGAATTCCACGATCCTCTCACACACTCTAGCTCTACGGTTTCCATGGCTTACCGAAGTAAAGCTTCGATCTTTCAACACAGACCCTTCGTGCCGCCTGCTCCCTCTTTACGCCCACTCAATCCGG
+
FFF:FF:FFFFFFFFFFFFFF:FFFFFFFFFFFFFFF:FFFF:FFFFF:FFFFFF,FFFFFFF:FFFFFFFFFFFFFFFFFFFF:FFFF,FFFFFF:FFFFFFFFFFFF:F:F:FFFF:FFFFF:FFF,FFFF,FFF,FFFFFFFFFF,FFFFFFF,F:FFFF,FFFFFFF:FFF:FFFF,F,,,::FFFFFFFFF:F,,,FFF::,FFF,:F,,:F:FFF,F:FF,F:F,FF:FFFFF:FF,::,FFFF
@A00253:175:HYCNHDRXX:2:2102:31828:14810 2:N:0:TAAGGCGA+TAGATCGC
GACTACTGGGTATCTAATCCCGTTCGCTACCCTGGCTTTCGCATCTCAGCGTCAGACACAGTCCAGAAAGGCGCCTTCGCCACTGGTGTTCCTCCCAATATCTACGCATTTCACCGCTACACTGGGACTTCCCCTTTCCTCTCCTGCACTCAAGCCTAACAGTTTCCAGCGCCATACGGGGTTGAGCCCCGCATTTTCACGCTCGACTTATTAAGCCGCCTACATGCTCTTTACGCCCAATACTTCCGGA
+
FFFFFFFFFFF,FFFFFFFFFFFFFFF:FFFFFFFFF:FFFFFFFFFFFFFFFFFFFFFFFFFFFFFFFFFFFFFFFFFFF,FFFFFFF:FFFFFFFF::FFFFFFFFFFFFFFFFFFFF:F,FFFF,FFFFF:F:FFFFFFFFFFFFFFFFFFFFF:FFFFFFFFFFFFFFFFFFFFFFF,FFFFFFF:FF,FF:,:FFFFFFFF:FFFFFFFFFFFFFF,F:F,,FFF:F:F:FFFFFFF,FFFFFFF
@A00253:175:HYCNHDRXX:2:2102:4698:14826 2:N:0:TAAGGCGA+TAGATCGC
GACTACCCGGGTATCTAATCCTGTTTGATACCCACACTTACGAGCATCAGCGTCAGTTACAATCCAGTAAGCTGCCTTCGCTATCGGAGTTCTACTTGAGAGCTAAGCTTTTCACCGCTACACCACGAATTCCTCCTAACACTGTTGCTATCAAGGTCGCCCTTATCAACTTCAATTTTGCGGTTGAGCCGCAAACTGTCTCAACTGTCAGAACAAACCGCATACTCGACCGTTAATCACAATAAATAAG
+
F,FFFFFFFF,,:,:FFFFFFFF:,,F:::FFFF,F,F:,,,FF::F:FFF,,F:F,F:FFFF:FFFFFFFFFF,FF,F:F,F:F,FFFFFFF:F,FF,,:,FF,F:F,FFFFF:,,FFFF::F:F:FF,FFF,FFFF,,:FFFFF:F,::F:FF:F,,:F,,,F:F,FF:,F::F:FF,,FF,:FFF,FFF,,F,,FF::,FFFFF,F,,,F:FF:,:F:,FF,,F,,,,,:,,F,F,:F,FFFFF,FF
@A00253:175:HYCNHDRXX:2:2102:5059:14951 2:N:0:TAAGGCGA+TAGATCGC
GACTACCCGGGTATCTAATCCTGTTTGATACCCACACTTTCGAGCATCAGCGTCAGTTACAATCCAGTAAGCTGCCTTCGCAATCGGAGTTCTTCGTGATATCTAAGCATTTCACCGCTACACCACGAATTCCGCCTACCTCTGTTGCACTCAAGGTCGCCAGTATCAACTGCAATTTTACGGTTGAGCCGCAAACTTTCACAACTGACTAAACAACCCGCCTACGCTCCCATTAAAACCAATAAATCCG
+
FFFFFFFFFFFFFFFFFFFFFFFFFFFFFFFFFFFFFFFFFFFFFFFFFFFFFFFFFFFFFFFFFFFFFFFFFFFF:FFFFF:FFFFFFF:FFFFFFFF::FFFFFFFFFFFFFFFFFFFFFFFFFFFF:FF::FF:FFFFFFF:FFFFFFFFFFF:FFFFFF:FFFFFFFFFF,F,,:FF,FFFFFFFFFFFFFF,FFFFFF,F:FFFF,F,FF,FF::FF,F,FFFFFF,FFFFF,:,F,F,F:FF::
@A00253:175:HYCNHDRXX:2:2102:21884:14967 2:N:0:TAAGGCGA+TAGATCGC
GACTACCCGGGTATCTAATCCCTTTCGCTCCCCTGGCCTTCGTGCCTCAGCGTCAGTTAATGTCCAGGAACCCGCCTTCGCCACGAGTGTTCCTCTCGATATCTACGCATTTCACTGCTACACCGAGAATTCCGGTTCCCCCTCCATTACTCTAGTCTCGCAGTATCATGTGCCGTCCGCGGGTTGAGCCCGCGCCTTTCACACACGACTTACGAAACAGCCTACGCACGCGTTACGCCCAGTGATTCCG
+
FFFFFFFFFFFFFFFFFFFFFFFFFFFFFFFFFFFFFFFFFFFFFFFFFFFFFFFFFFFFFFFFFFFFFFFFFFFFFFFFFFFFFFFFFFFFFFFFFFFFFFFFFFFFFFFFFFFFFFFFFFFFFFFFF:FFFFFFFFFFFFFFFFFFFFFFF:FF:F:FFFFF,FF,FFFFFFFFFFF:FFF:FFFFFFFFFFFFFFFFFF,FFFF::FFFFFF:FF::FFF,FF,FFFF,F:FFFFFF:F::FFFFFF
@A00253:175:HYCNHDRXX:2:2102:25916:15468 2:N:0:TAAGGCGA+TAGATCGC
GACTACCAGGGTATCTAATCCTGTTTGATACCCACGCTTTCGTGCTTCAGTGTCAGTTATGGTTTAGTAAGCTGCCTTCGCAATTGGAGTTCTGCGTGATATCTATGCATTTCACCGCTACACCACGCATTCCGCCTACCTCAAACACACTCAAGTAACCCAGTTTCAACGGCAATTTTATGGTTGAGCCACAAACTTTCTCCGCTGACTTAAATTACCACCTACGCACCCTTAAATCCCAATAAATCCG
+
FFFFFFFFFFFF:FFFFFFFFFFFFFFFFFFFFFFFFFFFFFFFFFFFF:FFFFFFFFFFFFF:FFFFFFFFFFFFFFFFFFFFFFFFFFFFFFFFFF:F,FFF:FFFFFFFF::FFFFFFFFFFFFF:FFFFFFFFFFFFFFF,F:FF:FFFFFFF,FFF:FFFFFF:FFFFFFFF,FFFFFFFFFFF,FFF:,F::FF,FFFFF,FF:FFFFFF::FFFF:,FFF,FFF,:,,,,FF,,:,::,FF,F
@A00253:175:HYCNHDRXX:2:2102:28872:15984 2:N:0:TAAGGCGA+TAGATCGC
GACTACTAGGGTATCTAATCCTGTTTGATACCCACACTTTCGAGCATCAGCGTCAGTTACAATCCAGTAAGCTGCCTTCGCAATCGGAGTTCTTCGTGATATCTAAGCATTTCACCGCTACACCACGAATTCCGCCTACCTCTGTTGCACTCAAGGTCGCCAGTATCAACTGCAATTTTACGGTTGAGCCGCAAACTTTCACAGCTGACTTAATAGTCCGCCTACGCTCCCTTTAAACCCAATAAATCCG
+
FFFFFFFFFFFFF:FFFFFFFFFFFFFFFFFFFFFFFFFFFFFFFFFFFFFFFFFFFFFFFFFFF:FFF:FFFFFFFFFFFFFFFFFFFFFFFFFFFFFFFFFFFFFFFFFFFFFFFFFFFFFFFFFFFFFFFFFF:FFFFFFFF:FFFFF:FFFFFFFFFFFFFFFFFFFFFFFFF:FFFFF:FF,FFFFFF:FFFFFFFFF,FFF,:F::F:F:FFFFFFF,FFF:FFFF,F::FFFF:F::F:,:FF
@A00253:175:HYCNHDRXX:2:2102:15962:16110 2:N:0:TAAGGCGA+TAGATCCC
GACTACCGGGGTATCTAATCCTGTTTGCTACCCACGCTTTCGTGCCTCAGCGTCAGTTAAAGCCCAGCAGGCCGCCTTCGCCACTGGTGTTCCTCCCCATCTCTACGCATTTCACCGCTACACGGGGAATTCCGCCTGCCTCTACTTCACTCAAGCTCTACAGTTTCAAATGCAGTTTATGGGTTGAGCCCCTAGATTTCAAAACTGACTTGCAAAGCCGCCTCCGCACCCTGTACACCCAGTAAATCAG
+
FFFFFF:FFFFFFFFFFFFFFFF:FFFFFFFFFFFFFFFFFFFFFFFFFFFF:FFFFFFFFFFFF:FFFFFFFFFF:FFFFFFFFFFFFFFFF:FFFFF,FFFFFFFFFF:FFFFF,FF,FFFFFFFF:FFFFFFFFFF::FFFFF:FFFF:FFFFFFFFFFFFFFFFF,FFF,F,F,FFFF:,FF:FFFF,F,FFF,:FF,,,::,,,,F:F:,FFFFFF:F,,,FFFFFF,F,,,F:F:FF:FF:F,F
@A00253:175:HYCNHDRXX:2:2102:22824:16157 2:N:0:TAAGGCGA+TAGATCGC
GACTACCCGGGTATCTAATCCCGTTCGCTACCCTGGCTTTCGCATCTCAGCGTCAGACACAGTCCAGAAAGGCGCCTTCGCCACTGGTGTTCCTCCCAATATCTACGCATTTCACCGCTACACTGGGACTTCCCCTTTCCTCTCCTGCACTCAAGCCTAACAGTTTCCAGCGCCATACGGGGTTGAGCCCCGCATTTTCACGCTCGACGTATTAAGCCGCCTACATGCGCTGTACGCCCAATAAGTCCGG
+
FFFFFFFFFFFFFFFFFFFFFFFFFFFFFFFFFFFFFFFFFFF:FFFFFFFFFFFFFFFFFFFFFFFFFFFFFFFFFFFFFFFF:FFFFF,FFFFFFF,F:FFF:FFFFFFFFFFFFF:F,FFFFFFFFF:FFFFFFFFF::FFF,::FFFFFF::F:,F:FF,FFFFFFFFFFFF:FFFFF::FFF:FFFFF,:,:FFFFFF:,FF:,FFFFFFFFF:F:F,FFFFF,:,,FF,FF:F,,FFF,FFFFF
@A00253:175:HYCNHDRXX:2:2102:27814:16157 2:N:0:TAAGGCGA+TAGATCGC
GACTACTAGGGTATCTAATCCTGTTTGATACCCACACTTTCGAGCATCAGCGTCAGTTACAATCCAGTAAGCTGCCTTCGCAATCGGAGTTCTTCGTGATATCTAAGCATTTCACCGCTACACCACGAATTCCGCCTACCTCTGTTGCACTCAAGGTCGCCAGTATCAACTGCAATTTTACGGTTGAGCCGCAAACTTTCACAGCTGACTTAATAGTCCGCCTACGCTCCCTTTAAACCCAATAAATCCG
+
FFFFFFFFFFFFFFFFFFFFFFFFFFFF:FFFFFFFFFFFFFFFFFFFFFFFFFFFFFFFFFFFFFFFFFFFFFFFFFFFFFFF:FFFFFFFFFFFFFFFFFFFFF:FFFFFFFFFFFFFFFF::FFFFF:FFFFF:FFFFFFFF:FFFFFFFFFFFFFF:FFFFFFFFFFFFFF,F,FFFFFFF:,::F:FF::FFFF::FFFFFF,FF:FF:FF:FFF:FFFFFF:FFFFFFFFFFF:FFFF:F:FFF
@A00253:175:HYCNHDRXX:2:2102:16649:16235 2:N:0:TAAGGCGA+TAGATCGC
GACTACCGGGGTATCTAATCCTGTTTGCTACCCACGCTTTCGTGCCTCAGCGTCAGTTAAAGCCCAGCAGGCCGCCTTCGCCACTGGTGTTCCTCCCCATCTCTACGCATTTCACCGCTACACGGGGAATTCCGCCTGCCTCTACTTCACTCAAGCTCTACAGTTTCAAATGCAGTTTATGGGTTGAGCCCATAGATTTCACAACTGACTTGCAAAGCCGCCTACGCACCCTTTCACCCCAGTAAATCCG
+
FFFFFFFFFFFFFFFFFFFFFFFFFFFFFFFFFFFFFFFFFFFFF:FFFFFFFFF:FFFFFFFFFFFF,FFFFFFFFFFFFFFFFFFFFFFFFFFFFFFFFFFFFF:FFFFFFFFFFFF::FFF:FFFFFFFFFFFFFFFFFFFF:,FFFFFF:FFFF:FFF:,,FF,FFF:,:FF,FF:,,:FFFFF,FFF:,,F,FF,FFF,:F,F:FF,FF:,FFFF,F:,,,F,FFF:,F,F,FFFFF::,FF::,
@A00253:175:HYCNHDRXX:2:2102:24876:16391 2:N:0:TAAGGCGA+TAGATCGC
GACTACCCGGGTATCTAATCCCTTTCGCTCCCCTGGCCTTCGTGCCTCAGCGTCAGTTAATGTCCAGGAACCCGCCGTCGCCACGAGTGTTCCTCTCGATATCTACGCATTTCACTGCTACACCGAGAATTCCGGTTCCCCCTCCATTACTCTAGTCTCGCAGTATCATGTGCCGTCCGCGGGTTGAGCCCGCGCCTTTCACACACGACTTACGAAACAGCCTACGCACGCTTTACGCCCAGTGATTCCG
+
F:FF:FFFFFFFFF:FFFFFFFFFFFFFFFFFFFFFFFFFF:FFFFFFFFFF,F,F:FFFFFFFFF:FFFFFFFFF,FFF:FFFFFFFFF,:FFFFFF:F,FFF,F,FFFFFFFFFFFFFFFFFFFFF,FFFF,FFFFF,,F,FFF,:FFFFFFFFFFFFF:F::FFFFFFFFF:F:F::FFFFF:::FF:FFFF:,FF,FF:F,FF:FFF:F,FF:FFFFFFFF:FFFF::FF,FFFFFFFF,,FFF:,
@A00253:175:HYCNHDRXX:2:2102:6876:16407 2:N:0:TAAGGCGA+GAGATCGC
GACTACCGGGGTATCTAATCCTGTTTGATACCCACACTTTCGAGCCTCAATGTCAGTTGCAGCTTAGCAGGCTGCCTTCGCAATCGGAGTTCTTCGTGATATCTAAGCCTTTCACCGCTCCACCACCAATTCCGCCTGCCGCAACTGCACTCAAGACTGCCAGTATCTACGGCAATTTTACGGTGGAGGCGCAAACTTGCACTAGTGACTAACACGACCCTCTACGCGCCCGTGAACGCCCAGAAATCCT
+
FFF:FFFFFFFFF:FFFFFFFFFFFFFFFFFFFFFFFF,FFFFFFFFFFFFFFFFFF:FFFFFFFFFF,F:FFFF::FFFF::F:FFFF,FF,FFFFFFFFFF,FFFF::,FF::FFF,,FFFF,F,,FF:FF:F:FF:F,:,,FFFFFFFF,F,,:,,F:::FF,F,FF,:FF::,,:FFFF,,F,,,,F,F,FF,FF,FF,F,:F,FF,F,F:,,,FF:,FF,:F,F::FF,::,,F,,,F:,FF,:F
@A00253:175:HYCNHDRXX:2:2102:15356:16438 2:N:0:TAAGGCGA+TAGATCGC
GACTACTGGGGTATCTAATCCCTTTCGCTCCCCTGGCCTTCGTGCCTCAGCGTCAGTTAATGTCCAGGAACCCGCCTACGCCACGAGTGTTCCTCACGATATCTACGCATTTCACTGCTACACCGAGAAATCCGGTTCCCCGTCCAGTACTCAAGTCTCGCAGTATCATGTGCCCTCCGCGGGTTGAGCCAGCGCCTTTCACACACGACTTACGAAACAGCCTACGCACGCTTTACGCCCAGAGATTCCG
+
FFFFFFFFFFFFFFF:FFFFFF:FFFFF:FFFF:FFFFF:FFFFFFFFF:F::F:,FFFFFF,,FF:FFFFFF:FF,,FFFFF::FFF,F:FF:F,F,F:,FFFFFF:F,F,:FF,F:FFFFFF:,FF:,FF:FF,FFFFF,,FFF,,:F:F,::F,,,FF::FFFFFFF,,FF,FFFF,::,:F,FFFF,FFF,F:,,,FFF,:FF,,,F,FFFF:::,FF,F,F:FF,F,,F:F:FF,FF:FF,:,F,
@A00253:175:HYCNHDRXX:2:2102:28366:16517 2:N:0:TAAGGCGA+TAGATCGC
GACTACTCGGGTATCTAATCCTGTTTGCTACCCACGCTTTCGTGCCTCAGCGTCAGTTAAAGCCCAGCAGGCCGCCTTCGCCACTGGTGTTCCTCCCCATCTCTACGCATTTCACCGCTACACGGGGAATTCCGCCTGCCTCTACTTCACTCAAGCTCTACAGTTTCAAATGCAGTTTATGGGTTGAGCCCATAGATTTCACATCTGACTTGAAAAGCCGCCTACGCACCCTTTACACCCAGTAAATCCG
+
FFFFFF:FFFFFFFFF:FF:FFFFFFFFFFFFFFFFFFFFFFFFFFFFFFFFFFF:F:FF:FFFFFFFF:FFFFFFFFFFFFFFFFFFFFFF:FFFFFFFFFFFFFFFFFFFFFFFFFFFFFF:FFFF:FFFFFFFFFFFFFFFFF:FFFFFFFFFFFFFFF:FFFFFFFFFFFFFFFFFF,:FFF,FFF:FFFF,:F:FF:F,,,FFFFF,,F:F:FF,FF:FFFFFFFFF,FFFFFFF:F,FFF,FFF
@A00253:175:HYCNHDRXX:2:2102:16125:16579 2:N:0:TAAGGCGA+TAGATCGC
GACTACCGGGGTATCTAATCCTGTTTGCTACCCACGCTTTCGTGCCTCAGCGTCAGTTAAAGCCCAGCAGGCCGCCTTCGCCACTGGTGTTCCTCCCCATCTCTACGCATTTCACCGCTACACGGGGAATTCCGCCTGCCTCTACTTCACTCCAGCTCTACAGTTTCAAATGCAGTTTATGGGTTGAGCCCATAGATTTCACATCTGACTTGCAAAGCCGCCTACGCACCCTTTACACCCAGTAAATCCG
+
FFFFFFF:FFFF:FFFFF:F:FFFFFFFFFFFFFFFFFFFFFFFFFFFFFFFFFFF:FFFFF:FFFFFFFFFFFFF:FFFF:FF:FFF:FFF:FFFFF:FFFFF:F:FFFFFFFFFFFFFFFFFFFFF:FFFFFFFFFFFFF:F:FFF:FFF,FFFFFF,FFF,F:FFFF,:FF::F,FF:FFF:F,FFFFF,F,:F,:FF:FFF,FF,F:,F,FF,FF,FFF:,FFFFF:F,F,F,FF:,:,F:::F,F
@A00253:175:HYCNHDRXX:2:2102:5421:16642 2:N:0:TAAGGCGA+TAGATCGC
GACTACCCGGGTATCTAATCCTGTTTGCTCCCCACGCTTTCGCGCCTCACCGTCAGTTGTCGTCCAGCAATCCGCCTTCGCCACTGGTGTTCCTCCTAATATCTACGCATTTCACCGCTACACTAGGAATTCCGATTGCCTCTCCGATACTCAAGAAAAGTAGTTTCAAATGCAGTTCACGAGTTAAGCCCGTGGATTTCACATCTGACTTTCGTTCCCGGCTACACGCCCGATACACCCAGAAAATCAG
+
FFFFFFFFFFFF:FFFFFFFFFFFFFFFFFFFFFFF:FFFFFFFFFFFF:FFFFFFFFFFFF,FFFFFFFFFFFFFFFFFFFFF:FFFFF:FFFFFFF,,FFFF,FFFFFF:F:FFFF:FFFF:FFFF:FFFFF:FFFFFFFFFFFF:FFFFFF:FFF,FF,,FFFFF:FFFFFFFFF,,,FF,F:F:FFFFFF,,FFFFFFF,::F,::,,F,FFF,F,,F:FFF:F:,:F:F,,F,FFFF,F,:FF,F
@A00253:175:HYCNHDRXX:2:2102:32018:16767 2:N:0:TAAGGCGA+TAGATCGC
GACTACCCGGGTATCTAATCCCTTTCGCTCCCCTGGCCTTCGTGCCTCAGCGTCAGTTAATGTCCAGGAACCCGCCTTCGCCACGAGTGTTCCTCTCGATATCTACGCATTTCACTGCTACACCGAGAATTCCGGTTCCCCCTCCATTACTCTAGTCTCGCAGTATCATGTGCCGTCCGCGGGTTGAGCCCGCGCCTTTCACACACGACTTACGAAACAGCCTACGCACCCTATACGCCCAGTACATCCG
+
FFFFFFFFFFFFFFFFFFFFFFFFFFFFFFF:FFFFFFFFFFFFFFFFFFFFFFFFFFFFFFFFFFFFFFFFFFFFFFFFFFFFFFFFFFFFFFFFFFFFFFFFFFFFFFFFFFFFFFFFFFFFFFFFFFFFFFFFFFFFFFFFF,F:FFFFFFFFFFFFFFFFFFFFFFFFFFFFFFFFFFFFFFFFFFFFFFFFFFFFF:FF:FFFFFF:FFFFFF:F:FF:FF:FFFFF,::FF:FFF,FF,FFF:F
@A00253:175:HYCNHDRXX:2:2102:11623:16830 2:N:0:TAAGGCGA+TAGATCGC
GACTACCGGGGTCTCTAATCCTGTTTGATACCCACACTTTCGAGCATCAGCGTCAGTTACAATCCAGTAAGCTGCCTTCGCCACTGGTGTTCTTCCTTATATCTACGCATTTCACCGCTACACAAGGAATTCCGATAACCTCTCCGGTACTCAAGACCGACAGTTTCAAAAGCAGTTTGGAAGTTAAGACTCCAGATTTCACATCTGACATGCCCGCCCGGCTCCACGCGCTTTCAAGCCAGTAAATCCG
+
FFFFFFFFFFFF,,FFFFFFFFFFFFFFFFFFFFFFFFFFFFFF:FFFFFFFFFFFFFFFFFFFFFFFF:FFFFFFF:FF:FFFFFF,FFFFFFFFFFFF,F:FFFFFFFFFFFFFFFFFFF,FFFFFF:FFFF:FF,F,FFFFF,F:,FFF:,FF:F,F:FFFF,F:F,,:FFFFF,FFF,FF,,::,F,FF,F:F,F,FFF,:F,,F,FFFF,FFFFF,,,,F,F,F:FF:FF,F,:,F:FFF,F:FF
@A00253:175:HYCNHDRXX:2:2102:1696:16861 2:N:0:TAAGGCGA+TAGATCGC
GACTACAAGGGTATCTAATCCTGTTTGATACCCACACTTTCGAGCATCAGCGTCAGTTACAATCCAGTAAGCTGCCTTCGCAATCGGAGTTCTTCGTGATATCTACGCATTTCACCGCTACACCACGAATTCCGCCTACCTCAACTGTACTCAAGACTGCAAGTATCAATTGCAATTTTACGGTTGTGCCGCAAAGTGTCACAACTGAGTGACAACCCCAGCAACGCTCCCTTAAAACCCTCTAAAGCAG
+
FFFFFFFFFFFFFF:FFFF:F,FFFFFFFFF::FFF,,F,F,FFFF:FF:F:FFF,FFFFFFFFFF:FFFFF,F,FFFF:FFF,::F:F,F:FF:FF:F:F:FFF::,FF,::FFFF:F,FFF:F:F:FFFF:,F,FF,:FFFFF:,,FF,,FF:FFFF,,:F,:FFFF,,,FFFF:::F,FF,::,::FF:F:F,:,::F,F:FF,,,,,F,,F:,,F,:,,,,FF,F:FF,,:FF,FF,:F,:,,FFF
@A00253:175:HYCNHDRXX:2:2102:28999:16892 2:N:0:TAAGGCGA+TAGATCGC
GACTACTGGGGTATCTAATCCTGTTTGCTACCCACGCTTTCGTGCCTCAGCGTCAGTTAAAGCCCAGCAGGCCGCCTTCGCCACTGGTGTTCCTCCTAATATCTACGCATTTCACCGCTACACTAGGAATTCCGCTTACCTCTCCAGCACTCCAGCTTAACAGTTTCCAAAGCAGTCCCGGGGTTGAGCCCCGGGCTTTCACTTCAGACTTGCTAAGCCGTCTACGCTCCCTTTACACCCAGTAAATCAG
+
FFFFFFFFFFFFFFFFFFFFFFFF:FFFFFFFFFFFFFFFFFFFFFFFFFFFFF,FFFFFFFFFF::FFFFFFFFFFFFFFF,FFFFFFF:FFFFFFFF:FFFFFFFFFFFFFF:F,:FFFFF:FFFFFFFFFFFFFFFFFFFFFFFFFFFFFFFFFFF:F:FFFFFFFFFF::FFFFFFFFFFFFF:FFF:FFFFF,FFFFFFFFFFF,FFF:,FF,FFFFFFFFF:FFFFFFFFFFFFFFF,F,:F:F
@A00253:175:HYCNHDRXX:2:2102:7817:16908 2:N:0:TAAGGCGA+TAGATCGC
GACTACACGGGTATCTAATCCTGTTTGATACCCACACTTTCGAGCCTCAATGTCAGTTGCAGCTTAGCAGGCTGCCTTCGCAATCGGAGTTCTTCGTGATATCTAAGCATTTCACCGCTCCACCACGAATTCCGCCTGCCTCAACTGCACTCAAGATATCCAGTATCAACTGCAATTTTACGGTTGAGCCGCAAACTTTCTCAACTGACTTCAACATCCATCTACTCTCCCTTTAATCCCAAGAAATCCG
+
FFFFFFFFFFFFFFFFFFFFFFFFFF,FFFFFFFFFFFFFF:FFFFFF:FFFFFF::FFFFFFFFFFFFF:FFFFFFFFFFFFFFFFFFFFF:FFFFFFFFFFFFFFF,F,FFFFFF::,FFFF,FFFFFFFFFFFFFFFFFFFFFFFFFFFFF,F,FFFFFFFF,FFFFFFFF,,F,FFF::FF:FFFFFF:,:F,FFF,FF,FFFFF:F,:FF,,,F,FF::F,F:FF,,FFFF,F::,F,:FFF:FF
@A00253:175:HYCNHDRXX:2:2102:22525:16924 2:N:0:TAAGGCGA+TAGATCGC
GACTACCGGGGTATCTAATCCTGTTTGCTCCCCACGCTTTCGCGCCTCACCGTCAGTTGCCGTCCAGTTATCCGCCTTCGCCACTGGTGTTCTTCCTTATATCTACGCATTTCACCGCTACACAAGGAATTCCGATAACCTCTCCGGTCCTCAAGACCTACAGTTTCAAATGCAGTTTGGAGGTTAAGCCTCCAGATGTCACATCTGACTTGCCGGCCCGGCTGCACGCCCTTTACACCCAGTAAATCCG
+
FFFFFFFFFFFFFFF:FFF:FFFFFFFFFFFFFFFFFFFFFFFFFFFFFFFFFFFF:FFF:FFFFFF:FFFFFFFF,FFFFFFFFFFFFFFFFFFFFF:F:FFFFFFFFFFFFFFFFFFFFFF:FFFFFFFFFFF:FFFF:FFFFF,F,FFFF:FFFFF,FFFFFFFFFFFFF,FFFF:FFFFFFFFFFF,FFFFFF,FFFFFFFFFF:FFFF:F:::FFFF:FFFFFFFF,FFFFFFFF,FF,:FFFFF
@A00253:175:HYCNHDRXX:2:2102:1036:17096 2:N:0:TAAGGCGA+TAGATCGC
GACTACAAGGGTATCTAATCCTGTTTGATACCCACACTTTCGAGCATCAGCGTCAGTTACAATCCAGTAAGCTGCCTTCGCAATCGGAGTTCTTCGTGATATCTACGCATTTCACCGCTACAACACGAATTCCGCCTACCTCAACTGTACTCAAGACTGCCAGTATCAATTGCAATTATACTGTTGAGCCGCAAACTTTCACAACTGAATTAACAACCCAGAAACGCTCCCAGTAAAACCAAAAACTCCA
+
F::,FFFFFFFFF:FFFFFF,F:FF:FF,FF:FFFF::FF:FFFFFFFFFF,F,F,FFFFFF,FFFFFFF,F:FF:FF,F,:FFF,FF,F:FFFFFF:FF::F::,FFFF:FFF,FFFF:FF,F:FFFFFFF::F:FFFFFFF,F,FFFFF,FFFF:F,,FF::FFF:F::,FFF::,FFF,F,:FF,FFFFFF:FF,:,:FF:FF::,,F,::FF,,FF,,,F,FF:,F:F,:,,,,F,:,,FF,:,,,
@A00253:175:HYCNHDRXX:2:2102:26847:17206 2:N:0:TAAGGCGA+AAGATCGC
GACTACTCGGGTATCTAATCCTGTTTGATACCCACACTTTCGAGCATCAGCGTCAGTTACAATCCAGTAAGCTGCCTTCGCAATCGGAGTTCTTCGTGATATCTAAGCATTTCACCGCTACACCACGAATTCCGCCTACCTCTGTTGCACTCAAGGTCGCCAGTATCAACTGCAATTTTACGGTTGAGCCGCAAACTTTCACAACTGACTTAACAACCCGCCTACGCTCCCTTTAAACCCAATAAATCCG
+
FFFFFFFFFFFFFFFFFFFFFFFFFFFFFFFFFFFFFFFFFFFFFFFFFFFFFFFFFFFFFFFFFFFFF:FFFFFFFFFFFFFFFFF:FFFFFFFFFFFFFFFFFFFFFFFFFFFFFFFFFFFFFFFFFFFFFFFFFFFFFFFF:F:F,FFFFFFFFFFFFFFF:FF:FF:FFFFFFF:FFFFFFF:FFFFFF:,:FFFFFFFFFFFFFFFFFFF:F::,FFF:FF:FF,F,FFFF:::F:FF,F::F,F
@A00253:175:HYCNHDRXX:2:2102:29035:17394 2:N:0:TAAGGCGA+TATATCGC
GACTACCGGGGTATCTAATCCTGTTTGCTACCCATGCTTTCGTGCCTCAGCGTCAGTTAAAGCCCAGTAGGCCGCCTTCGCCACTGGTGTTCCTCCCGATCTCTACGCATTTCACCGCTACACCGGGACTTCCGCCTACCTCTACTTCACTCAAGCTAAACAGTTTCAAACGCAGTCCACAGGTTGAGCCCATGGTTTTCACGTCTGACTTGCCTAGCCGCCTACGCACCCTGTACACCCAGTAAATCCG
+
FFFFFFFFFFFF:FFFF,FFFFFFFFFFFFFFFFFF:FFFFFFFFFFFFFFF:FFF,FF:FFFFFFFFFFFFFFFFFFFFFFFFFFFFF:,FFFFFFF:FFFFF,FFF,F,FFF:FFF,FFFFFFFFF,FFFFFFFF:FF:F:,FFFFFFFFF::FF,,:FFFFFFF,:FFFF,FFF::F,FFFFFFF:FFFFFFFFFFF,FFFF:F,FFFFFFFF,FFFF:,FF:F::FFF,FFFFFFF:,FF:::FFF
@A00253:175:HYCNHDRXX:2:2102:15447:17503 2:N:0:TAAGGCGA+TAGATCGC
GACTACCGGGGTATCTAATCCTGTTTGATACCCACACTTTCGAGCCTCAATGTCAGTTGCAGCTTAGCAGGCTGCCTTCGCAATCGGAGTTCTTCGTGATATCTAAGCATTTCACCGCTACACCACGAATTCCGCCTGCCTCAACTGCACTCAAGACATCCAGTATCAACTGCAATTTTACGGTTGAGCCGCAAACTTTCACCGCTGACTTAAATTACCACCTACGCACCCTTTAAACCCAATAAATCCG
+
FFFFFFFFFFFFFFF:FFFFFFFFFFFFFFFFFFFFFFFFFFFFFFFFFFFFFFFFFF:FFFFFFFFFFFFFFFFFFFFFFFFFFFFFFFFFF:FFFFF:FFFFFFFFFFFFFFF,FFFFFFFF:FFFFFFF:FFFFFFFFFF,FFFFF:FFFFFFF,FFF:FFFFFFFFFFFFFFFFFFF,FFFF:FFFFFF,:FFFF::FFFFFF:FF,F,FFF,F,FFFFFFFF,FFFFFFF:FFFF,F:F,F,FFF
@A00253:175:HYCNHDRXX:2:2102:26865:17519 2:N:0:TAAGGCGA+TAGATCGC
GACTACTCGGGTATCTAATCCTGTTTGATACCCACACTTTCGAGCATCAGCGTCAGTTACAATCCAGTAAGCTGCCTTCGCAATCGGAGTTCTTCGTGATATCTAAGCATTTCACCGCTACACCACGAATTCCGCCTACCTCTGTTGCACTCAAGGTCGCCAGTATCTACTGCAATTTTACGGTTGAGCCGCAAACTTTCACAACTGACTTAACAACCCGCCTACGCTCCCTTTAAACCCAATAAATCCG
+
FFFFFFFFFFFFFFFFFFFFFFFFFFFFFFFFFFFFFFFFFFFF:FFFFFFFFFFFFFFFFFFFFFFFFFFFF:FFFFF:FFFFF:FFFFFFFFFFFFFFF:FFFFFFFFFFFFF:FFFFFF:FF:FFF:FFFFFF:FFFFF:FFFFF:FFFFFFFFFF:FFFF:FF,FF::FF:FF:::FFF::F,FF,FFF,FF:FFFFFF,F:FFF::F,F,FF,FF:F:FFF:FFFFF,:F::F::::FFF:FFFF
@A00253:175:HYCNHDRXX:2:2102:8666:17534 2:N:0:TAAGGCGA+TAGATCGC
GACTACTCGGGTATCTAATCCTGTTTGATACCCACACTTTCGAGCATCAGCGTCAGTTACAATCCAGTAAGCTGCCTTCGCAATCGGAGTTCTTCGTGATATCTAAGCATTTCACCGCTACACCACGAATTCCGCCTACCTCTGTTGCACTCAAGGTCGCCAGTATCAACTGCAATTATACGGTTGAGCCGCAAACTTTCTCAACTGACTTAACATCCCGCCTACGCTCCCAGTACACACAAGAGATCCG
+
FFFFF:FFFFFFFFFFFFFFFFFFFFFFFFFF:FFFFFFFFFFFFFFFFFFFFFFFFFFF:FFFF:F:::FFFFFFFFFFF:FFFFFFFFFFFFFFFFFF:FFFFFFFFFFF,FFFF,:,F:FFFF,FFFFFFFFFFFFFFFF:FF:F,FF:F,F,FFFFFF:FFF,FFFFFFFFFF,:FFF:FF:FFFFFFF:,:FFFF,FFFFFFFFFF,FF,,F,F,FFFF,FFF,F,:,FF,F,,FF:,:,F,FFF
@A00253:175:HYCNHDRXX:2:2102:8929:17581 2:N:0:TAAGGCGA+TAGATCGC
GACTACTAGGGTATCTAATCCCTTTCGCTCCCCTGGCCTTCGTGCCTCAGCGTCAGTTAATGTCCAGGAACCCGCCTTCGCCACGAGTGTTCCTCTCGATATCTACGCATTTCACTGCTACACCGAGAATTCCGGGTCCCCCTCCATTACTCTAGTCTCGCAGTATCATATGCCGTCCGCGGGGTGAGCCCGCGCCTTTCACACACGACTTACGAAACAGCCTACGCACGCGTTAAGCCCAGAGTTTACG
+
FFF:FFFFFFFFFFFFFFFFFFFFFFFFFFFFF::FFFFFFF:FFFFFFFFFFFFFFFFFFFFFFFFFFFFFFFFF:FFFFFFFFFFFFF:FFFF:FFF:FFFFFFFFFFFFFFFFFF::FFF:FFFF,FFFFFFFFFFF:F,FFFFFFFFF,F::F:FFF:F,FFFFF,F:FFF:FFFFFFF,FFF,F,FF:F:F,,FF:FFF,FFFF:FF:FF,:F:F:F:,,:FF:,F,FF:,F:F:F:,,,FF:FF
@A00253:175:HYCNHDRXX:2:2102:10068:17769 2:N:0:TAAGGCGA+TAGATCGC
GACTACAGGGGTATCTAATCCCTTTCGCTCCCCTGGCCTTCGTGCCTCAGCGTCAGTTAATGTCCAGGAACCCGCCTTCGCCACGAGTGTTCCTCTCGATATCTACGCATTTCACTGCTACACCGAGAATTCCGGTTCCCCCTCCATTACTCTAGTCTCGCAGTATCATGTGCCGTCCGCGGGTTGTGCCCGCGCCTTTCACACACGACTAACGCAACAGCGTACTCACGCTTTACGCCCAGTGTTTCCG
+
FFFFFFFFFFFFFFFFFFFFFFFFFFFFFFFFFFFFFFFFFFFFF:FFFFFFFFFFFFFFF:FFFFFFFFFFFFFF,,FFFFFFFFFFFFFFFFFFFFFFFFF:FFFF:FFFFFFFFFFFF,FF:FFFF,,FFFF,,F,F:FFF,FFFF:FFF::FFFFFF:FF:FFFFF:F,FFF,FFFFFFF,F:F::,FFFF:,FFFF:FF:FFF:F,FF,,F,F:F:,,:F,FF,FF,::F::FFF,F,:,FF,,,
@A00253:175:HYCNHDRXX:2:2102:24397:17785 2:N:0:TAAGGCGA+TATATCGC
GACTACCGGGGTATCTAATCCCTTTCGCTCCCCTGGCCTTCGTGCCTCAGCGTCAGTTAATGTCCAGGAACCCGCCTTCGCCACGAGTGTTCCTCTCGATATCTACGCATTTCACTGCTACACCGAGAATTCCGGTTCCCCCTCCATTACTCTAGTCTCGCAGTATCATGTGCCGTCCGCGGGTTGAGCCCGCGCCTTTCACACACGACTTACGAAACAGCCTACGCACGCTTTACGCCCAGTGATTCCG
+
FFFFFFFFFFFFFFFFFFFFFFFFFFFFFFFFFFFFFFFFFFFFFFFFFFFFFFFFFFFFFFFFFFFFFFFFFFFFFFFFFFFFFFFFFFFFFFFFFFFFFFFFFFFFFFFFFFFFFFFFFFFFFFFFFFFFFFFFFFFFFFFFFFFFFFFFF,FFFFF,FFFFFFFFFF:FFFFFFFFFFFFFF:FFFFFFFFFFFFFFFF,FFFFFFFF:F:::FFFFFFFFF::FFF,,F:FF,F:FF,FFF::FFF
@A00253:175:HYCNHDRXX:2:2102:14127:17879 2:N:0:TAAGGCGA+TAGATCGC
GACTACACGGGTATCTAATCCTGTTTGATACCCACACTTTCGAGCATCAATGTCAGTTACAGGTTAGTAAGCTGCCTTCGCAATCGGAGTTCTTCGTGATATCTAAGCATTTCACCGCTACACCACGAATTCCGCCTACCTCAACTGTACTCAAGACTGCCAGTATCAATTGCAATTTTACGGTTGAGCCGCAAACTTTCACAACTGACTTAACAACCCATCTACGCTCCCTTGAAACCCAAAAACTCCG
+
FFF:FFFFFF:FFFFFF:FFFFFFFF:FFFFFFFFFFFFFFFFFFFFF:FFFFFFFFFFFFFFF:F:,F:FFFFFFFFFFF,FFFF:,FFFFFFFFF,F:FFFF,FFFFFFFFFFFFFFFFFFFFF,F,FFFFFFFFFF:FF,:FFFF:FFF:FF:FF,F:FF:,:FFFFFFFF,FF:F:F,FFFFFFFFFFFF:FFFFF:FFF:FFFFF,F:F:FFF:,F:FFFFFFF:F:F,::F,:FFF::F,:FF,
@A00253:175:HYCNHDRXX:2:2102:26024:17879 2:N:0:TAAGGCGA+TAGATCGC
GACTACTCGGGTATCTAATCCTGTTTGCTCCCCACGCTTTCGAGCCTCAACGTCAGTTACTGTCCAGTAAGCCGCCTTCGCCACTGGTGTTCCTCCTAATATCTACGCATTTCACTGCTACACCGAGAATTCCGGTTCCCCCTCCATTACTCTAGTCTCGCAGTATCATGTGCCGTCCGCGGGTTGAGCCCGCGCCTTTCACACACGACTTACGAAACAGCCTACGCACGCTTTACTCCCAGTGATTCCG
+
FFFFFF:FFFFFF:FFFFFFFFF:FFFFFFFFFFFFFFFFFFFFFFFFFFFFFFFFFFFFFFFFFFFFFFFFFFFFFFFFFFFFFFFFFFFFFFFFF:FFFFFFFFFFFFFFFFFFFFFFF:FFFFFF:FFFFFF:FFFFFFFFFF:FFFFFFFFF:FFFFFFFFFFFFFF:F,FFF,FF:FF:FF:,FFFFFFFFFFFFFFFFFFFFFFF:FFFFFFFFFFFF:FF:FFFFFFFF,FFFF:FFFFFFFF
@A00253:175:HYCNHDRXX:2:2102:27236:17879 2:N:0:TAAGGCGA+TAGATCGC
GACTACCAGGGTATCTAATCCTGTTTGCTCCCCACGCTTTCGCGCCTCACCGTCAGTTGTCGTCCAGCAATCCGCCTTCGCCACTGGTGTTCCTCCTAATATCTACGCATTTCACCGCTACACTAGGAATTCCGATTGCCTCTCCGATACACAAGAAAAGTCGTTTCAAATGCAGTTCACTAGTTAAGCCCGTGGATTTCACATCTGACTTGCCATCCCGGCTACACGCCCTGTACACCCAGTAAATCCG
+
FFFFFFFFFFFFFFF:F,F:FFFFFFFFFFFFF:FFFFFFFFFFFFFFFFFFFF,FFF:FFFFFFFFFF,:FFFFFFFFFFFFFF:FFFFFFFFFFFF:FFFFFF:F:FFFFFFFFFFFFFFFFF:FFFFFFFFFF:,FFFFFFF,F:FF,FFFFFFFFFF,,,FFF,F:FFF:,F:FFF,FF,F:FFFFF::F:,F,F:,FFFFFFFFF,,F,,F,,:FFFFFFFFFFFFF,FF,FFFFFF,FFFFF:F
@A00253:175:HYCNHDRXX:2:2102:9055:17895 2:N:0:TAAGGCGA+TATATCGC
GACTACTGGGGTATCTAATCCTGTTTGATACCCACACTTTCGAGCATCAGCGTCAGTTACAATCCAGTAAGCTGCCTTCGCCACGAGTGTTCCTCTCGATATCTACGCATTTCACTGCTACACCGAGAATTCCGGTTCCCCCTCCATTACTCTAGTCTCGCAGTATCATGTGCCGTCCGCGGGTTGAGCCCGCGCCTTTCACACACGACTTACGAAACAGCCTACGCACGCTTTACGCCCAGTGATTCCG
+
FFFFFFFFFFFFFFFFFFFFFFFFFFFFFFFFFFFFFFFFFFFFFFFFF:FFFFFFFFFFFFFFFFFFFFFFFFFFFFFFFFFF:FFFFFFFFFFFFFFFFFFFFFFFFFFFFFFFFF:FFFFFFFFFFFFFFFFFFFFFFFFFFFFFFFFFFFFFFFF,FFFF:FF:FFF::FFFF,FFFFFFF:FFFFFFF:FFFFFF:FFFFFFFFFF,FF,,FFFFFFF:FF:FF,:F:F:F,FFFF,F:,FF:,F
@A00253:175:HYCNHDRXX:2:2102:14425:17895 2:N:0:TAAGGCGA+TAGATAGC
GACTACCCGGGTATCTAATCCTGTTTGATACCCACACTTTCGAGCCTCAATGTCCGTTGCAGCTTAGCAGGCTGCCTTCGCAATCGGAGTTCTTCGTGATCTCTAAGCATTTCACCGCTACACCACGACTTCCGCCTGCCTCACCTGCACTCAAGACATCCACTATCAACTGCAATTTTGCGGTTGAGCGGCAACCAGTCGCAACTGACTTAAACAACCAACGACGCGCCCTGTACACCCAGTAACTACG
+
FFFF:FFFFFFF,F,:FF,FFFFFFFFFFFFFFFF:F:FFFFF::F:FF,F:FF,F,:FFFFF:FFFFFFFF:FFF:,FFFFFFFFFF:F,FF:FFFF,F:FF:,FFFFF,F:F:FFFF:,:FFFFF,:,FF:FFFF:FF:F,:F:F,FF,F::,,F,FFF:,FFFFF,F,,::F,FF,,:,FFFFFF:::FF,,,,,,:,F,,,,F:F:,,,,:,:F:,,,,::F:,,FFF,F,,F:,F,,FFF,,,FF
@A00253:175:HYCNHDRXX:2:2102:16486:17926 2:N:0:TAAGGCGA+TAGATCGC
GACTACCGGGGTATCTAATCCTGTTTGATACCCACACTTTCGAGCCTCAATGTCAGTTGCAGCTTAGCAGGCTGCCTTCGCAATCGGAGTTCTTCGTGATATCTAAGCATTTCACCGCTACACCACGAATTCCGCCTGCCTCAACTGCACTCAATACATCCAGTATCAACTGCAATTTTACGGTTGAGCCGCAAACTTTCTCACCTGTCTTAATCATCCAGCTACGCTCCCTTTACTCCCAAAAACTCCG
+
FFFFFFFFFFFFFFFF:F:FFFFFFFFF:FFFFFF:FFFFFFFFFFFFFFFFFFFFFFFFFFFFFFFFFFFFFFFFFFFFFF,FFFFFFFFFFFF:FFFF:FFFFFFFFF:FFFFFFFF:FFFFFF:FFFFFFFFF:FFFFFFFFFFFFFFF:F,F:,:FFFFFF,FFFFFFFFFFF:F:F:F:FFFF:F::,,FFFFFF,F,FFFFFFF:FF,FF,:F,,FF,::,,FFF:,F:,,FF:F,F,,,F:F,
@A00253:175:HYCNHDRXX:2:2102:14217:17973 2:N:0:TAAGGCGA+GAGATCGC
GACTACACGGGTATCTAATCCTGTTTGATACCCACACTTTCGAGCATCAATGTCCGTTACAGGTTAGTAAGCTGCCTTCGCAATCGGAGTTCTTCGTGATATCTAAGCTTTTCACCGCTACACCACGAATTCCGCCTACCTCAACTGTACTCAAGACTGCCAGTATCAATTGCAATTTTACGGTTGAGCCGCAAACTTTCACAACTGACGTACCAACCCATCAACCCTCCCTAGACACCCAAGAGCTCCG
+
FFFFFFFFFF:,:F,FFFFFFFFFFFFF,FFFF,F,FFFFFFFFFFFF:FF:FF,FFFFFFFF:F,:F:FFF:FFFF:FFFF,FFFFFF,FF,,FFFFF:F,FF,FFF,::FF:FFFF:FFFFFFFF,F:::FFFF:F:FFFFFF,FFFFFFFFFFFFFFFFF,,,:,FF,FFFFF,,FFFFFFF::F,,:F,,F,F,FFFF,FFF::F,:F,:F:F:F,,F,F:,F,FF,F,,FF:F,:FF,F,,:F,F
@A00253:175:HYCNHDRXX:2:2102:9353:18035 2:N:0:TAAGGCGA+TAGATCGC
GACTACTGGGGTATCTAATCCTGTTTGATACCCACACTTTCGAGCATCAGCGTCAGTTACAATCCAGTAAGCTGCCTTCGCCACGAGTGTTCCTCTCGATATCTACGCATTTCACTGCTACACCGAGAATTCCGGTTCCCCCTCCATTACTCTAGTCTCGCAGTATCATGTGCCGTCCGCGGGTTGAGCCCGCGCCTTTCACACACTACTTACGAAACAGCCTACGCACGCTTTACGCGCAGTGAGACAG
+
FFFFFFFFFFF:FFFFFFFFFFFFFFFFFFFFFFFFFFFFFFFFFFFFFFFFFFFFFFFFFFFFFFF:F:FF:FFFFFFFFFFFFFFFFFF::FFFF:FFFFFFFFFFFFFFFFFF,FFFFFFFFFF:F,FFFFFFFFFFFFFFFFFFFFFFFFF:FFFFF,FFFFFFF:FF:F:,::FFFF:FFFFFFFFFFFFF:,FFFFFFFF,FFFFFF,FF:FFFFF,F,::,:FFF:F,F:F,F::FFF,,,,F
@A00253:175:HYCNHDRXX:2:2102:16767:18098 2:N:0:TAAGGCGA+GAGATCGC
GACTACCGGGGTATCTAATCCTGTTTGATACCCACACTTTCGAGCCTCAATGTCAGTTGCAGCTTAGCAGGCTGCCGTCGCAATCGGAGTTCTGCGTGAGATCTAAGCATTTCACCGCGACACCACGAGTTCCGCCTGCCTCATCTGCTCTCATGACATCCAGTATGAACTGCAATTGTTCGGTTGTGCGGCTAACTGTCACCGCTGACTGAAGCATCGAGCTACGGGCGCGTGAATCGCGGGGCTTGCG
+
FFFFFFFFFFFFFFFF:FFFF:FFFFFFFFFFFFFFFFFFFFFFFFFFFFFF,F::FFFFFFFFFFFFFFFFFF:F,,:F:F:FFF:FF::,F,:FFFF,F:FF,,F:,:,:F,::F::FF:F,FFFF,,:F:F,:FF,,,::,:FFF,,F,F:F,F::,:,::,,,:FFFF,F,FF:F,FFFFFFFFF,FF,F,,,FF,:,,,:,F:,F,,,,,:FF,,F,,,:F,,F,,,F,F:,,,,FF,,F,:,F:
@A00253:175:HYCNHDRXX:2:2102:9815:18145 2:N:0:TAAGGCGA+TAGATCGC
GACTACAGGGGAATCTAATCCCTTTCGCTCCCCTGGCCTTCGTGCCTCAGCGTCAGTTAATGTCCAGGAACCCGCCTTCGCCACGAGTGTTCCTCTCGATATCTACGCATTTCACTGCTACACCGAGAATTCCGGTTCCCCCTCCATTACTCTAGTCTCGCAGTATCATGTGCCGTCCGCGGGTTGAGCCCGCGCCTTTCACACACACCTTACGAAACAGCCTACGCACGCTTAACGACCAGTGATTCCT
+
FFFF:FFFFFF,FFF,F:F,FFFFFF,:FFFFFFFFFFFFF:FFFFFFFFFFFF,FFFFFF,FFFFFF:FFFFFFFFFFFFFFFFFFFFFFFFFF:FFF:FFFF,F:FF::FFFFFFFFFF:FFFFFF:FFFF:FFFFFFF,:FFFFFFF,FF:FFFFFFF:FFFFF:F,FFFFFFFFFFFFFFFF:FFFF:FFFFFF:FFFFFF,,,:FF:FFFFFFF:::,FFF:,F,FFF,F,F,F:,FF,,F:F:,
@A00253:175:HYCNHDRXX:2:2102:15474:18176 2:N:0:TAAGGCGA+TAGATCGC
GACTACCCGGGTATCTAATCCTGTTTGCTACCCACGCTTTCGTGCCTCAGCGTCAGTTAAAGCCCAGCAGGCCGCCTTCGCCACTGGTGTTCCTCCCCATCTCTACGCATTTCACCGCTACACGGGGAATTCCGCCTGCCTCTACTTCACTCAAGCTCTACAGTTTCAAATGCAGTTTATGGGTTGAGCCCATAGATTTCACATCTGACTTGCCAAGCCGCCGACGCACCCATTACACCCAGTAAATCCG
+
FFFFFFFFFFFFFFFFFFFFFFFFFFFFFFFFFFFFFFFFFFFFFFFFFFFFFFFFFFFFFFFFFFFFFF:FFFFFFFFFFFFFFFFFFFFFFFFFFFFFFFFF:FFFF:FFFFFFFFFFFFFFFFFFFF,FFFFFFFF:FFFFFFFFFF:,:FFF:FFFFFFFFFF:FFFFFFFFFFFFFFFFFFFFFFFFFFFFF,FFFFFFF::FFF:FF,:,,FFFF:,FFFFFFFF,FFFFFFFF,::FFFF:F:
@A00253:175:HYCNHDRXX:2:2102:14733:18208 2:N:0:TAAGGCGA+TAGATCGC
GACTACACGGGTATCTAATCCTGTTTGCTCCCCACGCTTTCGCGCCTCAGCGTCAGTTAATGTCCAGCAAGCCGCCTTCGCCACTGGTGTTCCTCCTAATATCTACGCATTTCACCGCTACACTAGGAATTCCGCTTGCCTCTCCATCACTCAAGGGAGATAGTTTCAAATGCAGATTATGGGTTGAGCCCATAGATTTCACATCTGTCTTTCAAAGACGCCATCGCACCCTTAACACCCACTAAATCCG
+
FFFFFFFFFFFFFFFFFFFFFF:FFFFFFFFFFFFFFFFFFFFFFFFFFFFF:FFFFFFFFFFFFFFFFFFFFFFFF,FFFFFFFFFF:FFFFFFFFF:FFFFFFF,F:FF:FFFFFFFFFFFFFFFF:F:FFF:::FF,FFFFFFFFF:FF,FF:FFF:F::FF:FFFFF:,FF,FFFF,F,FFFFFFF:,,:FFF,FF:FFF::,:F,,:FF:FF,:FF,,,,::FFFF,F,FF:,FFF,FFFFFF:F
@A00253:175:HYCNHDRXX:2:2102:29866:18208 2:N:0:TAAGGCGA+TAGATCGC
GACTACAGGGGTATCTAATCCTGTTTGCTCCCCACGCTTTCGAGCCTCAACGTCAGTTACCGTCCAGTAAGCCGCCTACGCCACTGGTGTTCCTCCTAATATCTACGCATTTCACCGCTACACTAGGAATTCCGTCTGCCTATCCAGTACTCAAGCTCTACAGTTTCAAATGCAGTTTATGGGTTAAGCCCATAGATTTAACATCTGACTTGTCTCTCCGCCTACGCGCCCTTTACACCCAGTAAATCAG
+
:FFFFF:FF:F,FFF,FFF:F:F:FF:FF,FFFF,::FFFFFFFFF,FF,F,FFFFFF:FFFFFFFFFFFFF:FFF:,FFFFFFF:,FFFF,FFF,,F,FFFFFFFFFFF,FF:FFFFFF:FFFFFFFFFFFFFFFFF,F:,FFF:FF:FFF:FFFFFFF:,:FF:FFFFFF:FF:F::F,FFFFFFFF:FFF:FFF,F,F:F,:FFFFF::F:FFFFFFFFFF:FF:F,F,FF,FFF:FFF:FF,FF,F
@A00253:175:HYCNHDRXX:2:2102:15826:18317 2:N:0:TAAGGCGA+TAGATCGC
GACTACTGGGGTATCTAATCCTGTTTGCTCCCCACGCTTTCGCGCCTCACCGTCAGTTGTCGTCCAGCAATCCGCCTTCGCCACTGGTGTTCCTCCTAATATCTACGCATTTCACCGCTACACTAGGAATTCCGATTGCCTCTCCGATACTCAAGAAAAGTAGTTTCAAATGCAGTTCACGAGTTAAGCCCGTGGATTTCACATCTGACTTGCCTACCCGGCTACACGCCCTTTACTCCCAGTTACTCCG
+
FFFFFFFFFFFFFFFFFFFFFFFFFFFFFFFFFFFFFFFFFFFFFFFFFFFFFFFFFFFFFFFFFFFF:FFFFFFFFFFFFFFFFFFFFFFFFFFFFF:FFFFFFFFFFFFFFFFFFFF,FFFFFFFF,FFFF:FFFFFF:FFF:FFFFFFFFFFFFFFFFFF,:FFFFFFFFFFFFF:F:FF:FFFFFFFFFFFFF:FFFFFFFF:FFFFFFFF,FFFFF:FFFFF:FFFFFFFF,FFF,F,,:,:FF:
@A00253:175:HYCNHDRXX:2:2102:30590:18333 2:N:0:TAAGGCGA+TAGATCGC
GACTACAAGGGTATCTAATCCTGTTTGCTCCCCACGCTTTCGCACCTGAGCGTCAGTCTTCGTCCAGGGGGCCGCCTTCGCCACCGGTATTCCTCCAGATCTCTACGCATTTCACCGCTACACCTGGAATTCTACCCCCCTCTACGAGACTCAAGCTTGCCAGTATCAGATGCAGTTCCCAGGTTGAGCCCGGGGATTTCACATCTGACTTAACAAACCGCCTGCGTGCGCTTTACGCCCAGTAATTCCG
+
FFFFFFFFFFFFFFFFFFFFFFFFFFFFFFFFFFFFFF:FFFFFFFFFFFFFFF:FFFFFFFFFFFFFFFFFFFFFF:FFFFFFF:FFFFFFFFFFFFF:FFFFFFFFFF:FFFFFFF:FFFFFFFF:F:FFFFFFFF:FF:F:FFFF:F:FFFFFF,FFFF:F,FFFFFFFFFFFFFFFFF:FFFF:FFFF:FF:::FF::F:FF::FFFFFFFFFF,FFF:FFF,FFFFF:F:FFFFF,FF,F:FF:F
@A00253:175:HYCNHDRXX:2:2102:20618:18380 2:N:0:TAAGGCGA+TAGATCGC
GACTACTAGGGTATCTAATCCCTTTCGCTCCCCTGGCCTTCGTGCCTCAGCGTCAGTTAATGTCCAGGAACCCGCCTTCGCCACGAGTGTTCCTCTCGATATCTACGCATTTCACTGCTACACCGAGAATTCCGGTTCCCCCTCCATTACTCTAGTCTCGCAGTATCATGTGCCGTCCGCGGGTTGAGCCCGCGCCTTTCACACACGACTTACGAAACAGCCTACGCACGCTTTACGCCCAGTGATTCCG
+
FFFFFFFFFFFFFFFFFFFFFFFFFFFF:FFFFFFFFFFFFFFFFFFFFFFFFFFFFFFFFFFFFFFFFFFFFFFFFFFFFFFF:FF:FFFFFFFFFFFFFFFFFFFFFFFFFFFFFFFFFFFFFFFF:FFFFFFFFFFFFFFFFFFFFFFF,FFFFFFFFFFFFFFFFF:FF:FFFFF::F:FFFFFFFF,FFFFFF::FFFF:FF:FFF:FFF:FF:FF::,FF:FFFFF:FF:F::F:FFFFF:::F
@A00253:175:HYCNHDRXX:2:2102:1452:18505 2:N:0:TAAGGCGA+TAGATCGC
GACTACTCGGGTATCTAATCCTGTTTGCTCCCCACGCTTTCGCGCCTCACCGTCAGTTGTCGTCCAGCAATCCGCCTTCGCCACTGGTGTTCCTCCTAATATCTACGCATTTCACCGCTCCACTCGGAATTCCGATTGCCTCTCCGATACTCAAGAAAAGTAGATTCAAATGAAGTTCACGAGGTAAGCACGTGGATTACACATCTGACTTCGAGTCCCGGCTACACGCCCTGTACACCCAGAACAACAG
+
FFFFFF:FFFFFF:FF,F,FF,:,,FFFFFFF:FF,FF::::FF,F:,FF:FFFFFF:F,FFFFFFFF:FF:F:FF,:FFFFFF:F:F:F:FF,FFF,F,FFF:FFFFF:F:,,FF,,F,FFF,,,FF:,F:FFFF,F,F,:FFFF:F:F,FF,FFFF,,,FF,,F:FF,F:,,FF:,FFFF:,FF,F,,F,,,,:,F,,FFFF,:F,FFF,,,,,:,FF:::,F,FFFFF,,:,FFFFFFF,,,F,F,:
@A00253:175:HYCNHDRXX:2:2102:15266:18568 2:N:0:TAAGGCGA+TATATCGC
GACTACAGGGGTATCTAATCCCGTTCGCTACCCTGGCTTTCGCATCTCAGCGTCAGACACAGTCCAGAAAGGCGCCTTCGCCACTGGTGTTCCTCCCAATATCTACGCATTTCACCGCTACTCTTGGAATTCCCCTTTCCTCTCCTGAACTCATGCCTAACAGTTTCATGCGCCATACGTGGTTGATGCCCGCATGTTCACGCGCGTCTAATTAAGCCTACTACATGCTCTATACGCCCAAAAATTCCTG
+
FFFFFFFFFFFFFFFF:FFFFFFFFFFFFFF:FFF::F,FFFFFFF:,FFF:FFFFFF:FFFFFFF:FFFFFF:FFFF:F,FFFFFFF,F:,,F:FFF,,FFFFFF,F:F,FFFFFFFFFF,,,:FFFF,,F:FFF:FF,,FFF:,:,FF,FF,:F:,FFF:,:FFF,,:F:FFFFFFF,FFF,FF,,FFF,FFF,FF,FFF,::,,:F,FFFF,,,,,,F,:FF:FF,,F,FF,FF,F:,,FFF:,,FF
@A00253:175:HYCNHDRXX:2:2102:21649:18693 2:N:0:TAAGGCGA+TATATCGC
GACTACTGGGGTATCTAATCCTGTTTGATACCCACACTTTCGAGCATCAATGTCAGTTACAGGTTAGTAAGCTGCCTTCGCAATCGGAGTTCTTCGTGATATCTCAGCATTTCACCGCTACACCACGAATTCCGCCTACCTCAACTGTACTCAAGACTGCCAGTATCAATTGCAATTTTACGGTTGAGCCGCAAACTTTCACAACTGACTTAACAACCCATCTACGCTCCCTTTAAACCCAATAAAGCCG
+
FFFFFFFFFFFFFFFFFF,FFFFFFFFFFFFFFFFFFFFFFFFFFFFFFFFFFFFFFFFFFFF:FFFFFFFFFFFFF:FFFFFFFFFFF,FFF:FF:FF,,FFF,FFFF:FFFFFFFF,FF:FFFFFFFFF:F:FFFFFFFFFFF,FFFFFF::FFF:FFFFFF,:FF,F:FFFFF:FFFF,FFFFFFFFFF,,F:FFFF,FFFF,FFFFFFFFFFFFFFFFFFFFF:,,F,F,FFFFFFFFF:FF,,:F
@A00253:175:HYCNHDRXX:2:2102:27986:18803 2:N:0:TAAGGCGA+TAGATCGC
GACTACTCGGGTATCTAATCCTGTTTGATACCCACACTTTCGAGCATCAATGTCAGTTACAGGTTAGTAAGCTGCCTTCGCAATCGGAGTTCTTCGTGATATCTAAGCATTTCACCGCTACACCACGAATTCCGCCTACCTCAACTGTACTCAAGACTGCCAGTATCAATTGCAATTTTACGGTTGAGCCGCAAACTGTCACAACTGACTTAACAACCCATCTCCGCTCCATATAAACCCAATAAATCCG
+
FFFFFFFFFFFFFFFFFFFFFFFFFFFFFFFFFFFFFFFFFFFFFFFFFFFFFFFFFFFFFFFFFFFFFFFFFFFFF:FFFFFFFFFFF:FF:FFFFFF:FFFFFFFFFF,FFFFFFFFF:FFFFFFFFFFFFFFFFFF::FF:F,FF:FFFFFFF:FFFFFF:FFFFFFFFFFFF:FFFF,FFFFFF:FFFFFFF:,,FFFFF:FFFF:FFFFFFF:FF,::,,FFFFF,F,FF:,:FFFFF,FF:F,F
@A00253:175:HYCNHDRXX:2:2102:10791:19053 2:N:0:TAAGGCGA+TAGATCGC
GACTACAAGGGTATCTAATCCCTTTCGCTCCCCCGGCCTTCGTGCCTCAGCGTCAGTTAATGTCCAGGAACCCGCCTTCGCCACGAGTGTTCCTCTCGATATCTACGCATTTCACTGCTACACCGAGAATTCCGGTTCCCCCTCCATTACTCTAGTCTCGCAGTATCATGTTCCGACCGCGGGTTGAGCCCGCGCCTTTCACACACGACATACGAAACCGCCTACGCACGCTTAACGCCCAGGGATTCCG
+
FFFFFFFFFFFFFFFFFFFFFFFFFF,FFFFFFFFFFFFFF:FFFFFFFFFFFFFFFFFFF:FFFFFFF:FFFFFFFFFFFFFFFFFFFFFFFFFFFFF:FFFFFFFFFFFFFF:FFFFFFFFFFFFF:,FFFFF,FFFFFFFFFF:FFFFF:,,FF,FFFFF:F:FF,FF,,FF,F:FFFFF,FF:FF:F:FFFF:FF:FFFF,FF,,,:FF,FF:F,F:F,FFFF:F,FFF,FFFFFF:,,FF:,FFF
@A00253:175:HYCNHDRXX:2:2102:26684:19304 2:N:0:TAAGGCGA+TAGATCGC
GACTACTGGGGTATCTAATCCTGTTTGATACCCACACTTTCGAGCATCAATGTCAGTTACAGGTTAGTAAGCTGCCTTCGCAATCGGAGTTCTTCGTGATATCTAAGCATTTCACCGCTACACCACGAATTCCGCCTACCTCTACTGTACTCAAGACTGCCAGTATCAATTGCAATTTTACGGTTGAGCCGCAAACTTTCACAACTGACTTAACAACCCATCTACGCTCCCTTTAAACCCAATAAATCCG
+
FFFFFFFFFFFF:FFFFFFFFFFFFFFFFFFFFFFFFFFFFF:FFFFFFFFFFFFFFFFFFFFFFFFFFFFFFFFFFFFFFFFFFFFFFFFFF:FFFFFFFFFFFF:FFFFF:FFFFFFFF:FFFFFFFFFFFFFFFFFFFF,F:FFFFFFFFFF:FFFFFFFFFFFFFFFFF,FFFFFFFFFFFF:F,FFFF,F,::FF:FF:F:F::F:,FFF,F:FFFFF,FFF:FFFF,,FFFF:F:FFFF,F:FF
@A00253:175:HYCNHDRXX:2:2102:22932:19664 2:N:0:TAAGGCGA+TAGATCGC
GACTACTCGGGTATCTAATCCTGTTTGCTCCCCACGCTTTCGCGCCTCACCGTCAGTTGTCGTCCAGCAATCCGCCTTCGCCACTGGTGTTCCTCCATATATCTACGCATTTTACCGCTACACATGGAATTCCATTGCCCTCTCCTGTACTCTAGTCTGTCAGTTTCTAAGGCTATATGGGGTTAAGCCCCACGCTTTCACCATAAACTTAACAAACCGCCTGCGCACCCTTTACGCCCAATAAGTCCGG
+
FFF:FFFFFFFFFFFFFFFFFFF:FFFFFFFFFFFFFFFFFFFFFFFFFFFF:FFFFFFFFFFFFFFFFFFFFFFF,FFFFFFFFFFFFFFFFFFFFFFFFFFFFFFFFFFFFFFFFFFFFFFFFFFFFFFFFFFFFFFFFFFFFFFFFFFFF:FFFFFFFFFFF:FFFFFFFF,F:FF:FFFFFFFFFFFFFFF:,FF:FF,,FF:FFFFFFFFFFF,FF:FFFFFFFFF,,FF:F:FFFF,F,FFF:F
@A00253:175:HYCNHDRXX:2:2102:23945:19758 2:N:0:TAAGGCGA+TAGATCGC
GACTACCGGGGTATCTAATCCTGTTTGCTCCCCACGCTTTCGCGCCTCACCGTCAGTTGCCGTCCAGTTATCCGCCTTCGCCACTGGTGTTCTTCCTTATATCTACGCATTTCACCGCTACACAAGGAATTCCGATAACCTCTCCGGTACTCAAGACCTACAGTTTCAAATGCAGTTTGGAGGTTAAGCCTCCAGATTTCACATCTGACTTGCCGGCCCGGCTGCACGCCCTTTAAACCCAATAAATCCG
+
FFFFFFFFFFFFFFFFF:FFFFFF,FFFFFFFFFFFFFFFFFFFFF,FFFFFFFFFFFFFFFFFFFFFFFFFFFFFFFFFFFFFFFFFFFFFFFFFFFFFFFFFFFFFFFFFFFFFFF,FFFFFFFFF,FFFFF:FFF:FFFF:FFFFFFFFF:FFFFFFFFF,FFFFFFFFFFF:F:FFFFFFF,FF:FFFFFF:FFFF:FFFF:FFFFFFFFF::FFFFFFFFFF:FFFFFFFFFFF:FFFFFFF::F
@A00253:175:HYCNHDRXX:2:2102:23936:19805 2:N:0:TAAGGCGA+TAGATCGC
GACTACCGGGGTATCTAATCCTGTTTGCTCCCCACGCTTTCGCGCCTCACCGTCAGTTGCCGTCCAGTTATCCGCCTTCGCCACTGGTGTTCTTCCTTATATCTACGCATTTCACCGCTACACAAGGACTTCCGATAACCTCTCCGGTACTCAAGACCTACAGTTTCAAATGCAGTTTGGAGGTTTAGCCTCCAGATTTCACATCTGACTTGCCGGCCCGGCTGCACGCCCTGTCAACCCAATAAATCCG
+
FFFFFFFFFFFFFFFFFFFFFFF:FFFFFFFFFFFFFFFFFFFFFFFFFFFFFFFFFFFFFFFFFFFFFFF:FFFFFFFFFFFFFFFFFFFFFFFFFF,FFFFFFFFFFFFFFFFFFFFFFFF:FFFF,FFFFFFFFFFFFFFFFFFF,FFFFFFFFFF:FFFFFFFFFFF,F:FFFFFFF:FFF,FFFFFFFFF:FFFF:F,FFFFFFF,F:FFFF:FFFFFFFFFFFFFF,F,,FFFFFFFFFFF:FF
@A00253:175:HYCNHDRXX:2:2102:4824:19867 2:N:0:TAAGGCGA+TAGATCGC
GACTACTAGGGTATCTAATCCTGTTTGCTACCCACGCTTTCGTGCCTCAGCGTCAGTTAAAGCCCAGCAGGCCGCCTTCGCCACTGGTGTTCCTCCCCATCTCTACGCATTTCACCGCTACACGGGGAATTCCGCCTGCCTCTACTTCACTCAAGCTCTACCGTTTCAAATGCAGTTTATGGGTTGAGCCCATAGATTTCACAGCTGACTTGCAATGCCGCCTCCGCACCCTTTACACCCAGACAATCCG
+
FFFFFFFFFFFFFFFFFFFFFFFFFFFFFFFFFFFFF:FFFFFFFFFFFFFFFF:FFFFFFFFFFFFFFFFFFFFFFFFFFF,FFFFFFFFFFFFFFFF:FFF:FFFFFFFFFFFFFFF,FFFFFF:FFFFFFFFFFFFFFFFF:F,F,FFFF:FFFF,F:,FF,:FF,FFFFFF,:FFFFF,F,F,:FFFF:FFF,FFF:F::FFFFF:FFF:F,FFFFF,,,:FFFFFFF::,:F:FF,F,,,F,FFF
@A00253:175:HYCNHDRXX:2:2102:4842:19899 2:N:0:TAAGGCGA+TAGATCGC
GACTACTAGGGTATCTAATCCTGTTTGCTACCCACGCTTTCGTGCCTCAGCGTCAGTTAAAGCCCAGCAGGCCGCCTTCGCCACTGGTGTTCCTCCCCATCTCTACGCATTTCACCGCTACACGGGGAATTCCGCCTGCCTCTACTTCACTCAAGCTCTACAGTTTCAAATGCAGTATATTGGTTGAGCCCATAGATTTCACATCTGACTTGAAAAGCCGCCTACGCACCCATTACACCCAGTAAAACAG
+
F:FFFFFFFFFFFFFFFFFFFFFFFFFFFFFFFFFFFFFFFF:FFFFFFFFFFFFFFFFFFFFFFFFFFFFFFFFFFFFF:FFFFFFFFFFFFFFFFFF:FFFFFFFFFFFF:F,FFFFF:FFFFFF,,F:FFFFF:FFFFFFFF:FF:FFFFFFF,FFF:F,F:FFFFFF:,FFF,F:F,,FFF::F:FFFFFFF:F:,FFF,,FF:::,,,FF:F,::F:FFF,FFF,:,FF::F:F:F:,FF:,F,:
@A00253:175:HYCNHDRXX:2:2102:29071:20118 2:N:0:TAAGGCGA+TAGATCGC
GACTACCCGGGTATCTAATCCTGTTTGATACCCACACTTTCGAGCATCAGCGTCAGTTACAATCCAGTAAGCTGCCTTCGCAATCGGAGTTCTTCGTGATATCTAAGCATTTCACCGCTACACCACGAATTCCGCCTACCTCTGTTGCACTCAAGGTCGCCAGTATCAACTGCAATTTTACGGTTGAGCCGCAAACTTTCACAACTGACTTCACAACCCGCCTACGCTCCCTTTAAACCTAATAAATCCG
+
:FFFFFFFFFFFFFFFFFFFFFFFFFFFFFFF:FFFFFFFFFFFFFFFFFFFFF,FFFFFFFFFFFFFFFFFFFFFFFFFFF,FF:FFFFFFFFFF,FFFFFF:FFFFFFF:FFFFFFFFFFFFFFFFFF:FFFFFFFFF:FF:FFFF:F:FFFFFFF:F:FFFF:FFFFF:FFFFFFF:FFFF::FFFF:FF,:FF:FFFF:FF:FFFF,,,F::FF:FF::FFFFFF,FFF::FFF,,,FFFF,::FF
@A00253:175:HYCNHDRXX:2:2102:22634:20713 2:N:0:TAAGGCGA+TAGATCGC
GACTACCCGGGTATCTAATCCTGTTTGCTACCCACGCTTTCGTGCCTCAGCGTCAGTTAAAGCCCAGCAGGCCGCCTTCGCCACTGGTGTTCCTCCCCATCTCTACGCATTTCACCGCTACACGGGGAATTCCGCCTGCCTCTACTTCACTCAAGCTCTACAGTTTCAAATGCAGTTTATGGGTTGAGCCCATAGATTTCACATCTGACTTGCAAAGCCGCCTCCGCACCCTTTACACCCAGTAAATCCG
+
:FFFFFFFFFFFFFFFFFFFFFFFFFFFF:FFFFFFF:FFFFFFFFFFFFFFFFFFFFFFFFFFFFFFFFFFFFFFFFFFFFFFFFFFFFFFF:FFFFFFFFFFFFFFF::FFFFFFFF,FFFFFFF:FFFFFFFFFFFFFFF,FFFFFFFF:FFFFF,FFFFFFFFFFFFFFFFFFFFFFFFFFFF,FFFF::FF::FFFF::FFFFFF:FFF,:,FF:FFF,F:::F,F::,FFFFFFF,:FFFFFFF
@A00253:175:HYCNHDRXX:2:2102:6017:20776 2:N:0:TAAGGCGA+TAGATCGC
GACTACCCGGGTATCTAATCCTGTTTGCTACCCACGCTTTCGTGCCTCAGCGTCAGTTAAAGCCCAGCAGGCCGCCTTCGCCACTGGTGTTCCTCCCCATCTCTACGCATTTCACCGCTACACGGGGAATTCCGCCTACCTCTACTTCACTCAAGCTAAACAGTTTCAAACGCAGTCCACAGGTTGAGCCCATGGTTTTCACGTCTGACTTGCCTAGCCGCCTACTCCCCCTATACACCCAGTACAGCCG
+
F:F,FFFFFFF:FFFFFFFFFFFFFFFFF,FFFFFFFFFFFFFFFFFFFFFFFFFFFF,F,FFFFFFFFFFFFFFFF:FFFF,FFFFFFFFF:FFFFFFFFFFFFFFF,FFFF,FFFFFFFFFFFFFF,FFFFFFFFFFFFFFFFFFF:FFFFF:FF,,FFFFF:FF::F:FFFFFFFFF,FFFFF::FFFFFF:::F:FF:FFFFFFFFFFFF:,F::FF:FFF:F,FF::,:FF:,,FF:,:F::FF,
@A00253:175:HYCNHDRXX:2:2102:23954:20776 2:N:0:TAAGGCGA+TAGATCGC
GACTACCAGGGTATCTAATCCTGTTTGCTCCCCACGCTTTCGAGCCTCAGCGTCAGTTATCGTCCAGTAAGCCGCCTGCGCCACTGGTGGTCCTCCTAATATCGACGCAGGTCACCGCTACACTAGGAATTCCGCGTTCCCGTCCGACACTCTAGTACGACAGTTTCCAATGAAGTACCGGGGGTGGGCCCCGGGCGTGCACATGAGAGTTGCCGCACCGCGTGCGCACCGGTGGCAGCCAGGCGATCCG
+
FFFFFFF,FFFFFFFFFFFFFFFF,FFFFFFFFFFFFF:FFFFFFFFF:FFFFFF:FFFFFFFFFFFFF:FFFFFFF,FFFFF::FFFFFFFFFFF,:FF:,F,:F:F,,,FF,F:,FF,,F,F,:FF,,FFFFF:F,F,F,FFFF:,FFFFF:FFFF:FFF::F,FFF,,F,,:,,F,F:FF,:,,F:::,FF:FF,,,,,,,,,F::FFF,:F,F,,F:,FF:F:,,F,,,,,FF:,:,F,,,,,,,F
@A00253:175:HYCNHDRXX:2:2102:28980:20776 2:N:0:TAAGGCGA+TAGATCGC
GACTACCGGGGTATCTAATCCCTTTCGCTCCCCTGGCCTTCGTGCCTCAGCGTCAGTTAATGTCCAGGAACCCGCCTTCGCCACGAGTGTTCCTCTCGATATCTACGCATTTCACTGCTACACCGAGAATTCCGGTTCCCCCTCCATTACTCTAGTCTCGCAGTATCATGTGCCGTCCGCGGGTTGAGCCCGCGCCTTTCACACACGACTTACGAAACAGCCTACGCACGCTTTACGACCAGTGATTCCG
+
FFFFFFFFFFF:FFFFFFFFFFFFFFFFFFFFFFFFFFFFFFFFFFFFFFFFFFFFFFFFFFFFFFFF:FFFFFFFFFF:FF:FFFFFF:FF,FFFFFFFFFFFFFFFFFFFFFFFFFFFFFFFFFFFFFFFFFFFFFFFFF:FFFFFFFFFFFFFFFFFFFFFFFF:FFFFF:FFFF,FFFFFFFF:FF:FF:FFFFFFFF:F,FFFFFFFFFFFFFFFFFFFF,F,FFFF:FFFF,FF:F:FFF:F,:
@A00253:175:HYCNHDRXX:2:2102:24207:20807 2:N:0:TAAGGCGA+TAGATCGC
GACTACCAGGGTATCTAATCCTGTTTGCTCCCCACGCTTTCGAGCCTCAGCGTCAGTTATCGTCCAGTAAGCCGCCTTCGCCACTGGTGTTCCTCCTAATATCTACGCATTTCACCGCTACACTAGGAATTCCGCTTACCCCTCCGACACTCTAGTACGACAGTTTCCAATGCAGTACCGGGGTTGAGCCCCGGGCTTTCACATCAGACTTGCCGCACCGCCTGCGCTCCCTTTACACCCAGTAAATCCG
+
FFFFFFFFFFFFFFFFFFFFFFFFFFFFFFFFFFFFFFFFFFFF:FFFFFFFFFFFFFFFFFFFFFFFFFFFFFFFFFFFFFFF:FFFFFFFFFFFFFFFFFFFF:FF:FFFFFFFFFFFFFFF,FFF,FFFFFFFFFFFFFFFFFF:FFFFF,FFFFFFFFFFFFFFFFFFFF:FF:FFF::FF:FFFFFF,FF,:FFFFF:FFFF::FFFFFFFFFFFFFFFFFF:FF::F,FFFFF:,FFFFFFF:F
@A00253:175:HYCNHDRXX:2:2102:26856:21042 2:N:0:TAAGGCGA+TAGATCGC
GACTACTAGGGTATCTAATCCTGTTCGCTCCCCTAGCTTTCGCGCCTCAGCGTCAGTGGCGGCCCAGAAGGCTGCCTTCGCCATCGGTGTTCTTCCCAATATCTGCGCATTTCACCGCTACACTGGGAATTCCACCTTCCTCTACCGCACTCGAGCCCGCCAGTTCGGGGTCCGGCCAGAGGTTGAGCCCCTGGATTTGAAACCCCGCTTGACGGGCCGCCTACGCGCGCTTTACGCCCCATGAATCCGG
+
FFFFFFF:FFFFFFFFFFFFFFFFFFFFFFFFFFFFFFFFFFFFFFFFFFFFFFFFFFFFFFFFFFFFFFFFFFFFFFFFFFFFFFF:FFFFFFFFFF,FFFFFFFFFFFFFFFFFFFFFFF:FFFFF,FF:FFFFFFFFFFFFFFFFFFFFFFFFF:FFFFFFFFFF:FFFFFFFFFFFFF,FFFFFFFF,FFFFF:F::FFFFFFFF:FFFF:::FFFF,FF:FFFFF::FFFFFF:,F,:FFFFFFF
@A00253:175:HYCNHDRXX:2:2102:17553:21089 2:N:0:TAAGGCGA+TAGATCGC
GACTACCGGGGTATCTAATCCTGTTTGCTCCCCACGCTTTCGCGCCTCACCGTCAGTTGTCGTCCAGCAATCCGCCTTCGCCACTGGTGTTCCTCCTAATATCTACGCATTTCACCGCTACACTAGGAATTCCGATTGCCTCTCCGATACTCAAGAAAAGTAGTTTCAAATGCAGTTCACGAGTTAAGCCCGTGGATTTCACATCTGACTTGCCTTCCCGGCTACACGCCCATTACACCCAGTAAATCCG
+
FFFFFFFFFFFFFFFFFFFFFFFFFFFFFFFFFFFFFFFFFFFFFF:F:FFFFFFFFFFFFFFFF:FFFFFFFFFFFFFFFFF:FFFFFFFFFFFFFFFFFFFFFFFFFFFFFFFFFFFFFFFF,FFFFFFFFFF,FFFFFFFFF:FFFFFFFFFFFFFFFF::FFF:FFFFFFFFF,FFFF:FFF:,FFF:FFFFFFFF::FFFFF:FF,:FF:FFFFFFFFF,FFF,FF,F,::::FFFFF:FF:FFF
@A00253:175:HYCNHDRXX:2:2102:21115:21183 2:N:0:TAAGGCGA+TAGATCGC
GACTACTGGGGTCTCTAATCCTGTTTGATACCCACACTTTCGAGCATCAGCGTCAGTTACAATCCAGTAAGCTGCCTTCGCAATCGGAGTTCCTCCTAATATCTACGCATTTCACCGCTACACTAGGAATTCCGCTTACCCCTCCGACACTCTAGTACGACAGTTTCCAATGCAGTACCGGGGTTGAGCCCCGGGCTTTCACATCAGACTTGCCGCACCGCCTGCGCTCCCTTTACACCCAGTACATCCG
+
FFFFFFFFFFFF,,FFFFFFFFF,FFFFFFFFFFF:FFFFFFFFF:FFFFFFFFFFFF:FFFFFFFFFF:FFFFFFFFFFFFFFFFFFFFFFFFFFFFFFFFFFFFFFFFFFFFFFFFFFFFFF,:F:,F:FFFFFFFFFFFFFFFF:FFF:FFFFFFFFFFF:FFFFFFFFF:F:FFFFFFFFF:F:FFFFF:FFFFFF,FFFFFFFFFF:FFF:FFFFFFF,FFFFFF:F:FFFFFFF:FFF,FFFFF
@A00253:175:HYCNHDRXX:2:2102:2609:21230 2:N:0:TAAGGCGA+TAGATCGC
GACTACCAGGGTATCTAATCCTGTTTGCTCCCCACGCTTTCGCGCCTCACCGTCAGTTGTCGTCCAGCAATCCGCCTTCGCCACTGGTGTTCCTCCTAATATCTACGCATTTCACCGCTACACTAGGAATTCCGATTGCCTCTCCGATACTCAAGAAAAGTAGTTTCAAATGCAGTTCACGAGTTAAGCCCGTGGATTTAACATCTTACTTTCCTTCCCGCCTCAACGCACTTTACACCCACTAAATCCG
+
FFFFFFFFFFFFFFFFFFFFFFFFFFFFFFFFFFFFFFF:F:FFFFFFFFFFFFF:::FFFFFFFFFFF:FF,:FFFFFFF:FF:FFFFFFFFF:FFF:FFFF:FFFFFFFFFFFFFFFFFFF:F:FFF:FFF,F,FFFF:FFFFFF,FF:FFFFFF:FFFFFF,FFFFFFFFFFFF,:FFFFF,:FF,FFF,F,FF:F,FF:,,F,:FF,,,FF,FF:F,FF,,FF,F,FFFFF::FFF:,FF,:,FFF
@A00253:175:HYCNHDRXX:2:2102:13774:21245 2:N:0:TAAGGCGA+TAGATCGC
GACTACTCGGGTATCTAATCCTGTTTGCTACCCACGCTTTCGAGCCTCAGCGTCAGTTATCGTCCAGTAAGCCGCCTTCGCCACTGGTGTTCCTCCTAATATCTACGCATTTCACCGCTACACTAGGACTTCCGCTTACCCCTCCGACACGCTAGTCCGACAGTTTCCAATGCAGTACCGGGGTTGAGCCCCGGGCTTTCACATCAGACTTGCCGCACCGCCGGCGCTCCCGTTACACCCAATACAGCCG
+
FFFFFFFFFFFF:FFFF:FFFFF,FFFFF:FFFFFFFFFFFFFFFFFFFFFFFFFFFF:FFFFFFFF:FFFFFF,FFFFFFFF:FFFFF:,:FFFFFF,F:FFF::FFF:FFFFF,FFFFFFFFFFFF,FFF:FF,F,::FFFFFFFF,F,F:,:F:,F,FFFFFFFFF:F:FF,FFFFFF,FFFF:::FFFFFFF:F:,FF,FF,F,:F,,,FFFF,FFF:,FFFFF,:,F:F::F:FF:FFF,F,,:F
@A00253:175:HYCNHDRXX:2:2102:6207:21261 2:N:0:TAAGGCGA+TAGATCGC
GACTACCCGGGTATCTAATCCTGTTTGCTACCCACGCTTTCGTGCCTCAGCGTCAGTTAAAGCCCAGCAGGCCGCCTTCGCCACTGGTGTTCCTCCCCATCTCTACGCATTTCACCGCTACACGGGGACTTCCGCCTCCCTCTACTTCACTCAAGCTCAACAGTTTCCAACGCAGTCAACAGGGTGAGCCCCTGGTTTTCACGTCTGACTTGCCTCGCCGCCTCCGCACCCTTTGCAGCCAGTCAAGCCG
+
FFFFFFFFFFFFFFFFFFFFFFFFFFFFFFFFFFFFFFFFF:FFFFFFFFFFFFFFFFFFFFFFFFFF:FFFFFFFFFF:,FFFFFFFF:FFFFF:FFFFFFFFFFFFFF,FFFFF,F,FFFFF,F:,,FFFF:::,,::::F,FF:FF,FFF,,FF,:F,FFFF,F,:,FFFFF:F,FFFF,,FF,FFF:F,FFF:F:FF,FFFFFFF:FFFFF,:FFFF,F,FFFF:F,,FF,F:,F,,,FF:F:FFF
@A00253:175:HYCNHDRXX:2:2102:17327:21418 2:N:0:TAAGGCGA+TAGATCGC
GACTACTGGGGTATCTAATCCTGTTTGCTCCCCACACTTTCGTGTCTCAGCGTCAGTTGCCGTCCAGTAAATCGCCTTCGCCACTGGTGTTCCTCCCACTATCTACGCATTTCACCGCTACACTAGGAATTCCGATTGCCCCTCCGACACTCAAGATCCACAGTTTCAAATGCAGTTAATGGGTTGAGCCCATGGATTTCACATCTGACTTGCAGACCCGGCTACACGCCCTTTACACCCAGTAAATCCG
+
FFFFFFFFFFFFFFFFFFFFFFFFFFFFFFFFFFFFFFFFFFFFFFFFFFFFFFFFFFFFFFFFFFFFFFFFFFFFFFFFFFFFFFFFFFFFFFFFFF,FFFFFFFFFFFFFFFFFFFFFFFFFFFFFFFFFFFFFFFFFF:FFFFFFFF:FF:FFFFFFF:FFFFFFFF:FFFFFF,FFF,FFF,:FFFFFFFFFF:FF,,FF:FFFFFFFF,F:FFFFFFFFF:F,FFFFFFF,,FFFFFF:F,:F:F
@A00253:175:HYCNHDRXX:2:2102:31756:21418 2:N:0:TAAGGCGA+TAGATCGC
GACTACCCGGGTATCTAATCCTGTTTGCTCCCCACGCTTTCGCGCCTCACCGTCAGTTGTCGTCCAGCAATCCGCCTTCGCCACTGGTGTTCCTCCTAATATCTACGCATTTCACCGCTACACTAGGACTTCCGATTGCCTCTCCGATACTCAAGAAAAGTAGTTTCAAATGCTGTTCACGAGTTAATCCCGTGGCTTTCACATCTGACTTGCCTTCCCGGCGACACGCCCTTTTCACCCCGTAAATACG
+
:FFFFFFFFFFFFFFFFFFFFFFFFFFFFFFFFFFFFFFFFFFFFFFFFFF:FFFFFFFFFFFF:FFFFFFFFFFF:FFFFFFFFFFFFFFFFFFFFFFFFFFFFFF,FFFFFFFFFFFFFFFFFFFF,FFFFFF,FFF:,FFFFFF,,FFFFFFFFFFFFFFFFFFFFF:FF,FFFFFFFFF,:,F:,FFFFFF,FFF::F,,FFF,:F:FFFFFFFFFFF,,FFFFFFFF,,,FFFFFFFFF,FF,FF
@A00253:175:HYCNHDRXX:2:2102:27263:21590 2:N:0:TAAGGCGA+TAGATCGC
GACTACAGGGGTATCTAATCCCGTTCGCTACCCTGGCTTTCGCATCTCAGCGTCAGACACAGTCCAGAAAGGCGCCTTCGCCACTGGTGTTCCTCCCAATATCTACGCATTTCACCGCTACACCGGGAATTCCGCTTACCTCTCCGACACTCAAGTCCGAAAGTTTCGAATGCAGCTCCCATGTTAAGCACGGGGATTTCACATCCGACTTTTCAGACCGCCTACGCACCCTTTACGCCCAGTAAATCCG
+
:FFFFFFFFFFFFFFFFFFFFFFFFFFFFFFFFFFFFFF:FFFFFFFFFFFFFFFFFF:FFFFFFFFFFFFF:FFFFFFFFFFFFFFFFFFFFFFFFFFF,FFFFFFFFFFFFFFFF:F::FFFFFF::FFFFFFF:FFF:FFFFFFFFFFF:FFFFFFF,FFFFFFFFFFFFFFFFFFF:FFFFFF,FFFFFFFFFFFF,FFFFFFFFFFFF:FF,FFF:FFFFFFFFFFF,,FF,FF:F::F:FFFFF
@A00253:175:HYCNHDRXX:2:2102:8413:22013 2:N:0:TAAGGCGA+TAGATCGC
GACTACCGGGGTATCTAATCCTGTTTGATACCCACACTTTCGAGCATCAGCGTCAGTTACAATCCAGTAAGCTGCCTTCGCAATCGGAGTTCTTCGTGATATCTAAGCATTTCACCGCTACACCACGAATTCCGCCTACCTCTGTTGCACTCAAGGTCGCCAGTATCAACTGCAATTTTACGGTTGAGCCGCAAACTTTCACAGCTGACTTAATAGTCCGCCTACGCTCCCTTTAAAACCAATAAATCCG
+
FFFFFFFFFFFFFFFFFFFFFFFFFFFFFFFFFFFFFFF:F:FFF,FFFFFFFFFFFFFFFFFF,:FFFFF:FFFFFFFFFFF:FFFFFFFFFFFFFFFFFFFF,FFFFFFFFFFFFFFFFFFFFFFFFFFFFFFF:FFFFF::FFFFFFFFFFFFFFFFFFF,FFFFF,FF::FFF:FFF:FF,:,::FFFFFFFFFFF:FF:,FF::FF,:FF:FFFFF:F:FFFFF:FFFFFFF,FFF,:F:F:FFF
@A00253:175:HYCNHDRXX:2:2102:28664:22138 2:N:0:TAAGGCGA+TAGATCGC
GACTACTGGGGTATCTAATCCTGTTTGATACCCACACTTTCGAGCATCAGCGTCAGTTACAGTCCAGTAAGCTGCCTTCGCAATCGGAGTTCTTCGTGATATCTAAGCATTTCACCGCTACACCACGAATTCCGCCCACCTCTACTGTACTCAAGACAGCCAGTATCAACTGCAATTTTACGGTTGAGCCGCAAACTTTCACAACTGACTTAACTGTCCACCTACGCTCCCTTTAAACACAATAAATCCG
+
FFFFFFFFFFFFFFFFFFFFFFFFFFF:F:FFFFFFFFFFFFFFFFFFFFFFFFFFFFFFF:FFFFFFFFFFFFFFFFFFFFFFFFFFFFFFFF:FFFFF:FFFFFFFFFFFFFFFFFFFFFFFFF,FFF:FFFFF:FFF:FFFFFFFFF:FFF::FFFFFFFFFF:FF:FFFFFFFFFFFF:FFFFFFFFFF,FFFFFFFF:FFF:FFF:FFFFFFFFFFF::FF:FFFFFFFFFFF,F:FFFFFFFFF
@A00253:175:HYCNHDRXX:2:2102:21124:22482 2:N:0:TAAGGCGA+TAGATCGC
GACTACCGGGGTATCTAATCCTGTTTGCTACCCACGCTTTCGTGCCTCAGCGTCAGTTAAAGCCCAGCAGGCCGCCTTCGCCACTGGTGTTCCTCCCCATCTCTACGCATTTCACCGCTACACGGGGAATTCCGCCTGCCTCTACTTCACTCAAGCTCTACAGTTTCAAATGCAGTTTATGGGTTGAGCCCATAGATTTCACATCTGACTTGCAATGCCGCCTACGCACCCTTTACACCCAGTACAGCCG
+
FFFFFFFFFFFFFFFFFFFFFFFFFFFFFFFFFFFFFFFFFFFFFFFFFFFFFFFFFFFFFFFFFFFFFFFFFFFFFFFFFF:FFFFFFFFFFFFFFFF:FFFFF:FFFF,FFFFFFFFFFFFFFFFFFF,FFFFFFFFFFFFFF:FF,FFFF:,F:FFFFFFFFFFFF:FFFFFF:F:FFFF:FF,F:FF,F,FFFFFFFFFFFFF:FFFFFF,:FFFFFFFF:,FFFFFF:FFF:FFFF:,F,F,,FF
@A00253:175:HYCNHDRXX:2:2102:32063:22514 2:N:0:TAAGGCGA+TAGATCGC
GACTACCCGGGTATCTAATCCTGTTTGCTACCCATGCTTTCGTGCTTCAGCGTCAGTTAAAGCCCAGTAGGCCGCCTTCGCCACTGGTGTTCCTCCCGATCTCTACGCATTTCACCGCTACACCGGGAATTCCGCCTACCTCTACTTCACTCAAGCAAGACAGTTTCAAGCGCAGTTTGTGGGTTAAGCCCACAGATTTCACGCCTGACTTGCCTTGCCGCCTACGCACCCTTTACACCCAGTAAATCCG
+
FFFFFFFF:FFFFFFFFFF:FFFF:FFFFFF,F,FFF:FFFFFFF:FFF,FFFFFFFFF:F,FFFF:FFFFFFF,FFFFFFF::FFFFFFFF:FFFFFFFFFF::FFF,FFFFFF:FFFFFFFFF::F,FFFFFFFFFF,FFFFFFFF:FFF:FFFFFFF:FFFFFF:FFFFFFFFF:FFFF:FF,F,F,FFF,FFF,,:,FFFF:FFF:FFFF::FFF:,FFFF:FFFFFFFFF::FFF,FFFFFFFFF
@A00253:175:HYCNHDRXX:2:2102:5122:22545 2:N:0:TAAGGCGA+TAGATCGC
GACTACTAGGGTATCTAATCCTGTTTGCTCCCCACGCTTTCGCGCCTCAGCGTCAGTTAATGTCCAGCAAGCCGCCTTCGCCACTGGTGTTCCTCCTAATATCTACGCATTTCACCGCTACACTAGGAATTCCGCTTGCCTCTCCATCACTCAAGGGAGATAGTTTCAAATGCAGTTTATGGGTTAAGCCCATAGATTTCACATCTGACTTGTCTCTCCGCCTACGCGCCCTTTACACCCAGTAAATCCG
+
FFFFFFFFFFF:FFFFFFFFFFFFFFFFFFFFFFFFFFFFFFFFFFFFFFF:FF:FFFFFFF:FFFFFFFFFFFFFFFFFFFFFFFFFFF:FFFFFFFFFFFFFFFFFFF:FFFFF:FF:FFFFFFFFFFFFFFFFFFFFFFFFFFF,FFFFFFFFFFFFFFF,FFF::FF:FFFFFFFFF,FF:F,FFFFFFFFFF:FF,,FFFFFFF:FFFFFFFFF,FF:FF,:FFFFFF:,FFFFF:,FF:::F::
@A00253:175:HYCNHDRXX:2:2102:17806:22623 2:N:0:TAAGGCGA+TAGATCGC
GACTACAAGGGTATCTAATCCCTTTCGCTCCCCTGGCCTTCGTGCCTCAGCGTCAGTTAATGTCCAGGAACCCGCCTTCGCCACGAGTGTTCCTCTCGATATCTACGCATTTCACTGCTACACCGAGAATTCCGGTTCCCCCTCCATTACTCTAGTCTCGCAGTATCATGTGCCGTCCGCGGGTTGAGCCCGCGCCTTTCACACACGACTTACGAAACAGCCTACGCACGCTTTACGCCCCGTGATTCCG
+
FFFFFFF:FFFF:FFFFFFFFFFFFFFFFFFFFFFFFFFFFFFFFFFFFFFFFFFFFFFFFFFFFFFFFFFFFFFFFFF,FFFFFFFF:FFFFFF,F,:FFFFFFFFFFF:FF,F:FFFFFFF:F:,:FF,:FF:FF,FF:FFFF:,FF,FF,FF,FFF:FFF:FFFF:FFFF,,FF,FFFFF:FFFFFFFFFF:FFFFFF:FFFFFFFFF:FFFFF:F,:FF:::FFFFFFFFFFFFFF,:F,,FF,FF
@A00253:175:HYCNHDRXX:2:2102:10248:22717 2:N:0:TAAGGCGA+TAGATCGC
GACTACAAGGGTATCTAATCCCTTTCGCTCCCCCGGCCTTCGTGCCTCAGCGTCAGTTAATGTCCAGGAACCCGCCTTCGCCACGAGTGTTCCTCTCGATATCTACGCATTTCACTGCTACACGGAGAATTCCGGTTCCCCCTCCATTACTCTAGTCTCGCTGTATGATGTGCCGTCCGCGGGTTGAGCCCGCGCCGTTCGCACACGGCTGACGAAGCAGCCTAGGCACGCTTTACGCGCCGTGATTCCG
+
F:FFFFFF:FFFFFF:FFFFFFFFFFFFFFFFFFFFFFFFFFFFFF:FFFFFFF,FFFF:FFFF:,FF:FFFFFFFFFFFFF:FF,,:FFF::FF:FF,,FFFF,FF:F,,:FFFFFFFFF,F,,,F,,::FFFFF:F:,F:,FF::F:,F,,FF:F::FF,FF,:,F,:,FFFF,:,FFF:,,FF,F:::F:FFF:FF,,:,:,,F,,F,F,:F,,,FF:,FF,,,F,FF,FF:FF:FF,F,F,:F,,F
@A00253:175:HYCNHDRXX:2:2102:4553:23093 2:N:0:TAAGGCGA+TAGATCGC
GACTACCAGGGTATCTAATCCTGTTTGCTCCCCACGCTTTCGCGCCTCACCGTCAGTTGCCGTCCAGTTATCCGCCTTCGCCACTGGTGTTCTTCCTTATATCTACGCATTTCACCGCTACACAAGGAATTCCGATAACCTCTCCGGTACTCAAGACCTACAGTTTCTAATGCAGTTTGGAGGTTAAGCCTCCAGATTTCACAACTGACTTGCCGGCCCGGCTGCACGCCCTTTACACCCAGTAACACCG
+
FFFFFFFFFFFFFFFFFFFF:FFFFFFFFFFFFFFFFFFFFFFFFFFF:FFFFFFFFFFFFFFFF:FFFFFFFFFFF,F,FFFFFFFFFFFFFFFFFFFFFF:FFFFFFF,FFFFFFFFFFFFFFFFFFFFFFFFFFFFF:FFFFFFF,FFFFFF:F:FFFFFF:FFF:FFFFFFFFFFF,FFF:FFFFF:FFFFF,F:FFFF,FF,FFFFFF,F:FFFF,FFFF:,F,F::FFFF:F:F,FFFF,,FF,
@A00253:175:HYCNHDRXX:2:2102:4173:23249 2:N:0:TAAGGCGA+TAGATCGC
GACTACAGGGGTATCTAATCCCTTTCGCTCCCCTGGCCTTCGTGCCTCAGCGTCAGTTAATGTCCAGGAACCCGCCTTCGCCACGAGTGTTCCTCTCTATATCTACGCATTTCACTGCTACACCGAGAATTCCGGTTCCCCCTCCATTACTCTAGTCTCGCAGTATCATGTGCCGTCCACGGGTTGAGCCCGCGCCTTTCACACACGACTTACTAACCAGCCTACGCACGCTTTACGCCCAGTGATTCCG
+
,FFFFFFFFFFFFFFFFFFFFFF:FFFFFFFFFFFFFFFFFFFFFFFFFFFFFFFFFFFFFFFFFFFF:FFFFFFFFFFFFFFFFFFFFFFF:::FF,FFFF,FFFFFFFFFFF,F::,FFFFF:FFFF:,FFFF:FFFFFF:FFFFF:FFFF,FFFFF:FFFF,FFFFF:FFF:,F,:FFFFFF,FF:FFFF:FF:FFFF,FF,::FFFF:F,FF::F:FFFFFFF:FFFFFFFFFFF,,FF,F:FF,,
@A00253:175:HYCNHDRXX:2:2102:6768:23265 2:N:0:TAAGGCGA+TAGATCGC
GACTACCCGGGTATCTAATCCTGTTTGATACCCACGCTTTCGTGCTTCAGTGTCAGTTATGGTTTAGTAAGCTGCCTTCGCAATTGGAGTTCTGCGTGATATCGATGGATTTCACCGCTACACCACGCATTCCGCCTACCACAAACACACTCAAGTAACCCAGTTTCCACGGCAATTGTATGGTTGAGCCACAAACTTGCTCCGCTGACGTTATGGACCCCCAGCGCGCGCGTGCCGCCCAAGAATGGCG
+
:FFFFFFFFFF,FF::FFF:FFF:FFF,FFFFFFFFF:FFF::FF:F,FFFFFF,FFFFFFF,,::FFF,F:FF:F:FFFF,,:FFF,F:FFF,:F,F,::F,,FFF,,,,FF:FFFF:F:,:F:F,FFFFFFF:FFF,:,FFF:,FFF,:,F,FF,,,::FF,F,:,FFFFFFF,F,FFFF,:FF,FFFF:F,F,,F,F:F,F::F,,::,,F,:F,,,FF,F,:F,,:,,F,,:F,F,,:,:,F,:F,
@A00253:175:HYCNHDRXX:2:2102:3052:23281 2:N:0:TAAGGCGA+TAGATCGC
TACTACCCGGGTATCTAATCCTGTTTGCTCCCCACGCTTTCGAGCCTCAGCGTCAGTTATCGTCCAGTAAGCCGCCTTCGCCACTGGTGTTCCTCCTATTATCTACGCATTTCGCCGCTACTCTAGGAATTCCGCTTACCCCTCCGACACTCTAGTACGACAGTTTCCAATGGAGTACCGGGGTTGAGCCGCGGTCGTTCGAATCTGACGAGCGGCACCGGCTGCGCGGCGTTGACTCCGAGGAATGGGG
+
,FFFFFFFFF:FFFFFFFF:FFFFFFFFFFFFFFF:FFF:FFFFFFFFFFFFFF:FFFF,FFFFF,FFFFFF:FFF:FF:FFFFFFFFFFFFFFFFFF,FFF,:FFFFFFF,,,:FFF:F:,F,:FFFF:FF,F,F,F:FF:,FF::FFFF::FFFF,FF,FF:,:FF,:FF,F:F,,F,,F:,:F,,:F,FF:,,:,F,,,F,FFF:,,F:,,,,,::F,F,,,:F:,F,F:,,,F,FF:F,,,:FF,:
@A00253:175:HYCNHDRXX:2:2102:9670:23500 2:N:0:TAAGGCGA+TAGATCGC
GACTCTCGGGTATCTAATCCCTTTCGCTCCCCTGGCCTTCGTGCCTCAGCGTCAGTTAATGTCCAGGAACCCGCCTTCGCCACGAGTGTTCCTCTCGATATCTACGCATTTCACTGCTACACCGAGAATTCCGGTTCCCCCTCCATAACTCTAGTCTCGCAGTAACATGTGCCGTCCGCGGGTTGAGCCCGCGCCTTTCACACACGACTTACGAAACAGCCTACGCACGCTATCCCCCCAGTGATTCCGA
+
FF,FFFFFFF:FFFFFF:FFFFFFFF:FFFFFFFFFFFFFFF:F,FFFFFFFFFF:FFFFFFFF:F:FFFFF:FF,FF,FFFFF,FFF:,FFFFFFFF,FF:FFF,FF:FFF:FF,FFFFFFF:FFFFFFFFF,FFFF,FF:FFFF,FF,:,F:,FFFFF,FFF,FFFFFFF:FF:FFFFFF::F:FFF:FFFF:FF,FFFF:,FF,F,F:F:FF,FFFFFFFF,F:FF:F:,,,,FF:FF:FFF:FFFF
@A00253:175:HYCNHDRXX:2:2102:29270:23531 2:N:0:TAAGGCGA+TAGATCGC
GACTACCGGGGTATCTAATCCCTTTCGCTCCCCTGGCCTTCGTGCCTCAGCGTCAGTTAATGTCCAGGAACCCGCCTTCGCCACGAGTGTTCCTCTCGATATCTACGCATTTCACTGCTACACCGAGAATTCCGGTTCCCCCTCCATTACTCTAGTCTCGCAGTATCATGTGCCGTCCGCGGGTTGAGCCCGCGCCTTTCACACACGACTTACGAAACAGCCTACGCACGCTTTACGCCCAGTGATTCCG
+
FFFFFFFFFFFFFFFFFFFFFFFFFFFFFFFFFFFFFFFFFFFFFFFFFFFFFFFFFFFFFFFFFFFFFFFF:FFFFFFFFFFFFFFFFFFFFFFFFFF,FFFFFFFFFFFFFFFFFFFFFFFF:,FFFFFF:F,FFFFFFFFF:FFF:FFFFF:FFFF:FFFF,FFFFFFFFFFFFFFFFFFFFF:FFFF:FFF:FFFFFFFFFFF:FF,FFFFF,FF,FFF,:FF,FFFFF,FFFF:FFF,:F:F:FF
@A00253:175:HYCNHDRXX:2:2102:16767:23703 2:N:0:TAAGGCGA+TAGATAGC
GACTACACGGGTATCTAATCCCTTTCGCTCCCCTGGCCTTCGTGCCTCAGCGTCAGTTAATGTCCAGGAACCCGCCTTCGCCACGAGTGTTCCTCTCGATATCTACGCATTTCACTGCTACACCGAGAATTCCGGTTCCCCCTCCATTACTCTAGTCTCGCAGTATCATGTTCCGTCCGCGGGTTGAGCCCGCGCGTTTCACACACGACTAACGCAACAGCCTACGCACGCTTTACGCCCAGTGATTCCG
+
FFFFFFFFFFFFFF:FFFFFFFFFFFFFFF:FFFFFFFFFFFFFFFFFFFFF,F:FFFFFFFFFFFFFF:FFFFFFFFFFFFFFFFFFFFFFFFFFFF,F:FFFFFFFF,FFFF:FF,FFFFFFFFF:,FFF:FFFFFFFFF:FFFFFF,FFFFFFFFFFFFFFFFFFFFF,FFFF,F::F:F:FF,F,F,FFFF,,F,F:F,F:FFF,F,F,F,:FF,FFFF,FFF:,FF,:F,F::F,FF:F:F:F:F
@A00253:175:HYCNHDRXX:2:2102:22399:23719 2:N:0:TAAGGCGA+TAGATCGC
GACTACACGGGTATCTAATCCTGTTTGATACCCACACTTTCGAGCCTCAATGTCAGTTGCAGCTTAGCAGGCTGCCTTCGCAATCGGAGTTCTTCGTGATATCTAAGCATTTCACCGCTACACCACGAATTCCGCCTGCCTCAACTGCACTCAAGACATCCAGTATCAACTGCAATTTTACGGTTGAGCCGCAAACTTTCACAACTGACTTAAACATCCATCTACGCTCCCTTTAAACCCAATAAATCCG
+
FFFFFFFFFFFFFFFFFFFFFFFFFFFFFFFFFFFFFFFFFFFFFFFFFFFFFFF:F:FFFFFFFFFFFFFFFFFFFFFFFF:FFFFFFFFFFFFFFFF:FFFFFFFFFFFFFFFFFFFFFFFFFFFFFFFFFFFFFFFF:FFFFF:FFFFF,FFFFFFFFFF,FFFFFF:FFF:FFFF:FFFFFF:FFFFFFFF:FFFF:FFFF:F,FFFFF:F:FF,FFFFFFFFFF:FFFFF:F,FFF,FF:FFFF:
@A00253:175:HYCNHDRXX:2:2102:12961:23907 2:N:0:TAAGGCGA+TAGATCGC
GACTACAGGGGTATCTAATCCCTTTCGCTCCCCTGGCCTTCGTGCCTCAGCGTCAGTTAATGTCCAGGAACCCGCCTTCGCCACGAGTGTTCCTCTCGATATCTACGCATTTCACTGCTACACCGAGAATTCCGGTTCCCCCTCCATTACTCTAGTCTCGCAGTATCATGTGCCGTCCGCGGGTTGAGCCCGCGCCTTTCACACACGACTTAAGAAACAGCCTACGCACGCTTTACTCCCAGAGAATCCC
+
:FFFFFFFFFF,FFFFFFFFFFFF:FFFFFFFFFFFFFF:FFFFFFFFFFFFFFFFFFFF:,FFFFFFFFFFFFFFF,FFF,:FFF:FFF:FFF,FF::FF,FF:FFFF,FFFFFFFFF:FFFF:FFFF:,FFFFFFFFF,FFFFFF,F:FFFF:FFFFFFFFFF:FFFF:FFFFFFF,FFFFF,F:FF:F:FFFFFFFF::FFFF,FFF,F,,FF:,F,:FFFFF:FFF::F,FF:FFFFF,:FF:::,
@A00253:175:HYCNHDRXX:2:2102:17824:24001 2:N:0:TAAGGCGA+TAGATCGC
GACTACACGGGTATCTAATCCTGTTTGATACCCACACTTTCGAGCATCAGCGTCAGTTACAATCCAGTAAGCTGCCTTCGCAATCGGAGTTCTTCGTGATATCTAAGCATTTCACCGCTACACCACGAATTCCGCCTACCTCTGTTGCACTCAAGGTCGCCAGTATCAACTGCAATTTTACGGATGAGCCGCAAACTTTCACAACTGACTTAACAACCCGCCTACGCTCCCTTTAAACCCAATAAATCAG
+
,FFFFF:FFFFFFF,FFFFF,:FFFFFFFFFFFFFFFFFFFFF:FF,FF,:FFFF:FFFFFFFFFFF::FFFFF:F:FF,FF::FFFFFF:FFFF::FFFFFFFFFFFFF:FFF:FFFFFFFFF:::F:F,FFFFF,FFFFF,:,,F:FF:FFFF:FF:FFF:,:FFFFF:,FFF:F,:FFF:,FFFFFFFFFFFFFFFF:FFF:F::FF:F:FFFFF::,FFFFFFF,FFF,:FFFFFFF:FF:FF,,F
@A00253:175:HYCNHDRXX:2:2102:3558:24095 2:N:0:TAAGGCGA+TAGATCGC
GACTACACGGGTATCTAATCCTATTTGCTCCCCACGCTTTCGGGACTGAGCGTCAGTTGCAGCCCAGATCGTCGCCTTCGCCACTGGTGTTCCTCCATATATCTACGCATTTCACCGCTACACATGGAATTCCACGATCCTCTCCTGCACTCTAGCTAGTTGGTTTCCACGGCTTACTGAAGTTTAGCTTCTGGCTTTCACCGCAGACCTCTATTGCCGCCTGCTCCCTCTTTACGCGCAATGATACCGG
+
FFF:FFFFFFFF:FFFF:FFFFFFFFFFFFFFFFFFFFFFFFFFFFFFFFFF:FFF:FFFFFFFFFFFFF:FF:FFFFF,FFFFFFFFF:FF,FFFFFFFF:FFF:FFFFFFF,FFFF:FF,FF:FFF,FFFF,FFFFF:F:F,FFFFF::FFFFFFF,FFFFFFFFFFFFFF::FFFFF,FF:F:F:FFF,F:FFF,F,,F,F,F::,FFF,FFF:FFFF,FFF,F:FFF:FF,F::F,FFF,,,,,FF
@A00253:175:HYCNHDRXX:2:2102:1615:24173 2:N:0:TAAGGCGA+TAGATCGA
CACTACTGGGGTATCTAATCCTGTTTGCTCCCCACACTTTCGTGCCTCAGTGTCAGTAACAGTCCAGAAAGCCGCCTTCGCCACTGGTGTTCCTCCTAATATCTACGCATTTCACCGCTACACTAGGAATTCCGCTTTCCTCTCCAGCACTCAAGTACCCCAGGTCGCAGGGCGACCAATGGGTGAGCCATTGCCTGAAACCCCTCGCTTAAGTACCCACCGACCCACGCTTGACGCCCAATCATTCCGG
+
,FF,F,FF:FFFFFFFFFFFFFFFFFFFFFF,,FFFFFFFFFFF:FFFF:FFF:FFFFFFF:FFFFFFF,FFF:FFF,FFFFFFF:FFFF::F:F:FF,FF,F:FFF:F,FFF:FF::FFFFFFFFFF,F:FF:FFF,F:,FFFF,F,:FF::F,:F,FFFFF,,F,F:,F,:FF:FF,F,,,,F,FF,F::,FFF,F,,F:FF,F,,,,::FF,FF,:F,,FF,::F,:,,::F,:FF,,F,,F:F,FF
@A00253:175:HYCNHDRXX:2:2102:11948:24345 2:N:0:TAAGGCGA+TATATCGC
GACTACAGGGGTATCTAATCCTGTTTGCTCCCCACGCTTTCGCGCCTCAGCGTCAGTTAATGTCCAGCAGGCCGCCTTCGCCACTGGTGTTCCTCCGTATATCTACGCATTTCACCGCTACACACGGAATTCCGCCTGCCTCTCCATCACTCAAGACCAGCAGTTTTGAAAGCAGTTCGGGGGTTAAGCCCCCGGATTTCACTCCCCACTTGCCGACCCGCCTGCGCGCCCTTTACACCCAGTCAATCCG
+
FFFFFFFFFFFFFFFFFFFFFFFFFFFFFFFFFFFFFFFFFFFFFFFFFFFFFFFFFFFFFFFFFFFFFFFFFFFFFFFFFFFFFFFFFF:FFFFFFFFFFFFFFFFFFFFFFFFFFFF:FFFFFFFFFFFFFF:FFFFFFF:FFFFFFFFFFFFFFFFFFF::FFFF:FFFFF:FFFFF:FFFFFF,FFFFF:FFFF::FFFF:F,FFF:F:FFFFFFFFFFFFFFFFFF:FFF:F:FFFFF:,,FFF:
@A00253:175:HYCNHDRXX:2:2102:22001:24471 2:N:0:TAAGGCGA+TAGATCGC
GACTACCAGGGTATCTAATCCTGTTTGCTCCCCACGCTTTCGCGCCTCACCGTCAGTTGTCGTCCAGCAATCCGCCTTCGCCACTGGTGTTCCTCCTAATATCTACGCATTTCACCGCTACACTAGGAATTCCGATTGCCTCTCCGATACTCAAGAAAAGTAGTTTCAAATGCAGTTCACGAGTTAAGCCCGTGGATTTCACATCTGACTTGCCTTCCCGGCTACACGCCCTTTACACCCAATAAATCCG
+
FFFFFFFFFFFFFFFFFFFFFFFFFFFFFFFFFFFFFFFFFFFFFFFFFFFFFFFFFFFFFFFFFFFFF:FFFFFFFFFFFFFFFFFFFFFFFFFFFF:FFFFF:FFFFFFFFFFFFFFFF,FFFFFF:FFFFFFFFFFFFFFFFFFFFFFFFFFFFFFFFFFFFFF:FFFFFF:FFFFF:FF,FFFFFFF:FFFFFFFF,:F:FFFFFFFFFFFFFFFFFFFFFFF:FFF,FFFFFFFF,::FF:,F:F
@A00253:175:HYCNHDRXX:2:2102:22761:24502 2:N:0:TAAGGCGA+TAGATCGC
GACTACAGGGGTATCTAATCCTGTTTGCTACCCACGCTTTCGCGCCTCAGCGTCAGTTACCGTCCAGAAAGCCGCCTTCGCCACTGATGTTCCTCCTAATATCTACGCATTTCACCGCTACACTAGGAATGCCGCTTTCCTCTCCGGCACTCAAGCGTATCAGGGTTAATTGCAACGCGCAGGTTAAGCCCGGGAGTGTCACAGCTCACTTACTATGCCGCCTACGCGCCCTTTACGCGCAGTCAGTCCG
+
FF:FFFFFFF:FFFFFFFFFFFFFFFFFFFFFFFFFFF:FFFFFFFFFFFFFFFFFFF:FFFFFFFFFFFFFFFFFFFFFFFFFFF:FFFFFFFFFFF:F,FFFFF:F:FFFFFFFFF:,FFF:,FFF,F,FFF:F,FFF,F::F:FFFF:F,:FF,F,FF:F:,F,F:,FF:FF,F:,,:F:F,FFFF,FFFF,,,,F,:F,,:F:F:,,F,,,FF,::FFF,FFF:F,F:F,F:F,,F,:,,,FF,,F
@A00253:175:HYCNHDRXX:2:2102:20428:24659 2:N:0:TAAGGCGA+TAGATCGC
GACTACAGGGGTATCTAATCCCTTTCGCTCCCCTGGCCTTCGTGCCTCAGCGTCAGTTAATGTCCAGGAACCCGCCTTCGCCACGAGTGTTCCTCTCGATATCTACGCATTTCACTGCTACACCGAGAATTCCGGTTCCCCCTCCATTACTCTAGTCTCGCAGAATCATGTGCCGTCCGCGGGTTGAGCCCGCGCCTTTCACACACGACTTACGAAACAGCCTACGCACGCTTTACGCCCAGTGATTCCG
+
FFFFFFFFFFFFFFFF:FFFFFFFFFFFFFFFFFFFFFFFFFFFFFFFFFFFFFFFFFFFFFFFFFFFFFFFFFFFF:FFFFFFFFF:FFFFFFFF:FFFF:FFFFFFFFFFFFFFFFFFFFFFFF:F,F:FFFFFFFFFFFFF:FFF,FFFFFFFFFF,F:F,FFF:FFFF:FF:FFFFFFFFFFFFFFFFFFFFFFFF,FFFFF,FF:,FF,F:FF::FFF:FF:FFFFF,,:,FFF:FF,F:FFFFF
@A00253:175:HYCNHDRXX:2:2102:29188:24799 2:N:0:TAAGGCGA+TAGATCGC
GACTACCGGGGTATCTAATCCCTTTCGCTCCCCTGGCCTTCGTGCCTCAGCGTCAGTTAATGTCCAGGAACCCGCCTTCGCCACGAGTGTTCCTCTCGATATCTACGCATTTCACTGCTACACCGAGAATTCCGGTTCCCCCTCCATTACTCTAGTCTCGCAGTATCATGTGCCGTCCGCGGGTTGAGCCCGCGCCTTTCACACACGACTTACGAAACAGCCTACGCACGCTTTACGCCCAGTGATTCCG
+
FFFFFFFFFFFFFFFFFFFFFFFFFFFFFFFFFFFFFFFFFFFFFFFFFFFFFFFFFFFFFFFFFFFFFFFFFFFFFFFFFFFFFFFFFFFFFFFFFFFFFFFFFFFFFFFFFFFFFFFFFFF:FF,F:FFFFFF:FFFFFFFFFFFFFFFFFFFFFFFFFFFFFFFFFFFFFFFFFFFFFFFFFFFFFFFF:FFFFFFF:FFFFFFFFFF:FFFFFFFF:FF:FFF,FFFFFF:FFFFF,FFF:::FF:
@A00253:175:HYCNHDRXX:2:2102:31268:24862 2:N:0:TAAGGCGA+TAGATCGC
GACTACCCGGGTATCTAATCCTGTTTGATACCCACACTTTCGAGCATCAGTGTCAGTTGCAGTCTAGTGAGCTGCCTTCGCAATCGGAGTTCTTCGTGATATCTAAGCATTTCACCGCTACACCACGAATTCCGCCCACCTCTACTGTACTCAAGACTGCCAGTTTCAACTGCAATTTTACGGTTGAGCCGCAAACTTTCACAACTGACTTAACAATCCACCTACGCTCCCTTTAAACCCAATAAATCCG
+
FFFFFFFFFFFF:FFFFFFFFFFFFFFFFFFFFFFFFFFFFFFFFFFFFFFFFFFFFFFFFFFFFFFFFFFFFFFFFFFFFFFFFFFFFFFFFFFFFF:FFFFFFFFFFFFFFFFFFFFFFFFFFFFF:FFFFF:FFFFFFFFFF:FFFFFFFFFFFFFFF:FFFFFF,FFF:F::FF:FFFFF::,:,FFFFF:FF::::FF,FFF:FF:,FFFFFF:FFFFFFFF:FFFFFF:F,FFFF:F,FFF::F
@A00253:175:HYCNHDRXX:2:2102:32506:24909 2:N:0:TAAGGCGA+TAGATCGC
GACTACTGGGGTATCTAATCCCTTTCGCTCCCCTGGCCTTCGTGCCTCAGCGTCAGTTAATGTCCAGGAACCCGCCTTCGCCACGAGTGTTCCTCTCGATATCTACGCATTTCACTGCTACACCGAGAATTCCGGTTCCCCCTCCATTACTCTAGTCTCGCAGTATCTTGTGCCGTCCGCGGGTTGAGCCCGCGCCTTTCACACACGACTTACGAAACAGCCTACGCACGCTTTACGCCCAGTGATTCCG
+
FFF,FFFFFFFFFFFFFFFFF,FFFFFFFF:FFFFFFFFFFFFFFFF:FFFFFFFFFFFFFFFFFFFFFFFFFFFFFFF:FFFFF:FFFFF:FFFFFFFFFFFFFFFFFFFFF:FFFFFFF:F:FFF::FFFFFF:F:FFFFFF:FFF:FFFFFFFFF:FFFFFFFF,F:FFFFFF,FF:FFFFFF,F::FFFFFFFFF:FFFFFF,:FFFF:,FFFF:FFFFFF,FFF,FFF:F,,FFFFFF:F,F:::
@A00253:175:HYCNHDRXX:2:2102:19153:24956 2:N:0:TAAGGCGA+TAGATCGC
GACTACTAGGGTATCTAATCCTGTTTGCTCCCCACGCTTTCGCACCTGAGCGTCAGTCTTCGTCCAGGGGGCCGCCTTCGCCACCGGTATTCCTCCAGATCTCTACGCATTTCACCGCTACACCTGGAATTCTACCCCCCTCTACGAGACTCAAGCTTGCCAGTATCAGATGCAGTTCCCAGGTTGAGCCCATGGAGTTCACTTCCAACTTGCCGGTCCGCCTGCGCTCCCTTTACACCCAGTAATTCCG
+
FFFFFFFFFFFFFFF:FFFFFFFFFFFFFFFFFFFFFFFFFFFFFFFFFFFFFFFFFFFFFFFFFFFFFFFFFFFFF:FFFF,FFFFFFFFFFF:FFFFFFFFFFFFFFF,FF:FFFFFFFFFF:FF:FFFF:FFFF:FFFFFFFFFFFFFFFFFF,FFFFFF:FFFFFFFFFFFFFFFF,FFFFFFFF:FFFF,F,FFF:FF:F,,,FFFFFFFFF,F,F,FF:FFFFF::F,FF:,FF:,::,:,F:F
@A00253:175:HYCNHDRXX:2:2102:22408:24956 2:N:0:TAAGGCGA+TAGATCGC
GACTACCAGGGTATCTAATCCTGTTTGCTCCCCACGCTTTCGCGCCTCACCGTCAGTTGTCGTCCAGCAATCCGCCTTCGCCACTGGTGTTCCTCCTAATATCTACGCATTTCACCGCTACACTAGGAATTCCGATTGCCTCTCCGATACTCAAGAAAAGTAGTTTCAAATGCAGTTCACGAGTTAAGCCCGTGGGTTTCACCTCTGACTTGCCTTCCCGGCTCCACGCCCGGTCCACCCAAGAAATCCG
+
FFFFFFFFFFFFFFFFFFFFFFFFFFFFFFFFFFFFFFFFFFFFFFFFFFFFFFFFFFFFFFFFFF:FF,FFFFFF:FFFFFFFFFFFFF:FFFFFFF,FFFFFFFF:FF:FFF:FFFF:FFFF,FFF,F:FFFFFFFFF:FFFF::,:FFF,,FFF:FFFFFFFFFFFFFFF:FFFFFFFFFFFF,FFF:FFFF,FFFF:F,FFFFF,:F,F,:,F,FFFF,,,F:FF,,,,:,,:FFF,F,F::F,FF
@A00253:175:HYCNHDRXX:2:2102:32298:24987 2:N:0:TAAGGCGA+TAGATCGC
GACTACTGGGGTATCTAATCCCTTTCGCTCCCCTGGCCTTCGTGCCTCAGCGTCAGTTAATGTCCAGGAACCCGCCTTCGCCACGAGTGTTCCTCTCGATATCTACGCATTTCACTGCTACACCGAGAATTCCGGTTCCCCCTCCATTACTCTAGTCTCGCAGTATCATGTGCCGTCCGCGGGTTGAGCCCGCGCCTTTCACACACGACTTACGAAACAGCCTACGCACGCTTTACGCCCAGTGATTCCG
+
:FFFFFFFFFFFFFFFFFFFFFFFFFFFFFFFFFFFFFFFFFFFFFFFFFF:FFFFFFFFFFFFFFFFFFFFFFFFFFFFFFFFF:FFFFFFFFFFFFFFFFFFFFF:FFFFF,FFFFFFF:FFFFF,FFFFFFFFFF,FFFFFFFFFF:FFF:FFFFFFFFFFFFFFF:FF:FFFF,FFFFFFFF::FFFFF,FFFF:FFFFFF:F:F:FFFFFFFFFFF:F:FF:F:FFFFF:F,:FFFF,F,F:FFF
@A00253:175:HYCNHDRXX:2:2102:1777:25175 2:N:0:TAAGGCGA+TAGATCGC
GACTACCCGGGTATCTAATCCCTTTCGCTCCCCTGGCCTTCGTGCCTCAGCGTCAGTTAATGTCCAGGAACCCGCCTTCGCCACGAGTGTTCCTCTCGATATCTACGCATTTCACTGCTACACCGAGAATTCCGGTTCCCCCTCCATTACTCTAGTCTCGCAGTATCATGTGCCGTCCGCGGGTTGAGCCCGCGCCTTTCACACACGACTAACGAAACAGCCTACGCACGCTTTACGCCCAGAGATTCCG
+
FFFFFFFFFFFFFFFFFFFFF:FFFFFFFFFFFFFFFFFFFFFFFFFFFFFFFFFFFFFFFFF,FFF,FFFFFFFFFFF,FFFFFFF:,FFFFF,,FFFFFFFFFFFFF,FFFFFFFFFF::FFFFFF,FFF,F,FFFFF:::FFFF:FF,FFFFFFFFF:FF,FFFFFF,:FFFFF,FFFFF,FFFF:FFFFF,FFF:FFFF,FF,F:F,FFF:,FF:,FFFFF,FFFFFFFFFF,F::F,,,,,,F::
@A00253:175:HYCNHDRXX:2:2102:27199:25175 2:N:0:TAAGGCGA+TAGATCGC
GACTACACGGGTATCTAATCCTGTTTGCTACCCATGCTTTCGAGCCTCAGCGTCAGTTAGTGCCCAGTAGGCCGCCTTCGCCACTGGTGTTCCTCCCGATATCTACGCATTCCACCGCTACACCGGGAATTCCGCCTACCTCTACACCACTCAAGACTGACAGTTTTGAAAGCAATTTATGGGTTGAGCCCATAGATTTCACTCCCAACTTGCCAATCCGCCTGCGCTCCCTTTACACCCAGTAATTCCG
+
FFFFFFFFFFF:FFFFFFFFFFFFFFFFFFFFFFFFFFFFFFFFFFFFFFFFFFFFFFFFFFFFF:FFFFFFFFFFFFFFFFFFFFFFFFFFFFFFFF:FFFFFFFFFFFFFF:FFFFFFFFFFFFFF,FFFF:FFF:F::FF:FFFF,FFFFF:FFFFFFFF:FFFF:F,FF,FFF,FFFFF:FF,F:FFF:F:FFFFF,FFF:FFFFF:FFFFFF,F:FFF,,FF,FFFF:FFF,:FFF,:F::FFFF
@A00253:175:HYCNHDRXX:2:2102:11125:25207 2:N:0:TAAGGCGA+TAGATCGC
GACTACACGGGTATCTAATCCTGTTTGATACCCACGCTTTCGTGCTTCAGTGTCAGTTATGGTTTAGTAAGCTGCCTTCGCAATTGGAGTTCTGCGTGATATCTATGCATTTCACCGCTACACCACGCATTCCGACTACCTCAAACTCACTCAAGTAACCCAGTTTCAACGGCAATATTATGGTTGAGCCACAAACTTTCACCGCTGACTTAATATACCACCAACGCTCCCGTTAAACGACATAGATCCG
+
FFFFFFFFFFFFFFFFF:FF:FFFFFF:FFFFFFFFFFFFFFFFFFFFFFFFFFFFFFFFFFFFF:FFFFFFFFFFFFFFFF:FFFFFF:FFF::FFFFFFFFFFFFFFFFFFFFFFF:FFFFFFFFFFFFFFF,,F,FF,FFFFF,FFFFFF:F:F:,F:FF:,:FFFF,:FFFF,FF:FFF:FFFFFFFF:FFFF,:F,,FFF,FF,:F,,,,F:,F:FF,FFF:,FF,,F:FF:,,,FFFF,FFF,,
@A00253:175:HYCNHDRXX:2:2102:11939:25394 2:N:0:TAAGGCGA+AAGATCGC
GACTACCCGGGTATCTAATCCTGTTTGCTCCCCACGCTTTCGCGCCTCACCGTCAGTTGTCGTCCAGCAATCCGCCTTCGCCACTGGTGTTCCTCCTAATATCTACGCATTTCACCGCTACACTAGGAATTCCGATTGCCTCTCCGATACTCAAGAAAAGTAGTTTCAAATGCAGTTCACGAGTTAAGACCGTGGATTTCACAACTGACTTTCATTCCCGGCTACACGCCCTATACACCCAGTAAAACCG
+
FFFFFFFFFFFFFFFFFFFFFFFFFFFFFFFFFFFFFFFFFFFFFFFFFFFFFFFFFFFFFFFFFFFFF,FFFFFFFFF:FFFFFFFFFFFFFFFFF:FFFFFFFFFFFFFFFFFFFFFFFFFFFFFFF:FFFFFFFFFFFFFFFFFF,FFFFFFFFFF:FFFFF:FFFFFFFFF,:FFFF:FFFFFF,F:FFF,FF,:,F,F,::FFF:F,F:,:F:FF,F:FFF:FFFFF,FF:FF:FF,:FFF,:,F
@A00253:175:HYCNHDRXX:2:2102:18493:25410 2:N:0:TAAGGCGA+TATATCGC
GACTACAAGGGTATCTAATCCTGTTTGCTCCCCACACTTTCGAGCCTCAATGTCAGTTGCAGCTTAGCAGGCTGCCTTCGCAATCGGAGTTCTTCGTGATATCTAAGCATTTCACCGCTACACCACGAATTCCGCCTGCCTCAACTGCACTCAAGACATCCAGTATCAACTGCAATTTTACGGTTGAGCCGCAAACTTTCACAACTGACTTAAACATCCATCTACTCTCCCTTTAAACCCAATAAATCCG
+
FFFFFFFFFFFFFFFFFFFFFFFFFFFFFFFFFFFFFFFFFFFFFFFFFFFFFFFFFFFFFFFFFFFFFFFFFFFFFFFFFFFFFFFFFFFFFFFFFFFFFFFFFFFFFFFFFFFFFFFFFFFFFFFFFFFFFFFFFFFFFF:FFFFFFFFFFFFFF:FFF:FF:FFFFFFFFFFFFFFFFFFFFFFFFFFFF:FFFFFFFFFFFFFFFFFFF:FFFFFFF:FFF,FFFFFFFFF:FFFFF:FF::FFF:
@A00253:175:HYCNHDRXX:2:2102:3323:25473 2:N:0:TAAGGCGA+TATATCGC
GACTACCGGGGTATCTAATCCCGTTCGCTACCCTGGCTTTCGCATCTCAGCGTCAGACACAGTCCAGAAAGGCGCCTTCGCCACTGGTGTTCCTCCCAATATCTACGCATTTCACCGCTACACTGGGAATTCCCCTTTCCGCTCCTGCACTCAAGCCTAACAGGGTCCAGCGCCATACGGGGTTGTGCCCCGCATTTTCTCGCGCGACTGATTGAGCCGCCTACATGCTCTGTAAGCCCCGGAAGGCCGG
+
FFFFFFFFFFFFFFFFFFF:FFFFFFFFFFFFFFFFFF,FFFFF:FFFFFFFFF,FFFFF,FFFFF,FFFFFFFFF,::FFF:FFFFFFF,:FFFFFFFFFFFFFFFFFF:FF:FFFF,FF,FF:,F,,,:F:FFFF,F::F::F,FF::FF,:FFFF,FF,F,,:F::FFFF,FF,:F,FF,F:,F,:,:F:FF,,,F,FFFF,FFF::F:F,FF,,F:,:,:F:F,FFF,FF,F:FF,,FFF,,:,FF
@A00253:175:HYCNHDRXX:2:2102:29803:25520 2:N:0:TAAGGCGA+TAGATCGC
GACTACCGGGGTATCTAATCCTGTTTGCTCCCCACGCTTTCGCGCCTCAGCGTCAGTTAATGTCCAGCAGGCCGCCTTCGCCACTGGTGTTCCTCCGTATATCTACGCATTTCACCGCTACACACGGACTTCCGCCTGCCTCTCCATCACTCAAGAAAAACAGTTTCAAATGCAGGCCAGTGGTTGAGCCACTGGTTTTCACATCTGTCTTGCTTCCCCGCCTACGCGCCCTTTACACGCAGTGAATCCG
+
FFFFFFFFFFFFFFFFFFFFFFFFFFFFFFFFFFFFF::FFFFFFFFFFFFFFF:FFFFFFFFFFFFFFFFFFFFFFFFFFFFFFFFFFFFFFFFFFFFFF,FF,FFFFF,FF:FFFFFFFFFFFFFF,,FFFFFFFFFFFFFFF,:FFFFFFFFF:FF:FFF:FFF:F::FF:FFF::FFFF:FF,F:::F:FF:,FFF,FF:,:F,F,:F:,FFFFFFF:F:F,F:FFFFFFF:F:,F:F,,,,:,F,
@A00253:175:HYCNHDRXX:2:2102:12219:25567 2:N:0:TAAGGCGA+TAGATCGC
GACTACTAGGGTATCTAATCCTGTTTGCTCCCCACGCTTTCGAGCCTCAGCGTCAGTTATCGTCCAGTAAGCCGCCTTCGCCACTGGTGTTCCTCCTAATATCTACGCATTTCACCGCTACACTAGGAATTCCGCTTACCCCTCCGACACTCTAGTACGACAGTTTCCAATGCAGTACCGGGGTTGAGCCCCGGGCTTTCACATCAGACTTGCCGCACCGCCTGCGCTCACTTGACACCCAGTAAATCCG
+
FFFFFFFFFFFFFFFFFFFFFFFFFFFFFFFFFFFFFFFFFFFFFFFFFFFFFFFFFF:FFFFFFFFFFFFFFFFFFFFFFFFFFFFFFFFFFFFFFFFFFFFFFFFFFF:FFFFFF:FFFFFF:FFF:FFFFFFF,FFFFFFF::FFFFFFFFFFFFFFFFFFFFFF,FF:FFFFFF:F,F:FFFFFFFFF,FFF::FFFFF,FF:F:,F:F:FFFFFF::FFFFF:F,,FF,F:,FFF,::FF:FFFF
@A00253:175:HYCNHDRXX:2:2102:13232:25723 2:N:0:TAAGGCGA+TAGATCGC
GACTACCCGGGTATCTAATCCCTTTCGCTCCCCTGGCCTTCGTGCCTCAGCGTCAGTTAATGTCCAGGAACCCGCCTTCGCCACGAGTGTTCCTCTCGATATCTACGCATTTCACTGCTACACCGAGAATTCCGGTTCCCCCTCCATTACTCTAGTCTCGCAGTATCATGTGCCGTCCGCGGGTTGAGCCCGCGCCTGTCACACAGGACTTACGAACCAGCCTACGCACGCGTTACGCCCAGAGGTTCAG
+
FFFFFFFFFFFFFFFFFFFFFFFFFFFFFFFFFFFFFFFFFFFF:FFFFFFFFF:FFFFFFFFFFFFF:FFFFFFF,FFFFF:F::FFF:FF::F:FFFFFFFFFFFF::,FFFFFF:FFF:FFFFF,FFF,FFF:FFFFFF,FF:F,FFFFFFFFF,FFF:,FFFFF,FFFF,F,F:FFF:FFF,:FF,FFFFF,:,:FF:F,,,F:,F,,F,,F,:F:,FFFFF:FFFF,:FF:,,F:,F,,,,,:,,
@A00253:175:HYCNHDRXX:2:2102:28167:25723 2:N:0:TAAGGCGA+TAGATCGC
GACTACCCGGGTATCTAATCCTGTTTGATACCCACACTTTCGAGCCTCAATGTCAGTTGCAGCTTAGCAGGCTGCCTTCGCAATCGGAGTTCTTCGTGATATCTAAGCATTTCACCGCTACACCACGAATTCCGCCTGCCTCAACTGCACTCAAGACATCCAGTATCAACTGCAATTTTACGGTTGAGCCGCAAACTTTCACAACTGACTTAAACATCCATCTACGCTCCCTTTAAACCCAATAAATCCG
+
FFFFFFFFFFFFFFFF:FFFFFFFFFFFFFFFFFFFFFFFFFFFFFFFFFFFFFF:FFFF:FFFFFFFFFFFFFFFFFFFFFFFFFFFFFFFFFFFFFFFFFFFFF:FFFFFF:FFFFFFFFFFFFFFFFFFFFFFFFFFFFFFFFFFFFFFFFFFFFFFFFFFFFFFFFFFFF,FFFFFFFF:FFFFF,FFFFFFFFFFFFFFFFFFF,:F,FF,:FFF:F:FF,:FFFFFFFFFFF::FFFF,FFFFF
@A00253:175:HYCNHDRXX:2:2102:9815:25786 2:N:0:TAAGGCGA+TAGATAGC
GACTACCCGGGTATCTAATCCCTTTCGCTCCCCTGGCCTTCGTGCCTCAGCGTCAGTTAATGTCCAGGAACCCGCCTTCGCCACGAGTGTTCCTCTCGATATCTACGCATTTCACTGCTACACCGAGAATTCCGGTTCCCCCACCATTACTCTCGTCTCGCAGTATCATGTGCCGTCCGCGGGTTGAGCCCGCGCCTTTCACACACGACTTACTAAAAAGCCTCCGCACGCTTAACGCCCAGTGATTCCG
+
FFFFFFFF,FFF:FFFFFFFFFFF,FFFFFFFFFFFFFFFFF:FFFFFFFFFFFFFFFFFFFFFFFFFF,,,FFFFFFFFFFFFFFFFFFF,FFFFFFFFF:FF:FFFF,FFF:FFFF:FF:FFFFFF:,FFF,FFFF:FFF,FFFFFFFFFF,FF,FF:FFF:FFFF:F,:,FFFF,FFFFF:FFF:FFFFFFFFFFF:FF,,FF,FFFFF:FF:F,FFFFF,F,FF:,F:,,F,F:F:F,F,,FF:F:
@A00253:175:HYCNHDRXX:2:2102:1633:25833 2:N:0:TAAGGCGA+TAGATCGC
GACTACCCGGGTATCTAATCCTGTTTGCTCCCCACGCTTTCGAGCCTCAGCGACAGTTATCGACCAGTAAGCCGCCTTCGCCACAGGTGTTCCGCCTAAAATCTACGCATATCACCGCTACCCTAGGAATTCCGCTTACCCCTCCGACACTCTAGAACGACAGTTACCAAAGCAGAACCGGGGTGCAGCCCCGGGCATACACAGCAGACAGGCCGCACCGCCTGCGCTCCCTTGACACCCAGAACCACCA
+
:FFF,FFFFF:,FFF:F,,FFFFFFFFF:F:F:FF:F,:,F,,FFFF:FFF:,::FF,F:F,,FFFFFFFFFFFFF:FFFF,FF,FF,F:,FF,FFFFF:FFFFFFFFF,,:F:F,FF,FF,F,,:FFF:,FF,:F,FFF:F,FF:FFFF,,F,F,,F::F::,:,F,,F,,F,F,FF,F,F,,,,,:F:FFF,::,F:F:,,,FFF:F,:F:FFF,F,FF:,F:FF:FFFF,,FF:FF:,,,,,F,FF,
@A00253:175:HYCNHDRXX:2:2102:9860:25895 2:N:0:TAAGGCGA+TAGATCGC
GACTACCCGGGTATCTAATCCCTTTCGCTCCCCTGGCCTTCGTGCCTCAGCGTCAGTTAATGTCCAGGAACCCGCCTTCGCCACGCGTGTTCCTCTCGATATCTACGCATTTCACTGCTACACCGAGAATTCCGGTTCCCCCTCCATTACTCTAGTCTCGCTGTCTCATGTGCCGTCCGCGGGTTGAGCGCGCGCCTTTCACACACGACTTTCGATACAGCCTACGCACGCTGTACGCCGCGTGAGTCCG
+
FFFFFFFFFFFFFFFFFFF:FFFFFF,FFFFFFFFFFFFFFFFFFFFFF::F:F,FFFFFFFFFF:FFF:FFFFFF,FFFFFFFF,FFFF:FFFFFFFFFFFFF,FFF,,,:F:FFF:FFFFFFFFFF,:FFFFFFFFF:FF:F,:FF:FFFF:FFFFFFF,F,,F,:FF,F,FF:,F:F:::FF:F:F,FFFF:FFF,F,FF,,:F,F:,,:FF:,,FFF:FF,,F,F:F:,FFFFF,,,,:F,,F,,F
@A00253:175:HYCNHDRXX:2:2102:11252:25895 2:N:0:TAAGGCGA+TAGATCGC
GACTACACGGGTATCTAATCCTGTTTGATACCCACGCTTTCGTGCTTCAGTGTCAGTTATGGTTTAGTAAGCTGCCTTCGCAATTGGAGTTCTGCGTGATATCTATGCATTTCACCGCTACACCACGCATTCCGCCTACCTCAAACACACTCAAGTAACCCAGTTTCAACGGCAATTTTATGTTTGAGCCACAAACTTTCACCGCTGACTTAAATTACCACCTACGCACCCTTTAAACCCAATAAATCCG
+
FFFFFFFFFFFFFFFFFFFFFFFFFFFFFFFFFFFFFFFFFFFFFFFFFFFFFFFFFFFFFFFFFFFFFFFFFFFFFFFFFFF:FFF:FF:FFFFFFFFF:FFFFFFFFFFFF:FFFFFFFFFFFFFFFFFFFFFFFFFFFFFFFF:FFFF:FFF:F:FFFFFFFF::FFFF:FFFF::F:F,FFFF,FFFFFFFFF,F:F,FFFF:FFFFFFFFF:FFFFF::F,F,FF:FF:F:FFFFF,FFFFFFF,
@A00253:175:HYCNHDRXX:2:2102:9860:25927 2:N:0:TAAGGCGA+TAGATCGC
GACTACTAGGGTATCTAATCCCTTTCGCTCCCCTGGCCTTCGTGCCTCAGCGTCAGTTAATGTCCAGGAACCCGCCTTCGCCACGAGTGTTCCTCTCGATATCTACGCATTTCACTGCTACACCGAGAATTCCGGTTCCCCCTCCATTACTCTAGTCTCGCAGGATCATGTGCCGTCCGCGGGTTGAGCCCGCGCCTTTCACACACGAATTACGAAAAATCCTACGCTCGCTTTACGCCCAGTGATTCAG
+
FFFFFFFFF:F:FFFFFFFFFFFFFFFFFFFFF:FFFFFFFFFFFFFFFFFFFFFFFFFFFFFFFFFFFFFF:FFFFFFF:FFFFFFFFFFFFFFFFFFFFFFF,FFFFFFFFFFFFFFFFFFFFFFFFFFFFFFF,:F:FFFF:F:FFFFFFFFFFFF:F:F,FFFFF,FFFFF::FFFFFFFF,FF:FFFFFF:FF:::,FF,F,F,FFFFFFF,,F,FF:FFFF,,:F,FF,,,F,FFF,FF,F:,F
@A00253:175:HYCNHDRXX:2:2102:1868:25958 2:N:0:TAAGGCGA+TAGATCGC
GACTACCCGGGTATCTAATCCTGTTTGCTCCCCACGCTTTCGAGCCTCAGCGTCAGTTATCGTCCAGTAAGCCGCCTTCGCCACTGGTGTTCCTCCTAATATCTACGCATTTCACCGCTACACTACGAATTCCGCTTACCCCTCCCACACTCTAGAACGACAGTTTCCCATGAAGGCCCGGGGTGGAGCCCCGGGCTTTCACCTCTGACATGCCGCACCGCCTCCGCTCCCAGAACACCCAGTCCAGCCG
+
,F:F:F:F,FF:FFF:FFFF::F,F,FFFFFF:,F:FFFFFFFF,FFFF:FF::F:,FF::F,F:F::FF,,:,FF,FF:F:FFF,FF,:FFFFF,FF:,:,FF,FFFF:,,FFF:FFF:FFFFF,:FFF,FF:F,,FFFFFFFF,,:FF:F,,F,F,:FF::F,:FF,F,:,:,,,:F:F,F,,:,FFFFFFFFF,F,FFF,FF,,F,,,FF:FF::F:FF,,:,F,:FF:,,FF,FFFFF::FF,FF,
@A00253:175:HYCNHDRXX:2:2102:26955:26036 2:N:0:TAAGGCGA+TAGATCGC
GACTACTGGGGTATCTAATCCTGTTTGCTCCCCACGCTTTCGAGCCTCCGCGTCAGTTATCGTCCAGTAAGCCGCCTTCGCCACTGGTGTTCCTCCTAATATCTACGCATTTCACCGCTACACTAGGAATTCCGCTTACCCCTCCGACACTCTAGTACGACAGTTTCCAATGCAGTACCGGGGTTGAGCCCCGGGCTTTCACATCAGACTTGCCGCACCGCCTGCGCTCCCTTTACACCCAGTCAATCCG
+
FFFFFFFFFFFFFFFFFFFFFFFFFFFFFFFFFFFFFFFFFFFFFFFF,FFFFFFFFF:FFFFFFFFFFFFFFFFFFFFFFFFFFFFFFFFFFFFFFFFFFFFFFFFF,F:FFFFFFF,FFFFF:FFF:FFFFFFFFFFFF:FFFFFFFFFFFFFF:FF:FFFFFFFF:FFFFFFFFFFFFFF::F:FFFFFFFFFFFFF:FF:FFFFFF,FFFF:FFFF:FF:FFFFFFF:,FFFFF:F:F,,FFF:F:
@A00253:175:HYCNHDRXX:2:2102:16251:26099 2:N:0:TAAGGCGA+TAGATCGC
GACTACATGGGTATCTAATCCTGTTTGATACCCACACTTTCGAGCATCAATGTCAGTTACAGGTTAGTAAGCTGCCTTCGCAATCGGAGTTCTTCGTGATATCTAAGCATTTCACCGCTACACCACGAATTCCGCCTACCTCAACTGTACTCAAGACTGCCAGTATCAATTGCAATTTTACGGTTGAGCCGCAAACTTTCACAACTGACTTAACAACCCATCTACGCTCCCTTTAAACCCAATAAATCCG
+
FFFFFFFFFFFFFFFFFFFFFFFFFFFFFFFFFFFFFFFFFFFFFFFFFFFFFFFFFFFFFFFFFFFFFFFFFFFFFFFFF:FFFFFFFFFFFFFFFFFFFFFFFFFFFFFFFFFFFFFFFFFFFFFFFFFF,FFFFFFFFF,FFFFFFFFFFFF:FFFFFFFF:FFFFF:FFFFF,:F:FF,FFFF:F:FFFFFFFF:FFF:F,:FFFFFFFFFFFFFFFF:FFF:FFF,F:FF,F:FFFFF:F,:F,,
@A00253:175:HYCNHDRXX:2:2102:25491:26099 2:N:0:TAAGGCGA+TAGATCGC
GACTACCCGGGTATCTAATCCTGTTTGCTCCCCACGCTTTCGGGACTGAGCGTCAGTTATGCGCCAGATCGTCGCCTTCGCCACTGGTGTTCCTCCTAATATCTACGCATTTCACCGCTACACTAGGAATTCCGCTTGCCTCTCCATCACTCAAGGGAGATAGTTTCAAATGCAGTTTATGGGTTAAGCCCATAGATTTCACATCTGACTTGTCTCTCCGCCTACGCGCCCTTTACACCCAGTAAATCCG
+
FFFFFFFFFFFFFFFFFFFFFFFFFFFF:FFFFFFFFFFFFFFFFFFFFFFFFFFF,FFFFF:FFFFFFFFFFFFFFFFFFFFFFFFFFF:FFFFFFF:F:FFFFFFFFFFFFFFFFFFF:FFFFFFF,FFFFFFFFFFFFFFFFFFF:FFFFFFFFFFFFFFFF:FFFF:FFFFFFFFF,,FFFF:F:FFFF:,FFFFFFFFFFFFFF:FFF,FFFF:FFFFFFFFFFFF,FF,F:FFFFFFFFF,FFF
@A00253:175:HYCNHDRXX:2:2102:12979:26224 2:N:0:TAAGGCGA+TAGATCGC
GACTACTCGGGTATCTAATCCTGTTTGCTCCCCACGCTTTCGTGCCTCAGCGTCAGTGTCAGTCCAGAAAGCCGCCTTCGCCACCGGTGTTCCTCCTAATATCTACGCATTTCACCGCTACACTAGGAATTCCGCTTCCCTCTCCTGAACTCTAGTTAACCAGTTTTGAATGCAGCTCCCAAGTTAAGCCCGGGAATTTCACATCCAACTTAATTAACCGCCAACGCACCCTTAACGCCCAGTAAATCCG
+
FFFFFFFFFFFFFFFFFFFFFFFFFFFFFFFFFFFFFFFFFFFFFFFFFFFFFFFFFFF:FFFFFFFFFFFFFFFFFFFFFFFFFFFFFF,FFFFFFFFF,FFF,FFFFFFF:FFFFFFFFFFF:F:F,FFF:F:FFFFFFFFFF:FFFFFFFFFFF:FFFFFFFF,,FFF:FFFFFFFFFFFFFFFF,FFF:F::F,,FFFFFFFFFFFFFF,FFF:F:FF,:FFFFF:F,FF:,F:FFF:,,F::F::
@A00253:175:HYCNHDRXX:2:2102:21649:26428 2:N:0:TAAGGCGA+TAGATCGC
GACTACAGGGGTATCTAATCCTGTTTGCTACCCACGCTTTCGCGCCTCAGCGTCAGTTACCGTCCAGAAAGCCGCCTTCGCCACTGATGTTCCTCCTAATATCTACGCATTTCACCGCTACACTAGGAATTCCGCTTTCCTCTCCGGCACTCAAGCTTATCAGTTTTAAATGCAACGCCCAGGTTAAGCCCGGGAATTTCACATCTAACTTAATATGCCGCCTACGCGCCCTTTACGCCCAGTAATTCCG
+
FFFFFFFFFFFFFFFFFFFFFFFFFFFFFFFFFFFFFFFFFFFFFFFFFFFFFFFFFFFFFFFFFFFFFFFFFFFFFFFFFFFFFFFFFFFFFFFFFFFFFFFFFFFFFFFFFFFFF:FFFFFF,FFF,FFFFFF:FFFFFFFFFFFF:FFFFFFFFF:FFFFFFFFFFFFFF:FFFFFFFFF:F:::FFFFF:,FFFFFFFFFFF,F:FFFFF,FF,FFFFF,FFFF:F:,F,FFFFFF:FF,:FFF:F
@A00253:175:HYCNHDRXX:2:2102:30617:26490 2:N:0:TAAGGCGA+TAGATCGC
GACTACTGGGGTATCTAATCCTGTTTGCTCCCCACGCTTTCGCGCCTCAGCGTCAGTTGCTGTCCAGCAGACCGCCTTCGCCACTGGTGTTCCTCCTAATATCTACGCATTTCACCGCTACACTAGGAATTCCGATTGCCTCTCCGATACTCAAGAAAAGTAGTTTCAAATGCAGTTTGGAGGTTAAGCCTCCAGATTTCACATCTGACTTGCCGGCCCGGCTGCACGCCCTTTACACCCAGTAAATCCG
+
FFFFFFFFFFFFFFFFFFFFFFFFFFFFFFFFF:FFFFFFFFFFFFFFFFFF:FFFFFFFFFFFFFFFFFFFFFFFFFFFFFFFFFFF:FFFFFFFF,FFFF:FF,FFF,FF:F:FFFFFF,FF,F:FFF:FF:FFF,FFFFFFFFFFFF::F:F,,FFFFFFFF:F,FFFFFFFF:FFFFF::F:F,FFFF,FF:F::F:FFF,:,FFFF:FFFFFFFFFFFFF,FFFF:F,FFF:FFFFFFF:FF,FF
@A00253:175:HYCNHDRXX:2:2102:27010:26506 2:N:0:TAAGGCGA+TAGATCGC
GACTACCCGGGTATCTAATCCTGTTTGATACCCACACTTTCGAGCCTCAATGTCAGTTGCAGCTTAGCAGGCTGCCTTCGCAATCGGAGTTCTTCGTGATATCTAAGCATTTCACCGCTACACCACGAATTCCGACTGCCTCAACTGCACTCAAGACATCAAGTATCAACTGCAATTTTACGGGTGAGCCGCAAACTTTCACAACTGACTTAAACATCCAGCTACGCTCCCTTTAAACCAAATAAATCCG
+
FFF:FFFF,FFFFFFFFFF:FFFFFFFFF:FFFFFFF,FFFFFFFFFF:FFFFFF:FFFFF:FFFFFFFFFFFFFFFFFFFFFFFFFFFFF:FF:FFF:F,FFFFF,FFFFF,FFF:F,FFFF:FFFFF,:FF,,FFFFFFFFF:FF,FFFFFF:F:FFF,FFFFFFF:FFF:F,,F:FFFF:FFFF,F,FFFFF:F,::FFFFFF:,FFFF,FF:FFFF,FFF,FFFFF,,FFFFFFF,F:,FFFFFFF
@A00253:175:HYCNHDRXX:2:2102:15673:26537 2:N:0:TAAGGCGA+TAGATCGC
GACTACTCGGGTATCTAATCCTGTTTGATACCCACACTTTCGAGCATCAGCGTCAGTTACAATCCAGTAAGCTGCCTTCGCAATCGGAGTTCTTCGTGATATCTAAGCATTTCACCGCTACACCACGAATTCCGCCTACCTCTGTTGCACTCAAGGTCGCCAGTATCAACTGCAATTTTACGGTTGAGCCGCAAACTTTCACAACTGACTTAACAACCCGCCTACGCTCCCTTTAAACCCAAAAAAGCCT
+
FFFF:FFFFFFFFFFFFFFFFFFFFFFFFFFFFFFFFFFFFFFFF:FFFFFFFFFFFFFFFFFFFFFFF:FFFFFFFFFFFFFFFFFFFFFFFFFFFFFFFFFFFFFFFFFFFFFFFFFFFFFFFFFFFF:FFFFFFFFFFFFFFFFFFFFFFFF:FF,FFFFF,:FFFF,F,,FF,FFFFFFFFFFFFFFF:,FF:FFFFFFFFFFFFFF:FFF,FF,::::FF,FFF,FFF,FFFF,:::FFF:,,F:
@A00253:175:HYCNHDRXX:2:2102:29939:26757 2:N:0:TAAGGCGA+TAGATCGC
GACTACCCGGGTATCTAATCCTGTTTGCTCCCCACGCTTTCGCGCCTCACCGTCAGTTGTCGTCCAGCAATCCGCCTTCGCCACTGGTGTTCCTCCTAATATCTACGCATTTCACCGCTACACTAGGAATTCCGATTGCCTCTCCGATACTCAAGAAAAGTAGTTTCAAATGCAGTTCACGAGTTAAGCCCGTGGATTTCACATCTGACTTGCCATCCCGGCTCCACGCCCTATACACCCAGTAAATCCG
+
FFFFFFFFFFFF,FFFFFFFFFFFFFFFFFFFFFFFFFFFFFFFFF:F:FFFFFFFFF:FFFFFFFFFFFFFFFFFFFFFFFFFFFFFFFFFFFFFFFFFFFFF:F,FFFFFFFFFFFFFFFF:,FFFFFFFFFFFF:FFFFFFFF:F:FFFFFFFF::F:FFFF:F:FF:F,F::::FF,FFF,FFF:FF:FFFFFF:F::F,:FF::F,:F:,F:FFF:F:,,FFFFFF,,FFFFFFF,F,FFF,FFF
@A00253:175:HYCNHDRXX:2:2102:15121:26772 2:N:0:TAAGGCGA+TATATCGC
GACTACTAGGGTATCTAATCCTGTTTGCTCCCCACGCTTTCGCGCCTCAGCGTCAGTTAATGTCCAGCAAGCCGCCTTCGCCACTGGTGTTCCTCCTAATATCTACGCATTTCACCGCTACACTAGGAATTCCGCTTGCCTCTCCATCACTCAAGGGAGATAGTTTCAAATGCAGTTTATGGGTTAAGCCCATAGATTTCACATCTGACTTGTCTCTCCGCCTACGCGCCCTTTACACCCAGTAAATCCT
+
FFFF:FFFFFFFFFFFFFFFF:FFFFFFFFFFFFFFFFFFFFFFFFFFFFFFFFFFFFFF:FFFFFFF:F:FFFFFFFFFF::FFFFFFFFFFFFF:FF:FFFFFFFFFFFFFFFFFFF:FFFFFFFFF:FFFFF:F::F:FFFFFF:,FFFFF:FF::FF:,F:F:F:F:FFFFF,FFFF,FFFFFFFF,FFFFFFFF,F,F:FFFFFF:,FFFF,FF:FFFF,FF:FFFF:F:,F:FFFFFFF:,::,
@A00253:175:HYCNHDRXX:2:2102:3730:27148 2:N:0:TAAGGCGA+TAGATCGC
GACTACCGGGGTATCTAATCCCTTTCGCTCCCCTGGCCTTCGTGCCTCAGCGTCAGTTAATGTCCAGGAACCCGCCTTCGCCACGAGTGTTCCTCTCGATATCTACGCATTTCACTGCTACACCGAGAATTCCGGTTCCCCCTCCATTACTCTAGTCTCGCAGTATCATGTGCCGTCCGCGGGTTGAGCCCGCGCCTTTCACACACGACTTACGAAACAGCCTACGCACGCTTTACGCCCAGTGATTCCG
+
FFFFFFFFFFFFFFFF:FFFFFFFFFFFFFFFFFFFFFFFFFFFFFF:FFF::FFFFFFFFFFFFFFFFFFFFFFFFFFFFF:FF:F,FFFF:FFFFFFF:FFFFF:FFFFFFF:FFFFFFFFFFFFFFFFFF:FF,F:FFFFFFFF,,FFFF:FFFFF,FFFFFFFFF,:FFFFF:FFFFFFF,FF:,FFFFFFFFFFFFFFFFFFFFF:FFFF,FFFFFF:F:FFFFFF:,FFFFFFFF:F,:FF:FF
@A00253:175:HYCNHDRXX:2:2102:4806:27195 2:N:0:TAAGGCGA+TAGATCGC
GACTACTCGGGTATCTAATCCTGTTTGCTACCCACGCTTTCGCGCCTCAGCGTCAGTTACCGTCCAGAAAGCCGCCTTCGCCACTGATGTTCCTCCTAATATCTACGCATTTCACCGCTACACTAGGAATTCCGCTTTCCTCTCCGGCACTCAAGCTTATCAGTTTTAAATGCAACGCCCAGGTTAAGCCCGGGAATTTCACATCTAACTTAATATGCCGCCTACGCGCCCTTTACGCCCAGTAATTCCG
+
FFFFFFFFFFFFFFFFFF:FFFFFFFFFFFFFFFFFFFFFFFFFFFFFFFFFFFFFFFFFFFFFFFFFFFFFFFFFF:FFFFFFFFFFFFFFFFFFFFFF,FFFFFFFFFFFFFFFFFFFFFFFFFFFF,FFFFFFFFF:FFFFFFFFFFFFFFFFF:FFFF,,F:FFFFFF,:FFF:FFF,FFFF:FFFFFF:F,,,FF:FF,FF,F,,FFFFFF:FFF,F,FFFFFFFFFF,FF,F:FFF,F:,FF:F
@A00253:175:HYCNHDRXX:2:2102:8522:27336 2:N:0:TAAGGCGA+TAGATCGC
GACTACCAGGGTATCTAATCCCTTTCGCTCCCCTGGCCTTCGTGCCTCAGCGTCAGTTAATGTCCAGGAACCCGCCTTCGCCACGAGTGTTCCTCTCGATATCTACGCATTTCACTGCTACACCGAGAATTCCGGTTCCCCCTCCATTACTCTAGTCTCGCAGTATCATGTGCCGTCCGCGGGTTGAGCCCGCGCCTTTCACACACGACTTACGAAACAGCCTACGCACGCTTTACGCCCATAGATTCCT
+
FFFFFFFFFFFFFFF:FFFFFF:FFFFFFFFFF:FFFFFFFF:FFFFFFF:FFF:FFFFFFF,FF,FF:,FFF,F,:FFF,FFFFFF,F:FF:FFFFFFFFFF:F:FFFF:FF,:FFFFFFFFFFFFFFFFFFF:FFF::FFFFFF:FFFFFFFFFFFF,FFFFFF:FFF:F:FFFFFFFFF,:F:::FFFFF:FF,:FFFF:FF,::FFF,::F:F,FFFFFF,,,FF,FF,FFFFFFF:F,FF,FFF,
@A00253:175:HYCNHDRXX:2:2102:8377:27367 2:N:0:TAAGGCGA+TAGATCGC
GACTACCAGGGTATCTAATCCCTTTCGCTCCCCTGGCCTTCGTGCCTCAGCGTCAGTTAATGTCCAGGAACCCGCCTTCGCCACGAGTGTTCCTCTCGATATCTACGCATTTCACTGCTACACCGAGAATTCCGGTTCCCCCTCCATTACTCTAGTCTCGCAGTATCATGTGCCGTCCGCGGGTTGAGCCCGCGCCTTTCACACCCGACTTACGATACAGCCTACGCACGCTTTACGCCCCGTGATTCCG
+
FFFFFFFFFFFFFFFFFFFFFFFFFFFFFFFFFFFFFFFFFFFFF:FFFFFF,FFFFFFFFFFFFFFFFFFFFFFFFFFFFF:FFFFFFFFFFFFFFFFFFFFFFF:FFFF:FFF,FFFFFFFF:FFF,:FFFFFFFFFFFF:FFF,,::FFFF:FFFFF,FF:FFFFF::FFFFFFFF:FFF:FFFFFFF,FFFF::FFFF:,,F:FFF:FFFF,FF,F:FFFF:FFFFF,F,FF,,F,,F:,,,F,F,
@A00253:175:HYCNHDRXX:2:2102:9688:27696 2:N:0:TAAGGCGA+TATATCGC
GACTACAGGGGTATCTAATCCTGTTTGCTCCCCACGCTTTCGCGCCTCACCGTCAGTTGTCGTCCAGCAATCCGCCTTCGCCACTGGTGTTCCTCCTAATATCTACGCATTTCACCGCTACACTAGGAATTCCGATTGACTCTCCGATACTCAAGAAAAGTAGTTTCAAATGCAGTTCACGAGTAAAGACCGTGGATTTCACAACTGACTTGCCTTCCCCGCAACACGCCCTTTACACCCAGTAAATCAG
+
FFFFFFFFFFFFFFFFFFFFFFFFFFFFFFFFFFFFFFFFFFFFFFFFFFFFFFFFFFFFFFFFFFFFFFFFFFFFFFFFFFFFFF,FFFFFFFFF:FFF,FFFFFFFFFFFFFFFFFFFFFFFFFFFFF:FFFFFFF,FFFFF:FFFFFFFFFFFF,FF,FF,FFFFFFF,F::FFF:F:FFF,,FF,FFFF::,F:FF,,,,FFFF,FFFFFFFFFF,FF,F:,FFFFFF,FFF,FFF,,,,,,FF,F
@A00253:175:HYCNHDRXX:2:2102:15429:27743 2:N:0:TAAGGCGA+TAGATCGC
GACGACTAGGGTTTATAAACCCAATCGCTCCCCAGGCCATCCTGCCACAGCGTAACTAAAAAAACACTAAGCATCCATCGCAAAACTAGTTATTAGTGAAATATAAACAAATAAACCCAACACCACCAAATACCCCAAACACACATTCCCACAAACTAGCCACAAAAAAAAAAAAAATTAAGAGTTAAACCACAAAATTAAAAAAACAAATAAAAACCCGCCAAACCACCCAAAAAAACCCAAAAAACCC
+
F,,:F:,F,::F,FF:FF,,FF,,FF,::FFFFF:FFF:F,,,FFF,F,,F:,,FF:,F,F:F,FF,,F:::F,FFFF,,F:F,,,,,,FFFF,,,FF,:,F:FF,:,:,,:::,,,F:F,F,,,,,,FF,,F,:FF:,:F,F,,,F::,F::,F::,,,F,FF:F,F::F,,FFF,,,::FF,F,,,,,,,,:,,:,,,,::F,:,F,F:F,FF,,,F::FF,,,,F,,,:,,:F:,,:,:F:,FF,,F
@A00253:175:HYCNHDRXX:2:2102:9037:27884 2:N:0:TAAGGCGA+TAGATCGC
GACTACCAGGGTATCTAATCCCTTTCGCTCCCCTGGCCTTCGTGCCTCAGCGTCAGTTAATGTCCAGGAACCCGCCTTCGCCACGAGTGTTCCTCTCGATATCTACGCATTTCACTGCTACACCGAGAATTCCGGTTCCCCCTCCATTACTCTAGTATCGCAGTATCATGTGCCGTCCGCGGGTTGAGCCCGCGCCATTCACACACGACTTACGAAACAGCCTAGGCAAGCTGTACGCCCAGTGATTCCG
+
FFFFFFFFFFFFFFF:FFFFFF,FFF:FFFFFFFFFFFFFFFFFFFFFFFFFFFFFFFFFFFFFFFFFFFFFF:FFF:FFFFFFFFFFFFFFFFFFFFF:FFFF,FFFFF,FF:FFFFFF:FFFFFFF:FFF:::FFFFFF,,FFFF,FFFFFFFF,FFFF:FFFFFFFFFFFFFFF,F::FF:FFFFFFFFFFF,,:F:FF:FFFFF:F,F:F:,F,,FFF:F,FFF,,:F,F,F,FFF,F:,FFFFFF
@A00253:175:HYCNHDRXX:2:2102:29089:27884 2:N:0:TAAGGCGA+TAGATCGC
GACTACCAGGGTATCTAATCCCTTTCGCTCCCCTGGCCTTCGTGCCTCAGCGTCAGTTAATGTCCAGGAACCCGCCTTCGCCACGAGTGTTCCTCTCGATATCTACGCATTTCACTGCTACACCGAGAATTCCGGTTCCCCCTCCATTACTCTAGTCTCGCAGTATCATGTGCCGTCCGCGGGTTGAGCCCGCGCCTTTCACACACGACTTACGAAACAGCCTACGCACGCTTTACGCCCAGTGATTCCG
+
FFFFFFFFFFFFFFFFFFFFFFFFFFFFFFFFFFFFFFFFFFFFFFFFFFFFFFFFFFFFFFFFFFFFF:FFFFFFFFFFFFFFFFFFFFFFFFFFFFFFFFFFFFFFF,FFFFFFFFFFFFFFF:FF,FFFFFFFFFFFFFFFF:FFFFFFF:FF:FFFFFFF,FF::F,FFFF:FFFFFFFFFFFF:FFFFFFFFFFF:FFFFFF::F::FFFF,F:FFFF,F:,F:FFFFFF,F:F:F::FF,F:FF
@A00253:175:HYCNHDRXX:2:2102:30553:27884 2:N:0:TAAGGCGA+TAGATCGC
GACTACCGGGGTATCTAATCCTGTTTGCTACCCACGCTTTCGTGCCTCAGCGTCAGTTAAAGCCCAGCAGGCCGCCTTCGCCACTGGTGTTCCTCCCCATCTCTACGCATTTCACCGCTACACGGGGAATTCCGCCTGCCTCTACTTCACTCAAGCTCTACAGTTTCAAATGCAGTTTATGGGTTGAGCCCATAGATTTCACATCTGACTTGCAAAGCCGCCTACGCACCCTTTACACCCAGTAAATCCG
+
FFFFFFFFFFFFFFFFFFFFFFFFFFFFFFFFFFFFFFFFFFFFFFFFFFFFFFFFF:FFFFFFFFFFFFFFFFFFFFFFFFFFFFFFFFFFFFFFFFFFFFFFFFFFFFFFFFFFFF:FFFFFFFFF,FFFFFFFFFFFFFFFFFFFFFFFFFFFFFFFFFF:FFFF,FFFFFFFFFFFFFF:FF:FFFFFF:FFF:FFFF,FFFFF,FFFFFF,FFFFFFFFFFFFFFF,FFF:FFFF,FF::::FF:
@A00253:175:HYCNHDRXX:2:2102:18448:28025 2:N:0:TAAGGCGA+TAGATCGC
GACTACTGGGGTATCTAATCCCTTTCGCTCCCCTGGCCTTCGTGCCTCAGCGTCAGTTAATGTCCAGGAACCCGCCTTCGCCACGAGTGTTCCTCTCGATATCTACGCATTTCACTGCTACACCGAGAATTCCGGTTCCCCCTCCATTACTCTAGTCTCGCAGTATCATGTGCCGTCCGCGGGTTGAGCCCGCGCCTTTCACACTCGACTTACGAAACAGCCTACGCTCGCTTTACGCCCCGTGTATCCG
+
FFFFFFF,FFFFFFFFFFFFFFFFFFFFFFFFFFFFFFFFFFFFFFFFF:FFFFFFFFFFFFFFFFFFFFFFFFFFFFFFFFFFFFFFF,FFFFFFFF:::FFFFFFFFFFFF::FF,FFFFFFFFFF,FFFFFF,FFFFFFFFF,:FFFFF:FFFFFFFF:FF:FFF,FFF::,FF,FF:FFF,FFFFFF:FFF,FFF,FFFF,:FF,:FFFF::F,FFF:F,F,:,FFF,FFFF,F:F,:,:F,FFF:
@A00253:175:HYCNHDRXX:2:2102:9109:28040 2:N:0:TAAGGCGA+TAGATCCC
GACTACAGGGGTATCTAATCCTGTTTGCTCCCCACGCTTTCGCGCCTCACCGTCAGTTGTCGTCCAGCAATCCGCCTTCGCCACTGGTGTTCCTCCTAATATCTACGCATTTCACCGCTACACTAGGACTTCCGATTGCCTCTCCGATACTCAAGAAAAGTCGATTCAAATGCAGTTCACGAGTGAAGCGCGTGGAGTTCACATCTGACTTGGCTTCGCGGAGACACGCCCTTGACACCCAGTAAGTCCG
+
:FF,FFFFFFF:FFFFFFFF,FFFFFFFFFFF:FFFFFFFFFF:FF,FFFFFFF:FFFFFFFFFFFFFFF:FFFFFFFFFFFFFFFF,F,,FFFFFFFF:FFFFFFFFF,:F:FF:FFFF:F,FFFFF,,:FFFFF,:FFFFFFFFFFFFF:FFFF:FFFF,,,F:FFF,FFFFFFFFFF,FFF,:::F,FFFFFF::F,,FF,:F,FFFF,,FF:F,F,F,,,F,FF,:,FFF:,FF,:F,FFF,,,F,
@A00253:175:HYCNHDRXX:2:2102:18430:28056 2:N:0:TAAGGCGA+TAGATCGC
GACTACTGGGGTATCTAATCCCTTTCGCTCCCCTGGCCTTCGTGCCTCAGCGTCAGTTAATGTCCAGGAACCCGCCTTCGCCACGAGTGTTCCTCTCGATATCTACGCATTTCACTGCTACACCGAGAATTCCGGTTCCCCCTCCATTACTCTAGTCTCGCAGTATCATGTGCCGTCCGCGGGTTGAGCCCGCGCCTTTCACACACGACTTACGAAACAGCCTACGCACGCTTTACGCCCAGTGATTCCG
+
FFFFFFFFFFFFFFFFFFFFFFFFFFFFFFFFFFFFFFFFFFFFFFFFFFFFFFFFFFFFFFFFFFFFFFFFFFFFFFFFFFFFFFFFFFFFFFFFFFFF:FFFFFF,FFFFFFFFF:FFF:FFFFFF:FFFFFFFFFFFFFFFFFFFFFFFFFFFFFFFFFF::FFFFFFFFFF:FFF:FFFFFFFFFFFFFFFFFFFFFF,F:FFFF:,FFFFFFF:,F,FFFF:FFFFFF:FF,FFF,F,FFFF:,F
@A00253:175:HYCNHDRXX:2:2102:11939:28087 2:N:0:TAAGGCGA+TATATCGC
GACTACTCGGGTATCTAATCCCTTTCGCTCCCCTGGCCTTCGTGCCTCAGCGTCAGTTAATGTCCAGGAACCCGCCTTCGCCACGAGTGTTCCTCTCGATATCTACGCATTTCACTGCTACACCGAGAATTCCGGTTCCCCCTCCATTACTCTAGTCTCGCAGTATCATGTGCCGTCCGCGGGTTGAGCCCGCGCCAGTCTCACACGACTTACGAAACAGCCTACGCACGCTTAACTCCCAGTGATGCCG
+
FFFFFFFFFFFFFFFFFFFFFF:FFFFFFFFFFFFFFFFFFFFFFFFFFFFFFFFFFF::FFFFFFFFFFFFFFFFFFFFFFFFFFFFFFFFFFFFFFFFFFFF,FFFFFFFFF,FFFFFFFFFFFFF:FFFFFF,FFFFF:,FFFF,F:FFF,F,,FFFF,FFFFF:FFFFF,FFF:FF:,F,:F,F,F,FFFF:,,FF,FFFFFFF,F,FF::,F:FF:F:FFFFF,FFFF,,:,FFF,F,F,F,FF,
@A00253:175:HYCNHDRXX:2:2102:18069:28119 2:N:0:TAAGGCGA+TAGATCGC
GACTACTAGGGTATCTAATCCTGTTTGCTCCCCACGCTTTCGCACCTGAGCGTCAGTCTTCGTCCAGGGGGCCGCCGTCGCCACCGGTATTCCTCCAGATCTCTACGCATTTCACCGCTACACCTGGAATTCTACCCCCCTCTACGAGACTCAAGCTTGCCAGTATCAGATGCAGTTCCCAGGTTGAGCCCGGGGATTTCACATCTGACTTAACAAACCGCCTGCGTGCGCGTTACGCCCAGGCATTCCG
+
FFF,FFFFFFFFFFFFFFFFFFFFFFFFFFFFFFFFFFFFFFFFF:FFFFFF,FFFFFFFFFFFFFFFFFFFFFFF,FFFFFFFFFF,F,FFFFFFFFF,F:F:FFFFF::FFFFFFF::FFFFFFFFFFF:F,FFFFFF,FFFFFF:FF,FFFFFF:FFFFFFF:FF:FF,F,FFFF:F,FFFF:,:FFFFFFFFFFFFF:,FF,FFF,F,FF,:F,F::,,F:F,F:FF::,FFF,,,,F,,,,FF::
@A00253:175:HYCNHDRXX:2:2102:24623:28291 2:N:0:TAAGGCGA+TAGATCGC
GACTACCCGGGTATCTAATCCTGTTTGCTCCCCACGCTTTCGCGCCTCACCGTCAGTTGTCGTCCAGCAATCCGCCTTCGCCACTGGTGTTCCTCCTAATATCTACGCATTTCACCGCTACACTAGGAATTCCGATTGCCTCTCCGATACTCAAGAAAAGTAGTTTCAAATGCAGTTCACGAGTTAAGCCCGTGGATTTCACATCTGACTTGCCTTCCCGGCTACTCGCCCTTTACACCCAGTCAATCCG
+
FFFFFFFFFFFFFFFFFFFFF:FFFFFFFFFFFFFFFFFFFFFFFFFFFFFFFF:FFFFFFFFFFFFFF:FFFFFFFFFFFFFFFFFFFFFFFFFFFFFFFFFFFFFFFFFFFFFFFFFFFFF,FFF:FFFFFFFFFFFFFFFFFFFFFFFFFFFFF,FF,FF::FF:FFFFFFF,FF,F,:FFFFFFFFFF::FFFFFFFFF,FFF,FFFF,,FFF:FFFF:FF,F,FFFF,F,F,FFFF::,FF,:FF
@A00253:175:HYCNHDRXX:2:2102:28800:28291 2:N:0:TAAGGCGA+TAGATCGC
GACTACCAGGGTATCTAATCCCTTTCGCTCCCCTGGCCTTCGTGCCTCAGCGTCAGTTAATGTCCAGGAACCCGCCTTCGCCACGAGTGTTCCTCTCGATATCTACGCATTTCACTGCTACACCGAGAATTCCGGTTCCCCCTCCATTACTCTAGTCTCGCAGTATCATGTGCCGTCCGCGGGTAGAGCCCGCGCCTTTCACACACGACTTACGAAACAGCCTACGCACGCTTTCCGCCCAGTGATTCCG
+
FFFFFFFFFFFFFFFFFFFFFFFFFFFFFFFFFFFFFFFFFFFFFFFFFFFFFFFFFFFFFFFFFFFFFFFFFFFFFFFFFFFFFFF:FFFFFFFFFF:FFFF,FFFFFFFFFFFFFFFFF:FFFFFF:FF:F:FFFFF:FFFFFFFFF:FFF:FFF:FFFFFFFFFF:FFFF,FFFFFFFFFF,FFFFFFFFFFFF,F::FFFF:F::FF:,::FFFFF:FF:FF:FFF,FFF,F,FFFF::F:FFFFF
@A00253:175:HYCNHDRXX:2:2102:3613:28385 2:N:0:TAAGGCGA+TAGATCGC
GACTACTCGGGTATCTAATCCTATTTGCTCCCCACGCTTTCGTGCATGAGCGTCAGTTACAGGCCAGGCAACCGCCTTCGCCACTGGTGTTCCTCCATATATCTACGCATTTTACCGCTACACATGGAATTCCATTGCCCTCTCCTGTACTCTAGTCTGTCAGTTTCTAAGGCTATATGGGGTTAAGCCCCACGCTTTCACCTAAAAATAAACATACCGCCTGCGCACCCTGTACGCCCAATAATACCGC
+
FFFFFFFFFFF:FFFFFFFFFF:FFFF:FFFF:FFFFFFFFFFFFFF::FF,FFFF::FFFFFFFFFFFFFF:FFF:FFFFFFFF:FFFFFFFFFFFFFF,FFFFF:FFFFFFF,FFFFFFFFFFFFF,FFFFFFFF:FFFFFFFF:FFFFFFFF:FFFFFFFF,FFFFFFFFFFFFFFFFF:F:FF:F:F:FFF:FFF,FFF,FFF,:,FFFF,FF,FFFF,FF::F:F,,:FF,FFF,F,:FF,:FF,
@A00253:175:HYCNHDRXX:2:2102:31304:28620 2:N:0:TAAGGCGA+TAGATCGC
GACTACTAGGGTATCTAATCCTGTTTGCTCCCCACGCTTTCGAGCCTCAGCGTCAGTAATCGTCCAGTAAGCCGCCTTCGCCACTGGTGTTCCTCCTAATATCTACGCATTTCACCGCTACACTAGGAATTCCACTTACCTCTCCGACACTCCAGTTAAACAGTTTCCAAAGCAGTCCCGCAGTTGAGCCGCGGGCTTTCACTTCAGACTTGCTTTACCGTCTACGCTCCCTTTACACCCAGTAAATCCG
+
FFFFFFFFFFFFFFFFFFFFFFFFFFFFFFFFFFFFF,FFFFFFFFFFFFFFFFFFFFFFFFFFF,FFFFFFFFFFFFFFFFFF:FFFFF:FFFFFFFFFFFFFFFFFFFFFFFFFFFFFFFF,FFFFFFFFFFFFFFFFFF:FFFFFFFFFFFF:F:FF:F:,F,FFFFFF:FFFFFFFFFFFFFFFFFFFFFFFFFFFF:FFFFFFFF::,FFFFF:,,FF:FF,FFFFF,:FFFFF::F,:,:FF:F
@A00253:175:HYCNHDRXX:2:2102:5367:28667 2:N:0:TAAGGCGA+TATATCGC
GACTACTAGGGTATCTAATCCTGTTTGCTACCCATGCTTTCGAGCCTCAGCGTCAGTTAGTGCCCAGTAGGCCGCCTTCGCCACTGGTGTTCCTCCCGATATCTACGCATTCCACCGCTACACCGGGAATTCCGCCTACCGCTACACCACTCAAGACTGACAGTTTTGAAAGCAATTTATGGGTTGAGCCCATAGAAGTCACTCCCAACTTGCCAATCCGCATGCGCGCCCTTTACACCCAGTAATTCCG
+
FFFFFFFFFFFFFFFFFFFFFFFFF:FF:FFFFFFFF:FFFFFFFFFFFFFFFFFFFFFF:FFFFFFFFFFFFFFFFFFFFFF,FFF,FFFFFFFFFFF,FFFFFFFFFFFFF:FFFFFFFFFFFFFF,:FFFFFFF:FF,F::F,FF,FFF:FF,FFFFF:,,:F:::FFFFFFFF:FFF,FFF:F:FFF:FFFF,,FF:,,FF:FF,,:FFF,F,FFFF,:FFFFFFFFF:F,FF:FF,::,F,FFF:
@A00253:175:HYCNHDRXX:2:2102:18521:28808 2:N:0:TAAGGCGA+TAGATCGC
GACTACCCGGGTATCTAATCCTGTTTGATACCCACACTTTCGAGCATCAGCGTCAGTTACAATCCAGTAAGCTGCCTTCGCAATCGGAGTTCTTCGTGATATCTAAGCATTTCACCGCTACACCACGAATTCCGCCTACCTCTGTTGCACTCAAGGTCGCCAGTATCAACTGCAATTTTACGGTTGAGCCGCAAACTTTCACAACTGACTTAACAACCCGCCTACGCTCCCTTAAAACCCAATAAATCCG
+
FFFFFFFFFFFFFFFFFFFFFFFFFFFFFFFFFFFFFF:FFFFFFFFFFFFFFFFFFFFFFFFFFFFFFFFFFFFFFFFFFFFFFFFFFFFFFFFFFFFFFFFFFFFFFFFFFFFFFFFFFFFFFFFF:FFFFFFFFFFFFFFFFFFFFFFFFFFFFFFFFFFF:FFFFFFFFFFF,FF:F:F:FF:FFFFFFFFFFFFFFF:FF,,:FFFF,FF:FF:FFF:,,FFFFFFFF,FFFFFFF,F::F:F,F
@A00253:175:HYCNHDRXX:2:2102:15374:28870 2:N:0:TAAGGCGA+CAGATCGC
GGGTAAAAGGCGATCTAAAACCATTCACCCCCAACGCCCAAGGGCCTCAACGACCGTAACAAACAAAAACGCTGCCTTCGAAAAAGCAAGAATGCTGGAAATATAATCATTTAAAACCAAAACCACAAAATAACCCTACAACTAATTAACACAAATACGCCAGATACACAACCCCATTTACCCTTGAGCAGCACAAGAGAACAACTCGCTAATCACCCCCCCCACCCTCCCCAAAAGAAACAACAAATAA
+
F,,,:,,F,,,,F,F,FF,,,F,:F,,:,,:,,::,:F:,::,,,F:,F,,,,F,,F,F,FFFF,,,,:,,,,,,F,F,,,,FF,:,:,:,,,,,F,FF,FF,,FF,::F:,F:F,FF,,,F,FFF,FF,:,:F,F,F,FF,,:,,,FF:F,FF,,,F,,,,,F,,FF,:,,,,::F,,,,,,:,,:FFF:,,FF,F,,F,FF:F,F,F,F:,FFF,,,,F,F:,,,FF,,,,,::,,,:,,F,,,,,FF
@A00253:175:HYCNHDRXX:2:2102:13024:28902 2:N:0:TAAGGCGA+TAGATCCC
GACTACTGGGGTATCTAATCCTGTTTGCTCCCCACGCTTTCGAGCCTCAGCGTCAGTAATCGTCCAGTAAGCCGCATTCGCCACTGGTGTTCCTCCTAATATCTACGCATTTCACCGCTACACTAGGAATTCCACTTTCCCCTCCGACACTCTAGACCGACAGTTTCCAATGCAGAACCGGGGATGAGCCCCGGGCGTTCACAGCAGACGAGCCCTACCGGATGCGCTCCCTTTTCACCACGAACCTCGG
+
FFFFFFFFFFFFFFFFFFFFFFFFF,F:FFFFFFFFFFFF:FFFFFFFF:FFFF,FFF,FFFFFFFFFFFFFF,:,FFFFFF,:FF:F,FFFFFFFF:,FFFFFF,FFFFFFFFFFFF,,,FFF:,FFFF,:F,FF,,FF::FFF:FF:F:,FFFFFF:,,,:FFF:F:,FF,::,F,FF,FF,FFF:F:FFFFFF,F:F:FF,,FF:,,,F,:::FFF,,,FFFFF:F::,,,,F,FFF,,,F:,FF,,
@A00253:175:HYCNHDRXX:2:2102:7274:29027 2:N:0:TAAGGCGA+TAGATCGC
GACTACTGGGGTATCTAATCCTGTTTGCTCCCCACGCTTTCGCGCCTCAGCGTCAGTTAATGTCCAGCAAGCCGCCTTCGCCACTGGTGTTCCTCCTAATATCTACGCATTTCACCGCTACACTAGGAATTCCGCTTGCCTCTCCATCACTCAAGGGAGATAGTTTCAAATGCTGTTTATGGGTTATGCCCATAGATTTCACATCTCAGTTGTCTCTCCGCCTCCGCGCCCTGGACTCCCAGTACATCCG
+
FFFFFFFFFFFF:FFFFFFFFFFFFFFFFFFFFFFFFFFFFFFFFFFFFFFFFFFFFF,FFFFFFFFFFFFFF,FFFFFFFFFFFFF,FFFFF:FFFFFFF:FFFFFFFFFFFFFFFFFFFFFF,FF:,FFFFF:FFFFFFF,FFF,FFFFFF:F:FFFFF:,FFFFFFFFFF,,:FFF:FFF,FF,:FFF:F,::F,,FFF,FF:,F,,FF,F,FFF:FF:F,FFF,F:FF,,FF,FFF,F:,,:F,F,
@A00253:175:HYCNHDRXX:2:2102:25952:29058 2:N:0:TAAGGCGA+TAGATCGC
GACTACCCGGGTATCTAATCCTATTTGCTCCCCACGCTTTCGGGACTGAGCGTCAGTTATGCGCCAGATCGTCGCCTTCGCCACTGGTGTTCCTCCATATATCTACGCATTTCACCGCTACACATGGAATTCCACGATCCTCTCACACACTCTAGCTCTACGGTTTCCATGGCTTACCGAAGTTATGCTTCGATCTTTCACCACAGACCCGTAGTGCCGCCTGCTCCCTCTTTACGCCCAATAATTCCGG
+
FF:FF:FFFFFF:FFFFF,FFF:FFFFFFFFFFFFFFF:FFFFFFFFFFFFFFFFF:FFFFFFFF:FF:FFFFFFFF,FFFFFFFFFFFF:FFFFFFFFF:FFFFFFFFF:FFFFFFFFFFFFF,FFFFFFFFF:FFFFFFFF:FFFFFFFFFFFFFFFFFFFFFFF,FFF:FFF:F:FFFFFFF,FFFFFFFFF:F,:FFF:FFFFFFF,,:FFFFFFFFFFFFF:FF::F:FFFFF:,FFFFF:FFFF
@A00253:175:HYCNHDRXX:2:2102:32479:29215 2:N:0:TAAGGCGA+TATATCGC
GACTACAGGGGTATCTAATCCTATTTGCTCCCCACGCTTTCGGGACTGAGCGTCAGTTATGCGCCAGATCGTCGCCTTCGCCACTGGTGTTCCTCCATATATCTACGCATTTCACCGCTACACATGGAATTCCACGATCCTCTCACACACTCTAGCTCTACGGTTTCCATGTCTTACCGAAGTTAAGCTACTATCTTTCACCAAATACCCTTAGTGACGCCTGCTCCATCTTTACTCCCAAAAATTCAGG
+
FFFFFFFF,:,:FFFFFFF:FFFF:FFFFFFFFFFFF,F:FF:FF:FFF:FFFFFFFFFF:FFFFFFFFFFFFF:FFFFFFFFFFFF:FFFFFFFFFFF::FF:FF,:FFFFFFF:F,FFFFFFF:F:FF::FF:FFFFFFF:F,FFFF,F,FFF:F:FF:,F,,::FFFFF,FF:F,:FFF:F,F,F,,F,FFFF:FFF::F,F,:,F,F,F::F,:FFF:,F:FF,:F,,,F:FFFFFF,:FF,,,FF
@A00253:175:HYCNHDRXX:2:2102:25346:29230 2:N:0:TAAGGCGA+TAGATCGC
GACTACCCGGGTATCTAATCCTATTTGCTCCCCACGCTTTCGGGACTGAGCGTCAGTTATGCGCCAGATCGTCGCCTTCGCCACTGGTGTTCCTCCATATATCTACGCATTTCACCGCTACACATGGAATTCCACGATCCTCTCACACACTCTAGCTCTACGGTTTCCATGGCTTACCGAAGTTAAGCTTCGATCTTTCACCACAGACCCTTAGTGCCGCCTGCTCCCTCTTTACGCCCAATAATACCGG
+
FFFFFFF:FFFFFFFFFFFFFFFFFFFFFFFFFFFFFF,FFFFFFFFF,F:F:FFFFF:FFFFFFFFFFFFFFFFFFFFFFFFFF,FFF,:FFFFF:FFFFFFFFFFF::FFFFFFFFFFFFFFFFFFFFFFFFFFFFFFFFFFFFFFFFFFFFF,:FF,FFFF:FFFF:FFFFFFFFFFFFFFFFF:FFFFF:FF,FF,FFFFFFFF:FFFF,,F:FFFFFFF:F,FFFF,FF:,FFFF:FFF:,::FF
@A00253:175:HYCNHDRXX:2:2102:3414:29481 2:N:0:TAAGGCGA+TAGATCGC
GACTACCGGGGTATCTAATCCTGTTTGCTCCCCACGCTTTCGAGCCTCAGCGTCAGTTATCGTCCAGTAAGCCGCCTTCGCCACTGGTGTTCCTCCTAATATCTACGCATTTCACCGCTACACTAGGAATTCCGCTTACCCCTCCGACACTCTAGTACGACAGTTTCCAATGCAGTACCGGGGTTGAGCCCCGGGCTGTCACATCAGAATTGCCGCACCGCCTGCGCTCCCTGTACACCCCGAAAATCCG
+
FFFFFFFFFFFFFFFFFFFFFFFFFFFFFFFFFFFFFFFFFFFFFFFFFFFF::FFFFFFFFFFFFFFFFFFFFFF:FFFFFFFF:F:FF:FFFFFFF,F,FFFFFFFFFFFFFFFFFFFF:FF:F:F,F:F:FFFFFF,FFFFFFFFFF,FFFFF:FF::FFFFFF,FFFFFF:FFFFF:FFFF,FFF:FFF:FFF,FFFFF:F::F,F:FF,FF:FFF,FF::FFFFFFF,F:FF,F,,FFF,,:F,F
@A00253:175:HYCNHDRXX:2:2102:7039:29496 2:N:0:TAAGGCGA+TAGATCGC
GACTACTGGGGTATCTAATCCTGTTCGCTCCCCACGCTTTCGCTCCTCAGCGTCAGTAACGGCCCAGAGACCTGCCTTCGCCATTGGTGTTCTTCCCGATATCTACACATTCCACCGTTACACCGGGAATTCCAGTCTCCCCTACCGCACTCCAGCCCGCCCGTACCCGGCGCAGATCCACCGATAAGCGATGGACTTTCACACCGGACGCGACGAACCGCCTACGAGCCCTTTACGCCCAATAATTCCG
+
FFFF,FFFFFFFFFFFFFFFFFFFFFFFFFFFFFFFFFFFFFFFFFFFFFFFFFFFFFFFFFFFFFFFFFFFFFFFFFFFFF:FFFFFFFFFFFFFFFFF::FFFFFFFFFFF,FFFF:FFFF:FFF,,FFFFFFFFFFFFFF,F:F,FFFFF:FFFFFFFF,FF,FFF:FFFFF::FFFF,F,FFFF:FF,::FFFFFFFF:F:FFFFF:,FFFF,F:FFFF,F::F,:FF,,::,:FFFF,::::F:,
@A00253:175:HYCNHDRXX:2:2102:7862:29543 2:N:0:TAAGGCGA+TAGATCGC
GACTACCAGGGTATCTAATCCTGTTCGCTCCCCTAGCTTTCGCGCCTCAGCGTCAGTGGCGGCCCAGAAGGCTGCCTTCGCCATCGGTGTTCTTCCCAATATCTGAGCATTTCACCGCTACACTGGGAATTCCACCTTCCTCTACCGCACTCGAGCCCGCCAGTTCGGGGTCCGGCCAGAGGTTGAGCCCCTGGATTAGAAACCCCGCGTGTCGGGCCGCCTACGCGCGCTTTACGCCCAATGCATCCGG
+
FFFF:F:FFFF:FFFFFFFFFFFFFFFF,FFFF,FFFF,FFFFFFFFFFFF,,FFFFF,F:FF,FFFF:FFFF:FFFFFFFFFF:FFF:FFFF,FFFFF,FF:F,,F:FF,,FFF:FFFFFFFFF,FF,FFFFFFFF:FFFFF:FFFFFFFF,FFFFFFFFF:FFF:F,F,FFF,,FF:FFFF::FFF,FFF,F:F::F,FF:FF,FF,FF,FFFF:FFFFFF:FFF,FFFF,:F,F,F:F:F,,FF,FF
@A00253:175:HYCNHDRXX:2:2102:21884:29590 2:N:0:TAAGGCGA+TAGATCGC
GACTACTGGGGTATCTAATCCTGTTTGCTACCCACGCTTTCGTGCCTCAGCGTCAGTTAAAGCCCAGCAATCCGCCTTCGCCACTGGTGTTCCTCCCAATATCTACGCATTTCACCGCTACACTGGGAATTCCCCTTTCCTCTCCTGCACGCAAGCCTAACAGTTTCCAGCGCCATACGGGGTTGAGCCCCGCATTTTCACGCTCGCCTGATAGAGCCGCCTACATGCTCTTTACGCCCAAAAAATCCCG
+
FFFF:FFFFF:FF::FFFFFFFFFFFFFFFFFFFF,FFFFFFFFFFFFFF,F,FFF,FF:FF:FFFFFFFF:FFFF,FFFFFFFFFF:FF:F,:FFFFFF,FF,FFFFFF::F:F::F::F:FFFFF:F:FFFF:F:FF,:::FFF,FF:,FFFFFFFFFF,F:FF:,,FFFFFF:FF,F,F,FFFF,FFF,FF:,F,,FF,:,F,,FF,F,,,FFFFFFFF,:FF:FFF:,:F:F,FF,,,FF,F:,,F
@A00253:175:HYCNHDRXX:2:2102:28999:29606 2:N:0:TAAGGCGA+TAGATCGC
GACTACCCGGGTATCTAATCCTGTTTGCTCCCCACGCTTTCGAGCCTCAACGTCAGTTACCGTCCAGTAAGCCGCCTTCGCCACTGGTGTTCTTCCTAATATCTACGCATTTCACCGCTACACTAGGAATTCCGATAACCTCTCCGCTACTCAAGACCTACAGTTTCAAATGCAGGTTGGAGGGTAAGCCTCCAGATTTCACAACTGACTTGCCGGCCCGGCGGCACGCCCGGGTCACCCCGGCGAGCCG
+
:FFFFFFFFFFF:FFF,FFFFFF,FFFFFFFFFFFFFFFFFFFFFFFFFFFFFFFFFFFFF:FFFFFFF,,FFFFF,:FFFF,F:FF,::FFFFFFF,:F::FFFFFFF,:FFF:FFF,FFFFF,FFFFFFFFFF,F:FFFFFFFF,:,,FFF,FF,F,FFFF,::FF::F:,:F,,FFFF:,,,F,FF,,:F:F,F:,,:,,,FFF,:FFF::FFF::FFF,,F,FFF,FF,,,:,,:,,F,,,F,FFF
@A00253:175:HYCNHDRXX:2:2102:32090:29606 2:N:0:TAAGGCGA+TAGATCGC
GACTACTCGGGTATCTAATCCTGTTTGATACCCACACTTTCGAGCCTCAATGTCAGTTGCAGCTTAGCAGGCTGCCTTCGCAATCGGAGTTCTTCGTGATATCTAAGCATTTCACCGCTACACCACGAATTCCGCCTGCCTCAACTGCACTCAAGATATCCAGTATCAACTGCAATTTTACGGTTGAGCCGCAAACTTTCACAACTGACTTAAACATCCATCTACGCTCCCTTTAAACCCAATAAATCCG
+
FFFFFFFFFFFFFFFFFFFFFFFFFFFFFFFFFFFFFFFFFFFFFFFFFFFFFFFFFFFFFFFFF:FFFFFFFFFFFFFFFFFFFFF:FFFFFFFFFFFFFF:FFF:FFFFFFFFFFFFFF:FFFFFF,FFFFFFFFFF,FF:FFFFFFFFFFFFFFFFFFFFFFFF:FFFFFFFFFFFFFFFF:FFFFFFF,FFFFFFF:F:FFF:,FFF:FFFFFFFFFFF:FFFF:F:F:FFF,FFFF::,,:::FF
@A00253:175:HYCNHDRXX:2:2102:27489:29622 2:N:0:TAAGGCGA+TAGATCGC
GACTACCCGGGTATCTAATCCCGTTCGCTACCCTGGCTTTCGCATCTCAGCGTCAGACACAGTCCAGAAAGGCGCCTTCGCCACTGGTGTTCCTCCTAATATCTACGCATTTCACCGCTACACTAGGAATTCCGTCTGCCTCTCCAGTACTCAAGAACCACAGTTTCAATTGCAGGCTGGAGGTTGAGCCTCCAGTTTTCACCTCTGACTTGCGATCCCGCCTACACGCCCTTTACACACAGTACATCCG
+
FFF:FFFFFFFFFF:FFFFFFFFFFFFFFFFFFFFFFFFFFFFFFFFFFFFFFF:FFFFFFFFFF:FFF,FFFFFF:FFFFFFFF:FFFFFFFFFFFFFFFFFFFFFFFF,FFFFFFFF:FFFFFFF,FFFFFF,FFFF:FFFFFFF:FFFFF,FFFFFFFFFFF,F:F,F:F,FFF:FFFFF,FFF,FFFF:FFF,FFFFF,:FFF:FF,FF,,FF:FFFFF,F:F,FFFF,F,F,:,FF,FF:F:FFF
@A00253:175:HYCNHDRXX:2:2102:9507:29825 2:N:0:TAAGGCGA+TAGATCGC
GACTACCAGGGTATCTAATCCTGTTTGCTACCCACGCTTTCGTGCCTCAGCGTCAGTTAAAGCCCAGCAGGCCGCCTTCGCCACTGGTGTTCCTCCCCATCTCTACGCATTTCACCGCTACACGGGGAATTCCGCCTGCCTCTACTTCACTCAAGCTCTACAGTTTCAAATGCAGTTTATGGGTTTAGCCCATAGATTACACATCTGACTTGCCAACCCGCCTACGAACCCTTATCACCCCGTACATCCG
+
::FFFFFFFFFFFFF,FFFFF:FFFFFFFFFFFFFFF,:FFFFFFF:FFFFFFFFFFF:FFFF:FFFFFF,F:FFFFFF:FFFFF::FF:F,:FF::FFFFFFFFFFF,,FFFFF:FFFFFF::FF,FF::,F:FFFFF,F,FFFFFFFFF,FFFF,:,F,FFFFF:F:,,FFFF,F::,F:F:F,F,F,,FF:FF:F,F:FFFF,FF:F::FFFF,:FF:F:,,:,FFFFFF:,:,F,F,FF:,F,FF:
@A00253:175:HYCNHDRXX:2:2102:19669:29825 2:N:0:TAAGGCGA+TAGATCGC
CACTACAGGGGTATCTAATCCTGTTTGATACCCACACTTTCGAGCATCAATGTCAGTTACAGGTTAGTAAGCTGCCTTCGCAATCGGAGTTCTTCGTGATATCTAAGCATTTCACCGCTACACCACGAATTCCGCCTACCTCAACTGTACTCAAGACTGCCAGTATCAATAGCAATATTACGGTTGAGCCGCAAACTTTCACAACTGACTTAACAACCCAACTACGCTACCATTAAACCCAATAAATACG
+
FFFFFFFFFFFFFFFFFFFFFFFFFFFFFFFFFFFFFFFFFFFFFFFFF:FFFF:FFFFFFFFF:FFFFFFFFFFFFFFFFF:FFFFFFFFFFFFFFFFFFFFFFFFFFFFFF,FFFFFFFFFF:FFFFFFFFF:FFFFF,FFFF,FFFFFFFFFFFFF,FF:FFFFFFF,,FF,F,:FFFFFFFF:FFF,FF,:FF:,::FFFF,F:FFF,F,FFF,F,FF:FF,:,:FF,FFFF:F:FFF,F:F:,:F
@A00253:175:HYCNHDRXX:2:2102:11776:29872 2:N:0:TAAGGCGA+TAGATCGA
GACTACCGGGGTATCTAATCCCTTTCGCTCCCCTGGCCTTCGTGCCTCAGCGTCAGTTAATGTCCAGGAACCCGCCTTCGCCACGAGTGTTCCTCTCGATATCTACGCATTTCACTGCTACACCGAGAATTCCTGTTCCCCCTCCATTACTCTAGTCTCGCAGTATCATGTGCCGTCCGCGGGTTGAGCCCGAGCCTTTCACAAACTCCTTACTCAACAGCCACAGCACGCTTAACGCCCAGAGATTCGG
+
FFFFFFFFFFFFFFFFFFFFFFFF:FFFFFFF,FFF:FFF::F:FF::FFFFFFFFFFFFFFFFF,FFF,FFF:F:FFF,F:FFFFFF,FFF:,,FF::FFFF:F::F:FFFFFFF::FF:,FFFF:FFFFFF,F:FF:FF,FFF,FFF,FFFF,FFF::F,FFF:F:F,FFF,F,FFFFF:FFF,,,FF,:,FF,FF,FF:F:FF:,,F,F:F,,:,,F:,,F,,,F,,,::,,:F,FFF,,,FF:F,,
@A00253:175:HYCNHDRXX:2:2102:7762:29904 2:N:0:TAAGGCGA+TAGATCGC
GACTACCGGGGTATCTAATCCCTTTCGCTCCCCTGGCCTTCGTGCCTCAGCGTCAGTTAATGTCCAGGAACCCGCCTTCGCCACGAGTGTTCCTCTCGATATCTACGCATTTCACTGCTACACCGACAATTCCGGTTCCCCCTCCATTACTCTAGTCTCGCAGTATCATGTCCCGTCAGCGGGTTGAGCCCGCGCCTTTCACACACGACTTACGAAACAGCCTACGCACGCATAACGCCCAGAGAATCCG
+
FFFFFFFFFFFFFFF:FFFFFFFF,:FFFFFFFFFFFF::FFFFF:FFFFFFF,,:FFFF:,FFFFFFFFFFFF,FFFF,FFFFFFF:FFFFFF:::FFFF,F:FFFF:,FFFFF,,FF::FFFFF,FFFFFFF:::FFF:FF,F:,FFF:FFF,:FFF,:F,F:FFF,FF,F:F,F,,F,F:,F:F,FF,FFFFFFF,FFF:F:FFF,F:,:,:,FFF,,F,FF,FFF,F,:,,::FFF::,FF,FFF,
@A00253:175:HYCNHDRXX:2:2102:32570:29904 2:N:0:TAAGGCGA+TAGATCGC
GACTACTGGGGTATCTAATCCTGTTTGCTCCCCACGCTTTCGTGCCTCAACGTCAGATATAGTTTGGTAAGCTGCCTTCGCAATCGGTGTTCTGTATGATCTCTAAGCATTTCACCGCTACACCATACATTCCGCCTACCGCAACTACTCTCTAGTCTAACAGTATTAGAGGCAGTTCCGGAGTTAAGCCCCGGGCTTTCACCTCTAACTTATCAATCCGCCTACGCACCCTTTAAACCCAATAAATCCG
+
FFFF:FFFFFFF:FF:FF,:,FFFFFFF:FFFFFFFFFFFFFF:F:FFFFFFFFFFFFFFFFFFF,FFFFFFFF:FFFFFFFFFFFFFFFFFFFFFFFFFFFFF:FFF:FFFFFFFFFFFF,FFF,:FFFFFFFFFFFFF:FFFFFFFF:FF,FFFFFF:FFFFF:FFFFFFFFFFFF:FF::F:,F:FFFFF:F,F,:F,F::FF:::FF:F:,F,FFFFF:FFF:,FFFF:FFFF:FFFFF:FF:F,:
@A00253:175:HYCNHDRXX:2:2102:30038:29966 2:N:0:TAAGGCGA+TAGATCGC
GACTACTCGGGTATCTAATCCTGTTTGATACCCACACTTTCGAGCCTCAATGTCAGTTGCAGCTTAGCAGGCTGCCTTCGCAATCGGAGTTCTTCGTGATATCTAAGCATTTCACCGCTACACCACGAATTCCGCCTGCCTCAACTGCACTCAAGACATCCAGTATCAACTGCAATTTTACGGTTGAGCCGCAATCTTTCACAACTGACTTAAACATCCATCTACGCTCCCTTTAAACCCAATAAATCCG
+
FFF:FFFFFFFFFFFFFFFFFFFFFFFFFFFFFFFFF:FFFFFFFFFFFFFFFFFFFFFFFFFFFFFFFFFFFFFFFFFFF:FFFFFFFFFFFFFFFFFFFFFFFFFFFFFFFFFFFFF:FFFF:FFFFFFFFFFFFFFFFFFFFFFF:FFF:F,FF:FFF:FFFFFFFFFFFFFF,FFFFFF:FFFFFFFFFF,FFFF:FFFFF:,:F:FFFFFFFFFFFFFFFFFFFFFFFF,FFFFFFFFFFFF:FF
@A00253:175:HYCNHDRXX:2:2102:5258:29982 2:N:0:TAAGGCGA+TAGATCGC
GACTACTGGGGTATCTAATCCCTTTCGCTCCCCTGGCCTTCGTGCCTCAGCGTCAGTTAATGTCCAGGAACCCGCCTTCGCCACGAGTGTTCCTCTCGATATCTACGCATTTCACTGCTACACCGAGAATTCCGGTTCCCCCTCCATAACTCTAGTCTCGCAGTATCATGTGCCGTCCGCGGGTTGAGCCCGCGCCTTTCACACACGACTTACGAAACAGCCTACGCACGCTTTACGACCAGTGATTCCG
+
FFFFFFFFFFF:FFF:F:FF,FFFFF:FF::FFFFFFFFFFFFFF:FFFFFF,FFFFFFFFFFFFFFFFFFFFFFFFFFFFFFF,FFF::FFF,FFFFF,,FFFFFFFF,FFF:FFFFFFFF:FFF:F:FFFFFF,FFFFFFFFFFF,FF,FFFF,FFF,FF:F:FFFFFFFF:F,FF:FF::F:F:F:FF,FF,FFFF:FFFFFFF,FFFFF,FFFFF:,F,,F:F,:FFFFF:,:,FF,FFFF,FFFF
@A00253:175:HYCNHDRXX:2:2102:32859:30185 2:N:0:TAAGGCGA+TAGATCGC
GACTACCGGGGTATCTAATCCTGTTTGCTCCCCACGCTTTCGCGCCTCAGCGTCAGTTACTGTCCAGCAATCCGCCTTCGCCACTGGTGTTCCTCCGTATATCTACGCATTTCACCGCTACACACGGAATTCCGATTGCCTCTCCAGCTCTCAAGAACTACAGTTTCAAATGCAGTTCACGAGTTAAGCCCGTGGATTTCACATCTGACTTGCCTTCCCGGCTACACGCCCTTTACACCCAGTAAATCCG
+
F:FFFFFFF:FFFFFFFFFFFFFFFFFFFFFFFFFFFFF:FFFFFFFF:FFFFFFFFFFFFFFFFFFFFFFFFFFFFFF:,F,FFFFFFFFFFFFFFFFFFFFFFF,FFFFFFFFF:FFFF:FFFFF:FFFFFF,FFFFFFFFFF:FF,FFFFFFF:FFFF:FFFFF:FFFFFFFFFF,F:F,,FFFFF,:FFFFF:FFFFF,FF,F,:,::FFFFF,FFFF:F,FFFFFFFFFFF,:,FFFFFFFFFF,
@A00253:175:HYCNHDRXX:2:2102:15248:30279 2:N:0:TAAGGCGA+TAGATCGC
GACTACACGGGTATCTAATCCTGTTTGCTCCCCACGCTTTCGCGCCTCACCGTCAGTTGTCGTCCAGCAATCCGCCTTCGCCACTGGTGTTCCTCCTAATATCTACGAATTTCACCGCTACACTAGGAATTCCGATTGCCTCTCCGATTCTCAAGAACAGGAGTTGCAATTGGAGTTCACGAGTTATGGCCGTGGAGTGGACTTCTGACTTGCCGTCACGGCAACACGCACAGTCCCGCAAGGATATCCT
+
FFFFFFFFFFFFFFFFFFFFFFFFFFFFFFFFFFFFF:FFFFFFFFFFFFFFFFFFFFF,FFFF,FFFF:FFFFFFFFFF:F,FFFFFFFFFFFFFFFFFFFF:FFF,F,FFF,F:FFFFFFFF:FFF::FF,FFF,FF,FFFF,F,F,FFF,FF,F,F:,FFF:,,,F,,F:F:F,:,:FFFF,,,,,FF:FF,:,F,,,:,F:F,,,F,F,::FFF:F,F,,F::,,,F,,:,,,,F,:F,:,:FF,,
@A00253:175:HYCNHDRXX:2:2102:29975:30295 2:N:0:TAAGGCGA+TAGATCGC
GACTACTCGGGTATCTAATCCTGTTTGATACCCACACTTTCGAGCCTCAATGTCAGTTGCAGCTTAGCAGGCTGCCTTCGCAATCGGAGTTCTTCGTGATATCTAAGCATTTCACCGCTACACCACGAATTCCGCCTGCCTCAACTGCACTCAAGACATCCAGTATCAACTGCAATTTTACGGTTGAGCCGCAATCTATCACAACTGACTTAAACAGCCATCTACGCTCCCTTTATACCCACAAAATCCG
+
FFFFFFFFFFFFFFFFFFFFFFFFFFFFFFFFFFFFFFFFFFFFFFFFF:FFFFFFFFFFFFFFFFFFFFFFFFFFFFFFFFFFFFFFFFFFFFFFFFF,FFFFFFFFFF,FFFFF:F,FFFFFFFFFFFFFFFFFF,FFFF,F:FFFFFFFFFFFF:F,F,FFFFFFF:FFFFFF::::FFFFFFFFFFFF,:,FF,:FFFF:FFFFF,F:,FFF,FFFFFFFF,FFF:,:FF,::F:FF,,FF,:,,F
@A00253:175:HYCNHDRXX:2:2102:16857:30311 2:N:0:TAAGGCGA+TAGATCGC
GACTACTCGGGTATCTAATCCCTTTCGCTCCCCTGGCCTTCGTGCCTCAGCGTCAGTTAATGTCCAGGAACCCGCCTTCGCCACGAGTGTTCCTCTCGATATCTACGCATGGCACTGCTACACCGAGAATTCCGGTTCCCCCTCCAGTACTCTAGTCTCGCCGTATCGTGTGCCGGCGGCGGGTTGTGGCCGCGCCGTGCTAACACGACGTACGAACAAGCCTCCGCACGCTTGACGCGGAGTGATGCCG
+
:FFFFFFFFFFFFFFFFFFFFFFF:FFFFFFFFFFFFFFFFF:FF,FF,:FFFF,F:FFFF:,FF:F,FFFFFFFFFFFFFFFF,FFF:,F:,:FFFFFFFF:,:FF::F,,FFFFFFF:FFFFFFF:FFFFFFF,FFFF,F,F:,:FFF:,FFF:,FFFF,F:FF:,FF,:FFF,F,F,FFF:FF:F,F:F:FF,,F,F,,F:F:F:,,F,,F,::,FFF:F,:FF:F:F:F,FFF:,,,F,F,,,,:F
@A00253:175:HYCNHDRXX:2:2102:18521:30311 2:N:0:TAAGGCGA+TAGATCGC
GACTACTGGGGTATCTAATCCCTTTCGCTCCCCTGGCCTTCGTGCCTCAGCGTCAGTTAATGTCCAGGAACCCGCCTTCGCCACGAGTGTTCCTCTCGATATCTACGCATTTCACTGCTACACCGAGAAATCCGGTTCCCCCTCCATTACTCTAGTCTCGCTGTATCATGTGCGGTCCGCGGGTTGAGCCCGCGCCTATCACACACCACTTACGAACAAGCCAACGCCCGCGGTACGCCCAGTGAATCCG
+
FFFFFFFFFFFFFFFFFF:FFFFFFFFFFFFFFFF:FFFFFFFFFF,FFFFF,FFF,FFFFFFF:FFFFFF,F:F:FFFFF:FFFFFFF:F,FFFFFFFF:FFFFFFFF,FFFFF:F:FFFFF,F:,FF,FFF:F,F:FF:FF:FF,FFFFFFFF,FFF:F,,F:FFFFFFF,,F,:,F:,FFF,,FFFFFFFF::,,FFF:FFF,,,F,FF:,F,,:,FF::F::F,:,F,,F,,FF:,F,,:,F,:,:
@A00253:175:HYCNHDRXX:2:2102:10411:30452 2:N:0:TAAGGCGA+TATATCGC
GACTACCGGGGTATCTAATCCTGTTTGCTCCCCACGCTTTCGCGCCTCACCGTCAGTTGTCGTCCAGCAATCCGCCTTCGCCACTGGTGTTCCTCCTAATATCTACGCATTTCACCGCTACACTAGGAATTCCGATTGCCACTCCGATACTCATGAAAAGTAGTTTCAAATGCACTACACGAGTTACGACCGTGGATTTCAAAACTGTCTTTCCATCCCGGAAACACTCCCTTGACACCCAGTAACGACT
+
FFFFFFFFFFFFFFFFFFFFFFFFFFFFFFFFFFFFFFFFFFFFFF:FFFFFFFFFFF::FFFFFFFF,FFFFFFFFFFFFFFF:FFFFF:F,FF:F:FFFFFF:FF:FFFFF:,:FF,FF:FF,FFFFFFF,,F:F,F,,FF:FFFF::,FF:FFFF,FFFF,:,:F,:F:,:,F,,,F,FFFFF,:,,F:FF,:FFFFF,F,,,,:FF,:F:,F,FF,F:,,,:F,,F,,F,FFFF,F:FFF,,,,F,
@A00253:175:HYCNHDRXX:2:2102:1678:30483 2:N:0:TAAGGCGA+TAGATCGC
GACTACCAGGGTATCTAATCCTGTTTGCTCCCCACGCTTTCGCGCCTCACCGTCAGTTGCCGTCCAGTTATCCGCCTTCGCCACTGGTGTTCTTCCTTATATCTACGCATTTCCCCGCTACACAATGAATTCCGGTAACGTCTCCGGTTCTCAAAACCTACAGTGTCACATGGCGTGTGGAGTGTAATCATGCAATGTTCACAGCTGTCGTGGGGGCCCGTCGGGACGCCCTGGACAGCGAGGAATGACT
+
FFF,FFFFF:,:FFF,FFFFFFFF::F::FF,:FFFF,,:FFFFF,F,FF,:FFFFF,FFFF,F:F:FFF,FFF,FF,FFFF,F:F,F:FFFFF,F,,F,,F:FFF,F,:,,,FFF::,,,FF:,,:,:F,,FF,,,,F,:F:FF,F,,F,,:,,F,,,:,:FF,,,F,,,,,,F,,:,F:FF,,:,,,,:F:,,,,:,,F,,,,FFFF:FF,,FFF,F:,F,,:FFF:FF,,,F,:,F,FFF:F,,F,,
@A00253:175:HYCNHDRXX:2:2102:4155:30545 2:N:0:TAAGGCGA+TAGATCGC
GACTACTCGGGTATCTAATCCTGTTTGCTCCCCACGCTTTCGCGCCTCACCGTCAGTTGTCGTCCAGCAATCCGCCTTCGCCACTGGTGTTCCTCCTAATATCTACGCATTTCACCGCTACACTAGGAATTCCGATTGCCTCTCCGATCCTCAAGAAAAGTAGTTTCAAATTCAGTTCACGAGTTAAGCCCGTGGATATCACATCTGACTTGCCTTCCCGGCTACACGCCCTTTACAACCACTAACTCAG
+
FFFFFFFFFFFF:FFFFF:FFFFFFFFFFFFFFFFFFFFFFFFFFFFFFFFFF:F:FFFFFFFFFFFFF::FFFFFFFFFFFFFFFFFFF,:FFFFF,,FFFFFFFFF:,:FFFFFFFFFFFFF,FFF:FF,,FF,FF:FFFFFFFFF,:FFFFFFFFFFF,FFFFFF:,F,:F::F,,F,,FFFF::,::F,F,:F,FFFFF:FF:,F,F,FF:FF::F,FFFF,FF,,:,,,,:F,:FF,,:F::F,F
@A00253:175:HYCNHDRXX:2:2102:17879:30545 2:N:0:TAAGGCGA+TAGATCGC
GACTACCGGGGTATCTAATCCTGTTTGATACCCACACTTTCGAGCATCAATGTCAGTTACAGGTTAGTAAGCTGCCTTCGCAATCGGAGTTCTTCGTGATATCTAAGCATTTCACCGCTACACCACGAATTCCGCCTACCTCAACTGTACTCAAGACTGCCAGTATCAATTGCAATTTTACGGTTGAGCCGCAAACTTTCACAACTGACTTCACAACCCATCTACGCTCCCTTTCAACCCAATAGATCCG
+
FFFFFFFFFFFFFFFF,FFFFFFFFFFFFFFFFFFFFFFFFFFFFFFF,FFFFFFFFFFFFFFFFFFFF:FFFFFFFFFFFFFFFFFFFFFFFFFFFFFFF:FFFFFFFFFFFFFFFF:FFFFF:FFFFFFFFFFFFFFFFFF:FF:FFFFF:FFFFF:FFFFFFFFF:FFFFFFFF:FFF,F:FFF,FF,:FF:FFFFFFFFFFFFFFFF,:FFFFFF:FFF,F:FF:F,FFF,F,F,FFFFF,FFFFF
@A00253:175:HYCNHDRXX:2:2102:16803:30624 2:N:0:TAAGGCGA+TAGATCGC
GACTACCAGGGTATCTAATCCTGTTTGCTCCCCACGCTTTCGCGCCTCACCGTCAGTTGCCGTCCAGTTATCCGCCCTCGCCACTGGTGTTCTTCCTTATATCTACGCATTTCACCGCTACACAAGGAATTCCGATAACCTCACCGGTACTCAAGACCTACAGTTTCAAATGCAGTTTGGTGGTTAAGCCTCCAGATTTCACATCTGACTTGCCGGCCCGGCTGCCCGCCCATTACAGCCCGAAAATCGG
+
FFFFFFFF:FFFFFFFFFFFFFFFFFFFFFFFFFFFFFFFFFFFFFFFFFFFFFFFFFFFFFFFFFFFFFFFFFFF:FFF:FFFFFFFFFFFFFFFFFFFFFFF:FFFFFFF::F:FFFFFFFFFFFFFF,F,FFF:FFF,:,F,F::F,FFFFFFFF:F,FF::FF,,:,FF,:FFFF:,FF:FF,FF:FFFFFF:,F,,F,,FFF,,F,F::,:FF:FFF,,F,FF:FF,F:FF,:FF:F,FF,FF:F
@A00253:175:HYCNHDRXX:2:2102:6162:30639 2:N:0:TAAGGCGA+TAGATCGC
GACTACCCGGGTATCTAATCCTGTTTGCTCCCCTCGCTTTCGAGACTCAGCGTCAGTTATCGTCCAGTAAGCCGCCTTCGCCACTGGTGTTGCTCCTAATATCTACGCAGTTCACCGCTACACTCGGAGTTCCATGTGCGTCTCCTGCCCTGAAGATCTGCCGGTTGGTCTGAGGGGGAGGAGTTGTGCCCTGAGTTTTCTGAGATGAGTTGCTGTCGGGCCGAGACGCCCTTGACACCCAGGCCGGCGG
+
F:FF,FFF:F:FFF,F,FFFF,F,FFFF:FF,F,F:F,FF,,FF,FFFFF:,FFFF,F,FF::FF::,F,FF::,FF,,,F:F,,:F:FFF,FFFFF,FF:FF,FF,F,,F,,,,F:,,,F:FFFF,:F:FFF,,,,F:::FFF,,:,,F,,,,F:,:F,F,F,,,,,,,F,F,F:F,:,F,F,:,FFF,F,F,FF:FF,F,:,,,FF:,F,::,:F:,F,,FF,,FFF:,,F,F,,:,F,F,F,,FFF,
@A00253:175:HYCNHDRXX:2:2102:8296:30702 2:N:0:TAAGGCGA+TAGATCGC
GACTACCGGGGTATCTAATCCTGTTTGATACCCACACTTTCGAGCATCAGCGTCAGTTACAATCCAGTAAGCTGCCTTCGCAATCGGAGTTCTTCGTGATATCTAAGCATTTCACCGCTACACCACGAATTCCGCCTACCTCTGTTGCACTCAAGGTCGCCAGTATCAACTGCAATTTTACGGTTGAGCCGCACACTTTCACAGCTGACTTAATAGTCCGCCTACCCTCCATTTAAACCCAATAAATCCG
+
FFFFFFFFFFFFFFFFF:FFFFFFFFF:FFFFFFFFFFFFFFFFFFFFFFFFF:FFFFFFFFFFFFFFFFFFFFFFFFFFFFFFFFFFFFFFFFFFFFFFFFFFFF:F:F,FFFFFFFFF:FF:FF,FFFF:FFFFFFFFFFFFFFF:FFFFFFFFFF:F::FFFFFF,FFFF,FFFFFF:FFFFFFFFFFF:F,,,F,FF:F,F,:,FFF:,F,FFF,FF,FFF,,,,,,FF,::,:F:F:F,F:F:FF
@A00253:175:HYCNHDRXX:2:2102:18096:30890 2:N:0:TAAGGCGA+TATATCGC
GACTACCGGGGTATCTAATCCTGTTTGATACCCACACTTTCGAGCATCAATGTCAGTTACAGGTTAGTAAGCTGCCTTCGCAATCGGAGTTCTTCGTGATATCTAAGCATTTCACCGCTACACCACGAATTCCGCCTACCTCAACTGTACTCAAGACTGCCAGTATCAATTGCAATTTTACGGTTGAGCCGCAAACTTTCACAACTGACTTAACAACCCATCTACTCTCCCTATAAACCCAATAAAACCG
+
FF:FFFFFFFF:FFFFFFFFFFFFFFFFFFFFFFFFFFFFFFFFFFFFFFFFFF,FFFFFFFFFFFFFFFFF:FFFFFFFFF,:FF:FFFFFFFFFFFF:FFFFFFFFFFFFFFFFFFFF:FF:FFFFFFFFFFFFFFF:FFFFFFFFFFFFFFFFFFFFFF,FFFFFFFFFFF:FFFFFFFFFFFF:FFFFF,FFFFFFF:FFFFFFFFF:FF,FFFFFF,F,F,FFFFF:,FFFFFFFFFFF,F,F:,
@A00253:175:HYCNHDRXX:2:2102:23276:30968 2:N:0:TAAGGCGA+TAGATCGC
GACTACTCGGGTATCTAATCCTGTTTGCTCCCCACGCTTTCGAGCCTCAGCGTCAGTTATCGTCCAGTAAGCCGCCTTCGCCACTGGTGTTCCTCCTAATTTCTACGCATTTCACCGCTACTCTAGGAATTCCGCTTACCCCTCCGACACTCTAGTACGACAGGTTCCAATGCAGTACCGGGGTTGAGCCCCGGGCTTTCACATCAGACTTACCGCACCGCCTGCGCGCCCTGTACACCCAGTAAGTCCG
+
FFFFFFFFFFFFFFFFFFFFF:FFFFFFFFFFFFFFFFFFFFFFFFFFFFFFFFFFFFFFFFFFFF:FF:FFFFFFFFFFFF,F,FFFFFFFFFFFFFFF,,FFFFF:FF,FF:F:FFFFF,F:FFFFFFF:FF,FFFFF::FFFF,FFFFFFFF::FFFF:F,F:FFFFFF,FFFF:,F,FFFFF:FF,FFFFFFF:FF:FFFF,F:FF:FF:FF,,F:FFFF:FF,FF:F,:F:FFFFFFFFF,:FFF
@A00253:175:HYCNHDRXX:2:2102:15157:31000 2:N:0:TAAGGCGA+TAGATCGC
GACTACAGGGGTATCTAATCCTATTTGCTCCCCACGCTTTCGCGCCTCAGCGTCAGTTAATGTCCAGCAAGCCGCCTTCGCCACTGGTGTTCCTCCTAATATCTACGCAGTTCACCGCTACACTAGGAATTCCGCTTGCCTCTCCATCACTCAAGGGAGATAGTTTCAAATGAAGTTTATGGTTTAATCCCATCGTTTTCACATCGGACTTGTCTCGCCGCCGACGCGCCCAGGACACCCCGGAAATCCG
+
FFFFFFFFFFFFF:F:FFFFFF,FFFFFFFFFFFFFFFFFFFFFF:FFFFFFFFFFFFFFFF:FFFF:,F:FF:FFFFFF:FF,F:FFFFFFFFF:FFFFFFFFFF:F,,FFF:FFFF:FFFFFFFF,FFFF:FF,FF,F,FFFF:::FFFF:FFFF:,,F,FFF,FF,,F:,,FFFFFFF,,,FF:,FFFFF,F,,F,FFF,F,,:FFF,FFF,F,,FFF,,F,,,F,F,,,:,,F:F,:F,F,:,F:,
@A00253:175:HYCNHDRXX:2:2102:11279:31015 2:N:0:TAAGGCGA+TAGATCGC
GACTACAAGGGTATCTAATCCTGTTTGATACCCACACTTTCGAGCATCAGTGTCAGTTGCAGTCCAGTGAGCTGCCTTCGCAATCGGAGTTCTTCGTGATATCTAAGCATTTCACCGCTACACCACGAATTCCGCCCACCTCTACTGTACTCAAGACAGCCAGTATCAACTGCAATTTTACGGTTCAGAAGCAAACTTACACAACTGAGTTAACTGTCCAGATAGTCTCCCTGTCAACCCTACAAAGCAG
+
FFF:FFFF,F,FFFFFFFFFFFFFFFFFFFFFFFFFF:F:FFFFFFFFF::FFFFF,FFFFF:FFF:FFFFFFFFFFFFFFFFFF:FFFFF:FF,FFF,FF:FFFFFF,FFFFFFFFF:FFFFFF,FFF,:F:FFFFFFFFFF:FF:F:FFFFFFFFFFF:,,:FFFFFFFFF:FFF,F,,FFFF,::,,FFFFFF,:,:FF,F,F,:,,:,F,FF:FFF,:FF,:FF,:,,,F,FF:,,,FF::,,F,F
@A00253:175:HYCNHDRXX:2:2102:28782:31140 2:N:0:TAAGGCGA+TAGATCGC
GACTACCCGGGTATCTAATCCTGTTTGCTCCCCACGCTTTCGAGCCTCAACGTCAGTTACCGTCCAGTAAGCCGCCTTCGCCACTGGTGTTCTTCCTAATATCTACGCATTTCACCGCTACACTAGGAATTCCGATAACCTCTCCGGTACTCAAGACCGACAGTTTCAATTGCAGTTTGGAGGTTAAGCCTCCAGATTTCACATCTGACTTGCCGGCCCGGCTGCACGCCCTTTCCACCCAGTAAATCCG
+
FFFFFFFFFFFF:FFFFFFFFFF,FFFFFFFFFFFFFF:FF:FFFFFFFFFF,FFFFFFFFFFFFFFFFFFFFFFFFFFFFFFFFFFFFFFF:F,FFF:FF:FFFFFFFFFFFFFFFFFFF,F,FFFF,FFF:FFFFFFF:FFF::FFFFFFFFFF,F,::,F:FFF::,FFFFFFFFFFFFF,FF,,FF,FF::F,,F::F:F:FFFFFFFFFFFF:F,,F:FF,:F:,FFFF,FFF:F,,,F,:FF:F
@A00253:175:HYCNHDRXX:2:2102:28311:31172 2:N:0:AAAGGCGA+TAGATCGC
GACTACAGGGGTATCTAATCCTGTTTGCTCCCCACGCTTTCGCGCCTCACCGTCAGTTGTCGTCCAGCAATCCGCCTTCGCCACTGGTGTTCCTCCTAATATCTACGCATTTCACCGCTACACTAGGAATTCCGATTGCCTCTCCGATACTCAAGAAAAGTAGTTTCAAATGCAGTTAACGAGTTAAGCCCGTGGATTTCACATCTGACTTGCCTTCCCGGCTACACGCCCTTTTCACCCGGTAAATCCG
+
FFFFFFFFFFFF:FFFFF:FFFFFFFFFFFFFFFFFFFFFFFFFFFFFFFFFFFFFFFFFFFFFFFFFFFFFFFFFFFFFFFFFFFFFFFFFFFFFFFFFFFFFF,FFF,F:FFFFFFFFFFF,FFFF:FFFFFF,FFFFFFFFF,,FFF:F,FF,F,,FFFFFF:F:F,FFFFFFF,FF,:F,F:F:FFF,:F:F:FFFFFF::FF:FFFF,FFFFFF:FFFFF,F:,FF::FF:FF,F,F:FFFFF:F
@A00253:175:HYCNHDRXX:2:2102:27019:31187 2:N:0:TAAGGCGA+TAGATCGC
GACTACAGGGGTATCTAATCCTGTTTGATACCCACACTTTCGAGCATCAGCGTCAGTTAATGTCCAGGAACCCGCCTTCGCCACGAGTGTTCCTCTCGATATCTACGCATTTCACTGCTCCACCGAGAATTCCGGTTCCCCCTCCATTACTCTAGTCTCGCAGTATCATGTGCCGTCCGCGGGTTGAGCCCGCGCCTTTCACACACGACTTACGAAACAGCCTACGCACGCTTTACGCCCAGTGATGCCG
+
:FF:FFFFFFF,F:FFFFFFFFFFFFFFF:FF:FFFFFFFFFF:FFFFFFFFFFFFFFFFFFFFFFFFF:FFFFF:F:FFFFF:FFFF:,FFFFFFFFFFFFFFFFFFFF,FFFFFFFF,FFFFFFFFFFFFF:FFFF:FFF,FFFF:FFFFFFF:FFF:FF:FF,F:FFFFFFFFFFF,FFF:FF,FFFF:FFFF:,,FFFFF:,FFF:F,FFFFFFFF,FF:FFF:F,FFF:F:FF:F,::F,:,FF,
@A00253:175:HYCNHDRXX:2:2102:30825:31360 2:N:0:TAAGGCGA+TAGATCGC
GACTACCAGGGTATCTAATCCTGTTTGCTCCCCACACTTTCGAGCCTCAGCGTCAGTTAAAGCCCAGCAGGCCGCCTTCGCCACTGGTGTTCCTCCGAATATCTACGCATTTCACCGCTACACTCGGAATTCCGCCTGCCTCTACTTCACTCAAGGGAAACAGTTTCAATGGCAGTCGATGAGTTAAGCCCATCGTTTTCACCACTGACTTGCTTCTCCGCCTGCGCTCCCTTTACACCCAGTAAATCCG
+
FFFFFFFFFFFFFFFFFFFFF:FFFFFFFFFFFFFFFFFFFFFFFFFFFFFFFFFFFFFFFFFFFFFFFFFFFFFFFFFFFFFFFFFFFFFFFFFFFFFFFFFFFFFFFFFFFFFFFF:FFFFFFFFFFFFFFFFFFFF:FFFFFFFFFFFFFFFFFFFFFFFFFFFFF:FFFFFFFFFFF:FFFFFFFFFF,FFFFFFFFFFFF:FFFFFFF,FFFFF,FFFF:FFFF,FFFFFFF,FFFFF:F,F:FF
@A00253:175:HYCNHDRXX:2:2102:18177:31563 2:N:0:TAAGGCGA+TAGATCGC
GACTACCGGGGTATCTAATCCTGTTTGTTACCCACGCTTTCGTGCCTCAGCGTCAGTTAAAGCCCAGCAGGCCGCCTTCGCCACTGGTGTTCCTCCGAATATCTACGCATTTCACCGCTACACTCGGAATTCCGCCTGCCTCTACTTCACTCAAGGGAAACAGTTTCAATGGCAGTCGATGAGTTAAGCCCATCTTTTTCACCACTGACTTGATTCACCGCCTGCGCACCCTTTACACCCAGAAATTCCG
+
FFFFFF:FFFFFFFFFFFFFFFF:FFFFFFFFFFFFFFFFFFFFFFFFFFFFFFFFFFFFFFFFFFFFFFFFFFFFF:FFFFFFFFFFFFFFFFFFF,FFF,FFFFFFFFFFF:FFFFFFFF,FFFFFFFFF:FFFFFFFFF:FFFFFFFFFFFFFFFFFFF:FFF:FFFFFF,FFFFFFF:,FFFFFF:FFFF:FFFFF:,FFFF:FF:FF,:FF,FFFFF:FF,F,::F:FFFF,F,FF,,FF:FF:F
@A00253:175:HYCNHDRXX:2:2102:32425:31782 2:N:0:TAAGGCGA+TAGATCGC
GACTACTCGGGTATCTAATCCCTTTCGCTCCCCTGGCCTTCGTGCCTCAGCGTCAGTTAATGTCCAGGAACCCGCCTTCGCCACGAGTGTTCCTCTCGATATCTACGCATTTCACTGCTACACCGAGAATTCCGGTTCCCCCTCCATTACTCTAGTCTCGCAGTATCATGTGCCGTCCGCTGGTTGAGCCCGCGCCTTTCACACACGACTTACGAAACAGCCTACGCACGCTATACGCCCAGTGATTCCG
+
FFFFFFFFFFFFFFFFFFFFFFFFFFFFFFFFFFFFFFFFFFFFFFFFFFFFFFFFFFFFFFFFFFFFFFFFFFFFFFFFFFFFFFF:FFFFFFFFFFFFF:FFFFFFFFFFFFFFFFFFFFFFFFFFFFFFFFFFFFFFFFFFFFFF:FFFF:FFFFFFF::FFFFFF:FFFFF:FFFF:FFFFFFFFFFFFFFF:FFFFFFFFF:FFF:FFF:FFF:FFFF,FFF:F:FF,F:FFFFFFF:F:FFF:F
@A00253:175:HYCNHDRXX:2:2102:27588:31892 2:N:0:TAAGGCGA+TAGATCGC
GACTACCCGGGTATCTAATCCCGTTCGCTACCCTGGCTTTCGCATCTCAGCGTCAGACACAGTCCAGAAAGGCGCCTTCGCCACTGGTGGTCCTCCCAATATCTACGCATTTCACCGCTACACTGGGAATTCCCCTTTCCTCTCCTGCACTCAAGCCTAACAGTTTCCAGCGCCCTACGGGGTTGAGCCCCGCGTTTTCACGCTCGACTTATTAAGCCGCCTACATGCTCGTTCCGCGCAATCAATCCGG
+
:FFFFFFFFFF:FFFFFFFFFFFFFF:FF:FFFFFFFFFFFFFFFFFF,FFFFFFFFFFF,F:FFFFFF,FFFFFFFFFFFF,F:FFFF,F,FFFFFFF,FFFFFFFFF,FFFFF,F:FFFFFF:FFFFF:FFFFF,,F,F:FFFF:FFF,,FFFF,,:FFFF,,:FFFFFFFF,FFFFFFFFFF,FFF:FFF,F,FFFFFFFFFFFF,FF,FFFFF:FFF:,,:FFF:FFFFFF:F,::F,:F,,:,FF
@A00253:175:HYCNHDRXX:2:2102:27868:31939 2:N:0:TAAGGCGA+TAGATCGC
GACTACAGGGGTATCTAATCCTGTTTGCTACCCACGCTTTCGCGCCTCAGCGTCAGTTACCGTCCAGAAAGCCGCCTTCGCCACTGATGTTCCTCCTAATATCTACGCATTTCACCGCTACACTAGGAATTCCGCTTTCCTCTCCGGCACTCAAGCTTATCAGTTTTAAATGCAACGCCCAGGTTAAGCCCGGGAATTTCACATCTAACTTAATATGCCGCCTACGCGCCCTTAACGCCCAGTAATTCCG
+
FFFFFFFFFFFFFFFFFFFFFFFFFFFFFFFFFFFFFFFFFFFFFFFFFFFFFFFFFFFFFFFFFFFFFFFFFFFFFFFFFFFFFFFFFFFFFFFFFFFFFFFFFFFFFFFFFFFFFFFFFFFFFFFF:FFFFFFFFFFFFFFFFFFFFFFFFFFFFFFFFFFFFFF:FFFFFFFFFFFFFFFFFFF,FFFFFFF:FFFFFFF,FF:FFF:FF:FFFFFF:F,:FFFFFFF::,:FFFFFFF:F,FFFFF
@A00253:175:HYCNHDRXX:2:2102:20636:32064 2:N:0:TAAGGCGA+TAGATCGC
GACTACCAGGGTATCTAATCCCTTTCGCTCCCCTGGCCTTCGTGCCTCAGCGTCAGTTAATGTCCAGGAACCCGCCTTCGCCACGAGTGTTCCTCTCGATATCTACGCATTTCACTGCTACACCGAGAATTCCGGTTCCCCCTCCATTACTCTAGTCTCGCAGTATCATGTGCCGACCGCGGGTTGAGCCCGCGCCTTTCACACACGACTGACGAAACAGCCTACGCCCGCTTTACGCCCAGTGATACCG
+
FFFFFFFFFFFFFFFFFFFFFFFFFFFFFFFFF:FFFF:FFFFFFFFFFFFFFF,F,FFFF:FF:FFFFFFFFFFFFFFFFF:FFF,FFFFFFFFFF:F:F,FFFFFFFF:FF,FFFFFFFFF:,:FF:FFFFFFFFFFFFFFF,FFFFFFFFFF:FFFFFFF:F,FF:F:FFFF,:F,FFF:,FFF,F:,,FFF,,F,F::FFFFFFFF,FFFFFF:F:FFFF,F,,,,F:F::F,:FFF::FFF,F,F
@A00253:175:HYCNHDRXX:2:2102:27362:32158 2:N:0:TAAGGCGA+TAGATCGC
GACTACCAGGGTATCTAATCCTGTTTGATACCCACACTTTCGAGCATCAGCGTCAGTTACAGTCCAGTAAGCTGCCTTCGCAATCGGAGTTCTTCGTGATATCTAAGCATTTCACCGCTACACCACGAATTCCGCCTACCTCTACTGCACTCAAGACGACCAGTATCAACTGCAATTTTACGGTTGAGCCGCAAACTTTCACAGCTGACTTAATAGTCCGCCTACGCTCCCTTTAAACCCAATAAATCCG
+
FFFFFFFFFFFFFFFFFFFFFFFFFFFFFFFFFFFFFFFFFFFF:FFFFFFFFFFFFFFFFF:FFFF:FFFFFFFFFFFFFFFFFFFFFFFFFFFFFF:FFFF:FFF:FFF:FFFFFFFFFFF,FFFFFFFFFFFF:FFFFFF:FFFFFFFFFFFFFFFF:FFFFFFFFFFFFFF:FFFFFFFFFFFFFFFFF:FFF:FFFFF,FFF,F:FFF,F,FFFFFF:F,FFFFFF,FF:F,FFFFFFFF::F:F
@A00253:175:HYCNHDRXX:2:2102:5565:32174 2:N:0:TAAGGCGA+TAGATCGC
GACTACACGGGTATCTAATCCTGTTTGCTACCCACGCTTTCGTGCCTCAGCGTCAGTTAAAGCCCAGCAGGCCGCCTTCGCCACTGGTGTTCCTCCTAATATCTACGCATTTCACCGCTACACTAGGAATTCCACTTACCTCTCCAGCACTCTAGATGAACAGTTTCCAATGAAGTCCCGCGGTTGAGCCCCGGGTTTTCACATCAGACTTGCCCATCCGTCTACGCTACCTTTACACCCCGTATATCCG
+
FFF:FFFFFFFF:FFFFFFFFFF:FFFFFFFFFFFFFFFFFFFFFFFFFFFFFFFF,FFFFFFFFFFFFFFFFFFF:FFFFFFFFFFF:FFFFFFFFFFFFFFFFF:FFF,F:FFFFFFFFFF:FFFF,F:FFFFFFFFFFFFF,FFFF:F:FFFFF:F,F:FFFFF:F:FF:FF,FF:F,F:FFFF:::FFFF:FFFFFFFFFFFF:F::FFFFFF:FF,FF:FF:F,F:F:F::,FFF,FF:F,F,FF
@A00253:175:HYCNHDRXX:2:2102:15365:32299 2:N:0:TAAGGCGA+TAGATCGC
GACTACTGGGGTATCTAATCCCGTTCGCTACCCTGGCTTTCGCATCTCAGCGTCAGACACAGTCCAGAAAGGCGCCTTCGCCACTGGTGTTCCTCCCAATATCTACGCATTTCACCGCTACTCTGGGAATTCCCCTTTCCTCTCCTGCACTCAATCCTAACAGTTTCCAGCGCCATACGGGGTTGAGCCCCGCATTTTCACGCTCGAATTATAAATCCGCCTACATGCTCTTTACGCCACATAATAACGG
+
:FFFFFFFFFFFFFFFFFF:FFFFFFFFFFFFFFFFFFFFFFFFFFFFFFFFFFFFFFFFFF,FF:FF:FFFFFFFFF:FFFFF:FFFFFFFFFFFFFFFFFFF:FFFFFFFF,,FFFFFF,F:FFF:F,FFFFFF:FFFFFFF,FF:F:F,FF,FF:FF:F,F,FFFFFFFFFFFFF:FFFF:FFFFF,FFFFF:F:F:F,,,FF:,,:FF,:F,,:::,FFF,FFFFFF,FF:FFF,,FFFFF,,FF,
@A00253:175:HYCNHDRXX:2:2102:23827:32424 2:N:0:TAAGGCGA+TAGATCGC
GACTACCCGGGTATCTAATCCTGTTTGCTCCCCACGCTTTCGCGCCTCACCGTCAGTTGTCGTCCAGCAATCCGCCTTCGCCACTGGTGTTCCTCCTAATATCTACGCATTTCACCGCTACACTAGGAATTCCGATTGCCTCTCCGATACTCAAGAAAAGTAGTTTCAAATGCAGTTCACGAGTTAAGCCCGTGGATTTCACATCTGACTTGCCTTCCCGGCTACACGCCCTTTACACCCAGTAAATCCG
+
F:FFFFFFFFFFFFFFFFFFFFFFFFFFFFFFFFFFFFFFFFFFFFFFFFFFFFFFFFFFFFFFFFFFFFFFFFFFFFFFFFFFFFFFFFFFFFFFFFFFF:FFFFFFFFFFFFFFFFFFFFFFFFFFFFFF,FFFF:FFFFFFFFFFFFFFF:FFFFFFF,:FFFF:FFFFFFF:FFFF:FFFFF:FFF:FFFFFFFF,F::FF,FF:F:FFFFF,F:FFF:,F:FF,FF::F:F:F::FF,F:FFF:,
@A00253:175:HYCNHDRXX:2:2102:30734:32550 2:N:0:TAAGGCGA+TATATCGC
GACTACAGGGGTATCTAATCCTGTTTGCTCCCCACGCTTTCGCGCCTCACCGTCAGTTGTCGTCCAGCAATCCGCCTTCGCCACTGGTGTTCCTCCTAATATCTACGCATTTCACCGCTACACTAGGAATTCCGATTGCCTCTCCGATACTCAAGAAAAGTAGTTTCAAATGCAGTTCACGAGTTAAGCCCGTGGATTTCACATCTGACTTGCCTTCCCGGCTACACGCCCTTTACACCCAGTAAATCCG
+
FFFFFFFFFFFFFFFFFFFFFFFFFFFFFFFFFFFFFFFFFFFFFFFFFFFFFF:FFFFFFFFFFFFFFFFFFFFFFFFFFFFFFFFFFFFFFFFFFFFFFFFFFFFFFFFFFFFFFFFFFFFFFFFFFFFFFF:FFFFFFF:FFFFFFFFFFFFFFFFFF:,FFFFFF::FFFFFFFFFFFFFFFFFFFF,FFF,:F:FFFFFFFFFFFFF,:FF::F:FFFFFFFFFFFF:,FFF,FF:::FFFFF,F
@A00253:175:HYCNHDRXX:2:2102:31891:32550 2:N:0:TAAGGCGA+TAGATCGC
GACTACCAGGGTATCTAATCCTGTTTGCTCCCCACGCTTTCGTGTCTCAGCGTCAGTTGTCGTCCAGCAATCCGCCTACGCCACTGGTGTTCCTCCTAATATCTACGCATTTCACCGCTACACTCGGAATTCCGATTGCCTCTCCGACTCTCAAGAAAATCAGTTTCAAATGCAGTTCCGCAGTTAAGCCGCGGCCTTTCACATCTGACTTGACTTCCCGCCTACTCACCCTTTACACCCAGTACATCCG
+
FFFFFFFFFFFFFFFFFFFFFFFFFFFFFF:FFFFFFFFFFFFFFFFFFFFFFFFFFFFFFFFFFFFFFFFFFFFF,,FFFFFFF:FFFFFFFFFFFFFFFFFFFFF:FFFFFFFFFFFFFFFF,FFFFFFFFFFFFFFF:FFFF:::FFFFFFFF,:FF,::FFF::F,,FFF:FFFFFFFFFFFFF:FFFF,F,,FFF:FF,,F,,FF,F:FFF,FFFF:,,FF::FF,FFFFFF:FFFF:F,FF,FF
@A00253:175:HYCNHDRXX:2:2102:7139:32737 2:N:0:TAAGGCGA+TATATCGC
GACTACAGGGGTATCTAATCCTGTTTGCTCCCCACGCTTTCGAGCCTCAGCGTCAGTTATCGTCCAGTAAGCCGCCTTCGCCACTGGTGTTCCTCCTAATATCTACGCATTTCACCGCTACACTCGGACTTCCGCTTACCCCGCCGACACGCTAGTACGACAGTTTCCAATGCAGTACCGGGGTTGAGCCCCGGGCATTCACTGCAGTCATACCGCACCGCCGGAGCTCGCTAGACACACAGTAACTCCG
+
FFFFFFFFFFFF:FFFFFFFFFFFFFFFFF:FFFFFFFFFFFFFFFFFFFFFFFFF:FFFFFFFFFFFFFFFFF:F:FFFF,FFF:FFFFF::F:FFFFFFFFFFFFFF,:FFFFFFFF,:,FF,FFF,,FF::FFFFF:FF,F:FFF:F,FFFFFFFFFFFFFFF,FFFFFFF,FF:FF:FFF::,F:FFFF:FF,FF:FF:,FFFF,,F,,:,,,::FF,,,,FF:F,F:,,F:FF,,,F:,FF:,F,
@A00253:175:HYCNHDRXX:2:2102:30327:32753 2:N:0:TAAGGCGA+TAGATCGC
GACTACAGGGGTATCTAATCCTGTTTGCTCCCCACGCTTTCGCGCCTCACCGTCAGTTGTCGTCCAGCAATCCGCCTTCGCCACTGGTGTTCCTCCTAATATCTACGCATTTCACCGCTACACTAGGAATTCCGATTGCCTCTCCGATACTCAAGAAAAGTAGTTTCAAATGCAGTTCACGAGTTAAGCCCGTGGATTTCACATCTGACTTGCCTTCCCGGCTACACGCCCTTTACACCCAGTAAATCCG
+
FFFFFFFFFFFFFFFFFFFFFFFFFFFFFFFFFFFFFFFFFFFFFFFFFFFFFFFFFFFFFFFFFFFFFFFFFFFFFFFFFFFFFFFFFFFFFFFFFFFFFFFFFFFFFFFFFFFFFF:FFFFFFFFF,FFFFFFFFFFFFFFFFFFF,FFFFFFFFFFFFFFFFFFFFFFFFFFFFF:F:FF:FFFFFFFFFFFF:FFFFFFFFFFFFFFFFFFFFFF,FFF:,:F:FFFF,FFFFFFFFFFFFFFFF:
@A00253:175:HYCNHDRXX:2:2102:2094:33051 2:N:0:TAAGGCGA+TAGATCGC
GACTACTGGGGTATCTAATCCTGTTTGCTCCCCACGCTTTCGAGCCTCAGCGTCAGTTATCGTCCAGTAAGCCGCCTTCGCCACTGGTGTTCCTCCTAATATCTACGCATTTCACAGCTACACTAGGAATTCCGCTAACCCCACCGACACTCAAGTACGACAGTTTCAAATGCAGTACCGGGGTAGAGCCCCGGGCAATCACATCAGACTTACCTCACAGCCTGCGCTCGCTATACACCCACTAAATCCG
+
FFFF:FFFFFFFFFFFF:FFFFFFFFFFF::FFFFFF:FFFFFFFFF:FFFFFF,FFFFFFFFFFFFFFFFFFFFF,FFFF:F:FFFFFFFFFFFFFFF,FF:FFFFFFFFFFFF,FF:FFFF:FFFFFFF,,,F:,FFFFF,FF:FFFFFF:::F,,FFFF:F:::,:F,F,FF,F,F:,,F,,,,F:FFF,FFF,,FF::,,FFFFF,:,FF::FF,F:,FF:::F:,::,FFF,:FF,,FF,FF,F,
@A00253:175:HYCNHDRXX:2:2102:12861:33191 2:N:0:TAAGGCGA+TAGATCGC
GACTACCCGGGTATCTAATCCTGTTTGCTCCCCACGCTTTCGCGCCTCAGCGTCAGTTGCGGCCCAGTAAGTCGCCTTCGCCACTGGTGTTCCTCCCAATCTCTACGCATTTCACCGCTACACTGGGAATTCCACTTACCTCTTCCGCACTCAAGCTATTCAGTTTCCAATGCACGACCTACCTAGAAAGCAGGTATTTCACATCAGACTAAATTAGCCACCTACACGCCCGATACGCACAGACAATCCG
+
FFFFFFFFFFFFFFFFFFFFFFFFFFFFFFFFFFFFFFFFFFFFFFFFFFFFFFFFFFFFFFFFFFFFFFF:FFFFFFFFFFFFF::FFFFFFFFFFFFFFFF,,FFFF,,FFFFF,FFFFFFFFF,FFFFF,FFF:F:FFFFFFF:,FFFFFFFFF:FF:FFFF,F,:F:,,:::F,FFFFF:,,:FF,,FF,:,,FFFF,FF:FFFF:,F::FFFFF::::F:FF,,,F,,FF:,F:FF:FFF,::FF
@A00253:175:HYCNHDRXX:2:2102:29532:33254 2:N:0:TAAGGCGA+TAGATCGC
GACTACAGGGGTATCTAATCCCTTTCGCTCCCCTGGCCTTCGTGCCTCAGCGTCAGTTAATGTCCAGGAACCCGCCTTCGCCACGAGTGTTCCTCTCGATATCTACGCATTTCACTGCTACACCGAGAATTCCGGTTCCCCCTCCATTACTCTAGTCTCGCAGTATCATGTGCCGTCCGCGGGTTGAGCCCGCGCCTTTCACACACGACTTACGAAACAGCCTACGCACGCTTTACGCCCAGTGATTCCG
+
FFFFFFFFFFFFFFFFFFFFFFFFFFFFFFFFFFFFFFFFFFFFFFFFFFFFFFFFFFFFFFFFFFFFFFFFFFFFFFFFFF:FFFFFFFFFFFFFFFFFFFFFFFFFFFF:FFFFFFFFF:FFFFF:FFFFFFFFFFFFFFFFFFFFFFFFFFFFFFFFFFF:FFFF,FFFFFF:FFFFFFFFFFFFFFFFFFFFFFFF:FFFFFF::FFFFFFFF,:FFF:,:F:F:FFFF:F:F::F:,FF,FF:,F
@A00253:175:HYCNHDRXX:2:2102:10999:33411 2:N:0:TAAGGCGA+TAGATCAC
GACTACCAGGGTATCTAATCCTGTTTGCTCCCCACGCTTTCGCACCTGAGCGTCAGTCTTCGTCCAGGGGGCCGCCTACGCCACCTGTATTCCTCCAGATCTCTACGCATTTCACCCCTACACCTGGACTTCTAACCCCCTCTACGAGACTCAAGCTTGCCAGAATCAGATGCAGTAACCAGGTTGAGCCCGGTGCTTTCACATATGAGAGAAAAAACCGAGAGCGTGCTCTAGACTCCGAGAACTAACG
+
F:FFFFFFFFFFFFFFFFFFFFFF:FFFF:FFFFF:FFFFFFFFF,FF:FFFF:FFFFF:FFFF:F:FFFFFFFFFF,FFFFFFF,F,:FFF,FFF:FFFFFF:FF,FFFF:,F,:,F,FFFFFF,:FF:,FFF,F:FF,,,,FF,FFFF:FFF:,F:FFF:,FFFFF,F,,FFF:,,FFF:,F:,:,FFF:,,,,F,FFFFF,,:,F,,:F,,FFFFF:,,,:F:F,,,:,F,FF,FF,:::F:F,,F:
@A00253:175:HYCNHDRXX:2:2102:29469:33458 2:N:0:TAAGGCGA+TAGATCGC
GACTACAGGGGTATCTAATCCCTTTCGCTCCCCTGGCCTTCGTGCCTCAGCGTCAGTTAATGTCCAGGAACCCGCCTTCGCCACGAGTGTTCCTCTCGATATCTACGCATTTCACTGCTACACCGAGAATTCCGGTTCCCCCTCCATTACTCTAGTCTCGCAGTATCATGTGCCGTCCGCGGGTTGAGCCCGCGCCTTTCTCACACGACTTACGAAACAGCCTACGCACGCTTGACGCCCAGTGATGCCG
+
FFFFFFFFFFFFFFFFFFFFF:FFFFFFFFFFFFFFFF::FFFFFFFFFFFFFFFFFFFFFFFFFFFFFFFFFFFFFFFFFFFF:FFFFFFFFFFFFFF:F,F:FFFFF:FFFFFFFFFFFFFF:FFFFFFFFFFF:FF,FFFFFFFFFFFFF,FFF:FFFFFFF:F,FF:FFFFFFFFFFFFF,F::FFFFF:FF::,F,FFFFFFFFFFF:F:,,F:FF:FF::F,F,F:F,,FFFFFF:FF:F,F,F
@A00253:175:HYCNHDRXX:2:2102:5864:33473 2:N:0:TAAGGCGA+TAGATCGC
GACTACTGGGGTATCTAATCCCTTTCGCTCCCCTGGCCTTCGTGCCTCAGCGTCAGTTAATGTCCAGGAACCCGCCTTCGCCACGAGTGTTCCTCTCGATATCTACGCATTTCACTGCTACACCGAGAATTCCGGTTCCCCCTCCATTACTCTAGTATCGCAGTATAATGTTCCGTCCGCGGGTTGATCCCGCGCCTTTCACACACGAGTTTCGAAAAAGACTACCAAAGCGTGACGCCCAGTGGTTCCG
+
F:F:FFFFFFFFFFF:FFFF:FFFFFFFFFF,FFFFFFFFFFFF:FFFFF:FF:FFF,FF:FFFFFF,FFF:F,FFFFFFF::F:F::F:FFFFFFFFFFF:FFF,,F:,,FFFFFF,FFF:FF:FFF,FFF:,F:F:FFFFFF,::,F:FF,,:F,:F,,:F,F,,FF,:,F,:F,FFFF:FFFFF,:F::F,F:,,,,:,,FF,,,,FF:::,F,,F:,F:F,F,::FF,FFF,,FFF::F,,::,,,
@A00253:175:HYCNHDRXX:2:2102:27751:33489 2:N:0:TAAGGCGA+TAGATCGC
GACTACCCGGGTATCTAATCCTGTTTGCTCCCCACGCTTTCGCGCCTCACCGTCAGTTGTCGTCCAGCAATCCGCCTTCGCCACTGGTGTTCCTCCTAATATCTACGCATTTCACCGCTACACTAGGAATTCCGATTGCCTCTCCGATACTCAAGAAAAGTAGTTTCAAATGCAGTACCGGGGTTGAGCCCCGGGCTTTCACATCAGACTTACCGCACCGCCTGCGCTCCCTTTACACCCAGTAAATCCG
+
FFFFFFFFFFFFF:FFFFFFFFFFFFFFFFFFFFF:F:FFFFFFFFFFFFFFFFFFFFFFFFFFFFFFFFFFFFFFFFF:FFFFFFFFFFFFFFFFFFFFFFFFFFFFFFFFFFFFFFF:FFFFFFFFFFFFF,FFFFFFFFFF:FFFFFFFFFFFFFFFFFFFFFFFFFFFF:FFFFFFFF:,FFFF,FFFFFFFFFFFFFFFF:F,FFFFFF,FF:FFFFFFFFF:FFFFF:FFFF:FF,FFFF,::F
@A00253:175:HYCNHDRXX:2:2102:32271:33708 2:N:0:TAAGGCGA+TAGATCGC
GACTACCAGGGTATCTAATCCCTTTCGCTCCCCTGGCCTTCGTGCCTCAGCGTCAGTTAATGTCCAGGAACCCGCCTTCGCCACGAGTGTTCCTCTCGATATCTACGCATTTCACTGCTACACCGAGAATTCCGGTTCCCCCTCCATTACTCTAGTCTCGCAGTATCATGTGCCGTCCGCGGGTTGAGCCCGCGCCTTTCACACACGACTTACGAAACAGCCTACGCACGCTTTACGCCCAGTGATACCG
+
FFFFF:FFFFFFFFFFFFFFFFFFFFFFFFFFF,FFFFFFFFFFFFFFFFFFFFFFFFFFFFFFFFFFFFFFF:FFFFFFFFFFFFFFFFFFFFFFFFFFFFFFFFFF,FFFF:FFFFFFF:FFFFF:::FFFFFFFFFFFFFFFFFF:FFFF:FFFFFFFF:F:FF::FFF:FFFF,:FFFFFFFFFFFFFFFFFFFFF,FF:FF::FF,:F,FFF,FFFFFFF:F:FFFFF:FF:FFFF:F,FF,FFF
@A00253:175:HYCNHDRXX:2:2102:26657:33724 2:N:0:TAAGGCGA+TAGATCGC
GACTACCGGGGTATCTAATCCTGTTTGCTACCCATGCTTTCGTGCCTCAGCGTCAGTTAAAGCCCAGTAGGCCGCCTTCGCCACTGGTGTTCCTCCCGATCTCTACGCATTTCACCGCTACACCGGGAATTCCGCCTACCTCTACTTCACTCAAGCTAAACAGTTTCAAACGCAGTCCACAGGTTGAGCCCATGGTTTTCACGTCTGACTTGCCTAGCCGCCTACGCACCCTTTACACCCAGTAAATCCG
+
FFFFFFF:FFFFFFFFFFFFFFFFFFFFFFFFFFFFFFFFFFFFFFFFFFFFFFFFFFFF::FFFFF:FFFFFFFFFFFFFFFFFFFFFFFFFFFFFFFFFFFFFFFFFFFFFFFFFFFFFFFFFFF:FFFFFFFFFFFFFFFFFFFFFFFFFFFFF:FFFFFFFF::FF:FFFFFFFFFF,FFFFF,FF:FFFFFFFFFFF,FFFF,FFFFFF,F:FFFFFFFFFF:F:FFFFFF,FF:,FF:FF,FFF
@A00253:175:HYCNHDRXX:2:2102:1389:33802 2:N:0:TAAGGCGA+TAGATCGC
GACTACTGGGGTATCTAATCCTGTTTGCTCGCCACGCTTTCGAGCCTCAACGTCAGTGACCGTCCAGTAAGCCGCCTTCGCCACTGGTGATCTTCCTACTATCTACGCATTTCACCGCTACACTAGGAATTCCGCTTACCTCTACGGCACTCCAGCTAAACAGTGTCCAAAGCAGTCCCCGCTTGACGCCACGGGCTGTCACTGATGTCTTGCAGGGCCGAGTACGAACCCTGGACGGCCCGTAAAGACG
+
FFFFFFFFFFFFFFFFFFFFFFFF:FFF,,,FFFFFFF:FFFF,FFFF:FFF:FFF,,FF,:FFFFF:F,FFFFFFF::FFF,:,FFF:,::,FF,FFFFF,FFF,,,,FFF:F:F,:,FF:F,FF:FF:FFF,FFFFFF:,,,FF::F,,,FFFF:F,F,,,,,:,,FFFFFF,,FF,,FF,,,F:FF:,,FF,FF,,:FF,,,:,,,F:F,,,,:,FF,,,F,F:,,F,F,,,:,,F,,,:,FFF::,
@A00253:175:HYCNHDRXX:2:2102:19000:33802 2:N:0:TAAGGCGA+TAGATCGC
GACTACCGGGGTATCTAATCCTGTTTGCTCCCCACGCTTTCGCGCCTCAGCGTCAGTTGCTGTCCAGCAGACCGCCTTCGCCACTGGTGTTCCTCCTAATATCTACGCATTTCACCGCTACACTAGGACTTCCGTCTGCCTCTCCAGTACTCAAGAACCACAGTTTCAAGTGCAGGCTGGAGGTTGAGCCTGCAGATTTCACATCTGACTTGCGATCCCGCCTACACGCCCTTTACACCCAGGACAGCCT
+
FFFFFFFFFFFFF,F:FFFFFFF,:FFFFFFFFFFFF,FFFFFFFFFF:FFF,FFFFFFFFFFFFFFFFFFFFFFFFF,FFFFFFFFFF:FFFFFF:,FFFFFFFF:FFFFFF,:F,F:FFFFF:FFF,FFFFFFFFFF:FFFFFFFFFFFFFF:F,FFFFFFF:F::F,:FFFFF:F:,F,:,FFFFFFF,F,F,FF:F:F:FFFFFFFF:F:FFF,FFF:F:,FFFFF,:::F,F,FF,,,:,,,:,,
@A00253:175:HYCNHDRXX:2:2102:20482:33833 2:N:0:TAAGGCGA+TAGATCGC
GACTACCGGGGTATCTAATCCTGTTTGATACCCACACTTTCGAGCATCAATGTCAGTTGCAGTCCAGTGAGCTGCCTTCGCAATCGGAGTTCTTCGTGATATCTAAGCATTTCACCGCTACACCTCGAATTCCGCCCCCCTCTACTGTACTCAAGACAGCCAGGATCATCTGCAATTTTACGGTTGAGCCGCAAACTTTCACAACTGACTTAACTGTCCACCTACGCGACCTGTAAGCCCTATAAATCGG
+
FFF:FFFFFFFFFFFFFFFFFFFFFFFFFFFFFFFFFFFFFFFFFFFFFFF:FFFFFFFFFFFFFFFFFFFFF:FFFFFFFFFFFFFFFFFFFFFFFF,FF:FF:F,FF,FFFFFFFFFFFFFF,FFFFFFFFFF:,,FFF,FFFFFFF:FF:,FF:FF,:FF:FFF:,,FF:F,F:FFF,FFF:::FFFF,:F,:F:F,,F,F,FFF:FF,:F,FF,:,,F:,,F,,,,,:,F:F,,:F:FF:,:F,,F
@A00253:175:HYCNHDRXX:2:2102:30309:33974 2:N:0:TAAGGCGA+TAGATCGC
GACTACTCGGGTATCTAATCCCTTTCGCTCCCCTGGCCTTCGTGCCTCAGCGTCAGTTAATGTCCAGGAACCCGCCTTCGCCACGAGTGTTCCTCTCGATATCTACGCATTTCACTGCTACACCGAGAATTCCGGTTCCCCCTCCAGTACTCTAGTCTCGCAGTATCATGTGCCGTCCGCGGGTTGAGCCCGCGCCTTTCACACACGACTTACGAAACAGCCTACGCACGCTTTACGCCCCGTGATTACG
+
FFFFFFFFFFFFFFFFFFFFFFFFFFFFFFFFFFFFFFFFFFFFFFFF:FFFFFFFFFFFFFFFFFFFFFFFFFFFFFFFFFFFFFFFFFFFFFFFFFFFFFFFFFFFFFFFFFFFFFF:FFFFFFFFFFFFFFFFFFFFFFFFFF,FFFFFF,FFFFFFFFF:FFFFFFFFFFFFFF:FFFFFFFF:FFFFFFFFF:FFFFFFFFF:F::FF,FFFFFFFFFFFF,FFFFFFF:::FFF,:FFFFF,F:
@A00253:175:HYCNHDRXX:2:2102:5005:34209 2:N:0:TAAGGCGA+TAGATCGC
GACTACCCGGGTATCTAATCCTGTTTGCTCCCCACGCTTTCGAGCCTCAGTGTCAGTTACAGTCCAGTGAGCCGCCTTCGCCTCCGGTGTTCCTCCTAATATCTACGCATTTCACCGCTACACTAGGAATTCCGCTCACCCCTCCTGCACTCTAGCATGACAGTTCCAAAATCAATCCCGCGGTTGAGCCCCGGGTTTTCACTTCTGGCTTGCCTTGCCACCTACGCTCCCTTTACACCCAGTAAATCCG
+
FFFFFFFFFFFFFFFF:FFFFFFFFFFFFFFFFFFFFFFFFFFFFFFFFFF:FFFFFFFFFFFFFFFFFFFFFFFF:FFFFF,FFFFF:FF::FFFFFFFFFFFFF:FFFF:FFFF:FFFFFFFF:,FFFFFFF,FFF:F:FFF::FFF,FFFFFF:,F:FFF,F:FFFF:F,FFFF,FF,F,,FF:,,:FFFF:F,:FF:FF,::::F:FFFF:F:,FFFFFF::F:F:F,FFFF:,,F::FFF:F,FF
@A00253:175:HYCNHDRXX:2:2102:18059:34272 2:N:0:TAAGGCGA+TAGATCGC
GACTACTGGGGTATCTAATCCCTTTCGCTCCCCTGGCCTTCGTGCCTCAGCGTCAGTTAATGTCCAGGAACCCGCCTTCGCCACGAGTGTTCCTCTCGATATCTACGCATTTCACTGCTACACCGAGAATTCCGGTTCCCCCTCCATTACTCTAGTCTCGCAGTCTCATGTGCCGTCCGCGGGTTGAGCCCGCGCCTTTCACCCACGACTGACGAACCAGCCTACGCACGCTGTACGCCCAGTAAAACCG
+
FFFFFFFFFFFFFF:FFFFFF,FFFF:FF:FFFFFFFFFFF,FFFF:FFFFFFF:,FFFFFFFFFFF::FFFFFFFFFF:FFFFF,FFF:F:FFFFFFFFFFF::FFF,F:FFFFFFF,FF:F:FFFF,FFFFFFFFFF,FFFFFF:FFF,F:,FFF,,:F:FF,:FFFFF:FF,FF,:FFFFFFF:FF,FFFFF:F,FF,F,:,:FFFF,F::F:,FF:FFF:,,FF,F,,,FFFF:FFF::,:,,,F,
@A00253:175:HYCNHDRXX:2:2102:1597:34287 2:N:0:TAAGGCGA+TAGATCGC
GACTACTCGGGTATCTAATCCTGTTTGATACCCACGCTTTCGTGCCTCAGCGTCCTTTATAGCCCCGCTGGCCGCCTTCGGCACTGGTGTTCCTCCCCAGCTCTCCGCCTTTCACCGCTACGCGGGGAATTCCGCCTTCCTCTACTACACGCCAGCTCTAGCTTTTCAGATGCAGTGTATGGGTGGAGCCCCTAGAGTTGAACTGGGTCTTGCCAGGGGGGGGACGCTACGGGTAAACCTAGAGCTGCGA
+
FFFFF:F:FF:,FFF:FF,FFFF,F,,,F:FF,FF:::,,F,F,:,:F:FFF,F,:,:,,FFFFF,FF,:F:,,FFF,FF,::FFFF,F,,FFF,F::F,,,FF,F,F,:,,:,,,:F:,F,F,F::,:,:FFFFF,,F,,:,FF,,:,F,:,,F,F,F:,,,F,,,::F,:,,,:F,,F,,FF,,:F:F,,F,:,,:,,,,FF,,F,:,,:,,,,F,,,F,FFFFF,,,,,:F,::,:FFF,,,,,,,,
@A00253:175:HYCNHDRXX:2:2102:32244:34381 2:N:0:TAAGGCGA+TAGATCGC
GACTACTGGGGTATCTAATCCCTTTCGCTCCCCTGGCCTTCGTGCCTCAGCGTCAGTTAATGTCCAGGAACCCGCCTTCGCCACGAGTGTTCCTCTCGATATCTACGCATTTCACTGCTACACCGAGAATTCCGGTTCCCCCTCCATTACTCTAGTCTCGCAGTATCATGTGCCGTCCGCGGGTTGAGCCCGCGCCTTTCACACACGACTTACGAAACTGCCTACGCACGCTTTACTCCCAGTGATTCCG
+
FFFF::FFFFFFFFFFFFFFFFFFFFFFFFFFFFFFFF:FFFFF:FFFFFFFFFFFFFFFFFFFFFFFFFF::FFFFFFFFFFF,FFFFFFFFFFFFFFF,FFFFFFFFFFFFFFFFFFFFFFFFFFFFFFFFFFFFFFFFFFFFFFFFFFFF:FFFFF:FFFF:FFFFFFFF:FFFF:,:F:F:F,FFFF:FFF:FFFFFF:F:FFFFFFFFFFFFF,FFF,FF:FFF:FFFF:,,FF:FF:FFFF:,F
@A00253:175:HYCNHDRXX:2:2102:23990:34397 2:N:0:TAAGGCGA+TAGATCGC
GACTACTGGGGTATCTAATCCTGTTTGATACCCACACTTTCGAGCATCAGCGTCAGTTACAATCCAGTAAGCTGCCTTCGCAATCGGAGTTCTTCGTGATATCTAAGCATTTCACCGCTACACCACGAATTCCGCCTACCTCTGTTGCACTCAAGGTCGCCAGTATCAACTGCAATTTTACGGTTGAGCCGCAAACTTTAACAACTTACTTAACAACCCGCCTACGCACCCGTTAAACCCAATAAATCCG
+
[truncated: 91,436,465 more chars]
