# Supplementary material for: Quantitative real-time PCR analysis of bacterial biomarkers enable fast and accurate monitoring in inflammatory bowel disease
Source: PeerJ. 2022 Oct 18;10:e14217. doi: 10.7717/peerj.14217 (PMC9586115; doi:10.7717/peerj.14217)
Supplement: Supplemental Information 10 — Microbiome next generation sequence data of 16S rRNA reads. [file peerj-10-14217-s010.gz › peerj-10-14217-s010]

@A01045:338:HV72GDRXX:2:2101:14877:1736 1:N:0:TAAGGCGA+TAGATCGC
CCTACGGGTGGCAGCAGTGAGGAATATTGGTCAATGGACGAGAGTCTGAACCAGCCAAGTAGCGTGAAGGATGACTGCCCTATGGGTTGTAAACTTCTTTTATACGGGAATAAAGTGAGTCACGTGTGGTTTTTTGTATGTACCGTATGAATAAGGATCGGCTAACTCCGTGCCAGCAGCCGCGGTAATACGGAGGATCCGAGCGTTATACGGATTTATTGGGTTTAAAGGGAGCGTAGGCGGGTTGTTA
+
:FFFFFFFFFFFF:FFFFF:FFFFFFFFFF:FFFFFFFFFF:FF,FFF:FFFFFFFFF,FFFFF:FFFFFF:FFFFFFFFFF:F:FF:FFF:FFF:FFFFFFFFFFFFFFFFFF,FFFFFFFF,F::,FFFFFFFFFF::FFFFFFFFFFFFFFFFF,FFFFFFFFFFFFFFFFFFFFFFFFF,F:FF:FFF:FF,FFFFFFFF,F,FF,FFFF,FFFFF:F:,FFF:F:::F:FFF,FF::F:F,,FF:
@A01045:338:HV72GDRXX:2:2101:15854:1861 1:N:0:TAAGGCGA+TAGATCGC
CCTACGGGTGGCTGCAGTGGGGGATATTGCGCAATGGGGGCAACCCTGACGCAGCAACGCCGCGTGAAGGATGAAGGTTTTCGGATTGTAAACTTCTTTTATTAAGGACGAAACTTGACGGTACTTAATGAATAAGCTCCGGCTAACTACGTGCCAGCAGCCGCGGTAATACGTAGGGAGCAAGCGTTGTCCGGATTTACTGGGTGTAAAGGGTGCGTAGGCGGCTTTGCAAGTCAGATTTGAAATCTAT
+
FFFFFFFFFFFFFFF:F:F:FF:FFFFFFFFF:FFFFFFFFFFFFFFFFFFFFFFFFFFFFFFF:FFFFFF,F:FFFFFFFFFFFFFFFFFFFFFFFFFFFFFFFF:FFFFFFFFF:FFFFFFFFFFFFFFFFFFFFFFFFF:F:FFFF:FFFFFFFFF:FFFFF:FFFFFFFFFF:FFFFFF::FFFFFFFFFFFFFFFFF:FFFFFFFFF:FF::FFFFFFFFFFFFFF:F,F:FFF,FFFFF:FF:F
@A01045:338:HV72GDRXX:2:2101:15157:2002 1:N:0:TAAGGCGA+TAGATCGC
CCTACGGGTGGCAGCAGTGAGGAATATTGGTCAATGGACGCAAGTCTGAACCAGCCATGCCGCGTGCAGGAAGACGGCTCTATGAGTTGTAAACTGCTTTTGTACGAGGGTAAACTCACCTACGTGTAGGTGACTGAAAGTATCGTACGACTAAGGATCGGCTAACTCCGTGCCATCAGCCGCGGTAATACGGAGGATTCAAGCGTTATCCGGATTTATTGGGTTTAAAGGGTGCGTAGGAGGTTTGTTA
+
:FFF,FFFFFFF:FFFFFF:FFFFFFFFFFF:F,FFFFFFFFFFFFFF:FFF,FFFFFFF:FFFFFF,FFFF:FFFFFFFFFFFFFFFF:FFFFFFFFFFFFFFFFFFF,FFFFFFFFFFF,:,:F,F,FFFFF:FF,FF:F:F:FFFFF,FFFFFF::FFFFFFFFFFFFF:F:,FFF::FF,F::FFFFFFF:,:FF:FFFF:FFF:FFFF:F,FFFFFFF,:FF:FF:,::F:FFF:,,F,:F::FF
@A01045:338:HV72GDRXX:2:2101:10004:2033 1:N:0:TAAGGCGA+TAGATCGC
CCTACGGGTGGCAGCAGTGGGGAATATTGGGCAATGGGCGCAAGCCTGACCCAGCAACGCCGCGTGAAGGAAGAAGGCTTTCGGGTTGTAAACTTCTTTTGTCGGGGACGAGTAGAAGACGGTACCTGGCGAATAAGCCACGGCTAACTACGTGCAAGCAGCCGCGGTAATACGTAGGTGGCAAGCGTTGTCCGGATTTACTGGGTGTAAAGGGCGTGTCTCCGGGAAGGCAAGTCAGATGTGAAATCCA
+
FFFF:FFFFFFFFFFFFFF,F:::FFF:,FF::FF,FFFFFF:FFFFFFFFFFF:F:FFFFFFFFFFF:FFF:FF,FF:FFFF::FFF:FFFFF,FFF,FFFFFFF:FFF:FFFFFFFF:::FFFFFFFF:FFFFFFFFFF,FF:FFFFFFFFFF,FFFF,FF,FFFFFFFFFF,F,:FFFFFFFF,FF:FFF:,FFFFFFFF,,F:FFFF,:FFFF:FF,FF:::FF,:FFFFFF,FFFFF:::FFFFF
@A01045:338:HV72GDRXX:2:2101:14552:2268 1:N:0:TAAGGCGA+TAGATCGC
CCTACGGGAGGCAGCAGTGGGGAATATTGGGCAATGGGCGCAAGCCTGACCCAGCAACGCCGCGTGAAGGAAGAAGGCTTTCGGGTTGTAAACTTCTTTTGTCGGGGACGAGTAGAAGACGGTACCTGGCGAATAAGCCACGGCTAACTACGTGCCAGCAGCCGCGGTAATACGTAGGTGGCAAGCGTTGTCCGGATTTACTGGGTGTAAAGGGCGTGTAGCCGGGAAGGCAAGTCAGATGTGAAATCCA
+
FFFFFFFFFFFFFFFFFFFFFFF:F:FFFFFFFFFFFFFFFFFFFFFFFFFFFFF,FFFFF:FFFFFF:FFF,FF:FFFFFFFFFFFFFFFFFFFFFFFFFFFFFFFFFFFFFF:F:FF:FFF:FFFFFFFFFFFFFFFFFFFFF,FFFFFFF:FFFFFFFFFFFFFFFFF::FFFFFFFFFF,,F,FFFFFF::FFFFF:FFFFFFFFFFFF:F:FFFFFF:F:FFF:FFF,FFFF:FF:FF:FF:F::
@A01045:338:HV72GDRXX:2:2101:5900:2347 1:N:0:TAAGGCGA+TAGATCGC
CCTACGGGTGGCAGCAGTGGGGAATATTGGGCAATGGGCGCAAGCCTGACCCAGCAACGCCGCGTGAAGGAAGAAGGCTTTCGGGTTGTAAACTTCTTTTGTCGGGGACGAGTAGAAGACGGTACCTGGCGAATAAGCCACGGCTAACTACGTGCCAGCAGCCGCGGTAATACGTAGGTGGCAAGCGTTGTCCGGATTTACTGGGTGTAAAGGGCGTGTAGCCGGGAAGGCAAGTCAGATGTGAAATCCA
+
FFFFF:FFFFFFFFFFFFFFFFFFFFFFFFFFFFFFFFFFFFFFFFFFFFFFFFFFFFFFFFFFFFFFFFFFFFFFFFFFFFFFFFFFFFFFFFFFFFFFFFFFFFFFFFFFFFFFF,FFFFFFFFF:FF,F,FFFFFFFFFFFFFF:FFFFFFFFFFFFFF:FFFFFF:FFFFFFFFFFFFFF,FFF:FFFFF,FFFFFFFFFF:FFF::F:FF:,F:FFFFFFFFFF,F,:FFFFF,:FF:FF,,FFF
@A01045:338:HV72GDRXX:2:2101:3179:2487 1:N:0:TAAGGCGA+TAGATCGC
CCTACGGGAGGCTGCAGTGAGGAATATTGGTCAATGGGCGATGGCCTGAACCAGCCAAGTAGCGTGAAGGATGACTGCCCTATGGGTTGTAAACTTCTTTTATAAAGGAATAAAGTCGGGTCTGCATACCCCTTTGCATGTACTTTATGAATAAGGATCGGCTAACTCCGTGCCAGCAGCCGCGGTAATACGGAGGATCCGAGCGTTATACGGATTTATGGGGTTTATAGGGAGCGGAGATGGATGTTGA
+
:FFFFFFFF,FFFFFFFFF:FFFFFFFFFF:F:FFFFFFFFFFFFFFFFFFFFFFFFFFFFFFFFFFFFFFFFFFFFFFFFFFFFFFFFFFFFFFFFFFFFFFF:FFFFFFF:FFFFFFFF,FFFFFFFFF,FFFFFF:FFFFFFFF:FFFFFF:FFFFFFFFFF,F,FFFFFFF:FFFFFFFFFFF,:F::F:::FFFFFF:FF:FFF,FF:F:,,,F:FFFF,F,,FFFFF:FF,F,:FF:F:F::,,
@A01045:338:HV72GDRXX:2:2101:11351:2487 1:N:0:TAAGGCGA+TAGATCGC
CCTACGGGAGGCAGCAGTGGGGGATATTGCGCAATGGGGGCAACCCTGACGCAGCAACGCCGCGTGAAGGATGAAGGTTTTCGGATTGTAAACTTCTTTTATTAAGGACGAAACTTGACGGTACTTAATGAATAAGCTCCGGCTAACTACGTGCCAGCAGCCGCGGTAATACGTAGGGAGCACGCGTTGTCCGGATTTACTGGGTGTAAAGGGTGCGTAGGCGGCTTTGCAAGTCAGATGTGAAATCTAT
+
:FFFFFFFFFFF:FFFF:FFF,FFFFFFFFFFFFFF:FFFF:FFFFFFFFFFFFFFFFFFFFFFF:FFFFFFFFF:FF:FFFFFFFFF:FFFFFFFFFFFFF:FFFFFFFFFFFFFFFFF:FFFFFFFF:FFFFF:FFF:F:F,FFFFFFFF:FF:FFFFFFFFFFFFFFFFF:F:FFFFF:,:FFFFFFF:FFFFFFFFFF:FFFF,FF,FFFFFFFFFFFFFF:FFFFF:FFFFFFF:FFF,F:F:,F
@A01045:338:HV72GDRXX:2:2101:24469:2503 1:N:0:TAAGGCGA+TAGATCGC
CCTACGGGCGGCAGCAGTGGGGAATATTGGGCAATGGGCGCAAGCCTGACCCAGCAACGCCGCGTGAAGGAAGAAGGCTTTCGGGTTGTAAACTTCTTTTGTCGGGGACGAGTAGAAGACGGTACCTGGCGAATAAGCCACGGCTAACTACGTGCCAGCAGCCGCGGTAATACGTAGGTGGCGAGCGTTGTCCGGATTTACTGGGTGTAAAGGGCGTGTAGCCGGGAAGGCAAGTCAGATGTGAAATCCA
+
FFFFFFFFFFFFFFF:FFFFFFFFFFFFFFFFFF:FFFFFFFFFFFFFFFFFFFFFFFFFFFFFFFFFFFFFFFFFFFFFFFFFFFFFFFFFFFFFFFFFFFFF:FFFFFF,F:,FFFFF:FF,FFFFFFFFFFFFF:FFF:FFFFFFFFFFFFFFF:FFFFFFFFFFFFFF,FFF::FFFFFFFF,FFFFFFFFFFFFFFFFFFFF:FF:FFFFFF:F:FFF:FF::FFFF,::F::F:FFF,F:FF:F
@A01045:338:HV72GDRXX:2:2101:20030:2581 1:N:0:TAAGGCGA+TAGATCGC
CCTACGGGGGGCAGCAGTCGAGAATCATTCACAATGGGGGAAACCCTGATGGTGCGACGCCGCGTGGGGGAATGAAGGTCTTCGGATTGTAAACCCCTGTCATGTGGGAGCAAATTAAAAAGATAGTACCACAAGAGGAAGAGACGGCTAACTCTGTGCCAGCAGCCGCGGTAATACAGAGGTCTCAAGCGTTGTTCGGAATCACTGGGCGTAAAGCGTGCGTAGGCTGTTTCGTAAGTCGAGTGTGAAA
+
,FFFFFFFFFFFFFF:FFFFF:FFFFFFFFFFFFF:FFFFFFFFFF:FFFFF:FFFF:FFFF:FFFFFFFFFFFFFFFFFFFFFFFFFFFFFF,FFFFFFF:FFFF:FF:FFFFF,FFFFFFFFFFFFFF,FFFFF:,FFFFFFFFFF::FFFFF:F:FFFFFF,FFFFFFFFFF,F:,FFF::FFFF:FFFF,F,FFFFFFFFFFFFFF:FFFFFF:F:F::F:FFFFFFFF:,:F,FF,,:F:F,,F:
@A01045:338:HV72GDRXX:2:2101:29975:2644 1:N:0:TAAGGCGA+TAGATCGC
CCTACGGGTGGCAGCAGTCGAGAATCATTCACAATGGGGGAAACCCTGATGGTGCGACGCCGCGTGGGGGAATGAAGGTCTTCGGATTGTAAACCCCTGTCATGTGGGAGCAAATTAAAAAGATAGTACCACAAGAGGAAGAGACGGCTAACTCTGTGCCAGCAGCCGCGGTAATACAGAGGTCTCAAGCGTTGGTCGGAATCACTGGGCGGAAAGCGTGCGGAGGCTGTTTGGTAAGTCGGGTGGGGAA
+
FFFFFFFFFFFFF:FFFFFFFFFFFFFFF:FFF:FFFFFF:FF,FFFFFFFFFFF:FFFFFFFFFFFFFFFFFFFFFFFF:FFFFFFFFFF,FFFFF:::F,FF,:FFFFFFFFFFF,FF,FF,,FFFF:FF:,FFFFFF:FFFFFFFFFFFFF,FFFFF,F:,:FF,FFF:F,,FFFFF:,:FFFFF:F:,F:,FF::,,FF:FFFF:FF,FFFF:FF,,:F,FFFF:,FF,FF,:FF,,FFFF:F,F:
@A01045:338:HV72GDRXX:2:2101:17336:2769 1:N:0:TAAGGCGA+TAGATCGC
CCTACGGGTGGCAGCAGTGGGGAATATTGGGCAATGGGCGCAAGCCTGACCCAGCAACGCCGCGTGAAGGAAGAAGGCTTTCGGGTTGTAAACTTCTTTTCTCAGGGACGAAGCAAGTGACGGTACCTGAGGAATAAGCCACGGCTAACTACGTGCCAGCAGCCGCGGTAATACGTAGGTGGCAAGCGTTATCCGGATTTACTGGGTGTAAAGGGCGTGTAGGCGGGATCGCAAGTCAGATGTGAAAACT
+
FF:FFFFFFFFFFFFFFFFFFFF:FFFFFFFFFFFFFFFFFF,FFFFFFFFFFFFFFFFFFFFFFFFFFFF,FFFFFFFFFFFFFFFFFF:FFF:FFF:FFF:F:FFFFFF,FF,,F:FFF::F,:F,FF:F:,FF:FFFFFF:FFFFF,FFFF::FF,F,FFFFFFFFFFFFFFFFFFFFFFFF:FFFF,:FF,FFF:FFFFF:FFFF:FF::FF,,:FF::FFF:,:F::FFF:,FFF,:FFFF:F,:
@A01045:338:HV72GDRXX:2:2101:17155:2832 1:N:0:TAAGGCGA+TAGATCGC
CCTACGGGTGGCAGCAGTGGGGAATATTGGGCAATGGGCGCAAGCCTGACCCAGCAACGCCGCGTGAAGGAAGAAGGCTTTCGGGTTGTAAACTTCTTTTCTCAGGGACGAAGCAAGTGACGGTACCGGAGGAATAAGCCACGGCTAACTACGTGCCAGCCGCCGCGGTAATACGTAGGTGGCAAGCGGTCTCCGGATTTACTGGGTGTAAAGGGCGTGTAGGCGGGATCGCAAGTCAGATGTGAAAACT
+
FFFFFFFF,FFFFFFFFFFFFFFFFFFFFFFF,,F:FFFFF:FFFFFF:FFFFFFFFFFFFFFF,F:F:FFFF:FF:FF,FFF::FFFFFFFF::FFFFFFF:FFFFFFFFFFFF::F:FFFFFFFF,FFF:FFFFFFFFFFFFFF:FFFFFFFFFF:FF:F:FFF,F::FFFFF:F::F:FFFF,F,,F::FFFFFFFFFFF:,F:FFFFF:F:F,,:,F:::F::F:F::FFFF:FF:F,F,:FFF:F
@A01045:338:HV72GDRXX:2:2101:17101:2895 1:N:0:TAAGGCGA+TAGATCGC
CCTACGGGCGGCAGCAGTGGGGGATATTGCGCAATGGGGGCAACCCTGACGCAGCAACGCCGCGTGAAGGATGAAGGTTTTCGGATTGTAAACTTCTTTTATTAAGGACGAAACTTGACGGTACTTAATGAATAAGCTCCGGCTAACTACGTGCCAGCAGCCGCGGTAATACGTAGGGAGCAAGCGGTGTCCGGATTTAGTGGGTGTAAAGGGTGCGTAGGCGGCTTTGCAAGTCAGATGTGAAATCGAG
+
F:,FFFFFFFFFFFF:F,:FFFF,F:FFFFFF:FFFFFFFFFFFFFFFFFFFFFF,FFFFFFFF:FFFFFFF:FFFF:F,FF:FF,FFFFFFFFFFFF::FFF:FFFFFF:FFFFFF:F:F:FFFFF:FFFF:FF,FFF::,FFFFF:F:::,FFF:FFFFFF:FF,FFFFF:,:,::FFF:,:FF,F::FF::F:FFF,FF,F:,F,F:,F:FF::,::FF:F,::F:FFF:FF:FFF:FF:,,FFFF,
@A01045:338:HV72GDRXX:2:2101:18638:2957 1:N:0:TAAGGCGA+TAGATCGC
CCTACGGGTGGCAGCAGTCGAGAATCATTCACAATGGGGGAAACCCTGATGGTGCGACGCCGCGTGGGGGAATGAAGGTCTTCGGATTGTAAACCCCTGTCATGTGGGAGCAAATTAAAATGATAGTACCACAAGAGGAAGAGACGGCTAACTCTGTGCCAGCAGCCGCGGTAATACAGAGGTCTCAAGCGTTGTTCGGAATCACTGGGCGTAAAGCGTGCGTAGGCTGTTTCGTAAGTCGTGTGTGAAA
+
FFFFFFFFFFFFFFFFFFFFFFFFFFFFFFFFFFFFFFFFFFFFFFFFFFFFFFFFFFFFFFFF:FFFFFF:FFFFFFFFF:FFFFFFFFFF:FF,FFFFFFF:FF:FFFFFFFFFFFFF,:FFF:FFFFFFFF,FF:FFFF,FF::FFFF:FFFFFFFFF:FFFFFFFFFFFFF:FFFFF,FFFF,FFFFFFFFFF,FFFFFFF:FFFFFF:FFFFFFFFFFFFFFF:F:FFFF:F:FF:F:FFFFF:F
@A01045:338:HV72GDRXX:2:2101:15817:3051 1:N:0:TAAGGCGA+TAGATCGC
CCTACGGGTGGCTGCAGTCGAGAATCATTCACAATGGGGGAAACCCTGATGGAGCGACGCCGCGTGGGGGAATGAAGGTCTTCGGATTGTAAACCCCTGTCCTGTGGGAGCAAATTAAAAAGATAGTACCACAAGAGGAAGAGACGGCTAACTCTGTGCCAGCAGCCGCGGTAATACAGAGGTCTCAAGCGTTGTTCGGAATCACTGGGCGTAAAGCGTGCGTTGGCTGTGTCGTAAGTCGTGTGTGTAA
+
F:FFF:FFFFFFFF:FFFFFFFFFFF,FFFFF:FFFFFFFFFFFFF,FFFFF,FFFFFFFFFFF:FFFFFF:FF,,FFFF:FFFF:FF::FFFFFFFFFFF,::FFFF:F:FFFFFFFF:F::FFFFFFFFFFFF,,FFFF:FFFFFFFFFFFF,FFFF:FFF,:FFFFF:FFFFFF,FFF::FF:,F:,:FFFFFFF:FFFFF:FFFF:::FFFF:,FFF,F,FF:::F:FF:,,,FFF:,FFF,:,,,
@A01045:338:HV72GDRXX:2:2101:19452:3051 1:N:0:TAAGGCGA+TAGATCGC
CCTACGGGCGGCAGCAGTGAGGAATATTGGTCAATGGGCGATGGCCTGAACCAGCCAAGTAGCGTGAAGGATGACTGCCCTATGGGTTGTAAACTTCTTTTATAAAGGAATAAAGGCGGGTATGCATACCCGTTTGCATGTACTTTATGAATAAGGATCGGCTAACTCCGTGCCAGCCGCCGCGGTAATCCGGAGGATCCGGGCGTGATCCGGATTTATGGGGTTTAAAGTGAGCGTAGATGGATGTTTA
+
FFFFFFFFFFFFFFF:FFFFFFF,F:FFFFFF,FFFF,FFFFFFFF:FFFFFF:FFFFFFFFFFFFFFFFFFFFFFFFFF,FFFFFFF:FFFFFFFF:F:FFFFFFFFF,FFFFF,F:FFFFFFFFF:FFFF,FFF,FFF:FFFFFF:F:FFFFF:FFFFFFF:FFFFFF:FFFFFF,FFFFF:FFFFF,,FF:FFF:F::,F:F,,,FFF:F,F,F:F,:FFF,FF,,F,FFF:,F,F,,F:,FFFFF,
@A01045:338:HV72GDRXX:2:2101:10239:3223 1:N:0:TAAGGCGA+TAGATCGC
CCTACGGGTGGCTGCAGTCGAGAATCATTCACAATGGGGGAAACCCTGATGGTGCGACGCCGCGTGGGGGAATGAAGGTCTTCGGATTGTAAACCCCTGTCATGTGGGAGCAAATTAAAAAGATAGTACCACAAGAGGAAGAGACGGCTAACTACGTGCCAGCAGCCGCGGTAATACGTAGGTGGCACGCGTGGTCCGGAGTTAGTGGGTGTAAAGGGCGCGCGGGCGGTGCGGGAAGTGTGAGGTGAAA
+
FFFFFFFFFFFFFFFFFFFFFFFFFFFFFFFFF:FFFFFFFFFFFFFFFFFFFFFFFFFFFFFFFF:FFFFFFF,:F::FFFFFFFFFF,F:FFFFF::FFFFF,FFFFFFF:,,FFFFFFFFFFFFFFFFFFFF:FFF:FFFFFFFFFF,F:F:F:F,FFFFFFF:F::F:FFFFFF,FFFFFFF:FFFF,,FF,FFFF,F:F,,FF,FF,F,FFFF:FFF:,FF,F::::FFFF,:F,::F,FFF::,
@A01045:338:HV72GDRXX:2:2101:3007:3255 1:N:0:TAAGGCGA+TAGATCGC
CCTACGGGTGGCAGCAGTGAGGAATATTGGTCAATGGACGAGAGTCTGAACCAGCCAAGTAGCGTGAAGGATGAAGGTTCTATGGATTGTAAACTTCTTTTATACGGGAATAAACGGATCCACGTGTGGATATTTGCATGTACCGTATGAATAAGGATCGGCTAACTCCGTGCCAGCAGCCGCGGTAATACCAAGGATCCAAGCGATATCCGGATTTATTAGGTTTAAAGGGAGCGTAGATGGGTTGTTA
+
FFFFFF:FFFFFFFFFFF,FFFF:FFFFFFFF:FFFFFFFF:FFFF:FFFFFFFFFFFF:FFFF,FF,FFFFFF:FFFFFFFF::F::FFFF:FFFFF:F,FF:FF:F,FFFFF:FFFFFFFFFFFFFF::,FFFFF:FFF:,F,FFFFFFFFF,,FFFF,FFFFF:F:,F:FFFFF:,FFFF,::,F,,,,,F,,FFF:,FFF,,,FFF:,FFFF,F,F,F,,:F:F,F,,FFF:,F:FFF:FFF:FFF
@A01045:338:HV72GDRXX:2:2101:18810:3411 1:N:0:TAAGGCGA+TAGATCGC
CCTACGGGAGGCTGCAGTGGGGAATATTGCACAATGGGGGAAACCCTGATGCAGCAACGCCGCGTGAGTGAAGAAGTATTTCGGTATGTAAAGCTCTATCAGCAGGGAAGAAAATGACGGTACCTGACTATGTAGCCCCGGCTATCTACGTGCCAGCAGCCGCGGTAATACGTAGGGGGCAAGCGTTTTGCGGCTGTAGGGGGGGGAGTGGGGGGGTTGGGGGCGCTGGAGGGGGGTGGGGAGGGCGCGG
+
F:FF:FFFFFFFFFFFFFFFFF::FFFFFFFFFFFFFFFFFFFFFFF:FFFFFFF:FFFFFFFFFF:FFFFFFF:FF,FFFFFFFFFFFFF:FFFFFFFFF:FFFFFF:FFFF:FFFFF:FF,:FFF,FF,F,FFFFFF:FF::,FFF:FFFFF:,,FF:F:,FFF:FFF:F,,FFFFF::FFFFFF,F,FF:,F,FF,FFFF:,:,,:FF:,F:FF,:,:FF,:,::F:,F,,,F,,F:::,,F,,::F
@A01045:338:HV72GDRXX:2:2101:22073:3458 1:N:0:TAAGGCGA+TAGATCGC
CCTACGGGTGGCAGCAGTGAGGAATATTGGTCAATGGACGCAAGTCTGAACCAGCCATGCCGCGTGCAGGAAGACGGCTCTATGAGTTGTAAACTGCTTTTGTACGAGGGTAAACTCACCTACGTGTAGGTGACTGAAAGTATCGTACGAATAAGGATCGGCTAACTCCGTGCCAGCAGCCGCGGTAATACGGAGGATTCAAGCGTTATCCGGAATTATTGGGCGTAAAGAGTGCGAAGGTGGTAACTAA
+
FFFFFFFFFFFFFFFFFFFFFFFFFFFFFFFFFFFFFFFFFFFFFFFFFFFFFFFFFFFFFFFF,FFFFFFFFFFFFFFFFFFFFFFFFFFFFFFF:FFFFFFFFFFFF:FFFFFFFF:FFFF,FFFFFF:FF:FF,FFFFFFF:FFFFFFFFFFFFFF:FFF:FFFFFFFF,FFFFFFF:F,FFFFFF:FFFFFFFFFFFFFFFFFFF:FF:F,FFFF,F:,FFF:FF:FF:,,F,F:F,FFFF:FF,F
@A01045:338:HV72GDRXX:2:2101:23818:3505 1:N:0:TAAGGCGA+TAGATCGC
CCTACGGGGGGCAGCAGTGGGGAATATTGCACAATGGGGGAAACCCTGATGCAGCAACGCCGCGTGAGTGAAGAAGTATTTCGGTATGTAAAGCTCTATCAGCAGGGAAGAAAATGACGGTACCTGACTAAGAAGCCCCGGCTAACTACGTGCCAGCAGCCGCGGTAATACGTAGGGGGCAAGCGTTATCCGGATTTACTGGGTGTAAAGGGAGCGTAGACGGCGAAGCACGTCTGAAGTGAAAGCCCGG
+
:FFFFFFFF:FFFFFFFFFFFFFFFFFFFFFFFFFFFFFFFFFFFFFFFFFFFFFF:FFFFFFFFFFF:FFFFFFFFFFFF:FFFFFFFFFFF:FFF:FFFFFFFFFFFFFFFFF:FFF:FFFFFFFFFF:,FFFFFFF:,FFFFFFFF:FFFFFF,,FFFFFF,FFFF:FFFFFFFFFFFFF:FFFFFFFFF:F:FFFFFF,:FFF,FF,FF:F,FF,FFFFFFFF::F,FFFFFFFFFFFFF,FF:,F
@A01045:338:HV72GDRXX:2:2101:21911:3646 1:N:0:TAAGGCGA+TAGATCGC
CCTACGGGTGGCAGCAGTGAGGAATATTGGTCCATGGACGCAAGTCTGAACCAGCCATGCCGCGTGCAGGAAGACGGCTCTATGAGTTGTAAACTGCTTTTGTACGAGGGTAAACTCACCTACGTGTAGGTGACTGAAAGTATCGTACGAATAAGGATCGGCTAACTCCGTGCCAGCAGCCGCGGTAATACGGAGGATTCAAGCGTTATCCGGAATTATTGGGCGTAAACAGTGCGTAGGTGGTACATTC
+
:F::FFFF:FFFFFFFFFFFFFFFFFFFFFFF,F:FFFFFFFFFFFFFF:FFFFFFFFFFFFFF,FFFFFFFFFFFFFFFFFFFFFFFFFFFFFF:F:FFFFFFF:FFFFFFFFFFFFFF,FF,FF,,FFFF:FFFFFFFFF:F:FFFFFF,FFFFFFFFF:FFFFFF,FFFFF,:FFFFFFFF,::FFF:FFF,,F,FFFF,FFF,,FFF,:FFFF::F,F:FF,FFF,F,F,:F:F::FFFFF,F,F,
@A01045:338:HV72GDRXX:2:2101:18403:3740 1:N:0:TAAGGCGA+TAGATCGC
CCTACGGGTGGCTGCAGTGGGGAATATTGGGCAATGGGCGAAAGCCTGACCCAGCAACGCCGCGTGAGGGAAGAAGGTTTTCGGATTGTAAACCTCTGTCCTAGGTGACGAAGGAAGTGACGGTAGCCAAGGAGGAAGCCCCGGCTAACTACGTGCCAGCAGACGCGGTAAAACGAAGGGGGCGAGCGTTGTCCGGAATGACTGGGAGTAAAGGGCTTGTAGGCGGCCGGAGAAGTGTGGAGTGAAAGTC
+
:FFFF:FFFFF,FFFFFFF:FFFFFFFFFFFFFFFFFFFFFFFFFFFFFFFFF:FFFFFFFFF:,F,FFFF,FFFF:,FFF,,FF:F:FFFFFFFFFFFFF:FF::FFFFFF:FFF,F,FFFFFFF:,FF:,FFFFFFFF:F,,FFF:F:FF,F::FF:FF:,,,F,F:FF,:FF,F,F,F:F:FF:FF:FFF:F:F:F,:F,,FF,FF,FFF:FF,,FFF,:FFFFF,,,:,:FF,FF,F:FFFFFFF:
@A01045:338:HV72GDRXX:2:2101:28845:3756 1:N:0:TAAGGCGA+TAGATCGC
CCTACGGGCGGCAGCAGTGGGGAATATTGGGCAATGGGCGCAAGCCTGACCCAGCAACGCCGCGTGAAGGAAGAAGGCTTTCGGGTTGTAAACTTCTTTTCTCAGGGACGAAGCAAGTGACGGTACCTGAGGAATAAGCCACGGCTAACTACGTGCCAGCAGCCGCGGTAATACGTAGGTGGCAAGCGTTATCCGGATTTACTGGGTGTAAAGTGCGTGTAGGCGGGATCGCAAGTCAGATGTGAAAACT
+
FFFFFFFFFFFFFFFFF:FFFFF,FFFFFFFFFFFFFFF:FFFFFFFFFFFFFFFFFFFFFFFFFFFFFFFFFFFFFFFFFFFFFFFFFFFFFFFFFFFFFFFFF:FFFFFFFFFFFFF:FFFFFFF,FFFFF,FFFFFFFFFFFFFFFFFFFFFF:FFFFFFFFFFFF:F:FFFFFF:F:,FFFFFFFFFFFFFFFFFFF:FFFF::FFFFF,FFF,FF:FFFFFFFF:FF:F::FFFFFFFFF,FFF:
@A01045:338:HV72GDRXX:2:2101:18123:3850 1:N:0:TAAGGCGA+TAGATCGC
CCTACGGGTGGCAGCAGTCGAGAATCATTCACAATGGGGGAAACCCTGATGGTGCGACGCCGCGTGGGGGAATGAAGGTCTTCGGATTGTAAACCCCTGTCATGTGGGAGCAAATTAAAAAGATAGTACCACAAGAGGAAGAGACGGCTAACTCTGTGCCAGCAGCCGCGGTAATACAGAGGTCTCAAGCGTTGTTCGGAATCACTGGGCGTAAAGCGTGCGTAGGCTGTTTCGTAAGTCGTGTGTGAAA
+
FFFFFFFF:FFFF:FFFFFFFFF:FFF:FFFF,FFFFFFFFFFFFFFF,FFFFFFF:FFFFFFFFFFFFFF:FFFFFF::FFFFFFF:FFFFFFFFFFFFFFFFFFFFFFFFFFFFF:FFFFFFFFFFFFFFFFFFFFFFFF,FFFFFFFFFFF:FF:F:FFFF:FFFF:FF::FFF,FFFFF:F::FFF:FFFFF:FFFFFFFFFFFF:FFFF:FF:F:FFFF:FFFFFF:FFFFF:FFFF:,:FFFFF
@A01045:338:HV72GDRXX:2:2101:13521:3865 1:N:0:TAAGGCGA+TAGATCGC
CCTACGGGGGGCAGCAGTGGGGAATATTGGGCAATGGGCGCAAGCCTGACCCAGCAACGCCGCGTGAAGGAAGAAGGCTTTCGGGTTGTAAACTTCTTTTGTCGGGGACGAGTAGAAGACGGTACCTGGCGAATAAGCCACGGCTAACTACGTGCCAGCAGCCGCGGTAATACGAAGGTGCCAAGCGTTGTCCGGAATTACTGGGTGAAAAGGGCGTGTACCCTGGAAGGCAACACAGATGTGAAATCCA
+
FFF,F:FF,FFF:,FF:,,F::FF:FFFFFFFFF:FF:F,F,FF,FFFFFFFFF:FFF,FFFFFFFFFFFF:F,F:,::F,F::::F:FFFFF:,,,:FF,FFF,F:FFFFFFFFFFFFF,,:FF,:F,,F::FFFFFFFFF,FF,FFFFF,FFFF,:FFFFFFF,FFFFFFFF::F,F:,FF:,F,:FFF:F,:FFF,,F,F,,FF,F:F,:FFFF,,F,FFFF:FFFF:FF,FF::FFFF,:::F:,F
@A01045:338:HV72GDRXX:2:2101:22815:4366 1:N:0:TAAGGCGA+TAGATCGC
CCTACGGGAGGCAGCAGTGGGGAATATTGGGCAATGGGCGCAAGCCTGACCCAGCAACGCCGCGTGAAGGAAGAAGGCTTTCGGGTTGTAAACTTCTTTTCTCAGGGACGAAGCAAGTGACGGTACCTGAGGAATAAGCCACGGCTAACTACGTGCCAGCAGCCGCGGTACTACGTAGGTGGCAAGCGTTATCCGGATTTACTGGGTGTAAAGGGCGTGTTGGCGGGATCGCAAGTCAGAGGTGATCTCT
+
FFFFFFFFFFFFFFFFFFFFFFF:FFFFFFFFFFFFFFFFFFFFFFFFFFFFFFFFFF:FF:FFFFFFFFFFFFFFFFFF:FF,F:FFFF:FFFFFFFFFFFFFFF:FFFFF:FF:FFFFFFFFFFFFF,FFFFFFFFFFFFFFF::FF:FFF:FFFF,FFFFFFFFFFF,FFFFF:FFFF:FF:FFF,F:FFF,FFFFFF:FFFF,F:FFFF,,F:FFF,FFF:FFF,F,F::,FFFF,FFF:F,,FFF
@A01045:338:HV72GDRXX:2:2101:11758:4507 1:N:0:TAAGGCGA+TAGATCGC
CCTACGGGTGGCAGCAGTGAGGAATATTGGTCAATGGGCGAGAGCCTGAACCAGCCAAGTAGCGTGAAGGATGACTGCCCTATGGGTTGTAAACTTCTTTTATAAAGGAATAAAGTCGGGTATGGATACCCGTTTGCATGTACTTTATGAATAAGGATCGGCTAACTCCGTGCCAGCAGCCGCGGTAATACGGAGGATCCGAGCGTGATCCGGATTTATTGGGTTTAAAGGGAGAGTAGATGTATGTTTA
+
FFFF:FFFF:FFFFFFFFFFFFF:FFF:FFFFF:FFFFFFFFF,FFFFFFFFFFFF,FFFFFFFFF:FFFFFFFFFFFFFF:FFFFFFFFFF:FFFFFFFFFFFFF::FF:FFF:FFFFFFFFFFFFFFFFFFFF::FFFFFFFFFFF,F,FFFFF:FFF:,F,FFF,FF:FFFF:F,FFFFFF,FFF,,:::F,,FFFFFFFF,F,F:F:FFF,FFFFFFFFFFFF,FFFFF:,F,F::,:,FFFFF,F
@A01045:338:HV72GDRXX:2:2101:12744:4930 1:N:0:TAAGGCGA+TAGATCGC
CCTACGGGGGGCTGCAGTGGGGAATATTGCACAATGGGCGAAAGCCTGATGCAGCAACGCCGCGTGAAGGAAGAAGGCCTTCGGGTCGTAAACTTCTGTCCTATGGGCAGAAAAAAATGACGGTACCATAGGAGGAAGCCCCGGCTAACTACGTGCCAGCAGCCGCGGTAATACGTAGGGGGCGAGCGTTATCCGGTATTATTGGGCGTAAAGAGTGCGTGGGTGGTAACTTAAGCGCGGGGTTTAAGGC
+
:FFFFFFF:FFFFFF:FFFFFFFFFFFFFF,FFFFFFFFFFFF:FFFFFFFFFFFFFF:,:FFF:FFFF,FFFFF:,:FFFF:,,FFFFFFFFFFFFFFFFFFFFFF,,F:F,FF:F:FFF:FFFFFF,FFFFF,FF:FFFF,FF:FFFFFFFFF,FFFFF:FFFF,FFFFFF,FFFFFFFFFFF,F:FFF:F:FF,,FFFF:F,FFF,FFFFF,F,FFF,F,FFFFF,FFF:FF:FFF,F::FFFFFFF
@A01045:338:HV72GDRXX:2:2101:6922:5055 1:N:0:TAAGGCGA+TAGATCGC
CCTACGGGTGGCAGCAGTGGGGGATATTGCACAATGGAGGAAACTCTGATGCAGCAACGCCGCGTGAGGGAAGAAGGATTTCGGTTTGTAAACCTCTGTCATTGGTGACGATAATGACGGTAGCCGATGAGGAAGCTCCGGCTAACTACGTGCCAGCAGCCGCGGTAATACGTAGGGAGCGAGCGTTGTCCGGAATTACTGGGTGTAAAGGGTGCGTAGGCGGGGGACCACGTCAGGTGTGAAAACTATC
+
,F:FFFFFFFFFFFF:FFFFFF:F:FFFFFFFFFFFFFFFFFFFFFFFFFFFFFF:FFF:FFFFFFFFFFFFFFF:FFFFFFFFF:FFFF:FFFFFFFFFFFFFFF:FFFFFFFF:FFFFFF:FFFFFFFFFF:,:FFFFFFFFFF:FFFFFFFF::FFFFFFFFFF,FFF:FFFF:F:FFF:FFFFFFFFFFF,FFF:FF::FFFFF::F,FFFFFFF,FFFFFFFFFF,,FFFF,::,FFFFFFFFFF
@A01045:338:HV72GDRXX:2:2101:6840:5071 1:N:0:TAAGGCGA+TAGATCGC
CCTACGGGAGGCTGCAGGAAGCTGCGGTATGCGGGAATGTCCCCATCGGGGCGGATGCCCGCAAAATAGCGGTAAAACACCGCCGATACAACCGAAAACATGTAATGGTTGTGCGAGCCGCCCAGGTTCCAGCACTCCGCCAGCGTCGTGCAGCCGTGATCCACCCAGTACAGATACCCTAGTAGTCCTGTCTCTTATACACATCTCCGAGCCCACGAGACTAAGGCGAATCTCGTATGGCGGCTGGTGG
+
,,FF,FFFFFFFFFFFFFFFFFF:FFFFFFFFFFFFFFFFFF:FFFFFF:FFFFFFFF:FFFFFFFFFFFF:F:FFFFFFF,FFFFFFFF,FF,FFFFFFFF:FFFF,F:,:FF:FF:FFFFFFFFFF,FFFFFFFFFFFFFFF:FFFFFFFFFFFFFFF,FFFFFFFFF:,F:FFFFF:FFFFFFFF:F:FFFFFFFFFF:F::FFF,FFF:FFF,F,FF:,,FFF:FF:F,FFFFFF,F,F,F,,::,
@A01045:338:HV72GDRXX:2:2101:8929:5087 1:N:0:TAAGGCGA+TAGATCGC
CCTACGGGAGGCTGCAGTGAGGAATATTGGTCAATGGACGAGAGTCTGAACCAGCCAAGTAGCGTGAAGGATGACTGCCCTATGGGTTGTAAACTTCTTTTATACGGGAATAAAGTGAGCCACGTGTGGCTTTTTGTATGTACCGTATGAATAAGGATCGGCTAACTCCGTGCCAGCAGCCGCGGTAATACGGAGGATCCGAGCGTTATCCGGATTTATTGGGTTTAAAGGGAGCGTAGGCGGGTTGTTA
+
FFFFFFFFFFFFFF::FFFF:FF:FFFFF,FFFFFFFFFFFFFFFFFFFFFFF,FFFFFFF,F:FFFFFFFFFFFFFFFFFF:FF,F:FF:FFFFFFFFFF::FFF:FFF:FFFFFFF:FFFF:FFF,FFFFFFF:FFFFFFFFFF:FFFFFFF,FFFF:F,FF,FFFF::FF:FFFF,FFFF:F,F:,F:F:,::FFFFF:FF,,F,F:F:FF,F::,F:::,FF,F:,FFF:F:FFFFF:FFFF,:FF
@A01045:338:HV72GDRXX:2:2101:8187:5118 1:N:0:TAAGGCGA+TAGATCGC
CCTACGGGTGGCAGCAGTGAGGAATATTGGTCAATGGGCGATGGCCTGAACCAGCCAAGTAGCGTGAAGGATGACTGCCCTATGGGTTGTAAACTTCTTTTATAAAGGAATAAAGTCGGGTATTCATACCCGTTTGCATGTACTTTATGAATAAGGATCGGCTAACTCCGTGCCAGCAGCCGCGGTAATACGGAGGATCCGAGCGTTATCCGGAGTTAGTGGGCGTATAGCGCGCGGAGGCGGCCCGGCA
+
FFFFFFFFFFFFFFFFF,FFFFFFFFFFFFFFFFFFFF,FFFFFFFFFFFFFF:FFFFFF::FF:,:FFFFFFFFF:F:FFFFFF,FF:FF,FFF:FFFF,F:,F:FFFF:F:FFFFF:FF:F,FFFFFFF,FFFFFF,F:F:FFF,F:F,FFFF::FF,FFFFFFFFF,:FF,FFFFFFFFF:,,FF:FFF:F:::F:,FFFF:,F,F,FFFFFF,F,,:FF:F::,,FF:F,F:,FF:F:FFFF:FF,
@A01045:338:HV72GDRXX:2:2101:4137:5149 1:N:0:TAAGGCGA+TAGATCGC
CCTACGGGTGGCAGCAGTGGGGAATATTGGGCAATGGGCGCAAGCCTGACCCAGCAACGCCGCGTGAAGGAAGAAGGCTTTCGGGTTGTAAACTTCTTTTGTCGGGGACGAGTAGAAGACGGTACCTGGCGAATAAGCCACGGCTAACTACGTGCCAGCAGCCGCGGTAATACGTAGGTGGCAAGCGTTGTCCGGATTTACTGGGTGTAAAGGGCGTGTAGCAGGGAAGGCACGTCAGATGTGAAATCCA
+
FFFF:FFFFFFFFFFFFFFFFFF:FFFFFFF:FFFFFFFFFFFFFFFFFFFFFFFFFFFFFFFF:F,FFFFFFFFFFFFFFFFFFFFF:FFFFFFFFFFFFFF:F,FFFFFFFF,FFFFFFFFFFFFFFFFF,FFF:FFFFFFFFF,:FFFFF:FFFFFFFFF:FFFF,,:FF:FFFFFFFFFFFFFFFFF:F:F,FFFFFF,FFFFFFFFF:FFFF:F,,F,:FFF:F,:F,::F::F::FFFFFFFFF
@A01045:338:HV72GDRXX:2:2101:1994:5165 1:N:0:TAAGGCGA+TAGATCGC
CCTACGGGTGGCAGCAGTGGGGACTATTGGGCAATGGGCGCAAGCCTGACCCAGCAACGCCGCGTGAAGGAAGAAGGTCTTCGGATCGTAAACTTCTATCCTTGGTGAAGAGGATAAGACGGTAGCCAAGAAGGAAGCCCCGGCTAACTACGTGCCAGCAGCCGCGGTAATACGAAGGGGGCAATCGTTGTCCGGAATGATTGGGCGTAAAGGGCGTGTAGGCGGCCATGTAAGTCTGAAGAGAAAGTCC
+
FF:FFF:F:FFFFFFF:FFFF,:,F,:FFFF:FFFFF:FFFFFFFFF:FFFFF,F:FFFFF:FFFFFFFF:,,:FFFFFFFF:F:FFFFF,:FFFFFFFFFFFF,FFF:FF,FF,FFFFFF,FFFFF::FFF,FF,,FFFFF:F:FFFF::F,FFFFFFFFFFFF:F:FFFFFF,FF,F,FFF,,F,:,FFF,FFFF:F:F::F,FFF:FF::FF:,,:F:F,F,FF,FF,FFF,FF:FFF,FF,FF:FF
@A01045:338:HV72GDRXX:2:2101:8160:5196 1:N:0:TAAGGCGA+TAGATCGC
CCTACGGGAGGCTGCAGTGAGGAATATTGGTCAATGGACGAGAGTCTGAACCAGCCAAGTAGCGTGAAGGATGACTGCCCTATGGGTTGTAAACTTCTTTTATACGGTAATAAATTGAGCCACGTGTGGCTTTTTTTATGTACCGTATGAATAAGGATCGGCTAACTCCGTGCCAGCAGCCGCGGTAATACGGAGGATCCGAGCGTTATCCGGATTTATTGGGTTTAAATGGAGAGTCGGCGGGTGGTTA
+
F:FFFFFFF:F,FFFFFFFFF:FFFFFFFFF:FFF:FF:FFFFFFFFFFFF:FFFFFF:FF,FFFFFFFFFFFF:::F:F:FFFFFFFFFFFF:FFFFFFFFFFFF,,FFF,FF,,F,FFFFF,,:F,FF:FFFF,,FF,FFFF:,FFF,FFFFFFFF:F:FFFFFFFF::FFFF,FFFFF:F:FFFFFFF,:FFFFFFFFF,FFF,,F:FFFFF:FFFFFFFFF:FFF,FFFF,FFFFFFFFFF,FFFF
@A01045:338:HV72GDRXX:2:2101:9353:5228 1:N:0:TAAGGCGA+TAGATCGC
CCTACGGGAGGCAGCAGTGGGGGATATTGCGCAATGGGGGCAACCCTGACGCAGCAACGCCGCGTGAAGGATGAAGGTTTTCGTATTGTAAACTTCTTTTATTAAGGACGAAACTTGACGTTACTTAATGAATAAGCTCCGGCTAACTACTTGCCAGCAGCCGCGGTAATACGTAGGGAGCAAGCGTTGTCCGGATTTACTGGGTGTAAAGGGTGCGTAGGCTCCTTTGCAAGTCAGATGTGAAATCTAT
+
FFFFFFFF:FFFFFFFFFF:FFFFF,FFFFF:,FFFFF::FF:FFFFFFFFFFFFFFFFFF:FF:FFFFFFFFFFFF:FFFFF,FFFFFFF:FFFFFFFFFFFFFF,FFFFFFF:FFFF,,FFFFFFF:,:FFFF,FFFF:FFF:FFFFF::FFFF:FFFFF:FF,FFFFFFFF::F,F:,FFFF::FFFFF:FFFFFFFFF,:F:FFFF,FFF::FF::,F,,,FFF:F:F,:FFFF:FFFFF,FFFFF
@A01045:338:HV72GDRXX:2:2101:23204:5259 1:N:0:TAAGGCGA+TAGATCGC
CCTACGGGCGGCAGCAGTGGGGAATATTGGGCAATGGGCGCAAGCCTGACCCAGCAACGCCGCGTGAAGGAAGAAGGCTTTCGGGTTGTAAACTTCTTTTGTCGGGGACGAGTAGAAGACGGTACCTGGCGACTAAGCCACGGCTAACTACGTGCCAGCAGCCGCGGTAATACGTAGGTGGCAAGCGTTGTCCGGATTTACTGGGTGTAAAGTGCGTGTAGCCGGGAAGGCAAGTCAGATGATAAATCCA
+
FFF,FFFFFFFFFFF:F,FFFFF,F:FFFFFFFFFFFFFFFFFFFFFFFFFFFFFFFFFFFFFFFFFFFFFFFFFFFFFFFFFFFFFFF,FFF:FF:::FFFFFFFFFFFFFF:,F,:F:FFFFFFF,F:F:,FFFFF:FF,FF,FFFFFFFFFFFFFFF,FF:F,F,,:F:FF,FF:FFF,:FFFFFF,FFFF:,FF:F,FFFFFFF,FF,,FF,F:FFFFF,,:F,,:FFFFFFFFFFF,,FFF::FF
@A01045:338:HV72GDRXX:2:2101:10863:5525 1:N:0:TAAGGCGA+TAGATCGC
CCTACGGGTGGCAGCAGTGGGGGATATTGCGCAATGGGGGCAACCCTGACGCAGCAACGCCGCGTGAAGGATGAAGGTTTTCGGATTGTAAACTTCTTTTATTAAGGACGAAACTTGACGGTACTTAATGAATAAGCTCCGGCTAACTCCGTGCCAGCAGCCGCGGTAATACGTAGGGAGCGAGCGTTATCCGGATTCATTGGGCGTAAAGCGCGCGGAGGCGGCCCGTCAAGCGGGGTTTCAAATCCAG
+
,FFF::F:FFFFFFFFFFFFFFF,F,FFFFFFFFFFFFFFFFFFFFFFFFFFFF:FFFFFFFFFFFF,FFFF:FFFFFF,FFFFFFFFFFFFFFF:F,FFFFFFFFFFFFF:FFFF:FF:FFFF:F,FF:FFFFFFFFFFF,F,F:FF,FFF:FFFFFFFF:F:::F:,FFFFFF:,FFFF:::FFF::,FFFFFFFFFFFFF:F::FF,FFFF:FF,,FFF:,,FFFFFFF:FF:FF,,,FFF,FF:F:
@A01045:338:HV72GDRXX:2:2101:7473:5760 1:N:0:TAAGGCGA+TAGATCGC
CCTACGGGCGGCAGCAGTGGGGAATATTGGGCAATGGGCGCAAGCCTGACCCAGCAACGCCGCGTGAGGGAAGAAGGTCTTCGGATTGTAAACCTCTGTCGCAAGGGACGAAGGCGTGACGGTACCTTGTGAGGAAGCCCCGGCTAACTACGTGCCAGCAGCCGCGGTAATACGTAGGGAGCAAGCGTTGTCCGGATTTACTGGGTGTAAAGGGTGCGTAGGCGGCTTTGCAAGTCAGATGTGAAATCTA
+
FFFFFFFFFFFFFFFFFFFFFFFFFFFFFFFF:FFFFFFFFFFFFFFFFFFFFFFFFFFFFF,FFFFFFFFFFFFF:FFFF::FFFFFFFFFFFFFFFFFFFFFFFFFFFFF:FF:FFFFFFFFFFFFF::FFFFFFFFFF,FFF,FFFFF:FFFFFFFFFFFFFFFFFFFF,F,FF:FFFFF,FFFFF:FF:F,FFF:FFFF,FF:,FFFFFFF:F:FF,:F:FFFFFFFF,FF:FF,:,FFFFFFFF,
@A01045:338:HV72GDRXX:2:2101:14036:6010 1:N:0:TAAGGCGA+TAGATCGC
CCTACGGGGGGCTGCAGTGGGGGATATTGCACAATGGGGGAAACCCTGATGCAGCAACGCCGCGTGAGGGAAGAAGGTTTTCGGATTGTAAACCTCTGTCCTTGGTGACGAACACAATGACGGTAGCCAAGGAGGAAGCCACGGCTAACTACGTGCCAGCAGCCGCGGTAATACGTAGGTGGCGAGCGGTGTCCGGATGTACTGGGCGAAAAGAGCATGTAGGCGGCTTAATAAGTCGAGCGTGACAATG
+
FFFFFFFFFFFFFFFFFFFFFFFFFFFFFFFFFFFFFFFFFFFFFFFFFFFFFFFFFFFFFFF:FFFFFFFFFFFFFFFFFFFFFFFFFFFFFFFF:FFFFFFFFFFFFFFFF:FFFFFF,F:FFF:FFFFFFFF:FFFFFFFFFF:FFFFFFF:FFFFFFFFFFF::FFFFFFFFFFFFFFFFF:FF,FFFFFFFFF,:FFF,F:FF,FFFFF::FFFF:FFFFFFF:F:,F:,FFFFFF:,FF,FFF,
@A01045:338:HV72GDRXX:2:2101:23032:6026 1:N:0:TAAGGCGA+TAGATCGC
CCTACGGGTGGCAGCAGTGGGGAATATTGGGCAATGGACGCAAGTCTGACCCAGCAACGCCGCGTGAAGGAAGAAGGCTTTCGGGTTGTAAACTTCTTTTGTCAGGGAACAGTAGAAGAGGGTACCTGACGAATAAGCCACGGCTAACTACGTGCCAGCAGCCGCGGTAATACGTAGGTGGCAAGCGTTGTCCGGATTTACTGGGTGTAAAGTGCGTGCTGACGGGAATGAACGGCATATGTGAGATATG
+
FFFFFFFFFFF:FFFFFFFF:FF:FFFFFFFFFFFFFF,FFFF,,FFF:F,:F,F:FFFFF:,:FFFFF,FFFFF,FFFF,F:F:FFFFFFF,FFFFFFFFF,FF,FF,,FFFF:FFFF,FFFFF,FFF:FFFF:F,FFFF::F,:F,FFFFFFF,FFFFF:,FFF::,FFF,FFFF::,FFFFFFF:FFF:,FFFF:FF,FFFFF:,,FF:,FF,:FF,F,,FF::F,F,:::,:F,F:F:FF,F,,F:
@A01045:338:HV72GDRXX:2:2101:15546:6057 1:N:0:TAAGGCGA+TAGATCGC
CCTACGGGAGGCTGCAGTGGGGGATATTGCGCAATGGGGGCAACCCTGACGCAGCAACGCCGCGTGAAGGATGAAGGTTTTCGGATTGTAAACTTCTTTTATTAAGGACGAAACTTGACGGTACTTAATGAATAAGCTCCGGCTAACTACGTGCCAGCAGCCGCGGTAATACGTATGTAGCAATCGTTGTCCGGATTTACTGGGTGTAAAGGTTGCGTAGGCGGCTTTGCAAGTCAGATGTGAAATCTAT
+
FF:FFFFFFFFFFFFFFFFFFFFFF:FFFFFFF,FFFFFFFFFFFFFFFFFFFFFFFFFF:FFFFFFFFFF:FFFFFFFFFF:FFFF:FFFF,FFFFFFFFFFFFFFFF::FFF:FFFFFFFFFF:FFFFFFFF:FFFFFF,FFFFFFF,F:FFFF:FF::FF:FFFFFFFFFFF,:,F,FF:,FFFF:FFFFFFFFFFF,,:FFFF:F::F,FF,FFF:FFFFFF,FFF::,FFFFFF,F:FFF:F:::
@A01045:338:HV72GDRXX:2:2101:13792:6277 1:N:0:TAAGGCGA+TAGATCGC
CCTACGGGCGGCAGCAGTGGGGAATATTGCACAATGGGCGAAAGCCTGATGCAGCGACGCCGCGTGAGCGAAGAAGTATTTCGGTATGTAAAGCTCTATCAGCAGGGAAGATAATGACGGTACCTGACTAAGAAGCACCGGCTAAATACGTGCCAGCAGCCGCGGTAATACGGAGGATCCGAGCGTTATCCGGATGTATTGGGGTTAAAGGGAGCGTCGATGGGTGGTTAAGTCAGTTGTGACAGTTTGC
+
FFFFFFFFFFFFFFF:FFFFFFF,FFFFFFFFFF:FFFFF,FFFFFFFFFFFFFFFFFFFFFFF:FFFFFFFFFFFFFFFFFFF:,FFFF,FFFFFFFF:FFFFFFFF:FFFFFF,FF:FFFFFFFFFFFFFFFFFFFF::FF,FFFFFF:FFFF:FFFFF:F:FFF,F:FFF:FFFFFFF:FFF:,,F,FFF:::F,FFF:,:,,FFFF,:,,F:::FFFF:::,,FF:F,,FF:,F:FF::F:,F,FF
@A01045:338:HV72GDRXX:2:2101:6280:6292 1:N:0:TAAGGCGA+TAGATCGC
CCTACGGGGGGCTGCAGTCGAGAATCATTCACAATGGGGGAAACCCTGATGGTGCGACGCCGCGTGGGGGAATGAAGGTCTTCGGATTGTAAACCCCTGTCATGTGGGTGCAAATTAAAAAGATAGTACCACAAGAGGGAGAGACGGATAGGTCTGTGGCGGCAGCCGCGGTAATGGGGTGGTCTCAGGCGGTGTTGGGAATCAGGGGGAGTTTGTCGTGCGTCGGGTGGGTCGTGGGTGTGGGGTGGGG
+
,F:F:FFFFFFFFF:FFFFFFFFFFF:FFFFFF,FFF:F:FFFFF:,FFF,FFF,FFFFFF::FFFFFFFFFFFF,FFFFFFFFFFFF:FFFFFFFFFFFFFFF,FFF,F:F::FF:F,:,:FF:FF,F,F,F,:,FF,:F:,F:,F,,:,,,F:FF:,,,,,,F:,F:F::,F,,,,F,FF,,,,::,,:FFF,F,::,,FF,,,,FF,F,,,,,,F,F,F,,,F,,F:,,:F,,,,,,,F:,F,:::,
@A01045:338:HV72GDRXX:2:2101:12029:6324 1:N:0:TAAGGCGA+TAGATCGC
CCTACGGGGGGCAGCAGTGGGGAATATTGGGCAATGGGCGCAAGCCTGACCCAGCAACGCCGCGTGAAGGAAGAAGGCTTTCGGGTTGTAAACTTCTTTTGTCGGGGACGAGTAGAAGACGGTACCTGGCGAATAAGCCACGGCTAACTACGTGCAAGCAGCCGCGGTAATACGTAGGGGGCGAGCGTTGTCCGGAATTACTGGGCGTAAAGGGTGCGTAGGCGGTTAATTAAGTTGGATGTGAAATTCC
+
:FFFFFFFFFFFFFFFFFFFFFFFFFFFF:FFFFFFFFFFFFF:F:FFFFFFF,FFFFFF:FF:FFFFFFFFFFFFFFFFFF:FFFFFFFFFFFF:FFFF:FF:FFFFFFFF:FFFF,FFFFFFFFF:,FFFFFFF:FFFF,F,F:FFFFFFFF,,F:FFFFFFFFFFFFFFFFFFFFF,FFFFFFF,FFFF::FF,:FFFF:FF,:,FFFF:F:F:FFFFF:,FFF:,FFFF:FFF,FFFFFF,FFFF,
@A01045:338:HV72GDRXX:2:2101:32741:6370 1:N:0:TAAGGCGA+TAGATCGC
CCTACGGGTGGCAGCAGTGGGGAATATTGGGCAATGGACGCAAGTCTGACCCAGCAACGCCGCGTGAAGGAAGAAGGCTTTCGGGTTGTAAACTTCTTTTGTCAGGGAAGAGTAGAAGACGGTACCTGACGAATAAGCCACGGCTAACTACGTGCCAGCAGCCGCGGTAATACGTAGGTGGCAAGCGTTGTCCGGATTTACTGGGTGTAAAGGGCGTGCAGCCGGGCCGGCAAGTCAGATGTGAAATCTG
+
FFFFFFFFFFFFF:FFFFFFFFFFFFFFFFFFFFFFFFFFFFFFFFFFFFFFFFFFFF:FFFFFFFFFFFFFFFFFFFFFFFFFFFFFFFFFFFFFFFFFFFFFFF:FFF:FFFFFF:FFFFFFFFFF:FFFFFFF:FFFFF::FFFFFFF,FFFFFFFFF:,F,FFFFFFFFFFFFFFF:FFFFFFFFFFFFFFFFFFF,FF:,FFFFFF,FFFFFFF:,FFF,:FFFFFFFFFFFF:FFF:FF:FFFF
@A01045:338:HV72GDRXX:2:2101:25590:6511 1:N:0:TAAGGCGA+TAGATCGC
CCTACGGGTGGCAGCAGTGGGGAATATTGGGCAATGGGCGAAAGCCTGACCCAGCAACGCCGCGTGAAGGAAGAAGGCTTTCGGGTTGTAAACTTCTTTTATCAGGGACGAAGGATGTGACGGTACCTGATGAATAAGCCACGGCTAACTACGTGCCAGCAGCCGCGGTAATACGAAGGTGGCAAGCGTTTTCCGGATTTACTGGGTGTAAAGGGCGCGTAGGCGGAGAGACAAGTCAGATGTGAAATCT
+
FFFFFFFF:FFFFFFFFFFFFFFFFFFFFFFFFFFFFFFFFFFFFFFFFFFFFFFFFFFFFFFF:FFFFFFFFFFFFFF:FFFFFFFFFF:FFFFFFFFFFFFFFF:FFFFFFFFFFFFFFFFF:FFFFFFFF:FFFFFFFFFFFFFFFFFFFF,FFFFFF:FF:F:FFF:FF:F,FF,:FFFF,,FFF,,FF:F:FFFFFF:FFFFFFF:FFFFFFFF:FF:F:FFF,,,::FFFFFFF:FF,F:FFF:
@A01045:338:HV72GDRXX:2:2101:16016:6590 1:N:0:TAAGGCGA+TAGATCGC
CCTACGGGTGGCTGCAGTGGGGAATATTGGGCAATGGGGGAAACCCTGACCCAGCAACGCCGCGTGAAGGATGAAGGTTTTCGGATTGTAAACTTCTTTTATTAAGGACGAAACTTGACGGTACTTAATGAATAAGCTCCGGCTAACTACGTGCCAGCAGCCGCGGTAATACGTAGGGAGCAAGCGTTGTCCGGATTTACTGGGTGTAAAGGGTGCGTAGGCGGCTTTGCAAGTCAGATGTGAATTCTAT
+
:FFFFFFFFFFFFFFFFFFFFFFFFFFFFFFFFFFF:FFFFFFFFFFFFFFF:FFFFFFFFF:FFFFFFFFFFFFFFFF:FFFFFFFFFFFFFFFFFFFFFFFFFFFFF:FFFFFFFFFF,FFFFFFFFF,FFF:FFFFFF,FFFFFFF:FFFFFFFFFFFFFFFFFFFFFFFFF:FFFFFFFFFFFF:FFFF:FFFFFFFF:FFFFFFF:F:FFFFFFF,F::FF:FFF:FFFFF:FFFFFFF,:F:,:
@A01045:338:HV72GDRXX:2:2101:13386:6699 1:N:0:TAAGGCGA+TAGATCGC
CCTACGGGCGGCAGCAGTGAGGAATATTGGTCAATGGACGAGAGTCTGAACCAGCCAAGTCGCGTGAAGGATGACTGCCCTATGGGTTGTAAACTTCTTTTGTCGGGGACGAGTAGAAGACGGTACCTGGCGAATAAGCCACGGCTAACTACGTGCCAGCAGCCGCGGTAATACGTAGGTGGCAAGCGGTGTCCGGATTTACTGGGGGTAAAGGGCGTGTAGCCGGGAAGGCAAGTCAGATGTGAAATCC
+
FFFFFFFFFFFFFF:FFFFFFFFF,FF:FF:FFFFFFFFFFF,FF:F,FFFFFFFFFFFF:FFFFFFFFFFFFFFF:FFFF:FFFFFFFFF,FFFFFF:,FFFF:FFF:FFFFFFF,F:FF:FFFFFFFF:FFFF,F:FFF:FFFFF::FFF:FF:FFFFFF:FFFF:,F,F:,:F:F:FFFFFF:F:,,F,FFFFFF,F:F,F:F,,:,,,FF,F,F,:FFF::F:,:,:,FFFF,FF:,:F:F:,F,F
@A01045:338:HV72GDRXX:2:2101:6741:6872 1:N:0:TAAGGCGA+TAGATCGC
CCTACGGGCGGCAGCAGTGGGGAATATTGGGCAATGGGCGCAAGCCTGACCCAGCAACGCCGCGTGAGGGAAGAAGGTCTTCGGATTGTAAACCTCTGTCGCAAGGGACGAAGGCGTGACGGTACCTTGTGAGGAAGCCCCGGCTAACTACGTGCCAGCAGCCGCGGTAATACGTAGGGAGCAAGCGTTGTCCGGATTTACTGGGTGTAAAGGGTGCGTAGGCGGCTTTGCAAGTCAGATGTGAAATCTA
+
FFFFFFF:FFFFFFFFFFFFFFF:FFFFFFFFFFFFFFFFFFF:FFFFFFFFFFFFFFFFFFFFFFFF:FFFFFFFF:FFFFFFFFFFFFFFFFFFFFFFFFFFFF:FFFFFFFFFFFF:FF:FFFFFFFFFFFFF:FF,FFFFFFFFFFF:FFFFFFFFF:FFFFFFFFFFFF,FFFFFFFF,FFFFFFFF:FFFFFFFF:FFFFFF:FFFFFFFF:FFFFF::FFFFFFF:F,FFF::FF,FF:FFFF
@A01045:338:HV72GDRXX:2:2101:30201:7012 1:N:0:TAAGGCGA+TAGATCGC
CCTACGGGTGGCTGCAGTGGGGAATATTGGGCAATGGGCGCAAGCCTGACCCAGCAACGCCGCGTGAAGGAAGAAGGCTTTCGGGTTGTAAACTTCTTTTAAGAGGGAAGAGCAGAAGACGGTACCTCTAGAATAAGCCACGGCTAACTACGTGCCAGCAGCCGCGGTAATACGTAGGGAGCGAGCGTTATCCGGATTCATTGGGCGTAAAGAGCGCGGCGGCGGCCTGTCAAGCGGGATCTCTAATCCG
+
FFFFFFFFFFFFFFFFF:FFFFFFFF:FFFFFFF:FFFFFFFFFFFFFFFFFFFFF:FFFFFFF:FF:FFFFFFFFFFF:FFFFF:FFFFFFFFFFFF:,:FF:FFFFFFFFFFF:FFFFFFFFFFFFFFFFFF:,FFFFFFFFF:FF,FFF,:FFFFFF:FFFFFFFFFFF,F:F,FFFFFFFFFFFFFF:::FF:FF:,F,FFF:FFF::,:FFFF,,::FFFF,F,FFFFFFFFF,FFFFF:FFFFF
@A01045:338:HV72GDRXX:2:2101:3830:7122 1:N:0:TAAGGCGA+TAGATCGC
CCTACGGGTGGCAGCAGTGGGGGATATTGCACAATGGGCGAAAGCCTGATGCAGCAACGCCGCGTGAGGGAAGACGGTTTTCGGATTGTAAACCTCTGTTCTAAGTGACGAACAAATGACGGTAGCTTAGGAGAAAGCCCCGGCTAACTACGTGCCAGCAGCCGCGGTAATACGTAGGGGGCAAGCGGGGTCCGGACTGACTGGGTGTAAAGGGAGCGCAGGCGGAGAAGCAAGTCCGTGGTGAAAGCGA
+
FFFFFFFFFFFFFFFFFFFFFFFFFFFFFF:FFFFFFFFFFFFFFFFF:FFFFFFF:FFFFFFF:F:FFFF:FFFF:FFFFFF:FFFFFFF:FFFFFFFFFF:FFFF:FFFFFFFFF::,FFFFFFF,FF,F:FFF:FFFFFFF,FFFFF,F:,FFF:FF:FF:F:F:FFFFF:FF,,F:FFFFFF,,,:,FFFFF,:,FF,FFF,F::,FF:F,FFFF::FFFFFFFFF::,F,:,FFFF,:,,:,FFF
@A01045:338:HV72GDRXX:2:2101:23421:7200 1:N:0:TAAGGCGA+TAGATCGC
CCTACGGGAGGCTGCAGTCGAGAATCATTCACAATGGGGGAAACCCTGATGGTGCGACGCCGCGTGGGGGAATGAAGGTCTTCGGATTGTAAACCCCTGTCATGTGGGAGCAAATTAAAAAGATAGTACCACAAGAGGAAGAGACGGCTAACTCTGTGCCAGCAGCCGCGGTAATACAGAGGTCTCAAGCGTTGTTCGGAATCACTGGGCGTAAAGCGTGCGTAGGCTGTTTCGTAAGTCGTGTGTGATA
+
FFFFFFFFFFFFFFFFFFFFFFFFFFFFFFFF:FFFFFFFFFFFF:FFFFFFFFFFFFFFFF:F:FFFFFF:FFFFF:F:FFF:FFFFF:FFFF,FFFFFFFFF:FFFFFFF:F:FFFFFFFFFF,FFFFFFF::FFFFFFF:FF:FFFFF:FFFFFFF:FFFF:FFF,FF,F:FF:F,::FFF::FF,FFFFFFF,F,F:FFFF,FF:F:FF:F:FFF:FFF:FF:FFFF,FFFF::FF,,FFFF:F,F
@A01045:338:HV72GDRXX:2:2101:31232:7326 1:N:0:TAAGGCGA+TAGATCGC
CCTACGGGGGGCAGCAGTGAGGAATATTGGTCAATGGGCGAGAGCCTGAACCAGCCAAGTAGCGTGAAGGATGAAGGCTCTATGGGTCGTAAACTTCTTTTATATGGGAATAAAGTTTTCCACGTGTGGAATTTTGTATGTACCATATGAATAAGGATCGGCTAACTCCGTGCCAGCTGCCGCGGTAATAGGGAGGATCCGGGCGGTATCGGGAGTTATGGGGTTTATAGGGAGGGTTGTGGGATTGTGA
+
,FFFFFFFFFFFFFFFFFF:FFFFFFFFFFFF:FFFFFFFFFFFFFFFFFFFFFFFFF:FF::F::FFFFFFFFFFFFFFFFFFFFFFFFFFFFFFFFFFFFFF,FFFFFFFFF:,F:FFF,FFFFFFF,:FFFFFF:FFFFFFFFFF::,F,F,F:FF,FFFF,FFFFF,::::FF,:F,:FFF,::F,,FF:F:,F,FF,,,F,F::,,FF,:::,,,:,FF,FFF:F:F,F,,,,FF:FF,,::F,,
@A01045:338:HV72GDRXX:2:2101:5367:7341 1:N:0:TAAGGCGA+TAGATCGC
CCTACGGGCGGCTGCAGTCGAGAATCATTCACAATGGGGGAAACCCTGATGGTGCGACGCCGCGTGGGGGAATGAAGGTCTTCGGATTGTAAACCCCTGTCATGTGGGAGCAAATTAAAAAGATAGTACCACAAGAGGAAGAGACGGCTAACTCTGTGCCAGCAGCCGCGGTAATACAGAGGTCTCAAGCGTTGTTCGGAATCACTGGGCGTAAAGCGTGCGTAGGCTGTTTCGTAAGTCGTGTGTGATA
+
,,FFFFFFFFFFFFFFFFFF:FFFFFFFFFFF,FFFFFFFFFFF,FFF:FFFFFFF,FFFFFFFFFFFFFF:FFFFFFF:FFFFFFFFFFFF:FFFFFFFFFF:FFFFFFFFFFFFFFFFFFFFFFFFFFFFF:FFFFF,F,:FFFFFFF::FFFFFF:FF:FFFFFF:F:F,,F,F,:FFFFFFFFFFFFFFFFFFF,:FFFFF:FFFFFFFF,F:FF:,FFF,FFFFFF:FFFF,FFF:F::FFFF,F
@A01045:338:HV72GDRXX:2:2101:6198:7435 1:N:0:TAAGGCGA+TAGATCGC
CCTACGGGAGGCTGCAGTGGGGGATATTGCGCAATGGGGGCAACCCTGACGCAGCAACGCCGCGTGAAGGATGAAGTTTTTCGGATTGTAAACTACTATAATAAAGGACGAAACTTGACGGTACTAAAAGAATAAGCTCCGGCTAACTACGTGCCAGCAGCCGCGGTAATACGTAGGCAGCAAGCGTTGTCCGGATTTACTGGGTGTAAAGGGTGCGTAGGCGGCTTTGCAAGTCAGATGAGAAATCTCT
+
:FFF:FF,::FFF:FF:FFF,:FFF:FFFF,FFFFF,FFF:F,FF,,,FFFFFFFFFF,F:,F,::FFF,FFFFF:,FFFFF,F:FFF,FFFFF,FF,F,FF,FF::FF,FFFFFF,FFFFFFFF,F:,FFFFFF,:FF::FFF:FFFF::,F,FF:,F:FFFF,,,FFFFF,F:F,,FF,F,F,F,FF,FF:F:,FFF,F:FF,F:FFFF,,,F,F,F,F:FFFF:,FF:F,FFF,:,:,F:F:,F,::
@A01045:338:HV72GDRXX:2:2101:24994:7451 1:N:0:TAAGGCGA+TAGATCGC
CCTACGGGAGGCTGCAGTCGAGAATCATTCACAATGGGGGAAACCCTGATGGTGCGACGCCGCGTGGGGGAATGAAGGTCTTCGGATTGTAAACCCCTGTCATGTGGGAGCAAATTAAAAAGATAGTACCACAAGAGGAAGAGACGGCTAACTCTGTGCCAGCAGCCGCGGTAATACAGAGGTCTCAAGCGTTGTTCGGACTCACTGGGCGTAAAGCGTGCGTAGGCTGTTTCGTACGTCGGGGGGGGAT
+
FFFFFFFFFFFFFFFFFFFFFFFFFFFFFFFF:,FFFFFFFFFFFFFFFFFFFFFFFFFFFFFFFFFFFFFFFFFFFFFFFFFFFFFFFFFFFFFFFFFFFFFFFFFF,FFFFFFFFFFFFFFFFFFFFFFFFFFFFFFFFFFFFFFFF:FF,:FFFFFF,,FFFFFFF::F:FFFFFFFFFFF:FFFF:F:FF,FF:FF,:FFFFFFFFF,FFF:FFFFFF,FFFF::F,F:F:FFFFF,:F,F,F,,,
@A01045:338:HV72GDRXX:2:2101:31331:7498 1:N:0:TAAGGCGA+TAGATCGC
CCTACGGGAGGCTGCAGTGGGGAATATTGGGCAATGGGCGCAAGCCTGACCCAGCAACGCCGCGTGAAGGAAGAAGGCTTTCGGGTTGTAAACCCCTGTCATGTGGGAGCAAATTAAAAAGATAGTACCACAAGAGGAAGAGACGGCTAACTCTGTGCCAGCAGCCGCGGTAATACAGAGGTCTCAAGCGTTGTTCGGAATCACTGGGCGTAAAGCGTGCTTAGGCTGTTTCGTAATTCTTGTGTGAAAG
+
FFFFFFFFFFFFFFFFFFFFFFF:FFFFFFFFFFFFFF::FFFFFFFFFFFFFF,FFFFFFFFFFFFFFFFFFFFFFFFFFF:FFFFFFFFFFFFFFFFFFFFFF:FFFFFFFFFFFFFFF:F:,FFFFFFFFFFFFFFFFFFFFFFF,FF:F:FFFFFF:FFFFFFFF:F:FFFF:FFFFFF:F::F,FF:FFFF,FFFFFFF::FFFF:,FFFFFFFF,FF,F,FFFFFF:F:FFFF,,:FFF,F:F:
@A01045:338:HV72GDRXX:2:2101:19614:7717 1:N:0:TAAGGCGA+TAGATCGC
CCTACGGGAGGCAGCAGTAGGGAATTTTCGGCAATGGGGGAAACCCTGATCCAGCGATGCCGCGTGAGGGAAGAAGGTTTTCGGATTGTAAACCTCTGTGGACAGGGACGATCATGACGGTACCTGTTTAGAAAGCCACGGCTAACTACGTGCCAGCAGCCGCGGTAATACGTAGGTGGCGAGCGTTGTCCGGAATTACTGGGTGTAAAGGGAGTGTAGGCGGGAAGGCAAGTCAGAAGTGAAAATTATT
+
F:FFFFFFFFFFFFFFFFFFFFFFFFFFFFFFFFFFFFFFFF:FFFFFFFFFFFF:FFFFFFFFF:F,FFFFFFF:FFFFFFFFFFFFFFFFFFFF,:FFFF,:FFFFFFFF,FF,:FFFFF:FFFFFFFFFFF:FFF:FFF:FFF:FF:FFFFF:FF:FFFF,:F,F:FFF,:FFFFFFFFFF,,FFFFFFFF:FFF,FF::F:F,FFFF,FF,:FFFFFF:F:FFFFFF:FFF:F:,F:F,FFFFF::
@A01045:338:HV72GDRXX:2:2101:19642:7795 1:N:0:TAAGGCGA+TAGATCGC
CCTACGGGGGGCTGCAGTGGGGAATATTGGGCAATGGGGGAAACCCTGACCCAGCAACGCCGCGTGAAGGAAGAAGGCTTTCGGGTTGTAAACTTCTTTTACCAGGGACGAAGAGAGTGACGGTACCTGGAGAAAAAGCCACGGCTAACTACGTGCCAGCAGCCGCGGTAATACGGAGGATCCGAGCGTTATCCGGAGTTATTGGGTGTAAAGGGAGCGTAGGCGGACGCTGAAGTCAGTTGTGAAAGTT
+
FFFFFFFFFFFFFFFFFFFFFFF,FFFFF:FF,FFFFFFFFFFFFF:FFFFFFFFFFFFFFFFFFFFFFFFFFFFF:FF,FF:FFFFFFFFFFFFFFFF:FFFF,F:FFFFFFFFFFFF,FFFF:FF,F::FFFFFFFFF,FFFFFFFF:FF:F,FFFFFFF:FFFFFFFFFFFF:F:FFFFF,FFFFF:F,FFFF,,:,F,FFFFF,FF:F:FFFFFFFF:,FF:FF:F:,:,F,FF:F,F,FFFF,FF
@A01045:338:HV72GDRXX:2:2101:13476:8234 1:N:0:TAAGGCGA+TAGATCGC
CCTACGGGCGGCTGCAGTGGGGGATATTGCGCAATGGGGGCAAGCCTGACCCAGCAACGCCGCGTGAAGGAAGAAGGCTTTCGGGTTGTAAACTTCTTTTCTCAGGGACGAAGCAAGTGACGGTACCTGAGGAATAAGCCACGGCTCACTACGTGCCAGCAGCCGCGGTAATACGTAGGGGGCAAGCGGTGTCCGGATTTACTGGGGGTACTGGGAGGGTAGACGGCACAGGAAGTGTGAGGTGAAGTCC
+
FFFFFFFFFFFFFFFFFFFFFFFFFFFFFFFFFFFFFFFFFFFFFFFFFFFFFFFFFFFF:FFFFFFFFFFFFFFFFFFFFFFFFFFFFFFFFF:FFFFFFFFFFFFFFFFFFF,FFFFFF:FFF:FFFFFFF,FFFFFF:FFF:F,F:F,FFFFFFFFF,FFFFF:F,FF,:FFF:F:FFFF,FFFF,F,:FFFFFF:F,F,FFF,F,F,,FF,FF,F,,F,,,F,,,,:,,,FFF:F,,F,F,,,:,F
@A01045:338:HV72GDRXX:2:2101:13376:8375 1:N:0:TAAGGCGA+TAGATCGC
CCTACGGGTGGCTGCAGTGGGGAATATTGGGCAATGGGCGCAAGCCTGACCCAGCAACGCCGCGGGAAGGAAGAAGGCTTTCGGGTTGTAAACTTCTTTTCTCAGGGACGAAGCAAGTGACGGTACCTGAGGAATAAGCCACGGCTAACTACGTGCCAGCAGCCGCGGTAATACGTAGGTGGCAAGCGTTAGCCGGATTTACGGGGTGTAAAGGGCGTGTAGGGGGGATCGCAAGTGAGATGTGAATACT
+
FFFFFFFFFFFFFFFFFFFFFFFFFF:FFFFF:,FFFFFFFF,FFFFFFFFFFFF,FF:F:FFF,F:FFFF:FFFFFFFFFF:FFFFFFFF,FFFFFFFFFFFFFFF:FFF:FFF,F:FFFFFF,FFFFF:FFFF::FFFFFFF:FFFFF:FFFFFF::F::FFFFFF,:F,FF::FFFFFFF,::F,:FF,FFFF:F:FFF,FFF,FF,,,FF:FF,F,:FFF:F::,FF:FFFF,:FF,F,F,F,,FF
@A01045:338:HV72GDRXX:2:2101:22996:8500 1:N:0:TAAGGCGA+TAGATCGC
CCTAAGGGAGGCTGCAGTGGGGAATCTTCCGCAATGGACGAAAGTCTGACGGAGCAACGCCGCGTGAGTGATGAAGGATTTCGGTCTGTAAAGCTCTGTTGTTTATGACGAACGTGCAGTGTGTGAAAAATGCATTTCAATGACGGTAGTAAAATAGGAAGCCACGGCTAACTACGTACCAGCAGACGCGGTAATACGTAGGTGGCGAGCGTTGTCCGGAATTATGAGGCGTAAAGAGCAAGATGGCGGC
+
,F,:,F,,F,F,FFFFF::FFF:F,,F,FFFFF:F:FF,FFFF,::,FFFFFF:FFFFF:,:FFFFF,FFFFF:F::FFFFF:FF,FFFFF,FFFFF:FFF,FFFFF:F:FFF,FF:FFFFFFFFF:,F:F,F::F,FFFF,F,::FFF,FFF,,F:F:F,FFFFF,:FFFFFFF,,,FFFF:FF,F,:FFFF,:F:,FFF,F:FF:FFF:FFF:F,:F:FFFFF:,FF:FFF::FFFF:,F,,:FFF,F
@A01045:338:HV72GDRXX:2:2101:20103:8531 1:N:0:TAAGGCGA+TAGATCGC
CCTACGGGCGGCAGCAGTGGGGGATATTGCGCAATGGGGGCAACCCTGACGCAGCAACGCCGCGTGAAGGATGAAGGTTTTCGGATTGTAAACTTCTTTTATTAAGGACGAAACTTGACGGTACTTAATGAATAAGCTCCGGCTAACTACGTGCCAGCAGCCGCGGTAATACAGAGGTCTCAAGCGTTGTTCGGAATCACTGGGCGTAAAGCGTGCGTAGGCTGTTTCGTAAGTCGAGTGTGAAAGGAGC
+
F:FFFFF,FFFFFFFFFFFFFFFFFFFF:FFFFFF,FFFFFFFFFFFFFFFFFFFF:FFFFFFFFFFFFFFFFFFFFFFFFFFFFF:FFFFFFF:FFFF,FFFFFFFFFFFFFFFFFFF:FFFFF:FFFFFFFFFFFFFFFFFFFFFFFFF,FFFFF::FFFFF:,,:,:FFFF,:FFFFFF:FF:F,,FFF:F::FFFFF,,FFFFF:F:FFFFF:,F:FFFF:FFF:FFF::FF,::FFF:,:,,,::
@A01045:338:HV72GDRXX:2:2101:31792:9017 1:N:0:TAAGGCGA+TAGATCGC
CCTACGGGCGGCTGCAGTGGGGAATATTGCACAATGGGCGAAAGCCTGATGCAGCGACGCCGCGTGAAGGATGAAGTATTTCGTTATGTAAACTTCTATCAGCAGGGAAGAAAATGACGGTACCTGACTAAGAAGCCCCGGCTAACTACGTGCCAAAAGCCGCTGTCATACGTAGGGGGCAAGAGGAATCCGGATTTACTGGGTGTAACGGGAGCGTAGACAGCTGTGCAAGTCTGAATTGAAATGCATG
+
F,:FFFF:FFFFFFFFF,:F:FFFFF:FF:FFF,FF:F:F,F:FFFFFFFFFFF,FFF:FFFF:,:F:FF:FFF:FFF:F,FF,,FFFFFFFFFFF,F,FFFFFF:FF:FFFFFF,F,F,FFFFFFFFFFFFFF:FFF:,:FFFFFFFF,,FF,FF,FF,:,F,,:,FFF,:FFF:F:FFFFF,F,,F:FF:FFF,F,::F:FFF,F,,,FFF,F:F,FF,,,FFF,F::F,,FFF:FF:,:F:,,,FF,
@A01045:338:HV72GDRXX:2:2101:14344:9048 1:N:0:TAAGGCGA+TAGATCGC
CCTACGGGCGGCAGCAGTGGGGAATATTGGGCAATGGGCGAAAGCCTGACCCAGCAACGCCGCGTGAGGGAAGAAGGTTTTCGGATTGTAAACCTCTGTCGCAGAAGACGAAGGAAGTGACGGTATTCTGTGAGGAAGCCCCGGCTAAATACGTGCCAGCAGCCGCGGTAATACGTAGGTGGCGAGCGTTATCCGGAATTAGTGGGCGTAAAGAGGGAGCAGGCGGCACTAAGGGTCTGTGGGGAAAGAT
+
FFFFFFFFFFF:FFFFFFFFFFFFFFFFFFFFFFFFFFFFFF:FFFFFFFFFFFFFFFFFFFFF,FFFFFF,FFFFFFF:FFFFFFFFFFFFFFFFFFF:FFFF:FFFFFFFFFFFFF:FFFFFFFFFF:FFF:FFFFFFFFFFFF::,F,FFFFFFFFFFFFFFFF::F,FF,FFF:FFFFFFFFFFFFF,,F:FFF::F,:::FFFF,,,F::FFFF,FF:F:FF,,,F,:F:F,F:F:F::,F,F,F
@A01045:338:HV72GDRXX:2:2101:10917:9064 1:N:0:TAAGGCGA+TAGATCGC
CCTACGGGTGGCAGCAGTGAGGAATATTGGTCAATGGACGAGAGTCTGAACCAGCCAAGTAGCGTGAAGGATGACTGCCCTATGGGTTGTAAACTTCTTTTATACGGGAATAAAGTTAGCCACGTGTGGTTTTTTGTATGTACCGTATGAATAAGGATCGGCTAACTACGTGCCAGCAGCCGCGGTAATACGTAGGGAGCAAGAGTTGTCCGGATTTACTGGGTGTAAAGTGTGCGTAGGCGGCTTTGCA
+
:FFF:FFFFFFFFFFFFFFFFFFFFFF:FFFFFFFF:FF:FFF::FFFFFFFF:FFFFFF:FFFF:FFF:FFFFFF,FFFFFFFFFFF:FFFFFFFFFF:FFFFFFFFFFFFFFFF:F:FFF,:FFFFFFFFF:FFFFF,FFFF,,FF,FFFF:FFFF::F:FFFFFFFF,F:F::FFF,F::,FFFFFFFFFFF,FFF,FFF,F:FFFFFFFF:FFF,FFF,:F:FFF,,F:FF,F:FFF:,:FFFFF,
@A01045:338:HV72GDRXX:2:2101:10926:9079 1:N:0:TAAGGCGA+TAGATCGC
CCTACGGGTGGCAGCAGTGAGGAATATTGGTCAATGGACGAGAGTCTGAACCAGCCAAGTAGCGTGAAGGATGACTGCCCTATGGGTTGTAAACTTCTTTTATACGGGCATAAAGTTAGCCACGTGTGGTTTTTTGTATGTACCGTATGAATAAGGATCGGCTAACTACGTGCCAGCAGCCGCGGTAATACGTAGGGAGCAAGCGTTGTCCGGATTTTCGGGGTGTAAAGGGTGCGTAGGCGGCTTTGCA
+
:FFFFFFFFFFFFFFFFFFFFFFFFFFFFFFFFFFFFFFFFFFFFFFFFFFFFFFFFFFFFFFFFFFFFFF:FFFFFFFF:FFFFFFFFFFFFFFFFF:FFFFFFF:F,:,FF:FFFFFFFFFF,FFFF:FF:F,F,FF:FFFFFFFFFFFFFF::FFF::F,FFFFFFFFFF:FFFFFFFFFFFFFFFFFF:FFF,:FFF,FF,::F,FF:FF:::,F,,FFF:FFFF::F::FF:,F::,,FFFF:FF
@A01045:338:HV72GDRXX:2:2101:4833:9173 1:N:0:TAAGGCGA+TAGATCGC
CCTACGGGCGGCTGCAGTGGGGAATATTGCACAATGGGGGAAACCCTGATGCAACAACGCCGCGTGAGTGAAGAAGTATTTCGGTATGTAAAGCTCTATCAGCAGGGAAGAAAGTGACGGTACCTGACTAAGAAGCCCCGGCTAACTACGTGTCAGCAGCCGCGGGAATACGTAGGGGGCAAGCGATATCCGGATTTACTGGGTGTACAGGGAGCGTAGGCGGAGAGACAAGTCAGATGTTAAATCTATC
+
:FFFFFFFFFFFFFF:F:FFFFFFFFFFFFFFFFFFFFFFFFFFFFFFFFFF:,FF,FFFFFFFFFFFFFFF:FFFFFFFFFFFFFFFFF,FFFFFFFFFFFFFFFFF:FFF:FFFFFFFF:FFFFFFFFFFFFFFFFFF:,FFFFFFFFF:FFFFFFFF:FFFF,FF,FFF::F:FF,F:FFF,,:F,FFFFFFFFFFFFFFFFF:,,FFF,::F,,:FFFFFFFF:F,::F,F::FFF,FF,F::F:,
@A01045:338:HV72GDRXX:2:2101:22200:9439 1:N:0:TAAGGCGA+TAGATCGC
CCTACGGGTGGCAGCAGTGGGGAATATTGCACAATGGGCGAAAGTCTGATGCAGCGACGCCGCGTGAGCGAAGAAGTATTTCGGTATGTAAAGCTCTATCAGCAGGGAAGATAATGACGGTACCTGACTAAGAAGCACCGGCTAAATACGTGCCAGCAGCCGCGGTAATACGAATGGTGCAAGCGTTCTCCGGATTTACTGGGTGTAAAGGGAGCGCAGGCGGTGCGGCAAGTCGGATGTGAAAGCCCGG
+
FFFFFFFFFFFFFFFFFFFFFFFFFFFFFFFFFFF:FFFFFFFFFFFFFFFFFFFFFFFFFFFFFFFFFFF:FFFFFFFFFFFFFFFFFFFFFFFFFFFFFFFFFFFF,FFF::FFFFFFFFFFFFFFF:FFFF,F,FFFFFFFFFFFF:FFFFFFFFFFFFF,:F,FFFFF,F,:F:FFFFFFFFF,FF:FFFFFFFFFFF::FFFFFF,FFFF,FFFFF:FFFFFFFFF,FF,,FFFFF:,,FFFFFF
@A01045:338:HV72GDRXX:2:2101:18231:9518 1:N:0:TAAGGCGA+TAGATCGC
CCTACGGGTGGCTGCAGTGGGGAATATTGCACAATGGGGGAAACCCTGATGCAGCGACGCCGCGTGAGTGAAGAAGTATTTCGGTATGTAAAGCTCTATCAGCAGGGAAGAGAATGACGGTACCTGACTAAGAAGCCCCGGCTAACTACGTGCCAGCAGCCGCGGTAATACGTAGGGGGCAAGCGTTATCCGGATTTACTGGGTGTAAAGGGCGTGCAGCCGGGCCGGCAAGTCAGATGTGAAATCTGGA
+
FFFFFFFFFFFFFFF:FFFFFFFFFFFFFFFF:FFFFFFFFFFFFFFFFFFFFFFFFFFFFFFFFF:FFFFFFFFF:FFFFFFFFFFFFFFFFFFFFFFFFFFFFFFFFFFFFFF:FFFFFFFFFFFF:F:FFFFFFFFFFFFFF:F,FFFFFFFF:FFFFFFF,F,FFF:F,FFFFFFFF,F:FF,FFFFFFFF,F:F:,FF,:,F,FFF:FF:FF:FFFF,FF:F,F,:FFFFFF:FFFFFF,FF,FF
@A01045:338:HV72GDRXX:2:2101:8630:9674 1:N:0:TAAGGCGA+TAGATCGC
CCTACGGGTGGCTGCAGTGGGGAATATTGCACAATGGGCGCAAGCCTGATGCAGCCATGCCGCGTGTATGAAGAAGGCCTTCGGGTTGTAAACTTCTTTTGTCGGGGACGAGTAGAAGACGGTACCTGGCGAATAAGCCACGGCTAACTACGTGCCAGCAGCCGCGGTAATACGTAGGGGGCAAGCGTTATCCGGATATACTGGGTGTAAAGGGAGCGTAGGCGGCATGGCAAGTCTGAGGTGAAAACCC
+
,F:FFF:FFFFFFFF:FFFFFFF,FF:FFFF:FFFFFFFFFFFFFFF:FFFFFFFFFFFFFFFFFF::FFFFFFFFFFFFFFFFF:F:FFFFFFFFFFFFFFF:FF:FFFF,FFFFF,FFFFFFF:FFFFFFF:FFFFFFFF:FFFFFF:FFFFFFFFF::F:FFFF::FF:FF:FF::FFF:F:FFF:F,FF:,FF,F,:F:F:,,,,:FFFFF:FFFF::FF:F:,:,:FFFFF:F:,FFFFFF,FFF
@A01045:338:HV72GDRXX:2:2101:4246:9721 1:N:0:TAAGGCGA+TAGATCGC
CCTACGGGGGGCAGCAGTGAGGAATATTGGTCAATGGGCGATGGCCTGAACCAGCCAAGTAGCGTGAAGGATGACTGCCCTATGGGTTGTAAACTTCTTTTATAAAGGAATAAAGTCGGGTATGCATACCCGTTTGCATGTACTTTATGAATAAGGATCGGCTAACTCCGTGACAGCAGCCGCGCTAATACGGAGGATCCGAGCTTTATCCGGATGTATTGGGTGTAAATGGAGCGTAGATTGATGTTTA
+
,FF:F:FFFFFFFFFFFFFFFFFFFFF:FFFFFFFFFFFFFFFF,FF:,FFFFFFFF:FFFFFFFF:FFFFF:FFFFF:FFFFFFFFFFFFFFF,FFF:F:FFFFFFFF,F,F:F:F:FFF:F:FF,F:FFFF,,F,FFFFFF:F,:F:FF:FF,,:FFF:,FFFFFF,,FF,FFFF:FFFF:F,FFFFFF::F,::::FFF,F,:F,FF,:FFF,::,:,,FF,FFFF:FFFF,,FF::,,FFFFF:,F
@A01045:338:HV72GDRXX:2:2101:10682:9815 1:N:0:TAAGGCGA+TAGATCGC
CCTACGGGTGGCAGCAGTCGAGAATCATTCACAATGGGGGAAACCCTGATGGTGCGACGCCGCGTGGGGGAATGAAGGTCTTCGGATTGTAAACCCCTGTCATGTGGGAGCAAATTAAAAAGATAGTACCACAAGAGGAAGAGACGGCTAACTCTGTGCCAGCAGCCGCGGTAATACAGAGGTCTCAAGCGTTGTTCGGAATCACTGGGCGTAAAGCGTGCGTAGGCTGTTTCGTAAGTCGTGTGTGAAA
+
:FFFF:FFFFFFFFFFFFFFFFF,FFFFFFFFFFFFFFF:FFFFFF:FFFF:FFFFF:FFFFFFF:FFFFFFF:FFFFFFFFFFFFFFFFFFFFFFFFFFFFFFFFFFFFFFFFFF,FF:FFFFFFFFFFFFFFFF:F:F:FFFFF:FFFFFFF:FF:FFFFFFFFFFFFFF,FFFFFFF:FF:FFFFFF,FF:FFFF:FFFFFF,FFFFF:FFF,FF:FFFFFFFFFFFFFFF:F::F:FF:FFF,FFF
@A01045:338:HV72GDRXX:2:2101:17806:9846 1:N:0:TAAGGCGA+TAGATCGC
CCTACGGGTGGCAGCAGTGAGGAATATTGGTCAATGGGCGAGAGCCTGAACCAGCCAAGTAGCGTGAAGGATGACTGCCCTATGGGTTGTAAACTTCTTTTATAAAGGAATAAAGTCGGGTATGGATACCCGTTTGCATGTACTTTATGAATAAGGATCGGCTAACTCCGTGCCAGCAGCCGCGGTAATACGGAGGATTCGAGCGTTATCAGGATTTATTGGGTTTAAATGGAGCGTAGCTGGCTGTTTA
+
FFFFFF:FFFFFFFFFFFF,FFFFFF,FFFFFFFFFFFF:FFFFFFFFFFFFFFFFF:FFFFFFFFF:F::FFFFFF:FF:FFF,FFFFFFFFFFFFF:FFFFFFFFFFFFFFFF:F,:FFFFF:FFFFFF:FF:FFF,FFFFF::FFFF,FFFFF:FFFFFFFFFFFFFFFFF::FFFFFFFFFFFF,FFFF:FFFF:F:FFF:FF:FF,FFF::FFFFFFFFFFFF:,,F,F:FFFF,:,:,F:::F:
@A01045:338:HV72GDRXX:2:2101:17870:9862 1:N:0:TAAGGCGA+TAGATCGC
CCTACGGGTGGCAGCAGTGAGGAATATTGGTCAATGGGCGAGAGCCTGAACCAGCCAAGTAGCGTGAAGGATGACTGCCCTATGGGTTGTAAACTTCTTTTATAAAGGAATAAATTCGGGTATGGATACCCGTTTGCATGTACTTTATGAATAAGGATCGGCTAACTCCGTGCCAGCAGCCGCGGTAATACGGAGGATTCGAGCGGTATCCGGCTTTATTGGGTGTAAAGGGAGCGTAGAGGGAGGTGTA
+
,FFFFFFFFFFFFFFFFFFFF:F,F:FFFFFFFFFFFFFFFFFFFFFFFFFFFFFFFFF:FFFFFFFFFFFFFFFFFFFFFFFFFFFFFF,FFFFFFFFFFFFFFFFFFFFFFF,:FFFFFFFFFFFFFFFFFFFFFFFFFFFFFFFFFF,FFF:FF:,F,FFFFFFF,FFFF:FFF:,FFFFFFF,FFFFF:FFFF,FF:F,FFFF,FF,FF,F:::F,FFFF,FFFF:FFFFF:FF:F,,FF::F,FF
@A01045:338:HV72GDRXX:2:2101:15772:9956 1:N:0:TAAGGCGA+TAGATCGC
CCTACGGGGGGCAGCAGTCGAGAATCATTCACAATGGGGGAAACCCTGATGGTGCGACGCCGCGTGGGGAAATGAAGGTCTTCGGATTGTAAACACCTGTCATGTGGGTGCAAATTAAAAAGATAGTACCACAAGTGGAAGAGAGGGCTATCTCTGGGCAAGCAGCCGCGGTAATACCGAGGGCTCAAGCTGGGTGCGGAATCACTGGGAGTAGGGAGTGCGTGGGGGGGTGGGTAAGGGGGGTGGGAAA
+
,FF:,FF:FFFFFFFFFF:FFFFFFFFFFF:FFF:FFFFFFFFFFFFFFFFFFFF:FFFFFF::FFFFFFF:F,F:,::,F:F:,,:,FFFF,,,:,F,,,:F:,F,,,F,F:,FFF:::F,F,FF,,,:FFF,:,,,,,F,FF,:FF,F,,F,FF,F,,,F,F::FF,FF,::,FF,,,F:,,FFF,:,,,,FF,:F:,:,,,,F:,,,FF,,,F,,::,F:,::,,,,FF,FF,:F:,FFFF,,::,,
@A01045:338:HV72GDRXX:2:2101:10700:10003 1:N:0:TAAGGCGA+TAGATCGC
CCTACGGGAGGCTGCAGTGAGGAATATTGGTCAATGGCCGAGAGGCTGAACCAGCCAAGTCGCGTGAAGGATGAAGGATCTATGGTTTGTAAACTTCTTTTATAGGGGAATAAAGTGTGGGATGTGTCCCATTTTGTATGTACCCTATGAATAATCATCGGCTAACTCCGTGCCAGCAGCCGCGGTAATACTGAGGATGCGAGCGTTATCCGGATTTATTGGGTTTAAAGTGTGCGTAGGTGGTAATTTA
+
FFFFFFFFFFFFFFFFFFF:FFFFFFFFFFFFFFFFFFFFFFFFFFFFFFFFFFFFFFFFFFFF:FFFFFFFFFFFFFFFFFFFFFFFFFFFFFFFF,FFFF,::FFFFFFFFF:FFFF:FFFFFFF:FF:FFFFFFFFFFFF:FFF:,FFFFF,F,FFF:FFFFFF,F:FFFFFFFFFFF:FFF:FFFFFFFF:FFFF:FFFF,FFFF:F::FF,FFF:F,FF:FF:,:,,FFFFFFF,FF:FFFFF:F
@A01045:338:HV72GDRXX:2:2101:25247:10019 1:N:0:TAAGGCGA+TAGATCGC
CCTACGGGGGGCTGCAGTCGAGAATCATTCACAATGGGGGAAACCCTGATGGTGCGACGCCGCGTGGGGGAATGAAGGTCTTCGGATTGTAAACCCCTGTCATGTGGGAGCAAATTAAAAAGATAGTACCACAAGAGGACGAGACGGCTAACTCTGTGCCAGCAGCCGCGGTAATACAGCGGTCTCAAGCGTTGTTCGGAATCACGGGGCGGAAAGCGTGCGTAGGCTGTGTCGTAAGTCGAGTGTGAAA
+
::FFFFF:FFFFFFFFFFFF,:FFFFFFFFFFFFFF:FFFFFFFFFFFFFFFFF:FFFFFFF,FFFFFFFFF:,FFF:FFFFFFFFFFFFFF:FFFF:FFFF,FFFFFFFFFFFF:FFFFFF:F,,,F:FFFFF:FFFF:FFFFFF:F,FFFFFFFF:FFFFFFFFFFF::F:,FF,FF,,:FFFFFF,FF,FFF::FF:FFFFF,FFFF:,,,::,FF:F::FFFF::F,FFF,,,:FFF,FFF,,,FF
@A01045:338:HV72GDRXX:2:2101:16043:10050 1:N:0:TAAGGCGA+TAGATCGC
CCTACGGGTGGCTGCAGTGGGGGATATTGCGCAATGGGGGCAACCCTGACGCAGCAACGCCGCGTGAAGGATGAAGGTTTTCGGATTGTAAACTTCTTTTATTAAGGACGAAACTTGACGGTACTTAATGAATAAGCTCCGGCTAACTACGTGCCAGCAGCCGCGGTACTACGTAGGGAGCAAGCGTTGTCCGGATGTACTGGGTGTAAAGGGTGCGTAGGCGGCTGTGCAAGTCAGATGTGAAATCTAT
+
,FFFFFFFFFFFFFFFFFFFFFFFFFFFFFFF::FFF:FFFFF:FFF::F:FFFFFFFFFFFFFFFFFFF:FF:F::FFFFF:FFFFFFFFFFFFFFFFFFFFFFF:FFFFFFFFFFFF,FF:FFFFFFF:FFFFFFFFF:FFFFF:FFFFFFFFFFF,FFFFFFFFF,FFFFFFFF::FFFFFFFFF:FF::FFF,FFF,FFF:F::FFFF:F::F,FFFFFFFF,FFFF,:FFFFFFFFFFFFFFF,F
@A01045:338:HV72GDRXX:2:2101:18882:10113 1:N:0:TAAGGCGA+TAGATCGC
CCTACGGGTGGCAGCAGTCGAGAATCATTCACAATGGGGGAAACCCTGATGGTGCGACGCCGCGTGGGGGAATGAAGGTCTTCGGATTGTAAACCCCTGTCATGTGGGAGCAAATTAAAAAGATAGTACCACAAGAGGAAGAGACGGCTAACTCTGTGCCAGCAGCCGCGGTAATACAGAGGTCTCAAGCGGTGTTCGGAATCACTGGGCGTAAAGCGTGCGTAGGCTGTTTCGTAAGTCGTGTGTGAGA
+
:FF:FFFFFFFFFFFFFFFFFFFFFFFF::FFFF:FFFF:FF:FFFFF,FFFFFFF,FFFFFFFFFFFFF:FFFFFFFFFFFFFFFFFFFF:FFFFFFFFFFFF:FFF,FFFF:,FFFFFFF:FF:FFF:FFFFF,FFFFFFFF:FFF:FFF,FFFFFFF:FF:,FFF,:F:FFFFFF:FFFFFFFFF:FF,,FFFF:FFFF:FF:F:FF:FFFF:FFF::FFFF::F,,FFFF:F,FF,F::F:FF:,F
@A01045:338:HV72GDRXX:2:2101:18322:10144 1:N:0:TAAGGCGA+TAGATCGC
CCTACGGGTGGCTGCAGTGAGGAATATTGGTCAATGGACGAGAGTCTGAACCAGCCAAGTAGCGTGAAGGATGACTGCCCTATGGGTTGTAAACTTCTTTTATACGGGAATAAAGTGAGCCACGTGTGGTTTTTTTTATGTACCGTATGAATAAGGATCGGCTAACTCCGTGCCAGCAGCCGCGGTAATACGGAGGATCCGAGCGTTATCCGGATTTATTGGGTTTAAAGTGAGCGAAGGTGGATTGTTA
+
FFFFFFFFFFFFFF:FFFFFFFFFFFFFF:FFFFFFFFFFFFFFFFFFFFFFFFFFFFFFFF:FFFFFFFFFFFFFF::FFFFF:FFFFFFFFFFFFFFFFFFFF:FFFFFFFFFF:FFFFFFFFFFFF:FFFF:,FFF,FFF:,FFFFFFFF:FFF:FFF:FFFFFFF:FFFFFF,F,F,FFF:FFFFFFF:F:FFFFFFFFF,F:FFF,F:FFF:FFF,:FFFFF::F:FFF:,,,F,::F:FF,:FF
@A01045:338:HV72GDRXX:2:2101:14579:10363 1:N:0:TAAGGCGA+TAGATCGC
CCTACGGGTGGCAGCAGTGAGGAATATTGGTCAATGGACGAGAGTCTGAACCAGCCAAGTAGCGTGAAGGATGAAGGTTCTATGGATTGTAAACTTCTTTTATACGGGAATAAACGAATCCACGTGTGGATTTTTGCATGTACCGTATGAATAAGGATCGGCTAACTCCGTGCCAGCAGCCGCGGTAATACGGAGGATCCGAGCGTTCTCCGGATGTCTTGGGTGTAATGGGAGCGTAGATGGGTGGTTA
+
::FFFFFFFFFFFFFFF,FFFFFFFFFFF,FFFFFFFFFFFFFFFFFFFFFFFFFFF,F:FFF,:FFFF:FFF:FFFFFFF:FFFFFFFFFFFF:FFFFFFFF,FFFFF,::FFF,FFFFFFFF:FFFFF:FF:,FF,FFFFFFFFFF:FFFF:FF,FF,FFF:FFFFFF,:F:,FF,FF:FFF,FFFFFFFF::FFFFF:FFF:FF:FFFFF:F:F,:F:F:F::F,,F:,,FFFF,:F,F::F,:FF,
@A01045:338:HV72GDRXX:2:2101:15754:10426 1:N:0:TAAGGCGA+TAGATCGC
CCTACGGGTGGCAGCAGTGGGGGATATTGCGCAATGGGGGCAACCCTGACGCAGCAACGCCGCGTGAAGGATGAAGGTTTTCGGATTGTAATCTTCTTTTATTAAGGACGAAACTTGACGGTACTTAATGAATAAGCTCCGTCTAACTACGTGCCAGCAGCCGAGGTACTACGTAGGGAGCAAGCGTGGTCCGGATTTACTGGGTGTAAAGGGTGCGTAGGCGGCTTTGCAAGTCAGATGTGAAATCTAT
+
,F:FFFFFF:FFFFFFFFFFFFFF,FFFFFFFFFFFFFFFF:FFFFFF:FFFFFFFFFFFFFFF:F,FFF:F:FFFFFFFFFFFFFFFFFF,FFFFFFFFFFFFFFF:FFFFFFFFF,:,F:,FFFFFFF:FFFFF:FF::,F:FFFFF,:F,FFFFFFFF,:,FFFF,FF:FFFF:FF,FFFFFFF,F:FF:F:FF:FFFF:F,F:FFFF:FFF:,FF:FF,:F,FFFFFF:::,:,F:,,FFF:::,:
@A01045:338:HV72GDRXX:2:2101:18304:10520 1:N:0:TAAGGCGA+TAGATCGC
CCTACGGGTGGCTGCAGTGAGGAATATTGGTCAATGGACGAGAGTCTGAACCAGCCAAGTAGCGTGAAGGATGACTGCCCTATGGGTTGTAAACTTCTTTTATACGGGAATAAAGTGAGCCACGTGTGGTTTTTTGTAGGTACCGTATGAATAAGGATCGGCTAACTCCGTGCCAGCAGCCGCGGTAATACGGAGGATCCGAGCGTTATCGGGAGTTATTGGGTTTAGAGGGAGCGTAGGGGGATGGTTA
+
FFFFFFFFFFFFFFFFFFFFFFFFFFFFF:FFFFFFFFFFFFFFFFFFFFFFFFFF:FFFFFFFFFFFFFFF:F:FFFFF,FF::FFFFFFFFFFFFFFFFFFF::F:FFFF,F:FFFFFFF,FFF:FFFFF,FFFFF,FF:F,FFFFFFF,FFF:FF,FFFFFF:FFFFFFFFFFF::F:F::FFFFFF,FFFFFFFF:FFFFFF,FFF,:FF,,FFF:FFF:FFF,:F,FFFF,F::F,FFFF,FF,F
@A01045:338:HV72GDRXX:2:2101:15383:10535 1:N:0:TAAGGCGA+TAGATCGC
CCTACGGGGGGCAGCAGTCGAGAATCATTCACAATGGGGGAAACCCTGATGGTGCGACGCCGCGTGGGGGAATGAAGGTCTTCGGATTGTAAACCCCTGTCATGTGGGCGCAAATTAAAAAGATAGTAACAAAAGCGGAAGAGTCGGCTAACTCTGTGCCGGGAGCGGCGGGACTACCGAGGTCTCTGGCGGGGTTCGGATTGACGGGGCGTAAGTCGGGCGGAGGCTGGTGCGGTCGGGGGGGGGGGGA
+
:F:FFFFFFFFFFFF:FFFFFFFFFFFFFFFFFFFFFF,FFFF,FF:FFFFFFFFF:FFF,FFF:F:FF:FFF::F,FFFFFFFFFFF::FFFF:F:,:,F,F,::F:,:F:,:,F::,F,F,,FFFF,:F,,FF,F:::F,,,FF::,::,:F,:::,,,,,FFF,FFFF,:,F:,,:FFFF:F,,,F,FFFF,F,::F,:,F,,:,:,F,F,,:,,,::FF,F,:,:,,:FF,F,,F:,,:,F,F,F,
@A01045:338:HV72GDRXX:2:2101:20528:10614 1:N:0:TAAGGCGA+TAGATCGC
CCTACGGGTGGCAGCAGTGGGGGATATTGCGCAATGGGGGCAACCCTGACGCAGCAACGCCGCGTGAAGGATGAAGGTTTTCGGATTGTAAACTTCTTTTGTCAGGGACGAAGCAAGTGACGGTACCTGACGAATAATCCACGGCTAACTACGTGCCAGCAGCCGCGGTAATACGTAGGTGGCAAGCGATATCCGGATTTACTGTGTGTAAAGGGCGTGTAGGCGGGATGGCAAGTCAGATGTGAAACCC
+
FFFF:FFFFFFFFFFFF:FFFFFFFFFF:FFFFFFFFFFFFFF:FFFFFFFFFFFFFF:FFFFFFFFFFFF::FFF:F,FFFFFFFFFFF,FFFFFFFFFFFFFF:FFF,FFF:FF,F:F:FFFFFFFFFFFFFFFF,FFFF,FFFFF:FFF:F,FFFF,FFFFFF::FFFFFFFFFFF:FFF:FFF,,FFFFFFF:FFF:FF:,FF:FFFF:FFFF,FFF::F:FFFFF:F,:FFFFFFFFF:FF,:,F
@A01045:338:HV72GDRXX:2:2101:32859:10739 1:N:0:TAAGGCGA+TAGATCGC
GCTACGGGTGGCTGCAGTCGAGAATCATTCACAATGGGGGAAACCCTGATGGTGCGACGCCGCGTGGGGGAATGAAGGTCTTCGGGTTGTAAACCGCGGTCATGTGGGAGCAAATTAGAGAGGTAGTAGCGCAAGTGGTGGAGTCGGCTAACGCTGGGGGAGCTGCGGCGTGGATACGTGGGTCTGTGGGGGTGTGGGGTGTCAGGGGGGGATGTGCGTGCGGTGGGTGGTTGGTGAGGGGTGTGTGGTA
+
,,F,FFFF:FF,FFFFFFFFFF::FFFFF:F:FFFFF,FFFFFF,FFF:FFFFF:FFFFFF:,FFFFF::::FF,FFFF,F,,:F,FFFFFF,,:,F,F,,,F,FFFF:F,,:,::,F:,::,:FFF,,:,,:,F,FF,,:::::::,,:,:,,:F,F,,FF,,F,,F::,,,,F:,,,,:FF,F,,,:,:,,,FF,FF,::,:FFF,:,:,,F,F,F,:::,::,,,F:F,,F,,FFFFF,:F:FF,,:
@A01045:338:HV72GDRXX:2:2101:11749:10755 1:N:0:TAAGGCGA+TAGATCGC
CCTACGGGTGGCAGCAGTGGGGAATATTGGTCAATGGACGAGAGTCTGAACCAGCCAAGTAGCGTGAAGGATGACTGCCCTATGGGTTGTAAACTTCTTTTATATGGGAATAAAGTGGTCCACGTGTGGATTTTTGTATGTAACATATTAATAAGGATCTGCTAACTCCGTGCCAGCAGCCGCGGTAATACGGAGGATCAGAGCGGTATCCGGATTTATTGGGTTTAAAGGGAGCGTAGGTGTACAGTTA
+
,FFF:FFFFFFFFF:FFFFFFF:FFFFFF:FFFFFFFFFFF:FFFFFFF,:FFFFFFF,:FFFFFFFF:FFFFFFFF:FFFF:,F:F:FF,FFF:FFFFFFFF:FF,FFF,:FF,FFFFFFF,,FFF::F,:F:F:FF:FFF,FFFFF,FFFFF,F:F,,:FFFFFFF:FFFFFFF:F:FFFFFFFFFFF:,,FF:F:F,FFFFF,F,F:,F,,:FF,,:,,,FFFFFFFFF,F,FFF,F,F,F:F:::,
@A01045:338:HV72GDRXX:2:2101:11722:10802 1:N:0:TAAGGCGA+TAGATCGC
CCTACGGGTGGCAGCAGTGGGGAATATTGGTCAATGGACGAGAGTCTGAACCAGCCAAGTAGCGTGAAGGATGACTGCCCTATGGGTTGTAAACTTCTTTTATATGGGAATAAAGTGGTCCACGTGTGGATTTTTGTATGTACCATATGAATAAGGATCGGCTAACTCCGTGCCAGCAGCCGCGGTAATACGGAGGATCCGAGCGTTATCCGGATTTATTGGGTTTAAAGGGAGCGTAGGTGGACAGTTA
+
:FFFFFFFFFFFFFFFF:FFFFFFFFFFFFFFFFFF:FFFFFFFFFFFFFFFFF:FFF:FFFFFFFFFFFFFFFFFFFFFFFFFFF:FFFFFFFF:FF:F:FFFFFFFFF:FFF:FFFFFFFF:FFFF,FFFFFF:FFF,FFFFFFFFFFFFFFF:FFF,FFFFFFFF,F,FF:FFFFFFFFFFFF,FF:FFFFFFFF:FFFFFFFF,:FFF,FF,F:FFF,FFFFFFF:::FFFFFFFFFFFFFF,FFF
@A01045:338:HV72GDRXX:2:2101:5620:10817 1:N:0:TAAGGCGA+TAGATCGC
CCTACGGGCGGCAGCAGTGGGGGATATTGCGCAATGGGGGCAACCCTGACGCAGCAACGCCGCGTGAAGGATGAAGGTTTTCGGATTGTAAACTTCTTTTATTAAGGACGAAACTTGACGGTACTTAATGAATAAGCTCCGGCTAACTACGTGCCAGCAGCCGCGGTAATACCTAGGGAGCAAGCGTTGTCCGGATTTACTGGGTGTAAAGGGTGCGTAGGCGGCTTTGCAAGTCAGATGTGAAATCTAT
+
FFFFFFFFFFF:,FF,FF:F:FFFFF,FFFFFFFFFFFFFFFFFFFFFFFFFFFFFFF:FF:FFFFFFF,FFFFFFFFFFFFFFFFF:FFFFFFFFFFFFF,,F,FFFFFFFFFFF::FFFFF,FFFFFFFFFFF:FFF:FFF::FFFFFFFFFFFFFFFFF,FF:FFFFF,,F:FFFFFFFF,F:FF:FF,F:FF,FFF:FFF:F,FF,:FFFFF,FFF,:::F,,F::FF,:FFFF,::F::F,FFFF
@A01045:338:HV72GDRXX:2:2101:5846:10927 1:N:0:TAAGGCGA+TAGATCGC
CCTACGGGTGGCAGCAGTGAGGAATATTGGTCAATGGACGAGAGTCTGAACCAGCCAAGTAGCGTGAAGGATGACTGCCCTATGGGTTGTAAACTTCTTTTATACTGGAATAAAGTGAGCCACGTGTTGTTTTTTGTATGTACCGTATGAATAAGGATCGGCTAAATCCGTGCCAGCAGCCGCGGTAATACGGATGATCCGAGCGTTATCCGGATTTATGGGGTTTTAAGTGATCGTAGGCGGGTTGTTA
+
,FFFFFFFFFFFFFFFFFFFFFFFFFFFFFFFFFFFF:FFFFFFFFFFFFFFFFFFFF,FF:FFFFFF,:FF,FFFFF:,FFF:FFFFFFFF:FFFFFFFFFFF:,,:F:FFFF,FFFFFFF,:FFF,FFF::FFFFFFFFF:F,FFFF:F::F,,:F:F,FFFF,FFFFFFFFFFFF,FF,::,F:FFF,FFF,:FFFF,,FFFFFFFFF:FFF,F:F,:F,FFF,F,,,,:,FFFF,FFFF:F,FFF:
@A01045:338:HV72GDRXX:2:2101:14461:10974 1:N:0:TAAGGCGA+TAGATCGC
CCTACGGGGGCTGCAGTCGAGAATCATTCACAATGGGGGAAACCCTGATGGTGCGACGCCGCGTGGGGGAATGAAGGTCTTCGGATTGTAAACCCCTGTCATGTGGGAGCAAATTAAAAAGATAGTACCACAAGAGCAAGAGACGGCTAACTCTGTGCCAGCAGCCGCGGTCATACAGAGGTCTCAAGCGTTGTTCGGAATCACTGGGCGTAAAGCGTGCGTAGGCTGTTTCGTAAGTCGTTGGTGAAAG
+
,FFF:F:FFFFFFFFFF:FFFFFFFFFFFFFFFFFFFFFFFFFFFF::FFFF:FFFF:FFFFFFFFFFF,FFFFFF:FF,FFFFFFFFFFFFF:F:FFFFFF,FFFFFFFFF:,F,FFFFF:FF:FFFF:F:FFFF,FFFF:FFFFFFFFFFFF:FF:FFFFFFFFFFF:F,FF:FFFFFF:FFFF:F:FF,:FFF::,,FFFFFFFFFFF::F,FF,F:FF,::FFF:,FFFF,FF,FFF,,:::F:FF
@A01045:338:HV72GDRXX:2:2101:14434:10989 1:N:0:TAAGGCGA+TAGATCGC
CCTACGGGGGCTGCAGTCGAGAATCATTCACAATGGGGGAAACCCTGATGGTGCGACGCCGCGTGGGGGAATGAAGGTCTTCGGATTGTAAACCCCTGTCATGTGGGAGCAAATTAAAAAGATAGTACCACAAGAGGAAGAGACGGCTAACTCTGTGCCAGCAGCCGCGGTAATACAGAGGTCTCAAGCGTTGTTCGGAATCACTGGGCGTAAAGCGTGCGTAGGCTGTTTCGTAAGTCGTGTGTGAAAG
+
:FFFFFFFFFFFFFFF,FFFFFFFFFFFFFFFFFFFFFFFFFF,FFFFFF:FFFFFFFFFFFFFF::FFFFF:FFFFF:FFFFFFFFFFFFFFF,FFFFFFFFFFFFFFF,FF:FFFFFFFFFFFF:,FFFFFFFFFFFFFFFF:FFF,:FFFFFF:FFF:F,FFF:FFF,FF:FFFFFFFFFFF::,FFFFF,F::F:,FFF:FFFFF::FFFFFFFFFF,FF:FFFFFFF,FFF:F:,F::FF,FFF,
@A01045:338:HV72GDRXX:2:2101:13015:11099 1:N:0:TAAGGCGA+TAGATCGC
CCTACGGGAGGCAGCAGTGGGGAATATTGGGCAATGGGCGCAAGCCTGACCCAGCAACGCCGCGTGAAGGAAGAAGGCTTTCGGGTTGTAAACTTCTTTTGTCGGGGACGAGTAGAAGACGGTACCTGGCGAATAAGCCACGGCTAACTACGTGCCAGCAGCCGCGGTAATACGTAGGTGGCGAGCGTTGTCCGGATTTACTGGGTGTAAAGGACGTTTAGCCGGGAAGGCAAGTCAGATGTGAAATCCA
+
FFFFFFFFFFFFFF:FFFFFFFFFFFFFFFFFFFFFFFFFF,FFFFFFF:FFFFFFFFF:FFFFF:FFFFFF:FFFFFFFFFFF:,FFFFFFFF:F:,FFFFFF:FFFFFFFFFFFFFFFFFFFFFF:FF,F,:F::FFFF,FFFFFFF:::FFFFF,F:FFF,FF,F,:FF,,,FFF:F:::F:FFFF,FFFFFF,F,FFF,FFFFFFFFFF,F:F,F:,FFF:F:,::FF,F:FF,F:F,FF:FF,FF
@A01045:338:HV72GDRXX:2:2101:17020:11209 1:N:0:TAAGGCGA+TAGATCGC
CCTACGGGTGGCTGTAGTGGGGAATCTTCCGCAATGGACGAAAGTCTGACGGAGCAACGCCGCGTGAGTGATGAAGGATTTCGGTCTGTAAAGCTCTGTTGTTTATGACGAACGTGCAGTGTGTGAACAATGCATTGCAATGACGGTAGTACACGAGGAAGCCACGGCTAACTACGTGCCAGCAGCCGCGGTAATACGAAGGAGGCGAGCGTTGACCGGAAGAATTGGGCGGAAAGAGCAGGAAGGCGGC
+
:FFFFFFF:F:F,FFFFFFFFFFFFFFFFFF:FFFFFFFFFFFFFFF:FFFFFFFFFFFFFFFFFFFFFFFFFFFFFFF,FFFFFFFFFFFF:FFFFFFFFF:FFFFFFFFFFF:FFFFFF:::FFFFFFFFFFF:FFF:FFFFFFF,FFF,FFFFFFFFFFFFFF:,F,FFFFFFFFFFFFFFFFFFFFF,,F::F::FFF,F:FFFFF:F:F,FFF,,:,,FF:FFFF:,:FFFF:F,,F,FFFFFFF
@A01045:338:HV72GDRXX:2:2101:7609:11318 1:N:0:TAAGGCGA+TAGATCGC
CCTACGGGAGGCTGCAGTGAGGAATATTGGTCAATGGGCGATGGCCTGAACCAGCCAAGTAGCGTGAAGGATGACTGCCCTATGGGTTGTAAACTTCTTTTATAAAGGAATAAAGTCGGGGATGCATACCCGTTTGCATGTACTTTATGAATAAGGATCGGCTAACTCCGTGCCAGCAGCCGCGGTAATAGGGAGGATCCGAGCGTTATCCGGATTTAGTGGGTTTAAAGGGAGCGTAGGCGGGTTGTTA
+
::FFFFFFFF:FFFFF::FFFFFFFF:FFFFFFFFFFFFFFFFFFFFFFFF:FFFFF:F,FFFFF:FFFFFFFFFFFFFFFFFF:FFFF::FFF,FFFFF,FFFFFFF:FFF:FFFFFF:,FF,FF,FF::FF,:FFFFFFF,F:FFFFFFFFFFFFFFF:FFF,FFFFFF:FFFFFFF:F:F:FFFFFF,FFF,FFFFFFF::,:F,,:FFFFF:,,,FF,FFFFFFF,FF,F,FF,,FFF,:F,:FFF
@A01045:338:HV72GDRXX:2:2101:16541:11475 1:N:0:TAAGGCGA+TAGATCGC
CCTACGGGAGGCTGCAGTGGGGAATATTGCACAATGGGCGAAAGCCTGATGCAGCGACGCCGCGTGTATGAAGAAGGCCTTCGGGTTGTAAAGTACTTTCAGCGGGGAGGAAGGGAGTAAAGTTAATACCTTTGCTCATTGACGTTACCCGCAGAAGAAGCACCGGCTAACTCCGTGCCAGCAGCCGCGGTAATACGGAGGATCCGAGCGTTCTCCGGAGTTAGTGGGCGTAAAGAGCATGTAGGCGGCT
+
,FFFFFFFFFFFFFFFFFFFFFF,FFFFFFFF,F,FFFFFFFFFFF:FFFF:FFFFFFFFFFFFFFFFFFFF:FFFFF::FFFFFFFF:FF:FFFFFFFFFFF:FFFFFFF:FFFFFFFF,FFFF,F:FFFFFF,FFF:FFFFFF:FFFF,FF:,F,FF:FFFFF,F:FF,FF::FF,FF:FF:F,FFFFFF,FFFF:F:,,:FFF,FF,FF,FFFFFF:F:F,F,F::FF:FF,,FFFFFFFFFF,FF:
@A01045:338:HV72GDRXX:2:2101:15826:11553 1:N:0:TAAGGCGA+TAGATCGC
CCTACGGGTGGCAGCAGTCGAGAATCATTCACAATGGGGGAAACCCTGATGGTGCGACGCCGCGTGGGGGAATGAAGGTCTTCGGATTGTAAACCCCTGTCATGTGGGAGCAAATTAAAAAGATAGTACCACAAGAGGAAGAGACGGCTAACTCTGTGCCAGCAGCCGCGGTAATACAGAGGTCTCAAGAGTTGTTCGGAATCACTGGGCGTAAAGCGTGCGTAGGCTGTTTCGTAAGTCGTGTGTGAAA
+
FFF:FFFFFFFFFFFFFFFFFFFFFFFFFFFFFFFFFFFFFFFFFFFFFFFFFFFFFFFFFFFFFFFFFFFFFFFFFFFFFFFFFFFFFFFF:FFFFFFFFFFFFFFFFFFFFFFFFFFFFF,FF:FFFFF:FFFFFFFFFFFF,FFFFFFFFFFFFFFFFFFFFFFFFFFFFFF,FFF,FF:FFFF,:,FFFFFFFFFFFFFFF,FFF::FFF::F,FFFF::,FFFFF:FF:F,FF::FFF:FF:::,
@A01045:338:HV72GDRXX:2:2101:16577:11631 1:N:0:TAAGGCGA+TAGATCGC
CCTACGGGAGGCTGCAGTGGGGGATATTGCACAATGGGGGAAACCCTGATGCAGCAACGCCGCGTGTGGGAAGAAGGGTTTCGGATTGTAAACCACTGTTCTTGGTGAAGATAATGACGGTAACCAAGGAGAAAGCTCCGCCTAACTACGTGCCAGCAGCCGCGGTAATACGTAGGTCCCGAGCGTTGTCCGGATTTATTGGGCGTAAAGCGAGCGCAGGCGGATTGGCAAGATGGGCGTGAACTCTATG
+
:FFF:FFF:F:FFFFFF,FFFFF:FFFFFFFFFFFFFF:FFFFFFFFF,FFFFFF:FFFFFFFFFFFFFFFFFF,F:,FFFFF,FFFFF:FFFF:FFFFFFF,FFFFFFF:F:FFFFF::FFFFF,,FFF,:FF,FFFFF,FFFFFFFF,FFFFF:FF:FF:FF:FFFF,F:F,FFFFFFFFFF:,F:F::F:,:FFF:::F:F:F:FF:FFF:FF:F,,FF:F,F::FFFF:,:F:,:FFFF,FFFFF,
@A01045:338:HV72GDRXX:2:2101:25690:11945 1:N:0:TAAGGCGA+TAGATCGC
CCTACGGGGGGCTGCAGTGAGGAATATTGGTCAATGGACGAGAGTCTGAACCAGCCAAGTAGCGTGAAGGATGACTGCCCTATGGGTTGTAAACTTCTTTTATACGGGAATAAAGTGAGCCACGTGTGGCATTTTGTATGTACCGTATGAATAATGATCGTCTAACTCTGTGCCAGCAGCCGCGCTAATACAGAGGTCTCAAGCGTGGTTCGGACTCACGGGGCGTAAAGCGTGCGTAGGCTGATTCGTA
+
FFFFFFFFFFFFFFFFFFFFFFF,FFFFFFFFFFFFFFFFFFFFFFFFFFFFFFFF,FF:F:FFFFFFFFFFFFFF:F:FFF::FFF:FFFFFFF,FF,F,FFFF:,F,F,FFF:,FF:,:,FFFFFFF,,FF,F:FF,FFF:,FF:FF:F,F:,F:FFF,FFFF:,F,FF,:FFFFFFF:FFF,FF,F::F,F,FF::FFFFFFF,,,F:FFF,FFFF,F,:F,,FFFF,,FFF,,:,FFF,,F:F,FF
@A01045:338:HV72GDRXX:2:2101:13196:12164 1:N:0:TAAGGCGA+TAGATCGC
CCTACGGGCGGCAGCAGTGGGGAATATTGCACAATGGGGGAAACCCTGATGCAGCAACGCCGCGTGAGTGAAGAAGTATTTCGGTATGTAAAGCTCTATCAGCAGGGAAGAAAATGCCGGTACCTGACTAAGAAGCCCCGGCTAACTACGTGCCAGCAGCCGCGGTAATACGTAGGGGGCAAGCGTTATCCGGATTTACTGGGTGTCAAGGGAGCGTAGACGGCGCTGCAAGACTGAAGTGAAAGCCCGG
+
FFF:FFFFFFFFFFFFFFFFFFF,FFFFFF,FFFFFFFFFFFFFFFFFFFFFFFFFFFFFFFFFFFF:FFFFF:FFFFFFFF:FFFF:FF,FFFFFFFFFF::FFFFF:FFFFFFF,FF,FFFF:F,FFFFFFFFFFFFFF:FFFFFFF::FFF,FF,FF,FFF,,FF,F,F::FFF:FFFFFF:,FFFF:::FFFFFFF:FFFFF,FFFFFF,FFF,FFFFF:,FF:FF,F,:F:F:F:,FFFFFFFFF
@A01045:338:HV72GDRXX:2:2101:12156:12555 1:N:0:TAAGGCGA+TAGATCGC
CCTACGGGGGGCAGCAGTGGGGAATATTGCACAATGGGCGAAAGCCTGATGCAGCAACGCCGCGTGAAGGAAGAAGGCCTTCGGGTCGTAAACTTCTGTCCTATGGGAAGAAAAAAATGACGGTACCATAGGAGGAAGCCCCGGCTAACTACGTGCCAGCAGCCGCGGTAATACGTAGGGGGCGAGCGTTATCCGGAATTATTGGGCGTAAAGAGTGCGTAGGTGGTAACTGAAGCGCGGGGTTTAAGGC
+
:FFFFFF:F:FFFFFFFFFFFFFFFFF:FFFFFFFFF:FF:FF:FFFFFFFFFFFF,FFF,FFFFFFF:,FFFFF,F:FFFF:FF,FFF:FFFFFFFFF:FFFFFF,F:FFFFFF::FFFF::FF:,FFFFF,F,FF:F:FFFFFFFFFFFFFFF,FF:FF:FF,FFFF,,F:FF:F:,F:FF:FFF:FFFF,FFFFF::F:FFFFF::FF,F::FFFF,FFF,,FF:FF:,,FF,:FFF::F:FFF,FF
@A01045:338:HV72GDRXX:2:2101:23321:12571 1:N:0:TAAGGCGA+TAGATCGC
CCTACGGGAGGCAGCAGTGGGGAATAATGGGCAATGGGCGCAAGCCTGACCCAGCAACGCCGCGTGAAGGAAGAAGGCTTTCGGGTTGTAAACTTCTTTTGTCGGGGACGAGTCGAAGACGGTACCTGGCGAATAAGCCACGGCTAACTACGTGCCAGCAGCCGCGGTAATACGTAGGTGGCAAGCGTTGTCCGGATTTACAGGGTGTAAAGGGCGTGTAGCCGGGAAGGCAAGTCAGATGTGAAATCCA
+
:FFF::FFF:FFFF:FF:F:FFF::F,FFF:FFF:FFFFF:FF,F,F:FFFFF,:F:FF,,FF,FFFFF:F,:FF,F:FFFF:,,FFFFFFF::FFFFF:FFFF:FFFF:FFF,FFF,F,,:F,FFFFFF,FFFF:F,FF:F::F::F:FF:F,FFF,FF:FFFF:,F:::FF:,FF,F:FFFF,F,F,FFF,F,FFFFF,,,F:F:::F,,F:,,:F,FFF:FFFFFF,FFF:FFF,:F:FFFFF:FFF
@A01045:338:HV72GDRXX:2:2101:26377:12759 1:N:0:TAAGGCGA+TAGATCGC
CCTACGGGCGGCAGCAGTGGGGAATATTGGGCAATGGGCGCAAGCCTGACCCAGCAACGCCGCGTGAAGGAAGAAGGCTTTCGGGTTGTAAACTTCTTTTGTCGGGGACGAGTAGAAGACGGTACCTGGCGAATAAGCCACGGCTAACTACGTGCCAGCAGCCGCGGTAATACGTAGGTGGCAAGCGTTGTCCGGATTTCCTGGGTGTAAAGGGCGTGTAGCCGGGAAGGCAAGTCAGATGTCAAATCCA
+
FFFFFFFFFFFFFFF:FFFFFFF,F:FFFFFFFFFFFFFFFFFFFFFFFFFFFF:FFFFFFFFFFFFFFFFFFFFFFFFF,FFFFFFFFFFFFFFFFFFFFFFFFFFFFFFFFFFFFF,FFFF,FF,FFFFFFFFFFFFFFFFFF,F:FFFFFFFFFFFF,FFFFF,FF:FFFF:F,FF,FF,FF,:FF:FFF:FFF,,,:FFF:,F:F::,,FFFFFFF::FFFFFF:FFFFF,FFFFF,F,:F::FF:
@A01045:338:HV72GDRXX:2:2101:21676:12821 1:N:0:TAAGGCGA+TAGATCGC
CCTACGGGTGGCAGCAGTGGGGAATATTGGGCAATGGACGCAAGTCTGACCCAGCAACGCCGCGTGAAGGAAGAAGGCTTTCGGGTTGTAAACTTCTTTTGTCAGGGAAGAGTAGAAGACGGTACCTGACGAATAAGCCACGGCTAACTACGTGCCAGCAGCCGCGGTAATACGTAGGTGGCAAGCGTTGTCCGGATTTACTGGGTGGAAAGGGCGTGCAGCCGGGCCGGCAAGTCAGATGTGAAATCTG
+
FFFFFFFFFFFF:FFFFFFFFFF:FFFFFFFFFFFFFFFFFFFFFFFFFFFFFFFFFFFFFFFFFFFFFFFFFFFFFFFFFFFFFFFFFFFFFFFFFFF,FFFFFFFFFFFFFFF::,FFFFFFFFFFFFFFFFFFFFFFFF:FFFFFFFFFF,FFFFFFFFFFFFF:FFFFF:FFF,FFFFFF,FFFF,FFFFF:FFFFFFFFFFF,:F,:,FFFFFFF:FFFFFFFFF,FFFFFFFFFF,:FF,:FF:
@A01045:338:HV72GDRXX:2:2101:29062:12868 1:N:0:TAAGGCGA+TAGATCGC
CCTACGGGTGGCAGCAGTGAGGAATATTGGTCAATGGACGAGAGTCTGAACCAGCCAAGTAGCGTGAAGGATGACTGCCCTATGGGTTGTAAACTTCTTTTATAAAGGAATAAAGTCGGGTATGCATACCCGTTTGCATGTACTTTATGAATAAGGATCGGCTAACTCCGTGCCAGCAGCCGCGGTAATACGGAGGATCCGAGCGTTATCCGGATTTATTGGGTTTAAAGTGAGCGTAGATGGATGTTTA
+
FFFFFFFFFFFFFFFFFFF:FF:FFFFFFFFFFFFFFFFFFFFFFFFFFFFFFFFFFFFFFFFFFFFFFFFFFFFFFFFFFFFFFFFFFFF,FFF:F:FFFFFFFFFF,F:FFF:FFFFFFFF,FFFF,:FFF,FFFFFFFFFFFFFFFFFFFF:,F:FFFFFFF:FFFFFFFFF:FFFFF,F:FFF,FFFF:F::FFFF:F:,:,:FFFFFFF:FFFFF:FFF:FF,:F,FFFFF,:FF,,:FF,:,F:
@A01045:338:HV72GDRXX:2:2101:29035:12947 1:N:0:TAAGGCGA+TAGATCGC
CCTACGGGTGGCAGCAGTGAGGAATATTGGTCAATGGACGAGAGTCTGAACCAGCCAAGTAGCGTGAAGGATGACTGCCCTATGGGTTGTAAACTTCTTTTATAAAGGAATAAAGTCGGGTATGCATACCCGTTTGCATGTACTTTATGAATAATGATCGGCTAACTCCGTGCCAGCAGCCGCGGTAATACTGAGGATCCGAGCGTTATCCGGATGTATTGGGTTTAAAGGGAGCGTCGATGGAGGTTTA
+
FFFFFFFFFFFFFFFFF,FFFFF,FFFFFFFFFFFFFFFFFFFFFFFFFFFFFFFFFFFFFFF:FFFFFFF:FFFFFFFFFFFFFFFFFFFFFFFFFFF:FFFFFFFFFFFFFF,FFF:FFFFF:FFF:F:FFF:FFF:F:FFFFFFFFFF,,F,FFF:,FFFFF,:FFFF,F,,FFF:FFFFF,,FFFFF,FFFFFFFF:FFFF,,,::FF,FF,F,:F:FFFF:,:,::FFFF:F,,:FFFF,FFFFF
@A01045:338:HV72GDRXX:2:2101:21685:13119 1:N:0:TAAGGCGA+TAGATCGC
CCTACGGGAGGCAGCAGTGAGGAATATTGGTCAATGGGCGAGAGCCTGAACCAGCCAAGTAGCGTGAAGGATGACTGCCCGATGGGTTGTAAACTTCTTTTATAAAGGAATAAAGTCGGGTATGGATACCCGTTTGCATGTACTTTATGAATAAGGATCGGCTAACTCCGGGCCAGCAGCCGGGGTAATACGGGGGATCGGAGAGTGATGGGGATGTTGGGGGTGGAGGGGGAGCGGGGGGGGGTGGTTA
+
,F:FFFFFFFFFFFFFFFF:FFFFFFFFFFFFFFFFFFFFFFFFFFFFFFFFFFFFFFFF:FFFFFFFFF:FFFFFFF,F,FFFFFFFFFFFFFFFFFFF,F,F:,F,F,FFF:FFF:FF,FF,FFFFFFF,,:F:,,,FFFF:FFFFF:F:FF,FFF:FFF,F:FF,F,,:F,FF,FF,:F,FFF:,::,FF,F::FF,F:F,:F,:::,FFFF:FFF,,::F,,F,,:FF:F,:,,F,:FF,,F,:,:
@A01045:338:HV72GDRXX:2:2101:18945:13135 1:N:0:TAAGGCGA+TAGATCGC
CCTACGGGTGGCAGCAGTGAGGAATATTGGTCAATGGACGAGAGTCTGAACCAGCCAAGTAGCGTGAAGGATGACTGCCCTATGGGTTGTAAACTTCTTTTATATGGGAATAAAGTGGTCCACGTGTGGATTTTTGTATGTACCGTATGAATAAGGATCGGCTAACTCCGTGCCAGCAGCCGCGGTACTACGGAGGATCCGAGCGTTATCCGGATTTAGTGGGTTTAAAGGGAGCGTAGATGGGTTGTTA
+
,FFFFFFFFF:FFFFFFFF,FFFFFFFFFFFFFFF:F::FF:FFFFFF,FFFFFFFFFFF:FFFFFFFFFFFFFF:FFFF:FFF:FFFFF::FF:F:FFFFFFF:::FF:F,F,FFFFFFFFFFFFFFFFFF,FFFF::FFFFFFFFF::FFFFFFFF::FFFFFFFFF:FFF:FFFFFFFFF::,F,FFFF:F::FFFF,FFF:FFFFFF,FF,,FF,FFF,FFFFFFF:FF:F,FF:F:FFF:FFF:F
@A01045:338:HV72GDRXX:2:2101:4390:13291 1:N:0:TAAGGCGA+TAGATCGC
CCTACGGGTGGCAGCAGTGGGGAATATTGGGCAATGGGCGCAAGCCTGACCCAGCAACGCCGCGTGAAGGAAGAAGGCTTTCGGGTTGTAAACTTCTTTTCTCAGGGACGAAGCAAGTGACGGTACCTGAGGAATAAGCCACGGCTAACTACGTGCCAGCAGCCGCGGTAATACGTAGGTGGCAAGCGTTATCCGGATTTACTGGGTGTAAAGGGCGTGTAGGCGGGATCGCTAGTCAGATGTGAAATCT
+
F::FFFFFFFFFFFFFF:F:FFF,FF,FF:FFFFFFFFFFFFF:FFFFFFFFFFFFFF:FFFFF:FFF:FF:FFFFF:FFFFFF:FFFF::FFFFF:F:FFFFFF:,FF:F::FFFF:,FFFFFFFFFFFFFF:FFFFFFFFFFFFFFFFFF:F:FFFFFF:FFFFF:F,FFFF,FFF,F::FF,,F:FFFFFF:FF:FFFF:FF,F,F,FF,,FF:FF:F,:FF:,,F:,F,,:FFF:F::FF,F:,F:
@A01045:338:HV72GDRXX:2:2101:23818:13432 1:N:0:TAAGGCGA+TAGATCGC
CCTACGGGTGGCAGCAGTCGAGAATCATTCACAATGGGGGAAACCCTGATGGTGCGACGCCGCGTGGGGGAATGAAGGTCTTCGGATTGTAAACCCCTGTCATGTGGGAGCAAATTAAAAAGATAGTACCACAAGAGGAAGAGACGGCTAACTCTGTGCCAGCAGCCGCGGTCATACCGAGGTCTCAAGCGTTGTTCGGAATCACTGGGCGAAAAGCGTGCGTAGGCTGTTTCGTAAGACTTGTGGGAAA
+
F:F,,FFFFFFFFFFFFFFFFFFFFFFFFFFFFFF:FFFFFFFFFFFFFFFFFFFFFFFFFFFF:FFFFFF:FFFFFFFFFFFFFFFF::FFFFFFFFFFFFFFFFF:FFF:FFFFFFFF::F:F:FFFFFFFFFFFFF:FFFFFF,FFFFFFFF::FFFFFFFFFF:F:,F,FFFF,FF:FFFFF,F,FFFF:FF::FFFFFF:FF,FFF,FFFFF,FF:FFFFF:FFFFFFF:F:F,F,FFF:,::FF
@A01045:338:HV72GDRXX:2:2101:22544:13604 1:N:0:TAAGGCGA+TAGATCGC
CCTACGGGAGGCTGTAGTCGAGAATCATTCACAATGGGGGAAACCCTGATGGTGCGACGCCGCGTGGGGGAATGAAGGTCTTCGGATTGTAAACCCCTGTCATGTGGGAGCAAATTAAAAAGATAGTACCACAAGAGGAAGAGACGGCTAACTCTGTGCCAGCAGCCGCGGTAATACAGAGGTCTCAAGCGTTGTTCGGAATCACTGGGCGTAAAGCGTGCGTAGGCTGTTTCGTAAGTCGTGTGTGAAA
+
FFFFFFFFFFFF:FFFFFFFFFFFFFFFFFFFFFFFFF:FFFFFFFFFFFFFFFFFFFFFFFFF:FFFFFFFFFFFFFFFFFFFFF:FFFFFFFF,F,F:FFFF:FFFFFFFFFFF,FFFFFFFF:FFFFF,FF:FFFFFF::FF,FFF:FFFFFFFF,FFFFFFFF,FFFFFFFFFFFFFFFFFFFFF,:FFF,FFFFF,FFFFFFFFF,FFF,FFFFFFF:,,,FF,FFFF,FFFF:FFFFFFFFFFF
@A01045:338:HV72GDRXX:2:2101:8097:13823 1:N:0:TAAGGCGA+TAGATCGC
CCTACGGGCGGCAGCAGTCGAGAATCATTCACAATGGGGGAAACCCTGATGGTGCGACGCCGCGTGGGGGAATGAAGGTATTCGGATTGTAAACCCCTGTCATGTGGGAGCAAATTAAAAAGATAGTACCACAAGAGGAAGAGACGGCTAACTCTGTGCCAGCAGCCGCGGTAATACAGAGGTCTCAAGCGGTGTTCGGAATCACTGGGCGTCAAGCGTGCGTAGGCTGTTTCGGAAGTCGTGTGTGAAA
+
,FFFFF:FFFFFF:FFFFFFFFFFFFFFFFFFFFFFFF:FFF::FF:FFFF:F:FFFFFFFFFF:FFFFFFFFFFFFFF,FFFFFFFFF,F,FFFFF:FFFFFF,FF:::F:FF,F,FFF,F,FF:FFFFFFFF:,::FFF:FFF,FF:,FFFFF:F:F:FFFFFFF:,::FFFFF:FFF:F:F:F:,FFFF::F:FF:F,F,,:FFFFF,F,F,FF,:F:F,::FFF::F,FF,FFFFFF,FFF:,,::
@A01045:338:HV72GDRXX:2:2101:15519:13996 1:N:0:TAAGGCGA+TAGATCGC
CCTACGGGTGGCAGCAGTGGGGGATATTGCGCAATGGGGGCAACCCTGACGCAGCAACGCCGCGTGAAGGATGAAGGTTTTCGGATTGTAAACTTCTTTTATTAAGGACGAAACTTGACGGTACTTAATGAATAAGCTCCGGCTAACTACGTGCCAGCAGCCGCGGTAATACGTAGGGAGCAAGCGTTGTCCGGATTTACTGGGTGTCAAGGGTGCGGAGGCGGGGTGTTAAGTCAGTTGTGTAAGTTTG
+
FFF,FFFFFFFFFFFFFFFFFFF:F,FFFFFFFFFFFFFFFFFFFFF:FFFFF:FFFF,:FFFFFFFFFFFFFFFFFFFFF:,FF:FFFFFFFF:FFF:F:FFFFFFFF:F,FFFFFF:FFFF:FFFF,:FFFFF:FFFF:,F:FFFFFFF::FFFFFFFF:F:FFFFFFF,:F:F::FFFF::F::FFFFFFFFFFFF:FF,,F:F,FFFFFFFF:,:,:,FF:,F:F,,F:FF,FF,F:F,FFFF,F:
@A01045:338:HV72GDRXX:2:2101:9236:14262 1:N:0:TAAGGCGA+TAGATCGC
CCTACGGGTGGCAGCAGTGGGGGATATTGCGCAATGGGGGCAACCCTGACGCAGCAACGCCGCGTGAAGGATGAAGGTTTTCGGATTGTAAACTTCTTTTATTAAGGACGAAACTTGACGGTACTTAATGAATAAGCTCCGGCTAACTACGTGCCAGCAGCCGCGGTAATACGTAGGGAGCAAGCGTTGTCCGGATTTACTGGGTGTAAAGGGTGCGTAGGCGGCTTTGCAAGTCAGATGTGAAATCTAT
+
FF:FFFFFFFFFFFFFFFFFFFFFF:FFF:FFFFFFFFFFFF:FFFFFFFFFFFFFFFFFFFFFFFFFF:FFFFFF:FFFFFFFFFFFFFFFFFFFF:FFFF,FFFFFFFFFFFFFFFF,FFFFFFFFFFF:FFFFFFFFFFF::FFFFF:,FFFFFFFFFF:F:F:FFF,FFFFF:FFFFF:FFFFF:FF,:FFFFF:FFF:FFF::FF:FFF:FF:FF:F,FFFF::FFF:F::FFFFFF::,:::::
@A01045:338:HV72GDRXX:2:2101:7473:14278 1:N:0:TAAGGCGA+TAGATCGC
CCTACGGGCGGCAGCAGTGGGGGATATTGCGCAATGGGGGCAACCCTGACGCAGCAACGCCGCGTGAAGGATGAAGGTTTTCGGATTGTAAACTTCTTTTATTAAGGACGAAACTTGACGGTACTTAATGAATAAGCTCCGGCTAACTACGTTCCAGCAGCCGCGGTAATACGTAGGGAGCAAGCGGTGTCCGGATTTACTGGGTGTAAAGGGTGCGTAGGCGGCTTTTCAAGTCAGATGTGAAATCTAT
+
FFFFFFFFFFFFFF::FFFFFFF:F,FFF:FFFFFFFFF:FFFFFFFFFFFFFFFFFFFFFFFFFFFFFFFFFFFFFFFFFFFFFFFFFFFFFFFFF,,FFFFFFFFFFFFFFFFFFFFFF:FFFFFFF,,FFFFFFFFFF:F:FF:FFF,F,FFFFFFFFF:FFFF:FFFFFFF:FFFFFF::FF,FFFFF,:FF:FFFFF,,F:F:F,FF:FFFFFF:FF,FFFFF,FFFFFFFF,:FF:FFF:F:F:
@A01045:338:HV72GDRXX:2:2101:22697:14278 1:N:0:TAAGGCGA+TAGATCGC
CCTACGGGAGGCTGTAGTCGAGAATCATTCACAATGGGGGAAACCCTGATGGTGCGACGCCGCGTGGGGGAATGAAGGTCTTCGGATTGTAAACCCCTGTCATGTGGGAGCAAATTAAAAAGATAGTACCACAAGAGGAAGAGACGGCTAACTCTGTGCCAGCAGCCGCGGTAATACAGAGGTCTCAAGCGATGTTCGGAATCACTGGGCTTAAAGCGTGCGTAGGCTGTTTCGTAAGTCGTGTGTGAAA
+
:FFFFFFFFFFFFFFFFFFFFFFFFFFFFFFFFFFFFFFFFFFFFFFFFFFFFFFFFFFFFFFFFFFFFFFFFFFFFFFFFF:FFF:FFFFFFFFFFFFFFFFFFFFFFFFFFFFFFFFF:FFFFF:F,FFFFFFFFFFFFFFFFF:FF:FF:FF:FFFFF,F,FFFFFFFFF,FFFFFFFFFFFF,FFF,,,FF:,F::F,FF:::F,F,FFFFFF:F:FF:FFF,,FFF,FFFFFFFF,FFFFF:FFF
@A01045:338:HV72GDRXX:2:2101:23764:14622 1:N:0:TAAGGCGA+TAGATCGC
CCTACGGGTGGCTGCAGTCGAGAATCATTCACAATGGGGGAAACCCTGATGGTGCGACGCCGCGTGGGGGAATGAAGGTCTTCGGATTGTAAACCCCTGTCATGTGGGAGCAAATTAAAAAGATAGTACCACAAGAGGAAGAGACGGCTAACTCTGTGCCAGCAGCCGCGGTAATACAGAGGTCTCAAGCGTTGTTCGGATTCAGTGGGCGTAAAGAGCGCGTAGGCGGCCTCTCAAGCGGGATCTCTAA
+
:FFFFFF:FFFFFFFFFFFFFFFFFF,FFFFFFFFFFFFFFFFFFFFFFFFFFFFFFF,FFFFFFFFFFFFFFFFF,FFFFFF,FFFFFFFFFFF,FFF:FFFFF:FFF:FFFFFF,FFF:,FFFF:FFFFFFFFFF::FFF,F:F,FFF:FFFFFFF,FFFFFFFFFF:::FFF:FFFFFFFFFFFFF:FF:,FFF::FFFFF,F:FFFF:FF::FFFFFFF,:F,:FFFFFFFFF,FF,,FFFF:F:F
@A01045:338:HV72GDRXX:2:2101:27868:14747 1:N:0:TAAGGCGA+TAGATCGC
CCTACGGGAGGCTGCAGTGAGGAATATTGGTCAATGGACGAGAGTCTGAACCAGCCAAGTAGCGTGAAGGATGACTGCCCTATGGGTTGTAAACTTCTTTTATATGGGAATAAAGTGAGCCACGTGTGGCTTTTTGTATGTACCATACGAATAAGGATCGGCTAACTCCGTGCCAGCAGCCGCGGGAAGACGGAGGGTCCGAGAGTGATCCGGGGGTTGGGGGGGTAATGTGAGCGTGGGCGGACTATGA
+
,FFFF,FFFFFFFFF:FFFFFFFFFFFFFFFFFFFFFFFFFFFFF,FF:FF:FFFFF:F:,,F:,FFFFFFFFFFFFFF,FFF:FFF:F:F:FFFF:FF,FFFF:,FFFFFFFFFF:F:FFFFFFFFF,FF::FFFFF,FF,FF::F,FF,F:FFFFFFFFFFFFF,:F,FF:FF,F,FFFFFF:,F,,FFFFF:F,FF:F:,,F,,F:F,,::F,,F,,FFFF:,,,,:F,,F,::,FF:FF,::,F,F
@A01045:338:HV72GDRXX:2:2101:18087:15029 1:N:0:TAAGGCGA+TAGATCGC
CCTACGGGTGGCTGCAGTCGAGAATCATTCACAATGGGGGAAACCCTGATGGTGCGACGCCGCTTGGGGGAATGAAGGTCTTCGGATTGTAAACCCCTGTCATGTGGGAGCAAATTAAAAAGATAGTACCACAAGAGGAAGAGACGGCTAACTCTGTGCCAGCATCCGCGGTAATACAGAGGTCTCAAGCGTTGTTCGGAATCAATGGGCGTAAAGCGTGCGTAGGCTGTTTCGTAAGTCGTGTGTGAAA
+
FF,F:FF::,FFFFF:FFFFF:FFFFFF,:F,FFF:FFFFFFFFFFFFF:::FFF:F::FF,F,FFFF:FFFFFFFFFF::FF,FFF:FFFFF,FFFFFF:FFF:,F:FFF:FF,,FFFFFFFFF::FFFFFFFF:FFFF,F,FF,FF,FFFFFF:,F:FFFFF,FF,FF,FF,FFF,:F:FFF:FFF,:F,::,FF,,FF:FF,,FFF:F,FFFFF:FF:::FFFFFF,FFF:FFFFF,:FFFFFFFFF
@A01045:338:HV72GDRXX:2:2101:10004:15060 1:N:0:TAAGGCGA+TAGATCGC
CCTACGGGTGGCTGCAGTGGGGAATATTGGGCAATGGGCGCAAGCCTGACCCAGCAACGCCGCGTGAAGGAAGAAGGCTTTCGGGTTGTAAACTTCTTTTCTTAGGGACGAAGCAAGCGACGGTACCTAAGGAATAAGCCACGGCTAACTACGTGCCAGCAGCCGCGGTAATACGTAGGTGGCAAGCGTTATCCGGATTTACTGGGTGTACAGGGCGCGTAGGCGGGGAGGCAAGTCAGATGTGAAATCT
+
FFFFFFFFFFFFFFFFF,FFFFFFFFFFFFFFFFFFFFFFFFFFFFFFFFFFFFFFFFFFFFFFFFFFFFFFFF:FFFFFFF:FFFFFFFFFFFFFFFFFFFFFF:FFFFFFFFFFFFFFFFFFFFFFFF:FFFFFFFFF:FFFFF,FF,FFFF,FF,FFFFFFFFFFF,,FFF,,FFFFF:FFF,FFF:FFFF,FFFFFFF,FFF:FFF,FFFFFF:F,FF:FF:FFF,F:FF:FFFFFF,:FFFFFF:
@A01045:338:HV72GDRXX:2:2101:18087:15060 1:N:0:TAAGGCGA+TAGATCGC
CCTACGGGTGGCTGCAGTCGAGAATCATTCACAATGGGGGAAACCCTGATGGTGCGACGCCGCGTGGGGGAATGAAGGTCTTCGGATTGTAAACCCCTGTCATGTGGGAGCAAATTAAAAAGATAGTACCACAAGAGGAAGAGACGGCTAACTCTGTGCCAGCAGCCGCGGTCATACAGAGGTCTCAAGCGTTGTTCGGAATCACTGGGCGTAAAGCGTGCGTAGGCTGTTTCGTAAGTCGTGTGTGAAA
+
:FFFFFFFFFFFFFFFFFFFFFF,FFFFFFFFFFFFFFFFFFF:FFFFFFFFFFFFFFFFFFFFFFFFFFFFFFFFFFFFFFFFFFFFFFFFFFFFF:FFFFFFFFF:FFFFFFFFF,FF:FFFFFFFF:,FFFFFFFF:F:F:F,FFFFFFFFF,FFFFFF,FFFFFFFF:,:FFFF,FF,FFFFFFFFF,FFF:FFFFFFFFF,:F:FFFFF:FFFF,FF:FFF:FFF:FFFFFFF:FFFFFFFFF::
@A01045:338:HV72GDRXX:2:2101:32244:15311 1:N:0:TAAGGCGA+TAGATCGC
CCTACGGGGGGCAGCAGTGGGGAATATTGGGCAATGGGCGCAAGCCTGACCCAGCAACGCCGCGTGAAGGAAGAAGGCTTTCGGGTTGTAAACTTCTTTTGTCGGGGACGAGTAGAAGACTGTACCTGGCGAATAAGCCACTGCTAACTACGTGCCAGCAGCCGCGGTAATACGTAGGTGGCGAGCGTTTTCCGGATTTACTTGGTGTAAAGTGCGTGTAGCCGGGAAGGCAAGTCAGATGTTAAATCAA
+
:FFFFFFFFFFFFFFFFFFFFFFFFFFFFFF:FFFFFFF:FFF:FFFFFFFFFFFFFFFFFFFFFFFFFFFFFFFFFFFFFFFFFFFFFFFFFFFFFFFFFF:FFFFFFFFFFFFFFFFF,FFFFFFFFFFFFFFFFFFFF,FFFFFFFFFFFFFFF:FFFFFFFFFFFFF:FFFFFFFFFFF,FFFFF,:,FFF,F:FFFF,,:F:,FFF:,FF::FFF:FFF,FF,FF::FFFFFF:FFF:F:FFF,F
@A01045:338:HV72GDRXX:2:2101:11162:15374 1:N:0:TAAGGCGA+TAGATCGC
CCTACGGGTGGCAGCAGTGGGGGATATTGCGCAATGGGGGCAACCCTGACGCAGCAACGCCGCGTGAAGGATGAAGGTTTTCGGATTGTAAACTTCTTTTGTCGGGGACGAGTAGAAGACGGTACCTGGCGAATAAGCCACGGCTAACTACGTGCCAGCAGCCGCGGTAATACGTAGGTGGCGAGCGTTGTCCGGATTTACTGGGTGTAAAGGGCGTGTAGCCGGGAAGGCAAGTCAGATGTGAACTCCA
+
:FFFFFFFFFF,FFFFFFFFFFF,F:FFFF:FFFFFFFFFFF:FFFFFFFFFFFFFFFFFFFFFFFFFFFFFFFFFFFFFFFF:FFFFFFF:FFFFFFFFF:FF:FFFFF:F:F:FFF:F,,FFFFFFFFFF,F:FFFFFF:FFFFFFFFFFF,FFF:FFFFFFFFFF:FF:FFFFFF:,F:FFFFF:FFFFFFFFFFFFFFFFFFFF:FFF,FFFFFFF:FFFFFF,FFFF::FFFFFFFFF::,FFF:
@A01045:338:HV72GDRXX:2:2101:24885:15405 1:N:0:TAAGGCGA+TAGATCGC
CCTACGGGTGGCTGTAGTGGGGAATATTGGGCAATGGGCGCAAGCCTGACCCAGCAACGCCGCGTGAAGGAAGAAGGCTTTCGGGTTGTAAACTTCTTTTCTCAGGGACGAAGCAAGGGACGGTACCTGAGGAATAAGCCACGGCTAACTACGTGCCAGCAGCCGCGGTAATACGTAGGTGGCAAGCGTTATCCGGAGTTACTGGGTGTCAAGGGCGGGTAGGCGGGATCGCTAGTCAGATGTGAGATCT
+
FFFFFFFFFFFFFFFFFFFFFFF:FFFFFFFFFFFFFFFFFFFFFFFFFFFFFFFFFFFFFFFFFFFF:FFFFFFFFFF:FFFFFFFFFFFFFFFFFFFFFFFFFF,FFFFFFFFFF,::F:FFFFFFFFFFF:FFFF:FFFFFFFFFFFFFFFFFF,:FFF::,FF:F:F::,FF,FFFFFF,:F:FFF,FFFFFF,:F:FFFFF,F:,:,FFFF::F:,:,FFFF:,F,F,FF,F:F::FF,,,,,F,
@A01045:338:HV72GDRXX:2:2101:4553:16047 1:N:0:TAAGGCGA+TAGATCGC
CCTACGGGGGGCTGCAGTGGGGGATATTGCGCAATGGGGGCAACCCTGACGCAGCAACGCCGCGTGAAGGATGAAGGTTTTCGGATTGTAAACTTCTTTTATTAAGGACGAAACTTGACGGTACTTAATGAATAAGCTCCGTCTAACTACGTGCCAGCAGCCGCGGTAATACGTAGGGAGCAAGCGTTGTCCGGATTTACTGGGTGTAAAGGGTGAGTATGCGGGAAGGCAAGTCAGATGTGAAATCCAC
+
FFFFFFFFF:F:FFFFFFFFF:FFF,FFFFFFFFFFFFFFFF:FFFF,FFFFFFF:FFFFFFFFFFFF,,:FFFFFFF:FFF,FFFF,FFFFFFFFF,FFFFFFFF,FFFFFFFFFFFFFFFFFFFF::,FFFFF:F:FFF,FFFFFFFF:F,F:FFFF,FF,FFF:FFFFFF:FFF,F,F:F,FFFFFF:FF:FFFFF:FF:FFFF,F:,,:FF,:FF,FF,F:FFFF:FF:FF,F:,F,,:FFF:FFF
@A01045:338:HV72GDRXX:2:2101:24740:16188 1:N:0:TAAGGCGA+TAGATCGC
CCTACGGGTGGCAGCAGTGAGGAAGATTGGTCAATGGGCGATGGCCTGAACCAGCCAAGTAGCGTGAAGGATGACTGCCCTATGGGTTGTAAACTTCTTTTATAAAGGAATAAAGTCGGGTATGCATACCCGGTTGCATGTACTTTATGAATAAGGATCGGCTAACTCCGTGCCAGCAGCCGCGGGACTACGGAGGATCCGAGCGTTATCCGGATGTATTGGGGTTAAAGGGAGCGTAGTTGGAGGTTTA
+
F,,FFFF:F,FFFFFFFFFF:FF:,F,FFFFFF,,FFFFFFFFFF:FFFFFFFFFFFFFF,FFFFFFF:FFFFFFFFFFFF:FFFFFFFFF,FFF,,FFFFFFF,FFFFFFFF:FFFFFFF,FFFFFF:F:F,:FFF:,FFF:F,FFF,F::FFF,F:FFFFFFF:FFFF:F,FFFF:FFFFFFF,F,:::FFFF::FFFFFFFF,,,FF,,::,,FF,,FF,,F,F:,F,FFFFF::,,,F::,F,F:,
@A01045:338:HV72GDRXX:2:2101:27163:16313 1:N:0:TAAGGCGA+TAGATCGC
CCTACGGGCGGCTGCAGTGGGGAATATTGGGCAATGGGCGAAAGCCTGACCCAGCAACGCCGCGTGAGGGAAGAAGGTTTTCGGATTGTAAACCTCTGTCGCAGAAGACGAAGGAAGTGACGGTATTCTGTGAGGAAGCCCCGGCTAACTACGTGCCAGCAGCCGCGGTAATACGTCGGGGGCGAGCGTTGTCCGGAATTACTCGGTGTAAAGGGCGCGTAGGCGGGGATGCAAGTCAGATGAGAAATCT
+
FFFFFFF:FFFFFFFFFFFFFFF:FFFFFFFFFFFFFFFFFFFFFFFF:FFFFFFFFFFFFFFFFFFFFFFFFF,FFFFFFFFFFFFFFFFFFFFFFFFFFF:FFFFFFFFFFFFFFFFFF::F:FF:FFFFFFFFFFFFFFFFFF:FF,FFFFFFFF:FFFFFFFFFFFFF:FFF,FFFFFF:FF:FF::FFF:FFFFFFFF,FFFFFFFF,,FFF:,FFF:,FFF,FFFFFFFFFFFF,F,FFF,F:F
@A01045:338:HV72GDRXX:2:2101:13015:16329 1:N:0:TAAGGCGA+TAGATCGC
CCTACGGGGGGCTGCAGTGGGGGATATTGCACAATGGGCGAAAGCCTGATGCAGCAACGCCGCGTGAGGGAAGACGGTTTTCGGATTGTAAACCTCTGTTCTAAGTGACGAACAAATGCCGGTAGGTTTCGAGAAAGCCCCGGCGAACAACGTGCCCGCAGCCGCCGGAATACGTAGGGGGCCAGCGGTGTACGGAAATACAGGGTGTAAAGGGAGCGCCGGCGGAGAAGCAAGTCCGTGGTGAAAACGA
+
FFFF,FFFFFFFFFFFFFFFFFFFFFFFFFFF,FFFFFFFFFFFFFFFFFFFF:FFFFFFFFFF:FFFFF:FFFFFFFFFFFFFFFFFF,FFFFFFFFFFFF:FFFFFFFFFF:FF:,,,:F,F:,,F,,FFF:FF:,FFF,:F,FFF,,:,F,FF,:FF,FF,::F,,FFFFFFFFF:FFF,F,:,,:,F,F,FF,,FF,,,F:,FFFFF,FF,,F,F,FF:,F::F,,F:F,F:,,,,F,F:FFF,,:
@A01045:338:HV72GDRXX:2:2101:26747:16564 1:N:0:TAAGGCGA+TAGATCGC
CCTACGGGCGGCTGCAGTGGGGAATATTGGGCAATGGGCGAAAGCCTGACCCAGCAACGCCGCGTGAGGGAAGAAGGTTTTCGGATTGTAAACCTCTGTCGCAGAAGACGAAGGAAGTGACGGTATTCTGTGAGGAAGCCCCGGCTAACTACGTGCCAGCAGCCGCGGTAATACGTAGGGGGCGAGCGTTGTCCGGAATTACTGGGTGTAAAGGGCGCGGAGGCGGGGATGCAAGTCAGATGTGAAAACT
+
FFFFFFFFFFFFFFFFFFFFFFF:FFFFF:FF:FFFFFFFFFFFFFFFFFFFFFFFFFFFF:FFFFFFFFFFFFFF:FFFFFFFFFF:FFFFFFFFFF,FFFF:FFFFFFFF:FF:FFFFFFFFFF:FF,,FFFFFF:FFFFFFFFFFF:F:F:FFFF:FFFFFFFF:FFF:FF,,FF,F:FFFFF,FF:FFFF::FFF:FFFF:FFFFFFF:FFFFF,,F:,FF:FFF:,FF,FFF:FF,:FF:FF,FF
@A01045:338:HV72GDRXX:2:2101:16984:16626 1:N:0:TAAGGCGA+TAGATCGC
CCTACGGGAGGCAGCAGTGGGGAATATTGCACAATGGGGGAAACCCTGATGCAGCGACGCCGCGTGAGCGAAGAAGTATTTCGGTATGTAAAGCTCTATCAGCAGGGAAGAAGAAATGACGGTACCTGAGGAATAAGCCACGGCTAACTACGTGCCAGCAGCCGCGGTAATACGTAGGTGGCAAGCGTTATCCGGATTTACTGGGTGTAAAGGGCGTGTAGGCGGGATCGCAAGTCCGATGTGAAAACTG
+
FFFFFFFFFFFF:FFFFFFFFFFFFFFFFFF:FFFFFFFFFFFF:FFF:FFFFFFFFFFFFFFFFFFFFFFFFF,FF:FFFFFF:F,FFFF:FFFFFFFFFFFFFFF:,FFFFF:FFFFFFFFF:FFFFFFF::F,,FFFFFFFFFFFFFFFFFFFFFFFFFFFFFFFFFFFF,,FFFF:FFFFFFFF:F:FF:FF:FFFF::FFFF:FFFFFFFF::FFFFF,FFF:FFFFFFFF,:FFF::FF:FFF,
@A01045:338:HV72GDRXX:2:2101:14353:16705 1:N:0:TAAGGCGA+TAGATCGC
CCTACGGGTGGCAGCAGTGGGGGATATTGCGCAATGGGCGAAAGCCTGATGCAGCGACGCCGCGTGAGGGAAGACGGTCTTCGGATTGTAAACCTCTGTCTTTGGGGAAGAAAATGACGGTACCCAAAGAGGAAGCTCCGGCTAACTACGTGCCAGCAGCCGCGGTAATACGTAGGTGGCAAGCGTTATCCGGATTTACTGGGTGTAAAGGGCGTGTAGGCGGGATCGCAAGTCAGATGTGAAAACTGGA
+
FFFFFFFFFFFFFFFFFFFFFFFFFFFFFFFFFFFFFFFFFFFFFFFFF:F:FFF:FFFFFFFFFFFFFFFFFFFF:FF:FFFFFFFFFFFFFFFFFF:FFFFFF:FF:FFF:FF,FFFFFFFF:FFFFF:FFFFF:FFFFFFFFFFFF:FFFFFFFFFFFFFFFFFFFF,F:F::F,FF,FFF:,FFFF:FFFF::F,FFFFF,:FF,:F,FFFFFF::FFFFF,F,FFFF:F:FFFFF,FFF:FF::F
@A01045:338:HV72GDRXX:2:2101:15917:16877 1:N:0:TAAGGCGA+TAGATCGC
CCTACGGGTGGCTGCAGTGGGGGATATTGCGCAATGGGGGCAACCCTGACGCAGCAACGCCGCGTGAAGGATGAAGGTTTTCGGATTGTAAACTTCTTTTCTTAAGGACGAAACTTGACGGTACTTAATGAATAAGCTCCGGCTAACTACGTGCCAGCAGCCGCGGTAATAGGTAGGGAGCACGCGTTGTCCGGATTTACTGGGGGTCATGGGTGCGTCGGCGGCTTTGCAAGTCAGATGTGAAATCTAT
+
FFFFFF:FFFFFFFFFFFFFFFFFFFFFFFFFFFFFFFFFFFFFFFFFFFFFFFFFF,FFFFFFFF:F,FFFFFFFF:,FFFFF:FFFFFFFFFF:FFFF,FFFFFFFFFFFFFFFF,FFFF,:FFFFFF:FFF,FFFFFF,FFF:,FF,F,:FFFFFFFFFFFF:,FFFF,:::,FFFFFF,:F:,,FFFF,FF,FFF,,:F:,FFF,,FF,:,FFF:,F:FF:,FFFF,FF:FFFFFF:,FF,F,::,
@A01045:338:HV72GDRXX:2:2101:14633:17033 1:N:0:TAAGGCGA+TAGATCGC
CCTACGGGTGGCAGCAGTGGGGGATATTGCGCAATGGGCGAAAGCCTGATGCAGCGACGCCGCGTGAGGGAAGACGGTCTTCGGATTGTAAACCTCTGTCTTTGGGGAAGAAAATGACGGTACCCAAAGAGGAAGCTCCGGCTAACTACGTGCCAGCAGCCGCGGTAATACGTAGGTGGCAAGCGTTATCCGGATTTACTGGGTGTAAAGGGCGGGTAGGCGGGATCGCAAGTCAGATGTGAAAACTGGA
+
FFFFFFFFFFFFFFFFFFFFFFF:FFFFFFFFFFFFFFFFFFFFFF:F:FFFFFFFFFFFFFFFFFFFF:FFFFFFFFFFFFFFFF:FFFFFFFFFFFFF:FFFFFFF:,FFFFFFFF:FFF:FF:FFFFFFFFFFFFF:FFFFFFF:FFF:FFFFFFFFFFFF:,FFFFFFF::FF:F:F,:FF:FFFFFFFFFFFFF,FFFF:FFF::F:FF:FFFFF:FFFF::F,F::::F:F,:FF,FFFF:F,F
@A01045:338:HV72GDRXX:2:2101:14588:17049 1:N:0:TAAGGCGA+TAGATCGC
CCTACGGGTGGCAGCAGTGGGGGATATTGCGCAATGGGCGAAAGCCTGATGCAGCGACGCCGCGTGAGGGAAGACGGTCTTCGGATTGTAAACCTCTGTCTTTGGGGAAGAAAATGACGGTACCCAAAGAGGAAGCTCCGGCTAACTACGTGCCAGCAGCCGCGGTAATACGTAGGTGGCAAGCGTTATCCGGATTTACTGGGTGTAAAGGGAGTGTAGGCGGGATCGCAAGTCAGATGTGAAAACTGGA
+
FFFFFFFFFFFFFFFFFFFFFFFFFFFFFFFFFFFFFFFFFFFFFFFFFF:FFFFFFFFFFFFFFFFFF:FFFFFFFFFFFFFFFFFFFFFFFFFFFFFF:FF:,FFFFFFFFFFFFFFFFFFFFFFFFFFFFFFFFFFFFFFFFFFFFFFF:FFFFF,FFFFF,F:FFF:FF:FFFFFF:FFFFFFFFFFFFF:FFFFFFFF:::F,,FF:,:FFFF:FF:FF::FFFFFFFFF:FF,F:FF:,FFFFF
@A01045:338:HV72GDRXX:2:2101:15926:17394 1:N:0:TAAGGCGA+TAGATCGC
CCTACGGGGGGCTGCAGTGAGGAATATTGGTCAATGGACGAGAGTCTGAACCAGCCAAGTAGCGTGAAGGATGACTGCCCTATGGGTTGTAAACTTCTTTTATACGGGAATAAAGTGAGCCACGTGTGGTTTTTTGTATGTACCGTATGAATAAGGATCGGCTAACTCCGTGCCAGCAGCCGCGGTAATACGGAGGATCCGAGCGTTATCCGGATTGATTGGGTTTAAATGGTGCGTAGGGGGGATTTTA
+
FFFFFFFFFFFFFFFFFFFFFFFFFFFFFFFFFFFFFFFFFFFFFFFFFFFFF:FFF:FFFFFFFFFFFFF,FFFFFFFFFF:FFF:FFFFFFFFFFFFFFFFFFF::F:FF:FFFFF,FFFFFFFF:FFFFFFFFFFFFFFF:FFFFFFFFFFFFFF:F,F,FFFF:FF,,FF,F,FFFFF:::FFFFF,,,FFFFFFFFF,:F:FF,F,F,F:,,F:FF,:FF:FF,,F,FFFF,,FF,:,,F,FFFF
@A01045:338:HV72GDRXX:2:2101:17210:17425 1:N:0:TAAGGCGA+TAGATCGC
CCTACGGGCGGCAGCGGTGGGGAATTTTGGACAATGGGCGCAAGCCTGATCCAGCTATTCCGCGTGTGGGATGAAGGCCCTCGGGTTGTAAACCACTTTTGTAGAGAACGAAAAGACACCTTCGAATACAGGGTGTTGCTGACGGTACTCTAAGAATAAGCACCGGCTAACTACGTGCCAGCAGCCGCGGTAATCCGGAGGGTGCGAGCGTTAATCGGAATTACTGGGCGTAATGGGTGCGCAGGCGGTT
+
FFFFFFFF:FFFFFF,FFFFFFF,F,FFFFFF:FFFF:FFFFFFFFFFFFFFFFFF::FFFFFFFF:FFFF,FFFFFFFF:FFFFFFF,F,FFFFFF,FFFF:FFF:FFFFF:FF,FFFFFFFF,F:F,FFFFFFFFFF:FFFFFF,FFFF,FFFFF:FFFFFFFFFF,FFFFFFFFFF:FFFFFFFFFF:F,:,FF,F:FFFFF:F:F:F,F:F::FF,FFFFF,::FF,FF,:FF,,FFFFFFFFFFF
@A01045:338:HV72GDRXX:2:2101:18123:17534 1:N:0:TAAGGCGA+TAGATCGC
CCTACGGGAGGCTGCAGTGAGGAATATTGGTCAATGGGCGATGGCCTGAACCAGCCAAGTAGCGTGAAGGATGACTGCCCTATGGGTTGTAAACTTCTTTTATAAAGGAATAAAGTCGGGTATGCATACCCGTTTGCATGTACTTTATGAATAAGGATCGGCTAACTCCGTGCCAGCAGCCGCGGTAATACGGAGGATCCGAGCGTTATCCGGATTTATTGGGTTTAAAGGGAGCGTAGATGGATGTTTA
+
:F:FFFFFFFFFFFFFFFFFFFFFFFFFFFFFFFFFFFFFFFFFFFFFFFFFFFFFFFFFF:FFFFFFFFFFFFFFFFFFFF:FFFFFFFFFFFFFFFFFFFFFFFFFFFFFFFFFFFFFFFFF:FFF:FFF:FFFF:FFFF:FFFFFFFF:FFF:FFF,FFFFFFFF:FFFFFFF:FFFFFF:,FFFFFF,FF:FFFF,FF:FFFF::F,,FFFFFFF:F,FFFFFF,F:FF:F,,FFFFFF:FFFFF,
@A01045:338:HV72GDRXX:2:2101:16740:17613 1:N:0:TAAGGCGA+TAGATCGC
CCTACGGGGGGCTGCAGTGAGGAATATTGGTCAATGGACGAGAGTCTGAACCAGCCAAGTAGCGTGAAGGATGACTGCCCTATGGGTTGTAAACTTCTTTTATACGGGAATAAAGTGAGCCACGTGAGGTTTTTTGTATGTACCGTATGAATAAGGATCGGCTAACTCCGTGCCAGCAGCCGCGGTAATACGGAGGATCCGAGCGTTATCCGGATTTATTGGGTTTAAAGGGTGCGTAGGTGGTACTTTA
+
:FFFFFFFFFFFFFFFF:FFFFF:FFFFFFFFFFF:FFFFFFFF:FFFFFFFFFFFF,FFFF:F::FFFFFF:FFF:FFFFFFFF:FFFF:FFF:FFF:FFFFFF,:FF:F:FFFFFFFFF,FF:F,FFFFFF:FFFFFFFFFFFFFFFFFFFF::FF,FFF:FFF,FFFF:FFFFF,,FFFF,FFFF:FF:,F:,FFFFF::F,,FFFFFFFFFFFFFF:FFFFFFF,:,FF,,:,,FFF,FFF,FFFF
@A01045:338:HV72GDRXX:2:2101:6686:17769 1:N:0:TAAGGCGA+TAGATCGC
CCTACGGGTGGCTGCAGGGGGGAATATTGGGCAATGGGGGAAACCCTGACCCAGCAACGCCGCGTGAAGGAAGAAGGCCTTCGGGTTGTAAACTTCTGTGACAGGGGACGAAGGAAGTGACGGTACCCTGAGAGGAAGCGCCGGCAAACTACGTGCCCGCGGCCGCGGGACTACGGAGGGAGCGAGCGGGGGCCGGAAGTACGGGGGGTACTGGGCGCGTGGGCGGTGGAGCTAGTCGCGGGGGAGTTAC
+
F:FFFFFFFFF:FF,,FF:FFFF,:FFFFFFF,FFFFFFFFFF:F,FFFFFFFF:F,FFF:FFF:F:,FF:FF:F:FF,FFFFFF,FFF:F:F:F,,F,FF,FF:FF:,FF,,F,FFFFFFFFF,FFF::FFFFF,F,F,F,:F,F:::F,F,:::,::F,:FFFFFFFF,:,,F,,:::,FF,,:,F,,FF,FF:,FFF,,,F,,,:,,,:FFF,,::,,F,,F:F,,:,:,F:,,F,,FF:F,,FF,,
@A01045:338:HV72GDRXX:2:2101:13331:17785 1:N:0:TAAGGCGA+TAGATCGC
CCTACGGGGGGCAGCAGTGGGGAATATTGCACAATGGGCGCAAGCCTGATGCAGCCATGCCGCGTGTATGAAGAAGGCCTTCGGGTTGTAAAGTACTTTCAGCGGGGAGGAAGGGAGTAAAGTTAATACCTGTGCTCATTGACGTTACCCGCAGAAGAAGCACCGGCTAACTCCGTGCCAGCAGCCGCGGTAATACGGAGGGTGCAAGCGTTAATCGGAATTACTGGGCGTAATGCGCACGCGGGCGGTT
+
,FF:FFF:FFFFFFFFFFFFF:FFFFFFFFFFFFFFFFF::FF,FF,FFFFFFFF:FFFFFFFF::FFFFFFFFFFFF:FFF:F:FFFFFFFFFF:FFF:FFFFFFFFFFFFFFFFFFFFFF:FFFFFF:F,F:FFFF:FF,F:FF:FFF,:FF:F:,,:FFFFF:F,FFF:FFFFF:FFF:F:FF:FF,,,FFFF::F:F,F,F,F:F:FFFFFF:,FFF:F,FF,:F:FF,,,FFFF:FF,,F,,,F:
@A01045:338:HV72GDRXX:2:2101:7681:17832 1:N:0:TAAGGCGA+TAGATCGC
CCTACGGGGGGCTGCAGTGGGGAATATTGGGCAATGGGCGAAAGCCTGACCCAGCAACGCCGCGTGAAGGAAGAAGGCTTTCGGGTTGTAAACTTCTTTTATCAGGGAAGAAGAAAGTGACGGTACCTGGAGAAAAAGCCACGGCTAACTACGTGCCAGCAGCCGCGGTAATACGTAGGTGGCAAGCGTTGTCCGGATTTACTGGGTGTAAAGGGCGTGTAGGCGGGAAGACAGGTCAGATGTGAAATGT
+
FFFFFFFFFFFFFFFFFFFFFFFFFFFFFFFFFFFFFFFFFFFFFFF,FFFFFFFFFFFFFFFFFFFFFFFFFFFFFFFFFFFFFFFFFF:FFFFFFFFFFFFFFFFFFFFF:FFF:FFFFFFFFF:F:FFFFFFFFF:FFFFFFFFFFFFFFFFFFFFFFFFFFFF::FFFFFFFFFFFFFFFFFF::F:FFFFFFFFFFFF::FF:F:FFFF:FFFFFFF:F:FF:,:,FF,:FF,FFF:F,FFFFFF
@A01045:338:HV72GDRXX:2:2101:22236:17832 1:N:0:TAAGGCGA+TAGATCGC
CCTACGGGAGGCTGCAGTAGGGAATTTTCGGCAATGGGCGAAAGCCTGACCGAGCAACGCCGCGTGAGTGAAGAAGGCCTTCGGGTTGTAAAGCTCTGTTGTGAAGGAAGAACGGCTCATAGAGGGAATGCTATGGGAGTGACGGTACTTTACCAGAAAGCCACGGCTAACTACGTGCCAGCAGCAGCGGTAATACGTAGGTGGCGAGCGTTTTCCGGTATTATTGGGCGTAAAGAGCATGTAGGCGGAT
+
,,F,FFFF,FFFFFFFFFFFFF:FFFFFF::FFFFFFFF:FFFFFFFFFFFFFFFFFFFFFFFFFFFFFFFFFFFFFF,:FFFFFFFFF:,FF::FFFFFFFFFF:F:F,F::F:FFF:F,FFF:F,FFFFFF:F,FF,FFFFFFFFFFFFFF,FFFFF:FFF:FFFFFFFFFFFFFFF,FFFF,,FFFF:FF:F,FFF,,FF::FF:FFF,,:FF:F,F,:FF,FFFFF,:F,F:F,F,:FFF:F,F,,
@A01045:338:HV72GDRXX:2:2101:7527:17879 1:N:0:TAAGGCGA+TAGATCGC
CCTACGGGTGGCTGCAGTGGGGAATATTGGGCAATGGGCGCAAGCCTGACCCAGCAACGCCGCGTGAAGGAAGAAGGCTTTCGGGTTGTAAACTTCTTTTGTCGGGGACGAGTAGAAGACGGTACCTGGCGAATAAGCCACGGCTAACTACGTGCCAGCAGCCGCGGTCATACGTAGGTGGCAAGCGGTGTCCGGATTTACTGGGTGTAAGGGGCGTGTAGCCGGGAAGGCAAGTCAGATGTGAAATCCA
+
FFFFFF,FFFFFFFFFF::FFFFFFFFFFFFFF:FFF:FF:FFFFFFFFFFFFFFFFF:FFFFF:FFFFFF:FF:FFFFFFFFF:FFFFFFFFFFFFF:FFFFFFFF:FFFFFFFFFFFFF:F,FFFFFFFFFFFFFFFFFFF::FFFFFFFFFFFFFF,:FFFFFF:,F,FFFFFFF,FFFF:FFF,F:F,F:F:FFFF:F:F,FFFFF,:FFFF,FF:FFFFF:F:FFF:FFFFFFFFFFFFFFFF,F
@A01045:338:HV72GDRXX:2:2101:7346:18286 1:N:0:TAAGGCGA+TAGATCGC
CCTACGGGGGGCTGCAGTGGGGAATATTGGGCAATGGGCGAAAGCCTGACCCAGCAACGCCGCGTGAAGGAAGAAGGCTTTCGGGTTGTAAACTTCTTTTATCAGGGAAGAAGAAAGTGACGGTACCTGGAGAAAAAGCCACGGCTAACTACGTGCCAGCAGCCGCGGTAATACGTAGGTGGCAAGCGTTGTCCGGATTTACTGGGTGTAAAGGGCGTGTAGGCGGGAAGACAGGTCAGATGTGAAATGT
+
FFFFFFFFFFFFFFFFFFFFFFFFFFFFF:FFFFFFFFFFFFFFFFFFFFFFFF:FFF:FFFFFFF:FFFFFFFF:FFFFFFFFFFFFFFFFFFFFFFFFFFFF:FFFFFFFFFFF:FFFFFFFFFFFF:FFFFFF,,FFFFFFFFFFFF:FFFF:FFFFFFFFFFFFFFFFFFFFF:,FFFFF:F:F,FFFFFFF:FFFF:FFFF:F:F:F:F:FFF:FFFFFFF::F:FFFFFFFFF:::FFF,:F::
@A01045:338:HV72GDRXX:2:2101:13964:18380 1:N:0:TAAGGCGA+TAGATCGC
CCTACGGGTGGCAGCAGTCGAGAATCATTCACAATGGGGGAAACCCTGATGGTGCGACGCCGCGTGGGGGAATGAAGGTCTTCGGATTGTAAACCCCTGTCATGTGGGAGCAAATTAAAAAGATAGTACCACAAGAGGAAGAGACGGCTAACTCTGTGCCAGCAGCCGCGGTAATACAGAGGTCTCAAGCGTTGTTCGGAATCACTGGGCGTAAAGCGTGCGTAGGCTGTTTCGTAAGTCGTGTGTGAAT
+
:FFFFFFFFFFFFFFFFFFFFF:FFFFFFFFFFFFFFFFFFFFFFFFFFFFFFFFFFFFFFFFFFF:FFFFFFFFFFFFFFFFFFFFFFFFFFFFFFFFFFFFFFFFFFFFFFFFFF:FFFFFFFFFFFFFFFF:FFFF:,FFFF:FFFFFFFFF,FFFFF,FFFFFFFFFFFF:FFFFF:FFFFF:FFF:FF,FFF:FF,FFFFF:FF:F,FF:FFFFFFFF:FFF:FFFFF,FF,FFFFFFF,FFFF,
@A01045:338:HV72GDRXX:2:2101:13756:18396 1:N:0:TAAGGCGA+TAGATCGC
CCTACGGGTGGCAGCAGTCGAGAATCATTCACAATGGGGGAAACCCTGATGGTGCGACGCCGCGTGGGGGAATGAAGGTCTTCGGATTGTAAACCCCTGTCATGTGGGAGCAAATTAAAAAGATAGTACCACAAGAGGAAGAGACGGCTAACTCTGTGCCAGCAGCCGCGGTAATACAGAGGTCTCAAGCGTTGTTCGGAATCACTGGGCGTAAAGCGTGCGTAGGCTGTTTCGTAAGTCGTGTGTGAAA
+
:F:FF:FFFFFFFFFFFFFFFFFFFFFFFFFFFFFFFFFFFFFFFF:FFFFFFFFFFFFFFFFFFFFFFFFFFFFFFFFFFFF:FFFF,FFFFFFFFFFFFFFFFFFFFFFFFFFFFFFFFFFFFFFFFFFFFFFFFFFFFFFFFFFFFFFFFFFFFFFFFFFFFFFFFF,FFFFFFFFF:FFFFFFFFFF,FFFFF,F:FFFFFFFFF:FFFFFFFFF:FFFFFFFFFFFFF:FFF:FFFFFFFFF,:F
@A01045:338:HV72GDRXX:2:2101:12825:18474 1:N:0:TAAGGCGA+TAGATCGC
CCTACGGGGGGCTGCAGTCGAGAATCATTCACAATGGGGGAAACCCTGATGGTGCGACGCCGCGTGGGGGAATGAAGGTCTTCGGATTGTAAACCCCTGTCATGTGGGAGCAAATTAAAAAGATAGTACCACAAGAGGAAGAGACGGCTAACTCTGTGCCAGCAGCCGCGGTAATACAGAGGTCTCAAGCGTGGTTCGGAATCACTGGGCGTAAAGCGTGCGTAGGCTGTTTCGTAAGTCGTGTGTGAAT
+
FFFFFFFFFFFFFFFFFFFFFFFFFFFFFFFFFFFFFFFFFFFFFFF:FF:FFFFFFFFFF:FF:FFFFFFFFFFFFFFFFFFFFFF:FFFFFF:FFF,FFFFFFFF:FFFF,:F:FFFFFFFFFFF,F:FFFF:FFFFFFFFFFF:F,FFFFFFFFFFFFFFFFF:,FFF:FF:FF:,F,FFFFFFFFFF:FFFFFFFF:FFFFFFF,F::FF:,FF:FFFFFF:FF,FFFFF,:FFFFFF::,FFF:,
@A01045:338:HV72GDRXX:2:2101:17436:18505 1:N:0:TAAGGCGA+TAGATCGC
CCTACGGGAGGCTGCAGTGGGGGATATTGCGCAATGGGGGCAACCCTGACGCAGCAACGCCGCGTGAAGGATGAAGGTTTTCGGATTGTAAACTTCTTTTATTAAGGACGAAACTTGACGGTACTTAATGAATAAGCTCCGGCTAACTACGTGCCAGCAGCCGCGGTAATACGTAGGGAGCAAGCGTTGTCCGGATTTACTGGGTGTAAAGGGTGCGTAGGCGGCTTTGCAAGTCAGATGTGAAATCTCT
+
FFFFFFFFFFFF,FFFF,FFFFFFFFFFFFFFFFFFFFFFFFFFFFFFFFFFFFFF:FFF:FFFFFFFF:FFFFFFFFFF:FFFFFFFFFFFFF:F:FFFFFFF,FFFFFFFFFFFFFFF:FFFFFFFFF,FFFFFFFFF,:F:FFFFFF:FFFFFFFFFFFFF::FFFF,F,FF,FFFFFF,FF:,,F,FFF,FFFFFFFFF,::FFF:FF,FFFFFFF,F::F:::,FFF:,FFF:FF,,FF:FF:,F
@A01045:338:HV72GDRXX:2:2101:17861:18615 1:N:0:TAAGGCGA+TAGATCGC
CCTACGGGGGGCTGCAGTGGGGGATATTGCGCAATGGGGGCAACCCTGACGCAGCAACGCCGCGTGAAGGATGAAGGTTTTCGGATTGTAAACTTCTTTTATTAAGGACGAAACTTGACGGTACTTAATGAATAAGCTCCGGCTAACTACGTGCCAGCAGCCGCGGTAATACGTAGGGAGCAAGCGTTGTCCGGATTTACTGGGTGTAAAGTGTGCGTAGGCGGCTTTGCACGACAGATGTGAAATCTAT
+
FFFF,FFFFFFFFFF,FFFFFFFFF,FFFFFFFFF:F:FFFFFFFFFFFFFFFFFFFFFF:F,FFFFF,FFFFFFFFFFFFFF::FFFFFFFFFFFFFFF:F:FFFFFFFF,FFFFFFFFFFFFFFFFFFFFFFFF:FFFF::FFFFFFF:FFFFFFFFFFFFF:,FFFFFF,FF:FF:FFFFF,FFF:FFFF,FFFFFFFFFFFFFFF:F,FFF:,F::FF:::FFFFFF,,,FFFFFFF,FFFFFFFF
@A01045:338:HV72GDRXX:2:2101:32181:18615 1:N:0:TAAGGCGA+TAGATCGC
GCTACGGGTGGCAGCAGTGAGGAATATTGGTCAATGGACGAGAGTCTGAACCAGCCAAGTAGCGTGAAGGATGAAGGTTCTATGGATTGTAAACTTCTTTTATACGGGAATAAACGGATCCACGTGTGGATTTTTGCATGTACCGTATGAATAAGGATCGGCTAACTCCTTGCCAGCAGCCGCGGTAATAAGGAGGATCCGAGCGTTATCGGGATTTATTGGGTTTAAAGGGAGCGTAGATGGATGTTTA
+
,,FFFFFF:FFFFFF:FFFFFFFFFFFFFFFF::FFFFFFFF:FFFF:,F:FFFFFF:FF:FFFFFFFFFFFFFFFF:F:FF,:,FFFFFF:F:FFFFFFFFFF,FFFFFFFF,F,F:FFF,::FFFFF:FFF:,FFFFFFFF:::,FFF,FFF,,F:,,FFF:F,F,F,FFFFF:FFFF::F,:FFF:F,FF,,FFFFF:FFF:FF:FF,F:F,F::,F:,F,FF,,FF:FFF,FFF,,F,:F,,F:FF
@A01045:338:HV72GDRXX:2:2101:9118:18662 1:N:0:TAAGGCGA+TAGATCGC
CCTACGGGGGGCTACAGTCGAGAATCATTCACAATGGGGGAAACCCTGATGCAGCGACGCCGCGTGAGGGAAGAAGGTTTTCGGATTGTAAACCTCTGTCTTCGGTGACGAAACAAGACGGTAGCCGAGGAGGAAGCCACGGCTAACAACGTGCCAGCAGCCGCGGTAATACGTAGGTGGCAAGCGTTGTCCGGAATTACTGGGTGTAAAGGGAGCGTGGGCGGGCGTGCAAGTTGAATGTGAATACGAT
+
,FF:FFFFFFF:FFFFFFFFFFFFFFFFFFFFFF:FFFFFFFFFFFFFFFFFFF,FFFFFFFFFFFFFFF:FFFF:FF,FFFFFFFF::,FFFFFFFFFFFFFFF,FFFFFFF,FFFF:F:FFF:FFFFFFF:FFFF,,FFFFFFF,,FFF,:F:FF,F:FFFFF:FFFFFFFF:FF:FFFF:F::F,:,,FFFFF:FFF,FFF,F,F,FFFFF:F:,,FF::,F,:FFF,FF::FFF:F,:FF,F,F,F
@A01045:338:HV72GDRXX:2:2101:7392:18709 1:N:0:TAAGGCGA+TAGATCGC
CCTACGGGGGGCAGCAGTCGAGAATCATTCACAATGGGGGAAACCCTGATGGTGCGACGCCGCGTGGGGGAATGAAGGTCTTCGGATTGTAAACCCCTGTCATGTGGGAGCAAATTAAAAAGATAGTACCACAAGAGGAAGAGACGGCTAACTCTGTGCCAGCAGCCGCGGTAATACAGAGGTCTCAAGCGTTGTTCGGTATCACTGGGCGTAAAGCGTGCGGAGGCTGTTTCGTCAGTCGTGTGTGAAA
+
:FFFFFFFFFFFFFFFFFFFFFFFFFFFFFFFFFFFFFFFFFFFFFFFFFFFFFFFFFFFFFFFFFF:FFFFFFFFFFFFFFFFFFFFFFFFFFFFFFFFFFFFFFF:F:F:,FF:FFF:FFFF:FFF::F:F:FFFFFFFF:FFFFFF:FFFFFFFFFFFFF:FFFFFFF:,FF:F:FF:FF:FFFFFFFFF:FFF:F,,FFFFFF:FF:F:FFFF:::FF,FFFFFFFFFFF,F:FF:FFF::,F,F,
@A01045:338:HV72GDRXX:2:2101:15022:18740 1:N:0:TAAGGCGA+TAGATCGC
CCTACGGGAGGCAGCAGTCGAGAATCATTCACAATGGGGGAAACCCTGATGGTGCGACGCCGCGTGGGGGACAGAAGGTCTTCGGATTGTAAACCCCTGTCATGTGGGAGCAAATTAAAAAGATAGTACCACAAGAGGAAGAGACGCCTAACAATGTGCCAGCAGCCGCGGTAATAAAGAGGTCTCAAGCGTTGTTCGCAATCACTGGGCGTAAAGCGTGCGTAGGCTGTTTCGTAAGTCGAGTGTGAAA
+
FFFF,F,F::FFF:FF:FF:,FFF:FFFFFF:FFFF::::FFF:FFFFFF,FFFFFF::FF:F:,FFFF:F,,FFFF,,:F:FFFFFF:FFF:FF:F,:FFF,F,:FFF,:FFFFFF,FFFFFF:::FFFFFFF:FF:FFF:,FFF,,FFF,,,FFFF:,:,FFFFFFFFF::F,:,:,:,:FFFFFFF,F,::F,FF,,,,FFFFFF,FF,:F,,FFFFFFFF:,FF,F:FFF,FF,FF:,FF,F:F,,
@A01045:338:HV72GDRXX:2:2101:30138:18771 1:N:0:TAAGGCGA+TAGATCGC
CCTACGGGGGGCTGTAGTGAGGAATATTGGTCAATGGACGAGAGTCTGAACCAGCCAAGTAGCGTGAAGGATGAAGGTTCTATGGATTGTAAACTTCTTTTATACGGGAATAAACGGATCCACGTGTGGATTTTTGCATGTACCGTATGAATAAGGATCGGCTAACTCCGGGCCAGCAGCCGCGGTAAGACGGAGGAGCCGAGCGGTATCCGGATTTGTGGGGTGTGAAGTGGGCGTAGATGGGGGGGGA
+
:FFFFFFFFFFFFFFFFF,FFFFFFF:FF:FFFFFFFFF:FFFFFFFFFFFFFF:FFFFFF:FFFFFFFFFF:FFFFFFFF:FF:FFFFFFFFFFFF::FFFFF:,FFFFFFFF:FFFF:FFFFFFFFFFFFFFFF:FFFFFFFFFFFFFFFFFFFFFFFFFFF::FFFF,:F,FFF,:FFFFFF,:F,F,FF:FF:,F,F:FFF,,,,,FFF::::::,,FF:,F,F,F,F,F,F:FF,:,,F,,F,,,
@A01045:338:HV72GDRXX:2:2101:12590:18975 1:N:0:TAAGGCGA+TAGATCGC
CCTACGGGTGGCAGCAGGAGGGACTATTGGGCAATGGGCGAAAGCCTGACCCAGCAACGCCGCGTGAAGGAAGAAGGTCTTCGGATTGTAAACTTTTGTTGTCAGGGAAGAAGAAGGACAGTACCTGACGAGGAAGCCCCGGCTAACTACGTGCCAGCAGCCGCGGTAATACGTAGGGGGCGAGCGTTGTCCGGAATTACTGGGCGTAAAGGGCGCGTAGGCGGCATCTTAAGTTCGATGTGAAATTCCC
+
F:F:FFFFFFFFFFFFF,FFFFF,FFFFFFFFFFFFFFFFFFFFFFFFFFFFFFFFFFFFFFFFFFFFFFFFF:FFFF:,F,F:F:FFFF:FFF:FFFFFFFFFFFFF:FF:,FFFFFF,FFFFFF::FFFFF:FFFF:FF,F:FFFFFFFF::FF,F:FFFFFF,::F:FFFFF:FFFFF::,F:,,F::F::FFFF:,FFF:FF,,F:F:F::FFF,F:F:::F,,FFF::,F,FF:FF:F,:FF::F
@A01045:338:HV72GDRXX:2:2101:25355:19069 1:N:0:TAAGGCGA+TAGATCGC
CCTACGGGAGGCTGCAGTGGGGGATATTGCGCAATGGGGGCAACCCTGACGCAGCAACGCCGCGTGAAGGATGAAGGTTTTCGGATTGTAAACTTCTTTTATTAAGGACGAAACTTGACGGTACTTAATGAATAAGCTCCGGCTAACTACGTGCCAGCAGCCGCGGTAATACGTAGGGAGCAAGCGATGTCCGGATTTACTGGGTGTAAAGGGTGCGTAGGCGGCTTTGCAAGTCAGATGTGAAATCTAT
+
FFFFFFFFFFFFFFFFFFFFFFFFFFFFFFFFFFFFFFFFFF:FFFFFFFFFFFFFFFFFFFFFFFFFFFFFFFFFFFFFFFFFFFFFFFFFFFF:FFFFFFFFFFFFFFFFFFF:FFFF,FFFF,FFFFFFFFFFFF:FFFFFFFFFFF:F:FFF:FFF:F,FF:FFFFFFFFFFFFFFFFFFFF,FFFFFFFFFFFFF,::FFFFFFF:FFF,FFFFFFFFFFFFFFFF,F,F:FF:FF,FF:F:FF:
@A01045:338:HV72GDRXX:2:2101:15881:19100 1:N:0:TAAGGCGA+TAGATCGC
CCTACGGGGGGCTGCAGTGAGGAATATTGGTCAATGGACGAGAGTCTGAACCAGCCAAGTAGCGTGAAGGATGACTGCCCTATGGGTTGTAAACTTCTTTTATACGGGAATAAAGTGAGCCACGTGTGGTTTTTTGTATGTACCGTATGAATAAGGATCGGCTAACTCCGTGCCAGCAGCCGCGGTAATACGGAGGATCCGAGCGGTCTCCGGATTTATGGGGTGTAAAGTGGGCGTCGGTGGTACTGTA
+
FF:FFFFFF:FFFFFFFFFFFFF:FFFFFFFFFFFFFFFFFFFFFF:FFFFFFFFFFFF,FFFFFFFFFFFFFFFFFFFFF,FF:FF:FFFFFFFFFF,:FFFFFFFFFFF,FFFFFFFFFF::F:FFFFFF:FF:FFFF:FF,::F,:FF,FFF:FFFFFFFFFFFFF:FFFFF:F:FFFFF,FF,FF,F:,F:F::FFFF:F,,F,F:FFFF,,FF::F:::,FF,FF,:,FF:::::::::,,FF:F
@A01045:338:HV72GDRXX:2:2101:15185:19147 1:N:0:TAAGGCGA+TAGATCGC
CCTACGGGTGGCAGCAGTCGAGAATCATTCACAATGGGGGAAACCCTGATGGTGCGACGCCGCGTGGGGGAATGAAGGTCTTCGGATTGTAAACCCCTGTCATGTGGGAGCAAATTAAAAAGATAGTACCACAAGAGGAAGAGACGGCTAACTCTGTGCCAGCAGCCGCGGTAATACAGAGGTCTCAAGCGTTGTTCGGAATCACTGGGCGTAAAGCGTGCGTAGGCTGTTTAGTAAGTAGTGTGTGAAA
+
F::FFFFFFFFFFFFFFFFFFFFFFFFFFFFFFFFFFFFFFFFFFFFF:FFFFFFFFFFFFFF:FFFFFFFFFFFFFFFFF,FF:FFFFFFFFFFFFFFFFFFFF:FFFFFFFFFFFFFFF:FFFFFFF:FFFF:FFFFFFFFFF,FF:FFFFFF:FFFFFFFFFFFFFFFFFFFFFFFFF,FFFFFFFFFFF,FFFFFFFFFFFFF,FFF,FFFF:FFFF,FFFFFFFFFF,FFFF,F:FFFFFF:FF:
@A01045:338:HV72GDRXX:2:2101:25039:19179 1:N:0:TAAGGCGA+TAGATCGC
CCTACGGGAGGCTGCAGTGGGGGATATTGCGCAATGGGGGCAACCCTGACGCAGCAACGCCGCGTGAAGGATGAAGGTTTTCGGATTGTAAACTTCTTTTATTAAGGACGAAACTTTACGGTACTTAATGAATAAGCTCCGGCTAACTACGAGCCAGCAGCCGCGGTAATACGTAGGGAGCAATCGTTGTCCGGAGTTACTGGGTGTAAAGGGTGCGTAGGCGGCTTTGCAAGTCAGATGTGAAATCTAT
+
:FFFFFFFFFFFFFF:FFFFFFFFFFFFFFFFFFFF::FFFF,FFFF,FFFFFFFFFF:FFFFF,FFFFFFFFFFFFFFFFF:FF,::FFFFFFFFFFF,FFFFFFFF::FFFFF,,FFFFFFFF,FFFFF,FFFFFF,F::FFFFFFFF,,F:FFFF,FFF:F:FF:FFFFFFF:F,FF:FF,F,,,FF,F:FF,FFF,FF,,FF:FFFF,FFF,F,:FFF,,,:FF:F::FF,FF,F:F:,FFFFFF,
@A01045:338:HV72GDRXX:2:2101:15284:19319 1:N:0:TAAGGCGA+TAGATCGC
CCTACGGGGGGCAGCAGTGGGGAATATTGGGCAATGGGCGAAAGCCTGACCCAGCAACGCCGCGTGAAGGAAGAAGGCTTTCGGGTTGTAAACTTCTTTTATCAGGGACGAAGGATGTGACGGTACCTGATGAATAAGCCACGGCTAACTACGTGCCAGCAGCCGCGGTAATACGTAGGTGGCAAGCGTTGTCCGGATTTACTGGGTGTAAAGGGCGCGTAGGCGGAGAGACAAGTCAGATGTGAAATCT
+
FFFFFFFFFFFFFFFFFFFFFFF:FFFFFFFFFFFFFFFFFFFFFFFFFFFFFF:FFFFFF:FF,FFFFFFF:F:FFFFFFFFFFFFFFFFFFFFFF,:FFFFFFFFFFFFFFFFF:FFFF,:FFFFFFFFF:FFFFFFFFFFFFF:FF:FF:FFFFFFFF:FFFFFFF,FFFFFFFFFF,FFFFFFFFFFFF:FF::FFFFF,F::FFFFFFF,FFF::FFFFFFFF::FFF:::F::FF:F:F:FF,:
@A01045:338:HV72GDRXX:2:2101:7012:19335 1:N:0:TAAGGCGA+TAGATCGC
CCTACGGGTGGCAGCAGTGGGGAATATTGCACAATGGGCGAAAGCCTGATGCAGCGACGCCGCGTGAGCGACGAAGTATTTCGGTATGTACAGCTCTATCAGCAGGGAAGATAATGACGGTACCTGACTCAGAGGCACCGGCTAAATACGTGCCAGCAGCCGCGGTACTACGTATGGTGCAAGCGTTATCCGGATTTACTGGGTGTAAAGGGAGCGCAGGCGGTGCGGCTAGTCTGATGTGAAAGCCCGG
+
,:FFF:FF,F:FFFFFF:FFF,F:FFFFFF:FFFFFFFF:FFFFFFFFFFFF,:F:F:FFF::FF:::FFF,FFFFF:FFF::F,:FF,F,:FF,:FFFFFFFFF:FFFFF:F:::FF,:FFFF,FFF,,:FF,FF,FF::F,:F:FFFFFFFFF,FFF:FFF::FF,FFFF:,FFF,FF,FF,FF,FF,,FF,FF:FF,:F:::,FFF:FFF:F:F,:,F,FF:,F:F,,F,FFFFF:FF:FFFF:F,F
@A01045:338:HV72GDRXX:2:2101:23484:19335 1:N:0:TAAGGCGA+TAGATCGC
CCTACGGGAGGCTGCAGTCGAGAATCATTCACAATGGGGGAAACCCTGATGGTGCGACGCCGCGTGGGGGAATGAAGGTCTTCGGATTGTAAACCCCTGTCATGTGGGAGCAAATTAAAAAGATAGTACCACAAGAGGAAGAGACGGCTCACTCTGTGCCAGCAGCCGCGGTAATACAGAGGTCTCAAGCGTTGTTCGGAATCACTGGGCGTAAAGCGTGCGTAGGCTGTTTCGTACGTCGTGTGTGAAA
+
:FFFFFFFFFFFFFF,FFFFFFFFFFFFFFFFFFFFFFFFF,FFFFFFFFFFFFFFF:FFFFFFFFFFFFF,FFFFFFFF:FFFFF:FFFFFFFFFFF:FFFFFFFFFFFF::FFFFFFFF,FF:FFFF:FFFFFF:FF,FFF:F:FFFFFF:FF,FFFFFFF,FFFFFFFF,FFFFFFFFFF:FFFFFF:,:FF:FFFFF:FFFFFFFFF:FF,:FF:,,:FFFFFF:F:FFFFF,,FF,F::FFFFFF
@A01045:338:HV72GDRXX:2:2101:21640:19429 1:N:0:TAAGGCGA+TAGATCGC
CCTACGGGTGGCAGCAGTGGGGAATATTGGGCAATGGGCGCAAGCCTGACCCAGCAACGCCGCGTGAAGGAAGAAGGCTTTCGGGTTGTAAACTTCTTTTGTCGGGGACGAGTAGAAGACGGTACCTGGCGAATAAGCCACGGCTAACTACGTGCCAGCAGCCGCGGTAATACGTAGGTGGCAAGCGTTGTCCGGATTTACTGGGTGTAAAGGGCGTGTAGCCGGGAAGGCAAGTCAGATGTGAAATCCA
+
FFFFFFFFFFFFFFFFFFFFFFFFFFFFFFFFFFF,FFFFFFFFFFFFFFFFF:FFFFFFFFFFFFFF:FFFFFFFFFFFFFF:FFFFFFFFFFFFFFFF:FFFFF:FFFFFFF:FFFFF,F:FFFFFFFFFFFFFFFFFF:F:FFFFFFFFFFFFFFFFFFFFFF::FFFF,FFFFFFFFFF,FFFFFF,FFFFFFF:FFFF:FFF:FF:F,F,FF:,,:FFFF:F,F:FFF,FFFF:F::F,FF:F,F
@A01045:338:HV72GDRXX:2:2101:8883:19539 1:N:0:TAAGGCGA+TAGATCGC
CCTACGGGCGGCTGCAGTGGGGGATATTGCGCAATGGGGGCAACCCTGACGCAGCAACGCCGCGTGAAGGATGAAGGATTTCGGATTGTAAACTTCTTTAATTAAGGACGAAACTAGACGGTACTTAATGAATAAGCTCCGGCTAAATACGTGCCAGCAGCCGCGGTAATACTTAGGGAGCACGCGAAGTACGGATTTACTGGGTGTAAAGGGTGCGTAGTCTGCATTGCAAGTCAGTTGTGAAATCTAT
+
FFFF,:,FFF:FFF,FF::,FFFFFF:FFFFFFFFFF::FFFFFFFF,F,:FF,,FFFFF:F,:FFFFFF,,FF:,F,FF,FF,F:FF:FFFFFFFF::,F,,FF,,FF:FFFFF,:,,::FFFF,FFF,FFFFFF,:FF,FFFF:,,FFFFFF,F,FFFFF,F:,FF:FF,,,F,:,F:FF,:F,,,FF,F:,FFF,F,:FFF,FF,FFF,FFF,F,:FFF,F,,FFFFFFF,FF,,,,:,,FF:,:F,
@A01045:338:HV72GDRXX:2:2101:6307:19617 1:N:0:TAAGGCGA+TAGATCGC
CCTACGGGGGGCTGCAGTGAGGAATATTGGTCAATGGACGAGAGTCTGAACCAGCCAAGTAGCGTGAAGGATGAAGGTTCTATGGATTGTAAACTTCTTTTATACGGGAATAAACGGATCCACGTGTGGATTTTTGCATGTACCGTATGAATAAGGATCGGCTAACTCCGTGCCAGCAGCCGCGGTAATACGGAGGATCCGAGCGTTATCCGGATTTATTGGGTTTAAAGTGAGCGTAGAGGGGTTGTTA
+
F::F::FFFFFFFFFFFFFFFFF:,F,FFFFFFFFFFFFFFFFF:FF:FFF:FFFF:FFFFFFF:FFFFFFFFFF:FFFFFFFFFF:FFFFFFFFFFFFFFFFFFFF,FFFFFFFF,FFFFFFFFFFF:FF:FF::FFFFFFFFFFFFF:F:FF::F::FF:FFFFFFFF:,FF,FFF:FF::F,F:,FFFFFFFFFFFFFFFFFFFFFFFFFF,,FF,FF::F,:F::,,FF::F,,FF,,,FFF:FFF
@A01045:338:HV72GDRXX:2:2101:5177:19789 1:N:0:TAAGGCGA+TAGATCGC
CCTACGGGCGGCAGCAGTGGGGAATCTTCCGCAATGGACGAAAGTCTGACGGAGCAACGCCGCGTGAGTGATGAAGGATTTCGGTCTGTAAAGCTCTGTTGTTTATGACGAACGTGCAGTGTGTGAACAATGCATTGCAATGACGGTAGTAAACGAGGAAGCCACGGCTAACTACGTGCCAGCAGCCGCGTGAATACGGAGGTGGCGAGCGTTGTCCGGAATTATTGGGCTGAAAGAGCATGTAGGCGGC
+
FFFFFF:FFFFFFFFFFFFFFFFFFFFFFFFFFFFFF,FFFFFF,FFFFFFFFFFF:FFFFFFFFFF:FF:FFF:FFFFFFFFFFFFFFFFFFFFFFFFFFF,FFFFFFFFF,FFF::FFFF:F::FFFFFF,FFFFF,F:FFF::FF:FFFFFFFFFFF:FFFFFF,F::FFF:FFFFFFFFFFF:FF:,,,FFFF,,F:FFFF,FF:F:FFF:,FF,FFF,:::::FF,FFFFFF,F,,:,FFFF::F
@A01045:338:HV72GDRXX:2:2101:13702:20024 1:N:0:TAAGGCGA+TAGATCGC
CCTACGGGGGGCTGCAGTGAGGAATATTGGTCAATGGACGCAAGTCTGAACCAGCCATGCCGCGTGCAGGAAGACGGCTCTATGAGTTGTAAACTGCTTTTGTACGAGGGTAAACTCACCTACGTGTAGGTGACTGAAAGTATCGTACGAATCAGGATCGGCGAACTCCGTGCCAGCAGCCGCGGTAATACGGTGGATTCAAGCGTTATCCGGATTTATGGGGGTTAAAGGGAGGCTAGGTGGATGGTTA
+
:FFF,:F:FFFFFFFFFFFFFFF,FFFFFFFF,FFFFFFFF,F:,FFFF:FFFFFFF,F:FFFFFFFFFFFFFFFFF:FFFF:FFF,FFFFFF:FFFFFFFFFFF,FF,F:F:FFFFFFFFFF:FF,F:FFF:FF:,FFFF::FF:,FF:F:,FFFFFFFFF,FFFFFF,FFFFFFFFFFFFFFF,FFFF:F:,FFFFFF:,F:,,:FFF,FF:,FFFF,,FF,,FFF,:F:FF:,F:FF,FF,F,FF,:
@A01045:338:HV72GDRXX:2:2101:6298:20134 1:N:0:TAAGGCGA+TAGATCGC
CCTACGGGCGGCAGCAGTGGGGAATCTTCCGCAATGGACGAAAGTCTGACGGAGCAACGCCGCGTGAGTGATGAAGGATTTCGGTCTGTAAAGCTCTGTTGTTTATGACGAACGTGCAGTGTGTGAACAATGCATTGCAATGACGGTAGTAAACGAGGAAGCCACGGCTAACTACGTGCCAGCAGCCGCGGTAATACGTAGGTGGCGAGCGTTGTCCGGACTTATTGGGCGTAAAGAGCCGGTAGGCGGC
+
:FFF:FFFFFFFFFFFFFFFFFFFFFFFFFFFF:FFFFFFFFFFFFFFFFFFFFFFFFFF,FFFF,F,FFFFFFF:FFFFFFFFFFFFFFFFFFFFFFFFFF,FFF:FFFFFFFFFFFFFFFF:FFFFFFF:FFFFFFFFFFFFFFFFF,,FFFFFF,FF:FF,:FFFFFF,FFFFFFF,FFFFFF,FFFFF,F,FFF:F,FFFFF:FFFF::FFF:F:F,F,FFF,,F::,F,,:F:F,,FF,FFF,FF
@A01045:338:HV72GDRXX:2:2101:17942:20228 1:N:0:TAAGGCGA+TAGATCGC
CCTACGGGGGGCTGCAGTGAGGAATATTGGTCAATGGACGAGAGTCTGAACCAGCCAAGTAGCGTGAAGGATGACTGCCCTATGGGTTGTAAACTTCTTTTATACGGGAATAAAGTGAGCCACGTGTGGCTTTTTGTATGTACCGTATGAATAAGGATCGGCTAACTCCGTGCCAGCAGCCGCGGTAAGACGGAGGATCCGAGCGTGATCCGGAGTTAGTGGGGTTAAAGGGAGCGTAGGCGGGGTGGGA
+
:FFF:,FFFFFFFFFFFFFFFFFFFFFFFFFFFFFFFFFFFFFFFFFFFFFFF:,F:FF::FFFFFFFFFFFFFFFF:FFFF::FFFFFFFFFF:FF:,FF,FF:F:FFFFFFFF,FF:FFFFFFFFF,:FF,:FFFFFFFFFFFF:FFF:F,F::FF:FFFFFFFFFFFFFFFFFFFF:F:FFF,FF,FFFFFFF:FF:FFF:FF,,FF::FF,:FF,FFFF,F,,,:FFFFF:FFFF,::::,::,,:
@A01045:338:HV72GDRXX:2:2101:9634:20243 1:N:0:TAAGGCGA+TAGATCGC
CCTACGGGTGGCAGCAGTGGGGAATATTGGGCAATGGGCGCAAGCCTGACCCAGCAACGCCGCGTGAAGGAAGAAGGATTTCGGGTTGTAAACTTCTTTTAACAGTGACGAAGTAAGTGACGGTACCTGTTGAATAAGCCACGGCTAACTACGTGCCAGCAGCCGCGGTAAAACGTAGGTGGCAAGCGGTATCCGGATTTACTGGGTGTACAGGGCGTGTAGGCGGGACTGCAAGTCAGTTGTGATAACT
+
FFFFFFFF,FFFFFFFFFFFFFF:FF:FFFFFFFFFFFFF,FFF,FFFFFFFFFFFFFFFFFFFFFF,:FFFFFFF:,FFFFFF:,FFFFFFF,FFFFFFFFFFF,FFFFFF:F:FFF:FFF:FFFFF:FFFFFFFF,FFFFF,FFFF:FFFF::,FFFF:FFF,FF,FF,,F,,,:FFF:FFFF:FF,FFFFF:,:FFFF:FFF,,,:,,,F:,F:FFFF,FFF:::F,FFFFFFFF,,,FF:F:,:F,
@A01045:338:HV72GDRXX:2:2101:26422:20290 1:N:0:TAAGGCGA+TAGATCGC
CCTACGGGTGGCAGCAGTGGGGAATATTGCACAATGGGGGAAACCCTGATGCAGCGACGCCGCGTGAGTGAAGAAGTATTTCGGTATGTAAAGCTCTATCAGCAGGGAAGAGAATGACGGTACCTGACTAAGAAGCCCCGGCTAACTACGTGCCAGCAGCCGCGGTAATACAGAGGTCTCAAGCGTTGTTCGGAATCACAGGGCTTAAAGCGTGCGTAGGCTGTTTCGTAAGTCGTGTGTGAAAGGCGCG
+
F:FFFFFFFFFFFFFFFF,FFFFFFFFFFFFFFFFFFFF:FF:FFFFFFF:FFFF:FFFFFF,F:FFFFFFFFFFFFFFFFFFF,F:FFFFFFFF:FFF,FFFFFFFF:FFFFFFFFFFFFFF,::FFFFFFFFFF:FF,,FFFFFFFFFFF,FFFFFFFFFFFFFFFFFF,FFFFFFFFFFFF,,,:F,F::F::FFF,F,FF,FFFFFFFF:F,F,,,F:FF:,:FFFF:FFFFFF:F:FFF,FFFFF
@A01045:338:HV72GDRXX:2:2101:20085:20337 1:N:0:TAAGGCGA+TAGATCGC
CCTACGGGTGGCAGCAGTGGGGAATATTGGGCAATGGACGCAAGCCTGACCCAGCAACGCCGCGTGAAGGAAGAAGGCTTTCGGGTTGTAAACTTCTTTTGTCGGGGACGAGTAGAAGACGGTACCTGGCGAATAAGCCACGGCTAACTACGTGCCAGCAGCCGCGGTAATACGTAGGTGGCAAGCGTTGTCCGGATTTACTGGGTGTAAAGGGCGTGTAGCCGGGACGGCAAGTCAGATGTGAAATCTA
+
F,FFFFFFFFFFFFFFFFFFFFFFFFFFFFFFFFFFFFFFFFFF:FFFF:FFFFFFFFFF::FFFFFFF,FF:FFF:F:FFFFFFFFFFF:FFFFFFF,FFFFF:,FF,:FFFF,:FFFFFFF:FFFFFFFFFFFFF:FFFFF:,,FFFFFFF::FFFF,:FFFFFF:FFFFFFF,FFFFFFFFF::FF,FF::FF:,F:,FFFF,FFF,,::FFFFFFFFFF,FFF:F,FFFF:FF:,,::,:F,FFFF
@A01045:338:HV72GDRXX:2:2101:6479:20353 1:N:0:TAAGGCGA+TAGATCGC
CCTACGGGCTGCTGCAGTGGGGAATATTGCACAATGGGCGCAAGCCTGATGCAGCCATGCCGCGTGTATGAAGAAGGCCTTCGGGTTGTAAAGTACTTTCAGCGGGGAGGAAGGGAGTAAAGTTAATACCTTTGCTCATTGACGTTACCCGCAGAAGAAGCACCGGCTAACTCCGTGCCAGCAGCCGCGGTAATACGTAGGGAGCAAGCGTTGTCCTGATTTACTGGGTGTAAAGGGTGCGTAGGCGGCT
+
FFFFFFFFFFFFFFFFFFFFFFF,FFFFFFFFFFFFFFFFFFFFFFFFFFFFFF:FFF:FFFFFFFFFFFFFFFFFFFFF,FFFFFFFFFFF::FFFFFFFFFFF:FFFFFF::FFFFFFFF:F,FFFFFFFF:F:FF,FFFFFF:FFFF:FF:FFFFFFFFFFFFFFFF::FFFFFFFFFFFFFFFF:FF:F:FF,,FFFFFFF,FFFFFFFFFF,:FFFFFF,FF:,,FFFFF,:F,::F:F,FFFFF
@A01045:338:HV72GDRXX:2:2101:25464:20541 1:N:0:TAAGGCGA+TAGATCGC
CCTACGGGTGGCAGCAGTGGGGAATATTGCACAATGGGCGCAAGCCTGATGCAGCGACGCCGCGTGCGGGATGACGGCCTTCGGGTTGTAAACCGCTTATGATCGGGAGCAAGCCTTCGGGTGAGTTTACCTTTCTAATAAGCACCGGCTAACTACGTGCCAGCAGCCGCGGTAATACGAAGGGTGCAAGCGTTATCCGGAATTATTGGGCGTCAAGGGCTCGTAGGCGGTTCGTCGCTGCCGGTGTGAC
+
::FFFFFF,FFFFFF,FFFFFFFFFFFFFFFFFFFFFFFFFFFFF:F,FFFFFFFFFF:F,:FFF:F,FFF,,FF,FFFF:FFFFFFFFFFFFFFFFF,FFFFFFFFF,FF,FFF:FFF:F::FF,,:FFFFFFF,FFFFFF,F:F,F:FFFFFFF,F,FFFFFFFFFFFF:,:,FFFF,:,FFF:FF:FFF,FFFFF,FF:F:F,FF::,F,,FFFF,FFFF::,:F,,,:FF,F:F,,F,F,FFF,,:
@A01045:338:HV72GDRXX:2:2101:6705:20650 1:N:0:TAAGGCGA+TAGATCGC
CCTACGGGTGGCAGCATGGTCTTAGCTTGCTAAGGCCGATGGCGACCGGCGCACGGGTGAGTAACGCGTATCCAACCTGCCTTACACTCTTGGACAGCCTTCTGAAAGGGAGATTAATACAAGATGTTATCAGGAGTAAGCATTGTCGCATGATTAAAGGTTTACCGGGGTAAGATGGGGATGCGTTCCATTAGAGATTAGGCGGGGTATCGGCCCACCTAGTCTTCGATGGATAGGTGTTCTGTGAGGA
+
FFFFFFFFFFFFFFFFFFFFF,FFFFFFF:FFFFFFFF,FFFFFFFFFF:FF:FFFFFFFFFFFFFFF:FFFFFFFF:FFFFFFFFFFF:FFFFFFFF:,F:FFFFFFFFF,FF,F,FFF:FFFFFFFFFFF,FFFFF,,FF,F,F,F,::F,FFF,:FF:F,F,F:F,F:FFF,:FFFFFF:F,,F::,F,F::,,,,F,F:F,:,FF,FFFF,,FF,F:FF::F:,:F,::::::,FF,::F,F,:,F
@A01045:338:HV72GDRXX:2:2101:5882:20697 1:N:0:TAAGGCGA+TAGATCGC
CCTACGGGAGGCTGCAGTGAGGAATATTGGTCAATGGACGCAAGTCTGAACCAGCCATGCCGCGTGCAGGAAGACGGCTCTATGAGTTGTAAACTGCTTTTGTACGAGGGTAAACTCACCTACGTGTAGGTGACTGAAAGTATCGTACGAATAAGGATCGGCTAACTCCGTGCCAGCAGCCGCGGTCATACGGAGGAGTCAAGCGTTATCCGGATGTCTGGGGTTTAAAGGGTGCGTAGGCGGTGTGATA
+
FFFFFFFFFFFFFFF,F,FFFF,FFFFFFFFFFFFFFF,FFFFF,F:FFFFFFFFFFFFFFFFFFFFFFFFFF,FFFFFFF,FFFFFFFFF,FF,FFFFF:FFF:FFFFFF:FFFFFFFFF:FF:FFFFFFFFF:FFFFFF,FFFFF::FF:FFF:FFFFF:F,FFF:FFFFFFFFFFFFFFF::FFFFFFFFFF:F,,FF:F:F:F,FFF,FF:,FFF:FFF,,:FFF,,FFFFFFFF:F,:F,::FFF
@A01045:338:HV72GDRXX:2:2101:5828:20885 1:N:0:TAAGGCGA+TAGATCGC
CCTACGGGGGGCTGCAGTCGAGAATCATTCACAATGGGGGAAACCCTGATGGTGCGACGCCGCGTGGGGGAATGAAGGTCTTCGGAGTGTAAACCCCTGTCATGTGGGAGCAAATTAAAAAGATAGTACCACAAGAGGAAGAGACGGCTAACTCTGTGCCAGCAGCCGCGGTAATACAGAGGTCTCAAGCGTTGTTCGGAAACACGGGGCGTAAAGCGTGCGTAGGCTGTTTCGTAAGTCGTCTGTGAGA
+
,FFFFFFFFFFFFFFFFFFFFFF:FFFFFFFFFFFFFFFFF,FFFFFFFFFFF:FFFFFFFFFFFFFFFFFFFFFFFF:F::F:FF,FFFFF:FFFF::FFFFF,FFFFFFF,FFFFFFFFFFFFFFFFFFFFFFF,FFFFFFFFFFFF,:FFFF:FFFF,,FFF,:FFFF,,:FFFF,FFF,FFFFF:FF::,F:F:FFF,FFF,FFFF::,FF:F:,F:F,,F,F,,F,F:FF,FF,FFF,,F,,:,F
@A01045:338:HV72GDRXX:2:2101:21504:21261 1:N:0:TAAGGCGA+TAGATCGC
CCTACGGGTGGCAGCAGTAGGGAATTTTCGTAAATGGGGGGAACCCTGAACGAGCAATGCCGCGTGAGTGAAGAAGGTCTTCGGATCGTAAAGCTCTGTTGTAAGTGAAGAACGGTCAGTAGAGGAAATGATACTGAAGTGACGGTAGCTTACCAGAAAGCCACGGCTAACTACGTGCCAGCAGCCGCGGTAATACGGAGGTGGCGAGCGTTATCCGGAAACATTGGGCGTAAAGCGTGCGCAGGTGGTG
+
::FFFFFFFFF:F,F,FFFF,FFFFFFFFFF,FFFFF,FFFFFF:FFFFFFFFFFFF:FFF,FFFFFFF:F,FF:FFFF:FFFFF:FFFFFFFF::FFFFFFFFFFFFFFFFF,F,FFF,F:FFFFFF,FFFFF,F,FFF,FF,F:FF,FFFFFFFFFFFF:FFF:FFFF:FF:FFFFFFFFFFFF,FFF:FFFF:FFF:FFFFF,FFF:,,FFFF,FF,,:,,:,FFF:,FF,,,,,:F::F,:F,FF,
@A01045:338:HV72GDRXX:2:2101:12680:21418 1:N:0:TAAGGCGA+TAGATCGC
CCTACGGGTGGCTGCAGTGGGGAATATTGGGCAATGGGCGCAAGCCTGACCCAGCAACGCCGCGTGAAGGAAGAAGGCTTTCGGGTTGTAAACTTCTTTTGTCGGGGACGAGTAGAAGACGGTACCTGGCGAATAAGCCACGGCTAACTACGTGCCAGCAGCCGCGGTAATACGTAGGTGGCAAGCGTTGTCCGGATTTACTGGGTGTAAAGGGCGTGTCTCCGGGAAGGCAAGTCAGATGTGAAATCCA
+
FFFFFFFFFFFFFFFFF:FFFFF:FFFFFF:FFFFFFFFFFFFFFFFFFFFFFFFFFFFFFFFFFFFFFFFFFFFFFFFFFFFFFFFF:FFF:FFFFF:FFFFFFFFFFFFFFF::FFFFFFFFFFFFFFFFFFFFFFFFFFFF:FFFFFFF,FFFFFFFFFFFFFF,FFFFF,F,F:F:FFF,:FFFF:FFF::FFFFFF:,FF:FF,:FFF:F:F:F,,:FF,FF,:FFFF:FFFFFFFF,FF,FFF,
@A01045:338:HV72GDRXX:2:2101:13630:21527 1:N:0:TAAGGCGA+TAGATCGC
CCTACGGGTGGCTGCAGTCGAGAATCATTCACAATGGGGGAAACCCTGATGGTGCGACGCCGCGTGGGGGAATGAAGGTCTTCGGATTGTAAACCCCTGTCATGTGGGAGCAAATTAAAAAGATAGTACCACAAGAGGAAGAGACGGCTAACTCTGTGCCAGCAGCCGCGGTAATACAGAGGTCTCAAGCGTTGTTCGGAATCACTGGGCGTAAAGAGTGCGTAGGCTGTTTCGTAAGTCGGGAGTGAAA
+
,FFFFFFFFFFFFFFFFFFFFFFFFFFFFFFFFFFFFFFFFFFFFFFFFF:FFFF,FFFFF:,FFFF::FFFF:FFF:FFF:FF:FFFFFFFFFFFF:FF:FFFFF::,FF,FFFFFFFFFFFF,FFFF:FFFFFF:FFFFFF:FF,:FFFFF:FFFFFFF:F:,FF:FFF,F:FFFFFFF:FF,F:FFFF:FFFFFF:,F:FFF:F:::FFFF:F,,FFF::FF:FFF,FFFFFFFF:,,,F,:::FFF
@A01045:338:HV72GDRXX:2:2101:5177:21574 1:N:0:TAAGGCGA+TAGATCGC
CCTACGGGTGGCTGCAGTAGGGAATTTTCGGCAATGGGGGAAACCCTGACCGAGCAACGCCGCGTGAAGGAAGAAGTAATTCGTTATGTAAACTTCTGTCATAGAGGACGAACGGTGGATATAGGGAATGATATCCAAGTGACGGTACTCTAGAAGAAAGCCACGGCTCACTACGTGCCAGCAGCCGCGGTCATACGTAGGTGGCGAGCGGTCTCCGGAAGTATTGGGCGTACTGAGGGAGCGGGCGGGA
+
FF:FFFFFFFFFFF,F:FFFFFFFFFFFFFFFFFF:FFFFFFFFFFFFFFFFFFFFFFFFFFFF,F:FFF::FFFFFFFFFFFF,FFFF,FFFFFFFFFFFFFFFFF:,FFFFFFFF::F::FF:FFFFF,FFFFFF,FFFFFFFFFF::,F,F,FFF:FFF::FF:,,FFF,,F::FF,FFF::FFFFF,,FFF:FF:,FFFFFF:FFF,F,F:,FF,,::,,FFFF,:F:,,,,F:FF:F,,FF:,,F
@A01045:338:HV72GDRXX:2:2101:14082:22060 1:N:0:TAAGGCGA+TAGATCGC
CCTACGGGTGGCTGCAGTCGAGAATCATTCACAATGGGGGAAACCCTGATGGTGCGACGCCGCGTGGGGGAATGAAGGTCTTCGGATTGTAAACCCCTGTCATGTGGGCGCAAATTAAAAAGATAGTACCACAAGAGGAAGAGACGGCTAACTCTGTGCCAGCAGCCGCGGTAATCCCGAGGTCTCAAGCGGTGTTCGGAATCACTGGGCGTAAAGCGTGCGTAGGCTGTTTCGTAAGTCGTGTGTGAAA
+
FFFFFFFFFFFFFFFFF:FF:FFFFF:FFF:F,FFFFFFFFFFFFF,FFFFFFFFFFFFFFFFFFFFFFFFFFFFF:FFFFFFFFFFFFFF:FFFFF:FFFFFFFFFF,FF:FFF,:FFFFFFFF:FFFFFFFFFF:FFFFFFFF:FFF:FFFFFFFFFF,F:FFFFFFFF,,FF,FFFFFFFFFFFFFFF,,:,FFFFF,FFFF::F:FFF:F,FFFFFF,F:,FF:F,,FF,,FFFFF:,FFFF:FFF
@A01045:338:HV72GDRXX:2:2101:11496:22122 1:N:0:TAAGGCGA+TAGATCGC
CCTACGGGCGGCTGCAGTCGAGAATCATTCACAATGGGGGAAACCCTGATGGTGCGACGCCGCGTGGGGGAATGAAGGTCTTCGGATTGTAAACCCCTGTCATGTGGGAGCAAATTAAAAAGATAGTACCACAAGAGGAAGAGACGGCTAACTCTGTGCCAGCAGCCGCGGTCATACAGAGGTCTCAAGCGTTGTTCGGAATCACTGGGCGTAAAGCGTGCGTAGGCTGTTTCGTAAGTCGTGTGTGAAA
+
:FFFFFFFFFFFFFFFFFFFFFFFFFFFFFFF,FFFFFFFF::FFFFFF:FFFFFFF:FFFFFF:FFFF,FFFFF,FFFFFFFFF:FFFFFFFFFFF,FFFFFF:FFF:FFF,F:FFF,:FFFFFFFFFFF:FFFF,FFFFFFFF:FFFFFF,FF:F:FFFFF:FF:FFFFF,FFF:FFFFF:F:FFFFFFFFFFFF,FF:FFFFFF:FF::FFFF:FF,:,:F,FFF:F:FF,::F,FF:FF::F:F:F
@A01045:338:HV72GDRXX:2:2101:5565:22341 1:N:0:TAAGGCGA+TAGATCGC
CCTACGGGTGGCAGCAGTGGGGAATATTGCACAATGGAGGAAACTCTGATGCAGCGACGCCGCGTGAGGGAAGAAGGTCTTCGGATTGTAAACCTCTGTTGTCAGGGACGATGATGACGGTACCTGACGAGGAAGCCACGGCTAACTACGTGCCAGCAGCCGCGGTAAAACGTAGGTGGCAAGCGTTGTCCGGAATTACTGGGTGTAAAGGGAGCGCTGGCGGGAGAGCAAGTTGGGAGTGAAATCTGTG
+
FFFFFFFFFFFFFFFFFFFFFFFFF:FF:FFFFFFFFFF,FFF:FF:FFFFFFFFFFF:FFFF:FFFF:FFFFFFFFFFFFF:FFF:FFFFFFFFFF:FFFFF:FFFFFFFF,FFFFF:FF:FFFFFFFFFFFFFFFFFFFFFF,FF,FFFFFFFFFFFFFFFF:FFF,FFFFF:,FF,F::FF:FF:FFFFF:FFFFF,FFFFFF,FFF,:,FFFF,,FF,:FF,FFFFFFF,FFFFFFFFFFFFF:F:
@A01045:338:HV72GDRXX:2:2101:16667:22435 1:N:0:TAAGGCGA+TAGATCGC
CCTACGGGTGGCTGCAGTGAGGAATATTGGTCAATGGGCGATGGCCTGAACCAGCCAAGTAGCGTGAAGGATGACTGCCCTATGGGTTGTAAACTTCTATTATAAAGGAATAAAGTCGGGTATGCATACCCGAGTGAATGTACTTTATGAATAAGGATCGGCTAACTCCGTGCCAGCAGCCGCGGTAATACGGAGGATCCGAGCGTTATCCGGATTAAGTGTGTGTAAAGGTAGCGAAGATGGCTGTGTA
+
FFFF,FFFF:,FF:F,F:F::,F:FFFFFFFFFFF:FFF:FFFFFFFFFFFFFFF:FFF,:,F,,FFFFFF::F,FFFFF,F:FF,,,FFFFFF::FF,FFF,,::F,FF:F,FFFFFFFF,F:FF,FF,F:,,,:,FFF:F,F:,FF,FF:FF:FF,F,:FFFFF,,FF,FFFFFFF,FFFFF,,F,:FFFFFFF,,::,FFFF:,,:FFFFF:F,F,F,,::,FFFF,,,:FFFF,,,,,,,FFF,FF
@A01045:338:HV72GDRXX:2:2101:16676:22451 1:N:0:TAAGGCGA+TAGATCGC
CCTACGGGTGGCTGCAGTGAGGAATATTGGTCAATGGGCGATGGCCTGAACCAGCCAAGTAGCGTGAAGGATGACTGCCCTATGGGTTGTAAACTTCTTTTATAAAGGAATAAAGTCGGGTATGCATACCCGTTTGCATGTACTTTATGAATAAGGATCGGCTAACTCCGTGCCAGCAGCCGCGGTAATACGGAGGATCCGAGCGTTATCCGGATTTATTGGGTTTAAAGGGAGAGTAGATGGATGTTTA
+
:FFFFFFFFFFFFFFFF,F,F:FFFFFFFFFFFFFFFFFFFFFF:FFFFFFFFFFFFF,,FFFFFFFFFFFF:,FFFFFFFF,FFFF:FFFFFF:FF:F:FFFFF:F:F,FFFFFFF:F:F:FFFF:FF,F,FFFFFF:FFFFFFFFFFF,FF,,FFFFFF:F:FFF:F:F,FFFFFFF:FFFF::FF:F:FFFFFFFFFF:FFFFF::FF:,FF,FF:F,,:FF,:,F:F,F:,:FF::F,F::FFFFF
@A01045:338:HV72GDRXX:2:2101:3875:22576 1:N:0:TAAGGCGA+TAGATCGC
CCTACGGGGGGCAGCAGTGGGGGATATTGCGCAATGGGGGCAACCCTGACGCAGCAACGCCGCGTGAAGGATGAAGGTTTTCGGATTGTAAACTTCTTTTATTAAGGACGAAACTTGACGGTACTTAATGAATAAGCTCCGGCTAACTACGTGCCAGCAGCCGCGGTAATACGTAGGGAGCAAGCGGTGTCCGGATTTAGTGGGTGTAAAGGGTGCGTAGGCGGCTATGCAAGTCAGATGTGAAATCTAT
+
:FF:FFFFFFFFFFF,FFF:FFF:F:F:FFFFFF:FFFFFFF:FFFFFFFFFFFFFFFFFFFFFFFFFFFFFFFFFFFF,F:,F:FFFFFFFFFFFFFFFFF:FFFFFFFFFFFFF:,F,FFFFFFFF:FFFFFF,,FFF,:FFFFFFFFFFFFFFF::F,FFFF,FFFFF,,,FFFFFFFFFFF:,F:,FFF,F:FF:,,FFFFFFFF:::FFFFFFF:FF,:FF:FFFF,FFF,FFF,FFFF:F,FFF
@A01045:338:HV72GDRXX:2:2101:31376:22576 1:N:0:TAAGGCGA+TAGATCGC
CCTACGGGTGGCAGCAGTGAGGAATATTGGTCAATGGACGAGAGTCTGAACCAGCCAAGTAGCGTGAAGGATGACTGCCCTATGGGTTGTAAACTTCTTTTATACGGGAATAATGTGAGCCACGTGTGGGTTTTTGGATGTACCGGATGAATAAGGATCGGCTAACGGCGGGCACGCCGCCGCGGTAATGCGGGGGATCCGAGCGTTAGCCGGGGGGGTTGGGGGGTTAGGGGGAGTGGGCGGGTGGTTC
+
,FF:FFFFFFFFFFF::FFFFFF:FFFF:FFF,FFFFFFFFFFFFFFFF,FFFF:FF:F:FF:FFFFFFFFF::FFFFFFFFF,FFF:FFFF:F,FF,F:F,FFF:F:F,:F,:F::,:,F:FF:FFF:,,:F,F,,::,:,,,:,F:F,F,FF:,F,,F:F::F:,,FF,:,,,::,:,:FFFF:,F,,,F:,FF,F,,,,:FF,:,,,:,F,:,,,F,F,,,,,,,,:F:,:,:F,::,FF::FF,F:
@A01045:338:HV72GDRXX:2:2101:16324:22654 1:N:0:TAAGGCGA+TAGATCGC
CCTACGGGTGGCTGCAGTGAGGAATATTGGTCAATGGACGAGAGTCTGAACCAGCCAAGTAGCGTGAAGGATGAAGGTTCTATGGATTGTAAACTTCTTTTATACGGGAATAAACGGATCCACGTGTGGATTTTTGCATGTACCGTATGAATAAGGATCGGCTAACTCCGTGCCAGCAGCCGCGGTAATACGGAGGATCCGAGCGTTATCCGGATTTATTGGGTTTAAATGTAGCGTAGTTTGGTTGTTA
+
:FFFFFFFFFFFFFFFFF::FFFFFFFFFFFFFFFFFFFFFFFFFFFFFFFFF,FFFFFFF,FFFFFFFFFF:,FFFFFFFFFFFFFFFFFFFFFFFFFFFF,F::FFFFF:FF,FFF:F,FFFF:,FFFFF,FF,,FFFFFF,,FFFFFFFF,F,FF:FFFFFF,F:::F,FFFFFFFFFFFFF:FFFFFF,:,FFFFFFFF:FF,:F:FF:FFFF,FFF,F:FFF,F,:,:F:,:F,,F::,F,FFFF
@A01045:338:HV72GDRXX:2:2101:31304:22733 1:N:0:TAAGGCGA+TAGATCGC
CCTACGGGCGGCAGCAGTGGGGGATATTGCGCAATGGGGGCAACCCTGACGCAGCAACGCCGCGTGAAGGATGAAGGTTTTCGGATTGTAAACTTCTTTTATTAAGGACGAAACTTGACGGTACTTAATGAATAAGCTCCGACTAACTACGTGCCAGCAGCCGCGGTAATACGTAGGGAGCAAGCGTTGTCCTGATATACTGGGTGTAAAGGTCGTGTAGCCGGGAAGGCAAGTCCGATGTGAAATCCAC
+
FFFFFFFFF:FFFFFFF:FFFFFFFFFFFFFFFFFFFFFFFF:FFF:FFFFFFFFFFFFFFFFFFFFFFFFFFFFFFFFFFFFFFFFF:FFFFFFFFFF,:F:FFFFF:FFFFFFFFFFFFFFFFFF:FFFFFFFFFFFFFFFFFFFFFFFF,FFFFFFFF:FFF::FFFFFFFFF:,F,FF::F,:FF:FF,:F:,FFFFF:F,FF,FFFF,F,FFFF:FFFFFF:FFFF,,FF,,FFF,,FF,:FF:F
@A01045:338:HV72GDRXX:2:2101:7229:22874 1:N:0:TAAGGCGA+TAGATCGC
CCTACGGGCGGCAGCAGTGGGGAATATTGGGCAATGGGCGCAAGCCTGACCCAGCAACGCCGCGTGAAGGAAGAAGGCTTTCGGGTTGTAAACTTCTTTTCTCAGGGACGAAGCAAGTGACGGTACCTGAGGAATAAGCCACGGCTAACTACGTGCCAGCAGCCGCGGTAATACGTAGGTGGCAAGCGTTATCCGGATTTACTGGGTGTAAAGGGCGTGTAGCCGGGAAGGCAAGTCAGATGTGAAATCC
+
FFFFFFFFFFFFFFFFFFFFFFFFF:FFFFFFFFFFFFFFFFFFFFFFFFFFFFF,,FFFFFFFFFFFF:FFFFFFFFFFFFFF:FFFFFFFFFFFFFFFFFFFFFFFFFFF:FFF:FFFFFFFFFFFFFFFFFFFFFFFFF,,FFFFFFFFFFFFFFFFFFFF:FF:F:FFFFFF,:FFFFFFFFFF,FFFFFFFFFFF:FFF:FF,F,FFF:,FFF:F,,F,F:F,FFFFF,:F:FFFF:FF:F::FF
@A01045:338:HV72GDRXX:2:2101:15085:22952 1:N:0:TAAGGCGA+TAGATCGC
CCTACGGGAGGCAGCAGTGAGGAATATTGGTCAATGGACGAGAGTCTGAACCAGCCAAGTAGCGTGAAGGATGACTGCCCTATGGGTTGTAAACTTCTTTTATATGGGAATAAAGTGAGCCACGTGTGGCTTTTTGTATGTACCATACGAATAAGGATCGGCTAACTCCGTGCCAGCAGCCGCGGTAATACGTAGGGAGCGAGCGTTATCCGGATTCAGTGGGCGTAAAGCGCGCGTAGGCGGCCCGACA
+
FFFFFFFFFFFFFFFFFFFFFFF:FFF:FFFFFFFFFFFFFFFFFFFFFFFFFFFFFFFFF,FFFFFFFFFFFFFFFFFFFFFFFFFFFFFFFFFFFF:FFFFFFFFFF:FFFFFFFFFFFFFFFFFF,FF,FFFFFFF:FFFF:FFFFFFFFFF:FFFF:F:FFFFF,FFFFFF:FFF,F,FF:FF,FF:F:FFFFFF:FFFFF,F,FFFFF:FFF,,FFF:FF,FFFFFFF:FFFFFFF,FFFFF,FF
@A01045:338:HV72GDRXX:2:2101:16631:23093 1:N:0:TAAGGCGA+TAGATCGC
CCTACGGGTGGCTGCAGTGAGGAATATTGGTCAATGGACGAGAGTCTGAACCAGCCAAGTAGCGTGAAGGATGAAGGTTCTATGGATTGTAAACTTCTTTTATACGGGAATAAACGGATCCACGTGTGGATTTTTGCATGTACCGTATGAATAAGGATCGGCTAACTCCGTGCCAGCAGCCGCGGTAATACGGAGGATCAGAGCGTTATCCGGATTTATTTGGTTTAAAGGGAGCGTAGATGGGTTGTTA
+
FFFFFFFFFFF:F:FFFFFFF:::FFFFFFFFFFFFFFFFFFFFFFFFFFFFFFFFFFFFFFFFFFFF:FFFFFFF:,FFFFFFF:FFFFFFFFF:FFFFFFFFF:FFFFFFFF:FFFFFFFF:FFF,FFFFFFFFFFFFFFF:FFFFFFFFFFF:FFFF:FFF:FFFF:F,F,FFF:,FFFFFFF:FFFFFFFFFF,F,,FFFF:FFFFFF:,FFFFFF:F:F:FF:FF,:F:F,FFFF,FF:F:FFFF
@A01045:338:HV72GDRXX:2:2101:18276:23093 1:N:0:TAAGGCGA+TAGATCGC
CCTACGGGCGGCTGCAGTGGGGAATCTTGGGCAATGGACGCAAGTCTGACCCAGCAACGCCGCGTGAAGGAAGAAGGATTTCGGGTTGTAAACTTCTTTTGTCAGGGAAGAGTAGAAGACGGTACCTGACGAATAAGCCACGGCTAACTACGTGCCAGCAGCAGCGGTAATACGTAGGTGGCTAGCGTTGTCCGGATTTACTGGGTGTACAGGGCGTGCAGCCGGGCCGGCAAGTCAGATTTTAAATCTG
+
,F:FFFFFFFF,FFFFFFFFFFF:F,FFFFFFF:F:FFFFFFFFFFFFFFFFFFFFFFFFFFFFFFFFFFFFFF:FF,FFFFFFFFFFFFFFFFFFFFFFFF::F:FFF:FFFF,FFF,FFF:FFF:,FFFFFF,F,FFFF::FFFFF,,F:FF:FF:F,,F,F::FFF,FFFF,FF:FF::,F::F:FFF,,,F,FF,FFFFFFF:FF,F::F,:FFFF,F,,:FF,FFF::,FFF:FFFF:FFFFF:,
@A01045:338:HV72GDRXX:2:2101:9426:23140 1:N:0:TAAGGCGA+TAGATCGC
CCGACGGGGGGCAGCAGTGAGGAATATTGGTCAATGGACGAGAGTCTGAACCAGCCAAGTAGCGTGAAGGATGACTGCCCTATGGGTTGTAAACTTCTTTTATACGGGAATAAAGTGAGCCACGTGTGGTTTTTTGTATGTACCGTATGAATAAGGATCGGCTAACTCCGTGCCAGCAGCCGCGGTAATACGGAGGATCCGAGCGTTATCCGGATTTATTGGGTTTAAAGGGAGCGTAGATGGGTTGTTA
+
,F,FFFFFFFFFFFFFFFF:FFF:FFFFFFFFFFFFFFFFFFFFFFFFFFFFFFFFFFFFFFFFFFFFFFFFFFFFFFFFFFFFFFFFFFFFFFFFFFFFFFFFFFFFFFFFFFFFFFFFFFFFFF:FFFFFFFFFFFFFFFFFFFFFFF:F,FFFFFF:FFFFFFFF:FFFFF,FFF:FFFFF,:FFFFFFFFFFFF:,FFFFFFFFFFFFFF:FFF,FFFFFFF::,:,FFFFFFFFF:F:FFF:FFF
@A01045:338:HV72GDRXX:2:2101:19325:23156 1:N:0:TAAGGCGA+TAGATCGC
CCTACGGGGGGCAGCAGTAGGGAATCTTCGGCAATGGGGGCAACCCTGACCGAGCAACGCCGCGTGAGTGAAGAAGGTTTTCGGATCGTAAAGCTCTGTTGTAAGTCAAGAACGGGTGTGAGAGTGGAAAGTTCACACTGTGACGGTAGCTTACCAGAAAGGGACGGCTAACTACGTGCCAGCAGCCGCGGTACTACGTAGGTCCCGAGCGTTGTCCGGATTTATTGGGCGTAAAGCGAGCGCAGGCGGT
+
:FFFF:FFFFFFFFFFFFFFFFFFFFFFFFFFFFF:FFFFFFFF:FFFFFFFFFFFFFFFFFFFFFFFFFFFFFFFFFFFFFFFFFFF,FFFFFFFFFFF,FF,F:F:FFFFFFFFFFFFFFFFF,FFFF::FFFF:FF:F,FF:FF,FFF:FF,FFFF:,FFFF,:FFFF,FFF:FFFFFFFF:FFFFFFFF,FF:FFF,:FFF,FFFFF,FFF:FFFFF,:FFFFF,,,FFFFFF,,,F:F,,FFF:F
@A01045:338:HV72GDRXX:2:2101:11189:23437 1:N:0:TAAGGCGA+TAGATCGC
CCTACGGGGGGCTGCAGTCGAGAATCATTCACAATGGGGGAAACCCTGATGGTGCGACGCCGCGTGGGGGACTGAAGGTCTTCGGATTGTAAACTTCTTTTGTCGGGGACGAGTAGAAGACGGTACCTGGCGAATAAGCCACGGCTAACTACGTGCCAGCAGCCGCGGTAATACGTAGGTGGCAAGCGTTGTCCGGATTTACTGGGTGTAAAGGGCGTGTAGCCGGGAAGGCACGTCCGATGTGAAATCC
+
,FFFFFFFFFFFFFFFFFFFFFFFFFF,FFFFFFFFFFFFFFFFFF:FFFF:FFFFFFFFFFFF:FFFFFF,FFF,FF:FF:FFFFFFFF,FFFFFFFFFFFFFFFFFFFFFFF,::FFFFFFF,FFFF:FFFFFF,FFFFF:FF:FFFFFF:FFFFFFFFFFFFFFFFFFF,FFF:::FF,F,FFFFFF:FFF:FFFFFFFF::FFF::FF::,FFFFF,F:FF,::,F,F:FFF:,F:FF,::,,:FF
@A01045:338:HV72GDRXX:2:2101:8956:23516 1:N:0:TAAGGCGA+TAGATCGC
CCTACGGGCGGCAGCAGTGGGGAATATTGCACAATGGGGGAAACCCTGATGCAGCAACGCCGCGTGAAGGAAGAAGTATCTCGGTATGTAAACTTATATCAGCAGGGAAGATAGTGACGGTACCTGACTAATAAGCCCCGGCTAACTACGTGCCAGCAGCCGCGGTAATACGTAGGGGGCAAGCGTTATCCGGATTTACTGGGTGTAAAGGGATCGTAGACGGATTAGCAAGACTGATGTGAAAGGCAGA
+
F,FFFFFFFFFFF,:FFFFFF,FFFFFFF:FFFFFFFF:FF,F:,FFFF::FFFF:FFF,:FF,F:FFF:FFFF,:,F,:FFFF:F:F:FFFFFF,FF:FFFFF:,,FFFFFF,FFFFF,FF:,,:FFFFF,FF,F:FFFFF,F,FFFFF,,:FF:FF:FF,F,,:,FFFF:FFF:FF,FFFFFF::FFFFF:FF,:FFFF::::F,F:,,FF:F:FFFFFF::,FF:F,F:,,F:,,FF:::F,:FFFF
@A01045:338:HV72GDRXX:2:2101:4137:23657 1:N:0:TAAGGCGA+TAGATCGC
CCTACGGGAGGCAGCAGTCGAGAATCATTCACAATGGGGGAAACCCTGATGGTGCGACGCCGCGTGGGGGAATGAAGGTCTTCGGATTGTAAACCCCTGTCATGTGGGAGCAAATTAAAAAGATAGTACCACCAGAGGAAGAGACGGCTAACTCTGTGCCAGCAGCCGCGGTAATACCGAGGTCTCAAGCGTTGTTCGGACTCACTGGGCGTAAAGCGTGCGAAGGCTGTTTCGTACGGCGGGTGTGAAA
+
FF:F,FFFFFFFFFFFFFFFFFF::FFF:FFF,FFFFFFFFFFFFFFF:FF,FFFFFFFF,FF:FFFFFFFFFFFF:FFF:FFFFFFFFFFFFFFFFFFF:FFF,F:FF:FFFF,F:F,FFF,FF::FFFFF,FF,F,FFFF,F:FFFF::FFFF,::FF,FFF::::,FF:F,FFF,:FFFFFF,:FFFF::F:FFF:F:,FFF,FFFF:F:,FFFF:F:,,FF:FF::,FF,FF,,::F,::FFF,,F
@A01045:338:HV72GDRXX:2:2101:7337:23688 1:N:0:TAAGGCGA+TAGATCGC
CCTACGGGAGGCTGCAGTGGGGGATATTGCGCAATGGGGGCAACCCTGACGCAGCAACGCCGCGTGAAGGATGAAGGTTTTCGGATTGTAAACTTCTTGTATTAAGGACGAAACTTGACGGTACTTAATGAATAAGCTCCGGCTAACTACGTGCCAGCAGCCGCGGTAATACGTAGGGAGCAAGCGTTGTCCGGATTTACTGGGTGTAAAGGGCGTGTAGGCGGAGATTCAAGTCAGGAGTGAACTCTAT
+
FFFFF:FFFFFFFF:FF,FFFFF:F,FFFFFFFF,FFFFFFFFFFFFFFFFFFFFF,FFFFFFF,FFFFFFFFFFF:F,FFFFFFFFF::FFFFF:F:,FF:::FF:FFFFF:FF:::F:FFFFFFFF,::FFFF,:FFFF,FFFFFFFF:FFFFFFFFF,::FFF,FFF,FFF:F:F,FFF::FF::FFFFFF,FFFF:FFFFFF:FFFFFFFFF:F,F:F::FFFF:F,F,FFFFFFF::FF,:FF,:
@A01045:338:HV72GDRXX:2:2101:5547:23813 1:N:0:TAAGGCGA+TAGATCGC
CCTACGGGCGGCAGCAGTGGGGGATATTGCGCAATGGGGGCAACCCTGACGCAGCAACGCCGCGTGAAGGATGAAGGTTTTCGGATTGTAAACTTCTTTTATTAAGGACGAAACTTGACGGTACTTAATTAATAAGAACCGGCTAACAACGTGCCAGCAGCCGAGGTAATAAGTAGGGAGCAAGCGTTGTCCGGATTTACAGGGTGTAAAGGGTGCGTCGGCTGCTTTGCACGTCAGATGTCAAAACTAT
+
F:FFFFFFFFFFF,FF:FFFFFFFFFFFFFFFFFFFFFFF:FF:FF,FFFFFF:FFF::F,FFF,:FFFFF,:FF,FFF,:F:FFF,F,FF:F,F,,,F:FF:FF:,FFFFFF,F::FF,FFF,F,FFF,F:,FF:,,,,,:FFFF,,F,,,:,,F:FF:F,,,FF:F,FF,,FF,:,FFFFFF,:F::FF:F:F,F,F,,:F,FFF,FFF:FFF,:F:,F:,FFF:FF,:,F:FFFF,,F,,F:,,FF:
@A01045:338:HV72GDRXX:2:2101:9815:23970 1:N:0:TAAGGCGA+TAGATCGC
CCTACGGGTGGCAGCAGTGGGGGATATTGCGCAATGGGGGCAACCCTGACGCAGCACCGCCGCGTGAAGGATGAAGGTTTTCGGATTGTAAACTTCTTGTATTAAGGACGAAACTTGACGGTACTTAATGAATAAGCTCCGGCTAACTACGTGCCAGCAGCCGCGGGAATACGTAGGGAGCAAGCGTGGTCCGGATTCAATGGGCGTAAAGCGCGCGTAGGCGGCCCGTCAAGCGGGGTTTCTAATCAAG
+
FFFFFFFFFFFFFFFFFF:FFFFFF::FFFFFFFFFFFFFFF,FFFFFFFFFFFFF,FFFFFFFFF:F:FFF,FFFFFFFFFFFF:FFF:::FFFFFF:FFFFFFFFFFFFF,FFFFFFFFFFFF:FFFFF,F:FFFFFFFFFFFF:FFF:FFFFFFFFFFFFF:F,F,:FFFFFFF::FFFFFFF:,FF,,FF:,,FF,,FFFFFF:,FFF:F:F:F:FFF:FFF:F::FFFFF:F,FF:,,FFFF,FF
@A01045:338:HV72GDRXX:2:2101:24270:23985 1:N:0:TAAGGCGA+TAGATCGC
CCTACGGGAGGCAGCAGTGAGGAATATTGGTCAATGGACGAGAGTCTGAACCAGCCAAGTAGCGTGAAGGATGAAGGTTCTATGGATTGTAAACTTCTTTTATACGGGAATAAACGGATCCACGTGTGGATTTTTGAATGTACCGTATGAATAAGTATCGGATAACTCCGTGCAAGCAGCCGCGGTAATACTGAGGATCCGAGCGTTATCGGGAGTTAGTGGGTTTATTGGGAGGGTTGAGGGGTTGTTA
+
FFFFFFFFFFF:F,FFFFF:FFFFFFFFFFFFFFFFFFFFFFFFFFFF,FF:F:F,FFFFFFFFF:FFFF:FFFFFFFFFFFFF:FFF:FFFFFF:F,FFFFFFFF:FFFFFFFF,FFFF::F,FFF:FFFFFFFF,FFFFFF,FF:F:FFFFFFF:,,FF,:FFFF,,,,F,,FF:FF:,::,FFFFF:F::FFFFF::F,,,FFF,F:,:,F,F:F,FF:F,F:,,,FF,,:,:,,:,,F,:FFFF:F
@A01045:338:HV72GDRXX:2:2101:7030:24189 1:N:0:TAAGGCGA+TAGATCGC
CCTACGGGCGGCTGCAGTCGAGAATCATTCACAATGGGGGAAACCCTGATGGTGCGACGCCGCGTGGGGGAATGAAGGTCTTCGGATTGTAAACCCCTGTCATGTGGGAGCACATTAAAAAGATAGTACCACAAGAGGAAGAGACGGCTAACTCTGTGCCAGCCGCCGCGGTAATACCGAGGTCTCAAGCGTTGTTCGGAATCACTGGGCGTAAAGCGTGCGTAGGCTGTTTCGTCAGTCGTGGGTGAAA
+
,FFFFF,FFFFFFFFFFFFF:FF:FFFF:FFF,FFFFFFFFF:FFFFFFFFFF:FF:FFFFFFFFFFFFFFFFFFFFFFFFFFFFF,FFFFFFFFFFFFFFFFFFFFFFFFF,FFFFFFF:FF:F,F:FFFFFFFFFFFF:F,F,,FFFFFF,FFFFF:FFFF,FFF:,FFF,FFFF,FFFF:FFFF:,::FFFF:F:,FF,,FF:FF,F,,FFFFFFF,:FFF,,F:,FFF,:,,F:F,FF,,F,F:FF
@A01045:338:HV72GDRXX:2:2101:3685:24283 1:N:0:TAAGGCGA+TAGATCGC
CCTACGGGTGGCAGCAGTGGGGAATATTGGGCAATGGACGCAAGTCTGACCCAGCAACGCCGCGTGAAGGAAGAAGTATCTCGGTATGTAAACTTCTATCAGCAGGGAAGATAGTGACGGTACCTGACTAAGAAGCCCCGGCTAACTACGTGCCAGCAGCCGCGGTAATACGTAGGGGGCAAGCGTTATCCGGATTTACTGGGGGTAAAGGGAGCGTAGACGGACAGGCAAGTCTGATGTGAAAGGCGGG
+
FFFFFFFFFFFFFFFFFFFFFFFFFF,FFFFFFFF:FFFFFFFFFFFFFFFFFFFFFFFFFFFF:FFFFFFFFF:FFFFFFFFFF:FFFFFFFF,F:FFFF:FFFFFF:FFFFFFFFFFF,FFFFFFFFFFFFFFFFFF,FFF,FF,FF,,FFFFFFFF:FFFF,,FF,FFFFFF:,F:F:F:FF,:F:F,FFFFFFFFF,,F,FFFFF,F,F,,F,F,FF:,FF,,:F,FF:FF,FFF,,F:FF,FF:,
@A01045:338:HV72GDRXX:2:2101:16324:24283 1:N:0:TAAGGCGA+TAGATCGC
CCTACGGGGGGCTGCAGTGAGGAATATTGGTCAATGGACGAGAGTCTGAACCAGCCAAGTAGCGTGAAGGATGACTGCCCTATGGGTTGTAAACTTCTTTTATATGGGAATAAAGTGGTCCACGTGTGGATTTTTGTATGTACCATATGAATAAGGATCGGCTAACTCCGTGCCAGCTGCCGCGGTAATACGGAGGATCCGAGCGTTATCCGGAGTTATTGGGGTTAAAGGGAGCGGAGGTGGACGGTTA
+
FFFFFFFFFFFFFF:FFFFFFFFFFFFFFFFFFFFFFFFFFFFFFFFFFFF:FFFFFFFFF,FFF:FFF:FFFFFFFFFFFFFF::FFFFFFFFFFF:FFFFFFFFFFFFFFFFFFFF,FFFF,FFFFFF:FFFF:FFFFFF,F:FFFFFFF:FF::,F::F:::F:F,FFFFFFF,:,F:FF,F:FFFF,,FFFF,:,:FF::::FFF,,F:F,:,FF:FFF,FF,FF,FFFF:F,:::F:,:F,,,FF
@A01045:338:HV72GDRXX:2:2101:18141:24424 1:N:0:TAAGGCGA+TAGATCGC
CCTACGGGTGGCAGCAGTGGGGAATCTTCCGCAATGGACGAAAGTCTGACGGAGCAACGCCGCGTGAGTGATGAAGGATTTCGGTCTGTAAAGCTCTGTTGTTTATGACGAACGTGCAGTGTGTGAACAATGCATTGCAATGACGGTAGTAAACGAGGAAGCCACGGCTAACTACGTGCCAGCAGCCGCGGTAATACGTAGGTGGCGAGCGGTGTCCGGCATTATTGGGCGTATAGAGCATGTAGGCGGC
+
:F:FFFFFFFFFFFFFFFFFFFFFFFFFFFFFFFFFFFFFFFFFFFFFFFFFFFFFF:FFF:FF:FFF,FFF:FFFFFF:FFFF:FFFFF::FFFFFFFFFFFFFFFFFF:F:FFFFFFFFFF:FFFF,FFFFFFFFFF:FFFFF,FFFF:,FFFFF:,FFFFFFFFFFFFFFFFFF:FFFFFF:F:FFFFF,FFFFFFFFFFFFFF::FF,,F,FFFF,F:F:,F,FFFF,FFFFFFFFFFFF,FFFFF
@A01045:338:HV72GDRXX:2:2101:16749:24580 1:N:0:TAAGGCGA+TAGATCGC
CCTACGGGGGGCTGCAGTGGGGAATATTGCACAATGGGGGAAACCCTGATGCAGCGACGCCGCGTGAGCGAAGAAGTATTTCGGTATGTAAAGCTCTATCAGCAGGGAAGAAGAAATGACGGTACCTGACTAAGAAGCACCGGCTAAATACGTGCCAGCAGCCGCGGTAATACGTAGGTGGCAAGCGTTGTCCGGATTTACTGGGTGTAAAGAGCATGTAGGCGGCTTAATAAGTCGAGCGTGAAAATGC
+
FFFF:FFFFFFFFFFFFFF,FFF,F:FFF:FFFFFFFFFFFFFFFFF:FFFFFFFFFFFFF,FFFFFFFFFF:FFF:FFFFF:FFFFFFFFFFFFFFFFFFF:FFF:FFFFFFFF:FFFFFFFFFFFF:FFFF,:F::FFFFFFFFF:FF,F:F:FFFFFFF:FFF,FFFFFF:FF:F::FFFFFFF:FFFFFF:F:FFFF,:F,,FF,,FF:FF:FF:FFFFFFFFFF,F:FF::FF,FF:F:F:F,FF
@A01045:338:HV72GDRXX:2:2101:29767:24799 1:N:0:TAAGGCGA+TAGATCGC
CCTACGGGTGGCTGCAGTGGGGAATATTGCACAATGGGCGAAAGCCTGATGCAGCGACGCCGCGTGAGCGAAGAAGTATTTCGGTATGTAAAGCTCTATCAGCAGGGAAGATAATGACGGTACCTGACTAAGAAGCACCGGCTAAATACGTGCCAGCAGCCGCGGTAATACGTATGGTGCAAGCGTTATCCGGATTTACTGGGTGTAAAGGGAGCGCAGGCGGTGAGGTAAGTCGGATGTGAAAGCCCGG
+
:FFFFFFFFFFFFFFFFFFFFFFFFFFFFFFFFFFFFFFFFFF:FFFFFFFF:FFFFF:FFFFF:FFFFFFFFFFFFF:,FFFFF:FFFFFF:FFFFFF:F,FFF:FFF:FFFFFFFF:,FFF:F:F:F,FFFFFFFFFF,FFFFFFFFFFFF,F,FFFFFFFF,F,F,FFF,FFFF:FF,F,F,:F:FFFFFF:FFF:::FF,FF,,,FF:,FFF,:,FF,F,F,F:::FF,,,,F:,FF:FFF,,,F,
@A01045:338:HV72GDRXX:2:2101:10601:24987 1:N:0:TAAGGCGA+TAGATCGC
CCTACGGGAGGCAGCAGTCGAGAATCATTCACAATGGGGGAAACCCTGATGGTGCGACGCCGCGTGGGGGAATGAAGGTCTTCGGATTGTAAACCCCTGTCATGTGGGAGCAAATTAAAAAGATAGTACCACAAGAGGAAGAGACGGCTAACTCTGTGCCAGCAGCCGCGGTAATACATAGGTCTCAAGCGTTGTTCGGAATCCCTGGGCGTAAAGCGTGCGTAGGCTGGTTCGGAAGTCGTGTGTGAAA
+
,:F:FFFFFFFFFF:FFFFFFFFFFFFFFFFFFFFFFFFFFF:FFFFF:FFFFFFFF:FF:FFFFFFFFFFFFFFF,FFFFFF:F,FFFFFFFFFFFF,F:FF:F:FF,FFFFF:FFFFFF:FFF:FFFF:FFFF,:FFF:FFFF:FF:FFF,FF:,F:FF:FF:F,:FF:,F:FFFF,F::FF,F::FF:,F::FF:F,FF:,F:,,,,F:F,F:F,F:F::F,FFFFFFFFF,F,FFF,F:F::F::,
@A01045:338:HV72GDRXX:2:2101:10339:25191 1:N:0:TAAGGCGA+TAGATCGC
CCTACGGGAGGCAGCAGTCGAGAATCATTCACAATGGGGGAAACCCTGATGGTGCGACGCCGCGTGGGGGAATGAAGGTCATCGGATTGTAAACCCCTGTCATGTGGGAGCAAATTAAAAAGATAGTACCACAAGAGGAAGAGACGGCTAACTCAGTGCCAGCAGCCGCGGTAATACAGAGGTCTCTAGCGTTGTTCGGAATCACAGGGCGTAAAGCGTGCGTAGTCTGTTTCGTAAGACGTGTGTGAAA
+
,F,FF,F::FFFFFFFFFFFFFFFFFFF:FFFFFF:FF:FFFFFFFFFFFFFFF:FFFFF,FFFFF,FF:::F,FFF,F,,FFFF:,FFFFFF:FFF,,FFF:F:FFFF:FFFFFFFFF,FFFFF:FFFFFFFFF:,,:F:F:FFF,FFFFF,F,FF:,FF:,FFFFFF,:::F,FFF,F:,F:FF:F:FF,F,:FFF,::FFFF,,F,F:F:FF:F,,,F,FFF,FFF:F:F,,FF:FFF::,:FFFFF
@A01045:338:HV72GDRXX:2:2101:16034:25191 1:N:0:TAAGGCGA+TAGATCGC
CCTACGGGAGGCAGCAGTGGGGAATATTGGGCAATGGACGCAAGTCTGACCCAGCAACGCCGCGTGAAGGAAGAAGGCTTTCGGGTTGTAAACTTCTTTTGTCGGGGACGAGTAGAAGACGGTACCTGGCGAATAAGCCACGGCTAACTACGTGCCAGCAGCCGCGGTAATACGTAGGTGGCGAGCGTTGTCCGGATTTACTGGGTGTAAAGGGCGTGTAGCCGGGAAGGCAAGTCAGATGTGAAATCCA
+
FF:FFFFFFFFFFFFFFFFFFFF,FFFFFFFFFFFFFFFFFFFFFFFFFFFFFFFF:FFFFFFFFFFFFFFFFF,FFFF:FFFFF:FFFFFFFFFFFFF:F:FFFFFFFFFFFFFFF,FFFFFFFFFFFFFFFFFFFFF:F,FFFFFFF,FF::FFFF:FFFFFFFFF::FFFFFFF:F:F,FFFFF:FFFFFF:FFFF:FF:FFFFF:FFFFF::F,FFFFFFFFF,::FF:FFFFFFFF::FF:F:FF
@A01045:338:HV72GDRXX:2:2101:12563:25222 1:N:0:TAAGGCGA+TAGATCGC
CCTACGGGAGGCTGCAGTGAGGAATATTGGTCAATGGACGAGAGTCTGAACCAGCCAAGTAGCGTGAAGGATGACTGCCCTATGGGTTGTAAACTTCTTTTATATGGGAATAAAGTGGTCCACGTGTGGATTTTTGTATGTACCATATGAATAAGGATCGGCTAACTCCGTGCCAGCAGCCGCGGTAATACGGAGGATCCGAGCGTTATCCTGATTTATTGTGTTTAAAGGTAGCTTAGGTGGACAGTTA
+
FFFFFFFFFFFFFFFFFFFFFFFFFFFFFFFFFFFFFFFFFFFFFFFFFFFFFFFFFFFFFFFFFFFFFFFFFFFFFFFFFFFFFFFFFFFFFFFFFFFF:FFF:FFF,FFFFF,FFFFFFFFFFFFFFFFF:FFFFFFFF:F:FFFF:FFFFFFFFF,:F,,FF,FFF:,FF,FFFFF:FFFF,FF,F,FF:FF,FFF,:F,FF:,FF,F,,F,:,F:F,,FFFF,,,,::F:FFFFFF:FFFFF:F,:
@A01045:338:HV72GDRXX:2:2101:4987:25598 1:N:0:TAAGGCGA+TAGATCGC
CCTACGGGTGGCAGCAGTGGGGAATATTGGGCAATGGACGCAAGTCTGACCCAGCAACGCCGCGTGAAGGAAGAAGTATCTCGGTATGTAAACTTCTATCAGCAGGGAAGATAGTGACGGTACCTGACTAAGAAGCCCCGGCTAACTACGTGCCAGCAGCCGCGGTAATACGTAGGGGGCAAGCGTTATCCGGATTTACTGGGTGTAAAGGGAGCGTAGACGGACTGGCAAGTCTGTTGTGAAAGGCGGT
+
FFFFFFFFFFFFFFFFFFFFFFFF:F:FFFFFFFFFFFFFFF:FFFFF,FFFFFFFFFFFFFFFFFFFFFFFFFFFFFFFFFFFFFFFFFFFFFFFFFFFFFFFFFFFFF:FFFFFFFFFFFFF,FFFFFFFFF,FFFF,FFFFFFFFFFFFFFF:FFFFFFFFFFFFFFF:F,,:,:FFFFFFFFFFFFF::F:FFFFFFFFFF:,FFFFFFFFF:F,,,,,FF:FFFFFF:FFF,FFF,,F:F,F,,,
@A01045:338:HV72GDRXX:2:2101:26377:25661 1:N:0:TAAGGCGA+TAGATCGC
CCTACGGGGGGCAGCAGTCGAGAATCATTCACAATGGGGGAAACCCTGATGGTGCGACGCCGCGTGGGGGAATGAAGGTCTTCGGATTGTAAACCCCTGTCATGTGGGAGCAAATTAAAAAGATAGTACCACAAGAGGAAGAGACGGCTAACTCTGTGACAGCAGCCGCGGTAATACCGAGGTCTCAAGCGGTGTGCGGAATCACTGGGCGTAAAGCGTGCGTAGGCTGGTTCGAAATTAATGTGTTAAA
+
:FFFFFFFF:FFFFFFFFFFFFFFF,FFF:F::FF:F:FFFFFF,,FF:FF::F:FFF:,FFFFFFFFFFFFF,FFFF:FFF,FFFF:FFFFF,F:,:FF,FF:F::F,F:FF:FFFFFFFFFFFFF,F:FFFFF,:FFFFFFF,:FFFFF:F::FFF,:FF,F,F:F:,,,FFFF,,:FFFFFFF:F,F:,,:,,FF:F,:F,FF,F,,F,FFFF:FFF,F:::F,F,,F,F:,,F,FF,FFFFF,,F:
@A01045:338:HV72GDRXX:2:2101:15799:25692 1:N:0:TAAGGCGA+TAGATCGC
CCTACGGGCGGCAGCAGTGAGGAATATTGGTCAATGGACGAGAGTCTGAACCAGCCAAGTAGCGTGAAGGATGACTTCCCTATGGGTTGTAAACTTCTTTTATACGGGAATAAAGTGAGCCACGTGTGGCTTTTTGTATGTACCGTATGAATAAGTATCTGCTAACTCCGTGCCAGCAGCCGCGGTAATAAGGAGGATCCGAGCGTTATCCTGATTTATTGGGTGTAAAGGGAGCGTAGGCGGGTTGTTA
+
:F:F:FFFFFFFFF:FFFF,F:FFFFFFFF:FFFFF,FF:FFFFFFFFFFFFFFFFFFFFF::F:FFF,FFF,F:F,F:FF::F:FFFFFFFFFFFFFF:FFF::FFF,F:FFFFFFFFF:FFFF:F,F,F,:FF:FFFFF,,F:FFFFFF,FFF:,FF,FF:F,FFFFFFFFFF:,F:F,FFFF,FFF,,FFF:FFF,F,F:F,F:FFFF,:F,,FFFFFF,F,:FFF:,:F,F,FFFF,FFF:F:F,:
@A01045:338:HV72GDRXX:2:2101:7871:25739 1:N:0:TAAGGCGA+TAGATCGC
CCTACGGGAGGCAGCAGTGGGGAATATTGGGCAATGGGCGCAAGCCTGACCCAGCAACGCCGCGTGAAGGAAGAAGGCTTTCGGGTTGTAAACTTCTTTTATCAGGGACGAAGAAAGTGACGGTACCTGAGGAATAAGCCACGGCTAACTACGTGCCAGCAGCCGCGGTAATACGTAGGTGGCAAGCGTTGTCCGGATTTACTGGGTGTAAAGGGCGTGTAGCCGGGAAGGCAAGTCAGATGTGAAATCC
+
F:FFFFFFFFFFFFFFFFFFFFF,F,FFFFFFFFFF:FFFFFFFFFFFFFFFFFF:FFFFFFFFFF:FFFF:FFF:FFFFFFFFFFFFFFFFF:FFFFFFF:FFFFFFFFFFFFFFFF,FF:,F:FFFFFFFFFFFFFFF:FFFFFFFFFFFFFFFFFFFFFFFFFFFF:FFFF::FF,FFFFFF,FFFF:FFF:::FFFF:FFFFF::F::,FFFFFFFFFFFFFF::FFFFFFFFF:FFFFFFFFFF:
@A01045:338:HV72GDRXX:2:2101:28818:25911 1:N:0:TAAGGCGA+TAGATCGC
CCTACGGGTGGCTGCAGTGGGGGATATTGCGCAATGGGGGCAACCCTGACGCAGCAACGCCGCGTGAAGGATGAAGGTTTTCGGATTGTAAACTTCTATTATTAAGGACGAAACTTGACGGTACTTAATGAATAAGCTCCGGCAAACTACGTGCCAGCAGCAGCGGTAATACGTAGGGAGCAAGCGAGGTCCGGATTTACTGGGTGTAAAGGGTGCGAAGGCGGCTTTGCAAGTCAGATGTGAAATATAT
+
FF:F:F,F,:FFF:FFF,FF:,,FFFFFFF:FFFFFFF:,F:FFFF:FFF:,F,FFF:F,F:F:F,FFFF:F:FFFFFF::F,FFF,,,FFFFFFF,,FFF,FF:F:FFFFF,FFFFFF:,FFFFFF:,F,FF,FFFFFF,FF,FFFFFF:FFF,F:,F,F,F,FFFFFFF:,,F,,,FFFFFFF:,,F,FF::FFF,:F:,,FF:FF,:FFFFF,,,F,::,FFF,:FFFFFFFFFF::F:FFFF,FF:
@A01045:338:HV72GDRXX:2:2101:29405:26021 1:N:0:TAAGGCGA+TAGATCGC
CCTACGGGCGGCAGCAGTCGAGAATCATTCACAATGGGGGAAACCCTGATGGTGCGACGCCGCGTGGGGGAATGAAGGTCTTCGGATTGTAAACCCCTGTCATGTGGGAGCAAATTAAAAAGAAAGTACCACAAGAGGAAGAGACGGCTAACTCTGTGCCAGCAGCCGCCGTAATACAGAGGTCTCAAGCGTAGATCGGAATCACTGGGCGTAAAGCGTGCGTAGGCTATTTCGAAAGACGTGAGTTAAA
+
F:FFFFFFFFFFFFFFFFFFFFFFFFFFFFFFFFFFFFFFFFFFFF::F:FFFFFFF:FFFF:FFF:FFFF,F,FFFFFFFFF,FFFFFFFFFF,FF,:,FFF:F:FFFFFFFFFFFFFFF:F,F,,FF:FFFFFF,,F,:FF:F,FF,FFF,F:FF:,:F:FFFFFFF,F,FF,F,F,F,,FF:FF:,,:,,,,FF,:FFFFFF,F,FFFFFFF,F,FFF:,F::,:,:FFF:,FF:,FFFF:,F,FFF
@A01045:338:HV72GDRXX:2:2101:22028:26052 1:N:0:TAAGGCGA+TAGATCGC
CCTACGGGTGGCTGCAGTCGAGAATCATTCACAATGGGGGAAACCCTGATGGTGCGACGCCGCGTGGGGGAATGAAGGTCTTCGGATTGTAAACCCCTGTCATGTGGGAGCAAATTAAAAAGATAGTACCACAAGAGGAAGAGACGGCTAACTCTGTGCCAGCAGCCGCGGGAATACAGAGGTCTCAAGCGTTGTTCGGAATCACTGGGCGTAAAGCGTGCGTAGGCTGTTTCGTTATTCGTGTGTGTAA
+
FFFFFF:FFFFFFFFFFFFFFFFFFFFFFFFFFFFFFFFFFFF:FF,F:FFFFFFFFFFF::FFFFFFFFFFF,FFFFFFFFFFFFFFFFF:FFFFFFFFF:FF:FFFFFF:F:FFF,F:FFFFFFFFFFF,F,FFFFFFF::,:,FFFFFFFFFF:::FFF,,FF:FFFF,FFF:FF,FF:F,FF,FF,FFFFFF,F:,:FF:,F::FFFFFFFFFFF:,:F,F,FFF,:F,,,,F,,:,F,F,F:,F:
@A01045:338:HV72GDRXX:2:2101:15040:26256 1:N:0:TAAGGCGA+TAGATCGC
CCTACGGGTGGCTGCAGTGGGGAATATTGGGCAATGGGCGCAAGCCTGACCCAGCAACACCGCGTGAAGGAAGAAGGCTTTCGGGTTGTAAACTTCTTTTGTCGGGGACGAGTAGAAGACGGTACCTGGCGAATAAGCCACGGCTAACTACGTGCCAGCAGCCGCGGTAATACGTAGGTGGCAAGCGTTGTCCGGATTTACTGGGTGTAAAGGGCGTGTAGCCGGGAAGGCAAGTCAGATGTGAAATCCA
+
FFFFFFFFFFFFFFFFFFFFFFFFFFFFFFFFFFFFFFFFFFF:FFFFFFFFFFFFFFFF:FFFFFFFFFFFFFFFFFFFFFFFFFFFFFFF:FFFFFFFFFFFFFFFFFFFF:FFFFFF,FF,FFFFFFFFFFFFFFFFFFFFFFFFFFF:FFFF:,F:FFFFFFFF::FFFF::FFFFFFFFFFF:FFF:FFFFFFFFF:FFFF:FFFFFFFFFFFFFFFFFFFFF:FFFFFFFFFFFFFFFFFFFFF
@A01045:338:HV72GDRXX:2:2101:30798:26303 1:N:0:TAAGGCGA+TAGATCGC
CCTACGGGCGGCAGCAGTGAGGAATATTGGTCAATGGGCGATGGCCTGAACCAGCCAAGTAGCGTGAAGGATGACTGCCCTATGGGTTGTAAACTTCTTTTATAAAGGAATAAAGTCGGGTATGCATACCCGTTTGCATGTACTTTATTAATAAGGATCGGCTAACTCCGTGCCAGCAGCCGCGGTAATACGGAGGATCCGAGCGTTATCCGGATTTATTGGGGTTAAAGGGAGCGTAGATGGAGGTTTA
+
FFFFFFF,FFFFFFFFFFFFFFFFFFFFFFFFFFFFFFFFFFFFFFFFFFFFFFFFFFFFFFFFFFFFFFFFFFFFFFFFFFFFFFFFFFFFFFFFFFFFFFFFFFFFF:FFFFFFFFF,FF:FF,FFFFFFFFFF,FF,:FFFF,FF,FFFFF:FFFFFFFFFFFFFFFF:FF::,,FFF:FFFFFFFFFFFFFFF,FF::FF:FFFFFFFFF,:FFF:::F,F,FFFF:FFFF:FFF:FFFF,FFFFF
@A01045:338:HV72GDRXX:2:2101:15013:26396 1:N:0:TAAGGCGA+TAGATCGC
CCTACGGGTGGCTGCAGTGGGGAATATTGGGCAATGGGCGCAAGCCTGACCCAGCAACACCGCGTGAAGGAAGAAGGCTTTCGGGTTGTAAACTTCTTTTGTCGGGGACGAGTAGAAGACGGTACCTGGCGAATAAGCCACGGCTAACTACGTGCCAGCAGCCGCGGTAATACGTAGGTGGCAAGCGTTGTCCGGATTTACTGGGTGTAAATGGCGTGTAGCCGGGAAGGCAAGTCAGATGTGAAATCCA
+
FF,FFFFFFFFFFFFFFFFFFFFFFFFFFFFFFFFFFFFFFFFFFFFF:FFFFFFFFFFFFFFFFFFFFFFFFFFFFFFFFFF:FFFFFFFFFFFFFFFFFFFFFFFFFFFFFFFF:FFFF:FFFFFFFFFFFF:FFFFFFFFFFFFFFFFFF,FFFF::FF:FF,FF:FFFFFFFFFFFFFFFFFF:FFFFFFFFFFFF,FFF,FFF,F:,:,FFF:F:FFFF:F:FFFFF:FFFFFF:FF::F:F:FF
@A01045:338:HV72GDRXX:2:2101:15953:26678 1:N:0:TAAGGCGA+TAGATCGC
CCTACGGGTGGCAGCAGTGGGGAATATTGCACAATGGGCGAAAGCCTGATGCAGCGACGCCGCGTGAGTGAAGAAGTATCTCGGTATGTAAAGCTCTATCAGCAGGGAAGAAAATGACGGTACCTGACTAAGAAGCCCCGGCTAACTACGTGCCAGCAGCCGCGGTAATACGTAGGGGGCAAGCGGTATCCGGATTTACTGGGTGTAAAGGGAGCGCAGACGGCGATGCACGTCTGGAGTGAAAGCCCGG
+
F:FFFFFFFFFFFFFFFFFFFFFFFFFFFFFFFFFFFFFFF:FFFFFFFFFFFFFFFFFFFFFF,:FFFFFFFF:FF:FF:FF,FF:F:F:FFFFFF:FFFFFFFFFFFFFF,FFFFFFFFFFFFFFFF:F,FFFFFFFFFF:F:::FFF,,FFFFFFF:F,FFFF,FFFF:,F:FF:FF,,FFF,,:FFFFF:FFFFFFFFFF:F,FF::FFFF,FFFFF:FFFFFFFFF,FFFFFFFFFFF::F:FFF
@A01045:338:HV72GDRXX:2:2101:29749:26710 1:N:0:TAAGGCGA+TAGATCGC
CCTACGGGAGGCTGCAGTGGGGAATATTGGGCAATGGACGCAAGTCTGACCCAGCAACGCCGCGTGAAGGAAGAAGGCTTTCGGGTTGTAAACTTCTTTTGTCAGGGAAGAGTAGAATACGGTACCTGACGAATAAGCCACGGCTAACTACGTGCCAGCAGCCGCGGTAATACGTAGGTGGCGAGCGTTGTCCGGAATTATTGGGCGTAAAGAGCATGTAGGCGGCTTAATAAGTCGAGCGGGAAAATGC
+
F:FFFFFFFF:FFFFFFFFFFFF:FFFFFFFFFFFFFFFFFFFFFFFFFFFFFFFFFFFFF:FFFFFFFFFFFFFFFFF:FF:F:FFFFFFFFFFFFFFFFFFFFFFFFFFFFF:FF,FFFFFFFFF:FFFF:FFFF,FFF,FFFFFFFF,FFF:FFFFFFFFFF,FF,FFFFF:FF,FFF::FFF,F,:FFFF,FFFF,FFFF:FF,FF::FFFFF,FF,:FFFF,F:FFFF,FF:F:F:,FFFFFFF,
@A01045:338:HV72GDRXX:2:2101:23348:26804 1:N:0:TAAGGCGA+TAGATCGC
CCTACGGGAGGCTGCAGTGGGGAATATTGCACAATGGGCGAAAGCCTGATGCAGCAACGCCGCGTGAAGGAAGAAGGCCTTCGGGTCGTAAACTTCTGTCCTATGGGAAGAAAAAAATGACGGTACCATAGGAGGAAGCCCCGGCTAACTACGTGCCAGCAGCCGCGGTAATACGGATGGTGCAAGCGTTATCCGGATTTACTGTGTGAAAAGGGAGCGCAGGCGGTGCGGCAAGTCTGATGTGAAAGCA
+
FFFFFFFF:FFFFFFFFFFFFFFFFFFFFFFFFFFFFFFFFFFFFF:FFFFF:FFFFFFFF,FFFFFFFFFFFFFFFFF,FFF,FFFFFFFFFFFFFFFF:FFFFFFF,FFFFFFFFFFFFFFFFF:FFFFFFFFFF,FFFFF:FFFFFFF,F:FF,FF:::FFFFFFFFFFF,:,F,:F:F,FFFFFF,::FFF,FFFFFF,F,F:F,FFFF::FFFFFFF:F,FFF,F:,F,F,F:FFF,FFFFF:F,
@A01045:338:HV72GDRXX:2:2101:4607:26819 1:N:0:TAAGGCGA+TAGATCGC
CCTACGGGTGGCTGCAGTCGAGAATCATTCACAATGGGGGAAACCCTGATGGTGCGACGCCGCGTGGGGGAATGAAGGTCTTCGGATTGTAAACCCCTGTCATGTGGGAGCAAATTAAAAAGATAGTACCACAAGAGGAAGAGACGGCTAACTCTGTGCCAGCAGCCGCGGTAATACAGAGGTCTCAAGCGTTGTTCGGAATCACTGGGCGTTAAGCGTGCGTAGGCTGTTTCGTAAGTCGTGTGTGAAA
+
:FFFFFFFFFFFFFFFFFFFFFFFFFFFFFFFFFFFFFFFFF:FFFFFFFFFFFFFFFFFFFFFFFFFFFFFF::FFF:FFFFFFFFFFFFFFFFFFFFFFFFFF,FFFFFF,F:FFF,FFFFFFFFFF:FFFFFFF:FFFFFFF:F:FFF:FFFFFFFFF:FFFFFFFFFFFFFFFFFFF,F,FFFF:,:FFFFF,F::FFFFFFFFFFF:,FF,F,F:FFF:F,F:FF,FF::F:F:F:F::FFFF,,
@A01045:338:HV72GDRXX:2:2101:15311:26882 1:N:0:TAAGGCGA+TAGATCGC
CCTACGGGTGGCAGCAGTGAGGAATATTGGTCAATGGACGAGAGTCTGAACCAGCCAAGTAGCGTGAAGGATGAAGGTTCTATGGATTGTAAACTTCTTTTATACGGGAATAAACGAATCCACGTGTGGATTTTTGCATGTACCGTATGAATAAGGATCTGCTAACTCCGTGCCAGCCGCCGCGGTAATACGGAGGATCCGAGCGTTATCGGGATTTATTGGGTTTAAAGGGAGGGTAGCTGGGTTGTTA
+
:FFFFFFFFFFFFF:FFFFFFFFFFFF:FFFF,FFFFFF:F:FF:F:FFFFFFFFFFFFFFFFF::FF:FFFFFFFFFFFFFFFFFFFFFF:FFFFFFFF,FFFF,:FFFFFF:FFFFFFFF,FF:FFFFFFFFFF,F,FFF:F:FFF:FFF:F:FFFF,:,FFFFFF,:FFFFF:,,FF,F,FF:FFFFF,FFFF,:F,F,FFFF::,:,F:,,F:F,,,:,,F,F,FF,::F,FF::,FFF:,FF,,,
@A01045:338:HV72GDRXX:2:2101:21441:27007 1:N:0:TAAGGCGA+TAGATCGC
CCTACGGGGGGCTGCAGTGGGGAATATTGGGCAATGGGCGCAAGCCTGACCCAGCAACGCCGCGTGAAGGAAGAAGGCTTTCGGGTTGTAAACTTCTTTTCTCAGGGACGAAGCAAGTGACGGTACCTGAGGAATCAGCCACGGCTAACTACGTGCCAGCAGCCGCGGTAATACGTAGGTGGCAAGCGGTATCCGGATTTACGGGGGTTAAAGGGAGCGTAGGCGGGTGGTTAAGACAGTTGGGAAAGTT
+
FFFFFFFFFFFFFFFFFFFFFFFFFF:FF,FFFFFF:FF:FFF:FFFFFFFFFFFFFF:FFFFF,FFFFFF,FFFFFFFFFFFFFFFFF:FFFFFFFFFFFFFFFF:FFFF:FFFFFFFFFF,FFFFFFFFF:FF,FFFF:FFFFF:FFFFFFFFFF,FFF:FFFFFF,FF,FFF,FFFFFFFFF:FF,,F:FF::::FFFF,FFF,F::,FFFFF,FFFFF,,FFFF,F:F,F:,FF:F,F:F:F::::
@A01045:338:HV72GDRXX:2:2101:19425:27054 1:N:0:TAAGGCGA+TAGATCGC
CCTACGGGGGGCTGCAGTAGGGAATTTTCGGCAATGGGGGAAACCCTGACCGAGCAACGCCGCGTGAAGGAAGAAGTAATTCGTTATGTAAACTTCTGTCATAGAGGAAGAACGGTGGATATAGGGAATGATATCCAAGTGACGGTACTCTATAAGAAAGCCACGGCTAACTACGTGCCAGCAGCCGCGGTAATACGCAGGATCCGAGCGTTATCAGGATTTATTGGGGTTAAAGGGAGCGTAGGCGGGT
+
:,FFFFFFFFFFFFFFFFFFFFFFFFF:FFFFFFF:FFFFFFFFFFFFFFFF:FFFFFFFFFFFF:FFFFF:FFFFFFFFFFFF:FF::FFF:FFFFFFF:F::FFFFFFFF:F:FF:FFFFFF:FFFFFFFFFFF:FF,:FFF,,FFFFFFFFFFFFF:FFFFFFFF:FFFFF,,F:FF,FF:FFFFF::FF:FFF,:F:FF:,FFFFF,FFFF,FF:F,F,F,F,,,FFFFFFFFFFF,F:,F:F::F
@A01045:338:HV72GDRXX:2:2101:14534:27101 1:N:0:TAAGGCGA+TAGATCGC
CCTACGGGAGGCAGCAGTCGAGAATCATTCACAATGGGGGAAACCCTGATGGTGCGACGCCGCGTGGGGGAATGAAGGTCTTCGGATTGTAAACCCCTGTCATGTGGGAGCAAATTAAAAAGATAGTACCACAAGAGGAAGAGACGGCTAACTCTGTGCCAGCAGCCGCGGTAATACAGAGGTCTCAAGCGTTGTTCGGAATCACTGGGCGTAAAGCGTGCGTAGGCTGTTTCGAACGTCGTGTGTGAAA
+
FFFFFFFFFFFFFFFFFFFFFFFFFF:FFFFFF,FFFFFFF,FFFFFFFFFFFFFFFF:F:FFF,FFFFFFFFFFFFFFFFFFFFFFFFFFFFFFFFFFFFFFFFFFFFFFFFFFFFFFFFFFFFFFFF:FFFFFF:F,FFFFFFFFF,::FFFFFFFF,,::FFFFFFF:FFFFFFFFFFFFFF::FF,F:FFFFFFFF:FFFFF,FF:,FFF,,FFFFFF:F:,F:F,FFFF,:,,F,:,FFFF:FFF
@A01045:338:HV72GDRXX:2:2101:4309:27586 1:N:0:TAAGGCGA+TAGATCGC
CCTACGGGCGGCTGCAGTGAGGAATATTGGTCAATGGACGGAAGTCTGAACCAGCCATGCCGCGTGCAGGATGAATGTGCTATGCATTGTAAACTGCTTTTGTACGAGGGTAAACACAGATACGCGTATCTGCTTGAAAGTATCGTACGAATAAGGATCGGCTAACTCCGTGCCAGCAGCCGCGGTAATACGGAGGATCCGAGCGTTATCCGGATTTATTGGGTTTAAAGGGTGCGTAGGCTGTTTTTTA
+
FFFFFFFFFFFFFFFFFFFFFFF:FFFFFFFFFFFFFFFFFFFFFFFFFFFFFFFFFFFFFFFFFFFFFFFFFFFFFFFFFFFFFFFFFFFFFF:FFFFFFFFFFFFFFFFFFFFFFFFFFFFFFFFFFFFFFFFF:FF,FFFFFFFFFFFF:FFFFFFFFFFFFFFFF,FF:FFFFFFFFFFFFFF,FFFF:FFFFFFFFF,FF:FFFFF:FFF:FFFFFFFF:FF:FF:FFF:FFFFFFFFF,F:FFF
@A01045:338:HV72GDRXX:2:2101:19614:27696 1:N:0:TAAGGCGA+TAGATCGC
CCTACGGGTGGCTGCAGTGGGGAATATTGCACAATGGGGGAAACCCTGATGCAGCGACGCCGCGTGAGTGAAGAAGTATTTCGGTATGTAAAGCTCTATCAGCAGGGAAGAGAATGACGGTACCTGACTAATAAGCCCCGGCTAACTACGTGCCAGCAGCCGCGGTAATACGTAGGGGGCAAGCGTTATCCGGATTTACTGGGTGTAAAGGGCGAGTAGCCGGGAAGGCAAGACAGATGTGAAATCCACG
+
F,FFFFFFFFFFFFFFF:FFFFF,FFFFFFFFFFFFFFFFFFFFFFFFFFFFFFFFFFFFFFFFFFFFFFF:FFF:FFF:FFFFFFFFFFFFFFFFFFFFFFFFFF:FFFFFFFFF:FFFFFFFFF:FFFF,FFF:FFFFFFFFFFFFFFF,F,FFFFFFF:FFFFFFFFFFFF:FFFFFF::F::FFFF,,:FFFFFFF,FF:F:FF:,FFF,,FFFFFFFF::FF:FF,F,FFFFFF:,:FFFFFFF,
@A01045:338:HV72GDRXX:2:2101:24451:27712 1:N:0:TAAGGCGA+TAGATCGC
CCTACGGGTGGCAGCAGTGGGGAATATTGGGCAATGGGCGCAAGCCTGACCCAGCAACGCCGCGTGAAGGAAGAAGGCTTTCGGGTTGTAAACTTCTTTTGTCGGGGACGAGTAGAAGACGGTACCTGGCGAATAAGCCACGGCTAACTACGTGCCAGCAGCCGCGGTAATACGTAGGTGGCGAGCGTTGTCCGGATTTACTGGGTGTAAAGGGCGTGTAGCCGGGAAGGCAAGTCAGATGTGAAAGCCA
+
F:FFFFFFFFFFFFFFF,FFFFF:FF,FFFFFFFFFFFFFFFFFFFFFFFFFFFFFFFFFFFFFFFFFFFFF:FFFFFFFFFFFFFFFFFFFFFFF:FF::FFFFFFFFFFFFFFFF:FFFFFFFF:FFF:F,:FFFFFFFFFFFFF::FFFFFF:FFFFFFFFF:FF:,F:FFF,F:FFFFFFFFFFFF,FFFFFFFFF,F:FFFFFF:F::FFFF,FFFFFFFFF,FFFF:::FF,,F,FFFFF,FFF
@A01045:338:HV72GDRXX:2:2101:29197:27727 1:N:0:TAAGGCGA+TAGATCGC
CCTACGGGAGGCTGCAGTGGGGAATATTGGGCAATGGACGCAAGTCTGACCCAGCAACGCCGCGTGAAGGAAGAAGGCTTTCGGGTTGTAAACTTCTTTTGTCAGGGAAGAGTAGAAGACGGTACCTGACGAATAAGCCACGGCTAACTACGTGCCAGCAGCCGCGGTAATACGTAGGTGGCGAGCGTTGTCCGGACTTATGGGGCGTAAACAGCATGTAGGCGGCTTAATAAGTAGAGCGTGAAAATGC
+
FFFFFFFFFFFFFFFFFFFFF:FFFFFFF,FFFFFFFFFFFFF:F,:,FFFFF,FFFFFFF:FFFFFFF,FFFFFF,FFFF::FFF:FFFFFFFFF,FFF:FFF::FFF,FFF:F:FFF:,FFF:F:FFFFF:FFFFF:,FFFFF:FF::FFF,:FF:FFFFFFFFFFFF:FF:FF,:FFFFFFFFFFFF,:,,F:,F,FF,FF:FFFFFF,,FF,,F:,FFFFFF:FF:,FFFF,,:FF,,F:F,FFFF
@A01045:338:HV72GDRXX:2:2101:13539:27821 1:N:0:TAAGGCGA+TAGATCGC
CCTACGGGAGGCTGCAGTCGAGAATCATTCACAATGGGGGAAACCCTGATGGTGCGACGCCGCGTGGGGGAATGAAGGTCTTCGGATTGTAAACCCCTGTCATGTGGGAGCAAATTAAAAAGATAGTACCACAAGAGGAAGAGACGGCTAACTCTGTGCCAGCAGCCGCGGTAATACCGAGGTCTCAAGCGTTGTTCGGAATCACTGGGCGTAAAGCGTGCGTAGGCTGTTTCGTAAGTCGTGTGTGAAA
+
FFFFFFFFFFFFFFFFFFFFFFFFFFFFFFFFFFFFFFFFFF:FFFFFFFFFF:FFFFFFFFFFFFFFFFFFFFFF,:FFFFFFFFFFFFFFFFFFFFFFFFFFFFFFFFFFF:FFFFFFF:F:FFFFFFFFFFFFF::FFFFFFFFFF:FFF:FFFFFFFFFFFFF:FFFF,FFFF,FFFFFFFF:FFFF,::FFFFFFFFF:F,FFF::FFF,FFF::F,FFFFFFFFFF:FFFFF,FFFF:FFFFF:
@A01045:338:HV72GDRXX:2:2101:21052:27868 1:N:0:TAAGGCGA+TAGATCGC
CCTACGGGTGGCTGCAGTGGGGGATATTGCGCAATGGGGGCAACCCTGACGCAGCAACGCCGCGTGAAGGATGAAGGTTTTCGGATTGTAAACTTCTTTTATCAGGGACGAAAAAAATGACGGTACCTGAAGAATAAGCTCCGGCTAACTACGTGCCAGCAGCCGCGGTAATACGTAGGGAGCGAGCGGTGTCCGGATTTACTGGGAGTAAAGGGCGCGTAGGCGGGATAGCAAGTCATATGTGAAATCC
+
FFFFFFFFFFFFFF:FFFFFFFFFFFFFFFFFFFFFFFFFFFFFFFFFFF:FFFFFFFFFFFFF:FFFFFFFFFFFFFFFFF:FFFFFFFFFFFFFFFFFFFFFFFF:F,FFFFF,FFF:FFFFFFFFFFFFFFFF::FFFFF:FFFFFFFFFF:FFFFFFFFFFFFFFFFFF:FFF:FFF:FFFFF:,FFFFFFFFFFFFFFF:F,FFFFFF,FFFFFF::,FFF,:FFFF,:F,F:,FF:FF::FFF,
@A01045:338:HV72GDRXX:2:2101:6912:27962 1:N:0:TAAGGCGA+TAGATCGC
CCTACGGGCGGCAGCAGTGGGGAATATTGGGCAATGGGGGAAACCCTGACCCAGCAACGCCGCGTGAGGGAAGAAGGTCTTCGGATTGTAAACCTTTGTCCTATGGGACGAAAGAAATGACGGTACCATAGGAGGAAGCTCCGGCTAACTACGTGCCAGCAGCCGCGGTAATACGTAGGGAGCACGCGTTGTCCGGACTTACTGGGCGTAAAGGGTGCGTAGGTGGTCATGTACGTCAGATGTGAAAGAC
+
:FFFFFFFFFFF:FF,:FFFF:F,:FFFFFFFFFFFFF:FFFFFFFFFFFFFFFFFFFFFFFFFFFFFFFF,FF:FFFF:FFFFFFFFFFFFFFFFFFFFFF:FFFFFFFF,FFFFFFFFFFFF:FFFFFFFF:FFFFFFFFF:F:FFFFF::FFFF:FFFFFFFF,:F::FFF::FFF:F:FF,FFFFF:FF::,F,FFFFF:F,F,F,FFF,:FFFFFF:,FFFFFFF:FF,:FFFF,,:FFFFFFFF
@A01045:338:HV72GDRXX:2:2101:28131:27978 1:N:0:TAAGGCGA+TAGATCGC
CCTACGGGAGGCTGCAGTGGGGAATATTGGGCAATGGACGCAAGTCTGACCCAGCAACGCCGCGTGAAGGAAGAAGGCTTTCGGGTTGTAAACTTCTTTTGTCAGGGAAGAGTAGAAGACGGTACCTGACGAATAAGCCACGGCTAACTACGTGCCAGCAGCCGCGGTAATACGTAGGTGGCGAGCGTTGTCCGGACTTATTGGGCGTAAAGAGCAGGTAGGCGGCTTAATAAGTCGAGCGTGAAAATGC
+
::FFFFFFFFFFFFFFFFFFFFF:FFFFFFFFFFF:FFFFFFF,,FFFFFFFFFFFFFFFFFFFF,FFFFFFFF,FFFFFFF:F,F,FFFFF:FFFFFF,FFFFF:FF,,::FFFF,:FFF,:FFFF:FF,FFFFFFFFFFFFFFFFFF,FFF:FFFFFFF:FFFFFFFFFFFFFF,F,,,FFF,F,FF,F,:F:F,FFFFFFFFFFFFFFF::F:,,FF,FFFFFFFF,FFF:,:FFFF,FFFF::F,:
@A01045:338:HV72GDRXX:2:2101:16830:28103 1:N:0:TAAGGCGA+TAGATCGC
CCTACGGGAGGCAGCAGTGGGGAATATTGGGCAATGGGCGCAAGCCTGACCCAGCAACGCCGCGTGAAGGAAGAAGGCTTTCGGGTTGTAAACTTCTTTTGTCGGGGACGAGTAGAAGACGGTACCTGGCGAATAAGCCACGGCTAACTACGTGCCAGCAGCCGCGGTAATACGTAGGTGGCGAGCGTTGTCCGGATTTACTGGGTGTAAAGGGCGTGTAGCCGGGAAGGCAAGTCAGATGTGAAATCCA
+
FFFFFFFFFFFFFFFFFFFFFF::FFF:FFFF:FFFFFFFF:FFFFFFFFFFFF:FFFFFFFFFFFFFFFFFFF:F:FF:FFF:FF:FFFFFF,FF,,F:FFFF:FFFFFFFF,:F:FFFFFFFF:FFFFF:FF:FF:FFFFFFF:FFF:FFFFFFF,F:F:FFFFFFF:FFFF,FFF:F,FFFFFF:FF,F:F,FFFFF:FF,F:FFFFFFFFFFF,F::FFF:FFF::F,,::FFF:F,FFFFF,F,:
@A01045:338:HV72GDRXX:2:2101:22489:28354 1:N:0:TAAGGCGA+TAGATCGC
CCTACGGGAGGCTGCAGTGGGGAATATTGGGCAATGGGCGCAAGCCTGACCCAGCAACGCCGCGTGAAGGAAGAAGGCTTTCGGGTTGTAAACTTCTTTTGTCGGGGACGAGTAGAAGACGGTACCTGGCGAATAAGCCACGGCTAACTACGTGCCAGCAGCCGCGGTAATACGTAGGTGGCAAGCGTTGTCCGGATTTACTGGGTGTAAGGGGCGTGTAGCCGGGCAGGCAAGTCAGAGGTGAAAGACA
+
FFFF:FFFFFFFFFFFFFFFFFFFFFFFFFFFFFF:FFFFFFFFFFFFFFFFFFFFFFFFFFFFFFFFFFF:FFFFFFFFFFFFFF:FF:F:FFFFF:F,FFF:FFFFF:FFFF,F:FFFFFFFFF,FFFFF:FFF:FF,FF:FF:FFFFFFFFFF:FFFFFF,F,FF:F:FFFFFFFF:FFFFFFFFFFFFF::FFFFFF,FFFF:FFF,F::FFFFFFFF:F,F,FFFF,F:,F:,,,,F:,,FF,FF
@A01045:338:HV72GDRXX:2:2101:22770:28494 1:N:0:TAAGGCGA+TAGATCGC
CCTACGGGCGGCAGCAGTGGGGAATATTGGGCAATGGGCGCAAGCCTGACCCAGCAACGCCGCGTGAAGGAAGAAGGCTTTCGGGTTGTAAACTTCTTTTGTCGGGGACGAGTAGAAGACGGTACCTGGCGAATAAGCCACGGCTAACTACGTGCCAGCAGCCGCGGTAATACGTAGGTGGCAAGCGTTGTCCGGATTTACTGGGTGTAAAGGGCGTGTAGCCGGGAAGGCAAGTCAGATGTGAAATCCA
+
FFFFFFFFFFFFFFFFF:FFFFFFFFFFFFFFFFFFFFFFFFFFFFFFFFFFFF:FFFFFFFFFFFFFF:FFFFFFFFFFFF,FFFFFFFFFFFFFF:FFFFFFF,F:FFF:FFF:FFFFFFFFFFFF,FFFFFFFFFFFFFF:FFFFFFF:FF:FFFFFFFFFF,FF:FFFFFFF:F:FFFF::FF,FFFFFFFFFFFFFFFFF,:FFFFF,FFFFFFF::FFFFFF,FFFF,FFFFFF:F::F:FF:F
@A01045:338:HV72GDRXX:2:2101:27516:28541 1:N:0:TAAGGCGA+TAGATCGC
CCTACGGGTGGCAGCAGTGGGGAATATTGCACAATGGGGGGAACCCTGATGCAGCGATGCCGCGTGGAGGAAGAAGGTTTTCGGATTGTAAACTCCTTTTAACAGGGACGATAATGACGGTACCTGAAGAAAAAGCTCCGGCTAACTACGTGCCATCAGCCGCGGTAATACGTAGGGAGCGAGCGTTGTCCGGAATTACTGGGTGTAAAGGGAGCGCAGGCGGACCGGCAAGTTGGAAGTGAAATCCATG
+
FFFFFFFFFFFFFFFFFFFFFFF:FFFFFFFF:FFFFFFFFFFFFFFFFFFFFFFFFFFFFFFFFFFFFFF:FFFFFFF:FFFFFFFFFFFFFFFFFFFFFFFFFFFFF,FFFFFFFFF,FFFFFFFFFFFFF:FFFFFFFFF:FFFF:,FFFF:,FF::FFFF,FFFFFFFFF,F:F:FFFFFFFF,:FFF:FFF:F,FF:F,FFFFF,:FF:,FFFFFFFFFFFF:F:FFF:FFF,FF,F::FF,FFF
@A01045:338:HV72GDRXX:2:2101:15845:28557 1:N:0:TAAGGCGA+TAGATCGC
CCTACGGGTGGCAGCAGTGGGGAATATTGCGCAATGGGGGCAACCCTGACGCAGCAACGCCGCGTGCAGGAAGAAGGTCTTCGGATTGTAAACTGTTGTCGCAAGGGAAGAAGACAGTGACGGTACCTTGTGAGAAAGTCACGGCTAACTACGTGCCAGCAGCCGCGGTAATACGTAGGTGACAAGCGTTGTCCGGATTTACTGGGTGTAAAGGGCGCGTAGGCGGACTGTAAAGTCAGTCGTGAAATAA
+
FFFFFFFFFFFF:FFFFFFF,FFFFFFFFFFFFFFFFFFFFFFFFFFFFF:FFFFFFFFF:FFFF:FFFFFFFFFFFFFFFFFFFFFFFFF,FFFFFFFF:,:FFFFFF:FFFFFFFFFFFFF:FFFFFFFFF:FFFFFFFF::FFFFFFF:::FF:FFFF:FFFFFFFFF,F:FFF,F:FFFFFF,FF:FFF:F,::F,FFF:F::,FFF,F,F,FFFFF,FFFF:FF:,,FF,,FFF,FF,:::FF:,
@A01045:338:HV72GDRXX:2:2101:12500:28808 1:N:0:TAAGGCGA+TAGATCGC
CCTACGGGCGGCATCAGTGAGGAATATTGGTCAATGGACGAGAGTCTGAACCAGCCAAGTAGCGTGAAGGATGACTGCCCTATGGGTTGTAAACTTCTTTTATACGGGAATAAAGTGAGCCACGTGTGGCTTTTTGTATGTACCGTATGAATAAGGATCGGCTAACTCCGTGCCAGCAGCCGCGGTAATACGGAGGAACCGAGCGTTATCCGGATTTATTGGGTTTAAAGGGAGCGTAGGCGGGTTGTTA
+
FFFFFFFFFFFFFFF:FFFFFFFFFFFFFFFFFFFFFFFFFFFFFFFFFFFFFFFFFFFFF,FFFFFFFFFFFF:FFFFF:FFFFFFFFFFFFFFFFFFFFFFFFF:FFFFFFF:F,FFFFFFFFFFFF:F:FFF,:FFFFFFFFFFFFFFFFFFFFFFFFFFFFFFF:FFFFFFFFF,FFFFF:FFFFFFFFFF:F,:F,FFFF:F:FFFFFFFFF,F:FFFF,FFFF:FF:FF::FFFFFFF,:F,FF
@A01045:338:HV72GDRXX:2:2101:21522:28902 1:N:0:TAAGGCGA+TAGATCGC
CCTACGGGGGGCTGCAGTGGGGAATATTGGGCAATGGGCGCAAGCCTGACCCAGCAACGCCGCGTGAAGGAAGAAGGCTTTCGGGTTGTAAACTTCTTTTGTCGGGGACGAGTAGAAGACGGTACCTGGCGAATAAGCCACGGCTAACTACGTGCCAGCAGCCGCGGTAATAAGTAGGTGGCAAGCGTTGTCCGGATTTACTGGGTGTAAAGGGCTTGTAGCCGGGAAGGCAAGTCAGATCTGAAATCCA
+
FFFFFFFFFFF:FFFFFFF:FFFFFFFFFFFFFFFFFFFFFFFFFFFFFF:FF:FFFFF:FFFFFFFFFFF:FFFFFFFFFFFFFFFFFFFFF,FFFFFF:FF,:FFFFFF::FFFF:FF:FFFFF,F:F:FF:FF:FFF:FF:,FFFFFF,FF:FFFFF,FFFF:F,FF,F,,FFF:FF:FFF,F,F,,FF,F:FF,FFFF:,,,FF,FF,F,F,F,,FF,:,:F,,F:FFF,:FFF:F,F:,F:,FFF
@A01045:338:HV72GDRXX:2:2101:32886:28917 1:N:0:TAAGGCGA+TAGATCGC
CCTACGGGGGGCTGCAGTCGAGAATCATTCACAATGGGGGAAACCCTGATGGTGCGACGCCGCGTGGGGGAATGAAGGTCTTCGGATTGTAAACCCCTGTCATGTGGGAGCAAATTAAAAAGATAGTACCACAAGAGGAAGAGACGGCTAACTCTGTGCCAGCAGCCGCGGTAATACAGAGGTCTCAAGCTTTGTTCGGAATAACTGGGCGTAAAGCGTGCGTAGGATGTTTCGTAAGTAGTGTGTGAAT
+
,:FFFFFFFFFFFFFFFF:FFFFFFFFFF,FFFFFFFFF:FFFF,FFFFFFF:FFFFFFFF:FF,::FFFFFFFFFFF:,FFFFFFFFF:FFFFFF,FFFFFFF,:F,FF:FFF:FFFFFF:,:FFFF:FF,FFFF,,FFF,,F,F,,FFFF:FF:F,,F:F:F,,:,F,FFFFFFFF,F,FF,F:,F,F,FFFFF,,FFFF,FF:F,,::FFF,F,FF,:FFF:F,F,FFFF,::FFF,,FFFF:,:,,
@A01045:338:HV72GDRXX:2:2101:3070:29356 1:N:0:TAAGGCGA+TAGATCGC
CCTACGGGCGGCAGCAGTCGAGAATCATTCACAATGGGGGAAACCCTGATGGTGCGACGCCGCGTGGGGGAATGAAGGTCTTCGGATTGTAAACCCCTGTCATGTGGGAGCAAATTAAAAAGATAGTACCACAAGAGGAAGAGACGGCTAACTCTGTGCCAGCAGCCGCGGTAATACAGAGGTCTCAAGCGTTGTTCGGAATCACTGGGCGTAAAGCGTGCGTAGGCTGTTTCGTAAGTCGTGTGTGAAA
+
FFFFFFFFFFFFFFFFFFFFFFF,FFFFFFFFFFFFFFF:FF,FFFFF:FFFFFFFF:FFFFFFFFFFFFF,FFFFFFFF:FFFFFFFFFFFFFFFF:FFFFF:FF:FFFFFFFFFFFFFFFF:FF:FFFFFFFFFFFFFFFFFFF:FFF:FFFF:FFFF:,FF:FF:FFFF:FF:F,FFF:FFFF,F:FF:FFFFF:FFFFF:FF:FFFFFFF:FF,FFFFFF:FFF,FFF::FFFFFF:,:FFF:::F
@A01045:338:HV72GDRXX:2:2101:11623:29418 1:N:0:TAAGGCGA+TAGATCGC
CCTACGGGGGGCTGCAGTGGGGAATATTGGGCAATGGGCGCAAGCCTGACCCAGCAACGCCGCGTGAAGGAAGAAGGCTTTCGGGTTGTAAACTTCTTTTGTCGGGGACGAGTAGAAGACGGTACCTGGCGAATAAGCCACGGCTAACTACGTGCCAGCAGCCGCGGTAATACGTAGGTGGCAAGCGTTGTCCGGATTTACTGGGTGTAAAGGGCGTGTAGCCGGGAAGGCAAGTCAGATGTGAAATCCA
+
FFFFFFFFFFFFFFF,FFFFFFFFFFFFFFFFFFFFFFFFFFFF:FFFFFFFFFFFFFFFFFFFFFFFFF::FFFFFFFFFFFFFFFFFFFFFFFFF,FFFFFFFFF:FFFFFFFFFFFFFFFF:FFFFFFFFFFFFFFFF::FFFFFF:FFFFFFFF:F:FF:FF:F,FFFFF::F,F:F:,F:FFF:FFFFF,FFFFFF,::::F,FFFFF::FFFFFFFF:FFF,FFF,:FFFFFFFFF,FFFFFF:
@A01045:338:HV72GDRXX:2:2101:19407:29559 1:N:0:TAAGGCGA+TAGATCGC
CCTACGGGTGGCAGCAGTGGGGAATATTGGGCAATGGGCGAAAGCCTGACCCAGCAACGCCGCGTGAAGGAAGAAGGCTTTCGGGTTGTAAACTTCTTTTATCAGGGACGAAGGATGTGACGGTACCTGATGAATAAGCCACGGCTAACTACGTGCCAGCAGCCGCGGTAATACGTAGGGAGCAAGCGTTGTCCGGATTTACTGGGTGTAAAGGGTGCGTAGGCGGCTTTGCAAGTCAGATGTGAAATCT
+
FFF:FFFFFFFFFFFFFFFFFFF:F:FFF:FFFFFFFFFFFFFFFFFFFFFFFFFFFFFFFF:FFFFFFFFFFF::F:FFFFFFFF:FFFFFFF:FF:FFFFFFF:F,FFFFFFFFFFFF,FFFFFFFFFFFFFFF:,FFF:,FFFF:FFFF:FFFFF,FF:FFFF,FFFFFFF:FFF,FFFFFF,F:::FFFFFFF::FF,FFFFFFFFFFF:F::,F:FF,,:FFFFF,FFF,,,F:F:FF:F:FFF:
@A01045:338:HV72GDRXX:2:2101:12843:29622 1:N:0:TAAGGCGA+TAGATCGC
CCTACGGGGGGCTGCAGTGGGGAATATTGGGCAATGGGCGCAAGCCTGACCCAGCAACGCCGCGTGAAGGAAGAAGGCTTTCGGGTTGTAAACTTCTTTTGTCGGGGACGAGTAGAAGACGGTACCTGGCGAATAAGCCACGGCTAACTACGTGCCAGCAGCCGCGGTAATACGTAGGTGGCAAGCGTTGTCCGGATTTACTGGGTGTAAAGGGCGTGTAGCCGGGAAGGCAAGTCAGATGTGAAATCCA
+
FFFFFFFFFFFFFFFFF:FFFFFFFFFFFFFFFFFFFFFFFFFFFFFFFFFFFFFFFFFFFFFFFFFFFFFFFFFF:FFF:FFFFFFFFFFFFFFFFFFFFFFFFFFFFFFFFFFF,FFFF:FFFFFFFFFF,FFF:FFFF:FFFF,FFF:FFFFFFFFF:FFFFFFFFFFFFF:F:FFF:FFFFFFFFFFFFF:FFFFFF:FF:FFFFFF::FF,FF::,:F:FF:FFF:F,,FFFF:,:FFF,FFFFF
@A01045:338:HV72GDRXX:2:2101:20085:29700 1:N:0:TAAGGCGA+TAGATCGC
CCTACGGGTGGCAGCAGTGGGGAATATTGCACAATGGGGGAAACCCTGATGCAGCGACGCCGCGTGAGCGAAGAAGTATTTCGGGATGTAAAGCTCTATCAGCAGGGAAGAAAATGACGGTACCTGACTAAGAAGCCACGGCTAACTACGTGCCAGCAGCCGCGGTACTACGGAGGGGGCAAGCGTTATCCGGATTTACAGGGGGTAAAGGGAGCGTAGACGGATGTGCAAGTCTGAAGTGAAAGGCATT
+
FFF:FFFFFFFFFF:FFFFFFFF,FFFFFFFFFFFFFFFFFFFFFFFFFFFFFF:FFFFFFF:FFFF::FFFFFFFFFFFFFF:,FFFFFFFFFF:FFFFF:FF::FF::F:FFFFFF,FFFFF:FF:,FF:FFFFF,F,FF,:FF,:,F:,,:FF:FFFFF:F:,F,FF:F,FFFFF:FF,FFF:FFFF:F:,FFFF,,F,:FF,F:F:F:FFFF:F,FF:,,FF::FFFFFFF,F,F,FFF,:FF,F,
@A01045:338:HV72GDRXX:2:2101:7889:29778 1:N:0:TAAGGCGA+TAGATCGC
CCTACGGGAGGCAGCAGTCGAGAATCATTCACAATGGGGGAAACCCTGATGGTGCGACGCCGCGTGGGGGAATGAAGGTCTTCGGATTGTAAACCCCTGTCATGTGGGAGCAAATTAAACAGAGAGTACCACACGAGGAAGAGACGGCTAACTCTGTGCCAGCAGCCGCGGTAATACAGAGGTCTCAAGCGATGTTCGGAATCACTGGGCGTAAAGCGAGCGAAGGCTGTTTCGAAAGTCGTGTGTGAAA
+
FFF:F:,,,,FFF:FFFFFFF:FF:FFF:FFFF,F:FFFFF:FFF:::FF:F,FFFFFFF,,::FF,,FFFFFFFFFFFFFFFFFFFFFFFFFFFFF,FFFFFFFFFFF:FF:FFFFFF,FFF,F,F:FFF:F:,FFFF,,FFFFFFFFFFF,F,,F:FFFFFF,:FFF,,FFF:FFF,FFFFFFFFFFFF,:FFFF:FF,FFFF,FFFF,FFFF::,,::F,F:,FF,,,:::,FF,F:F,F,,F:FF,
@A01045:338:HV72GDRXX:2:2101:28438:29951 1:N:0:TAAGGCGA+TAGATCGC
CCTACGGGTGGCAGCAGTGGGGAATATTGGGCAATGGGCGAAAGCCTGACCCAGCAACGCCGCGTGAAGGAAGAAGGCTTTCGGGTTGTAAACTTCTTTTATCAGGGACGAAGGATGTGACGGTACCTGATGAATAAGCCACGGCTAACTACGTTCCAGCAGCCGCGGTAATACGTAGGTGGCAAGCGTTGTTCGGAATCACTGGGCGTAAAGCGTGCGTAGGCTGTTTCGTAAGTAGTGGGTGAAAGGC
+
,F,FFFFFFFFFF:FFFFFFFFFFFFF:FFF::::FFFFFFFF,:FF:FF::FF:FFF,FF:FF:FFFF,FFFFFF:FFFFF:F:FFFFFFFFFFF:F,FF:FFF:FF:FFF:FFFFFFFFFFF,:F,,F,:FF:FFFFF:FFFF:FFF,FFF,,FFFF:FF,F:F:F:F:FFF,FFFFFF,F:FFFFF,FFFFF,FF,FFF,F,FF,,FFFFF,FF,:FFF,,F:,FFFF,:,,:,,FF,F,F,FFFFF
@A01045:338:HV72GDRXX:2:2101:32551:30091 1:N:0:TAAGGCGA+TAGATCGC
CCTACGGGTGGCTGCAGTGGGGGATATTGCGCAATGGGGGCAACCCTGACGCAGCAACGCCGCGTGAAGGATGAAGGTTTTCGGATTGTAAACTTCTTTTATTAAGGACGAAACTTGACGGTACTTAATGAATAAGCTCCGGCTAAATACGTGCCATCAGCCGCGGTAATACGTCGGGGGCAAGCGTTATCCGGATTTACTGGGTGTAAAGGGAGCGTAGACGGCTTAGCAAGTCTGACGTGAAAGCCCG
+
,FFFF:FFFFFFFFF,FFFFFFFFFFFFFFFFFFFFFF:FFFFFFFFFFFFFFFFFFFF::FFF,::FFFFFFFFFFFFFFFF:FFFFFFFF:FFFFFFFFF,FFFFF,FFFF:FFFFF,FFFFF:FFFFFFFF,FFFFF::FFFF,FFFFF:FF,,FFFF:,FFFF:FFFFF,,FFF,,FFFFF::,FFFFFFFFFFF:F,FF:FFF,FFF,F:F:FF:,FF,FFFF:FFF,:FF:FFFFFFFF,FFF,
@A01045:338:HV72GDRXX:2:2101:19696:30123 1:N:0:TAAGGCGA+TAGATCGC
CCTACGGGGGGCAGCAGTGGGGAATATTGCACAATGGGGGAAACCCTGATGCAGCGACGCCGCGTGAGCGAAGAAGTATTTCGGTATGTAAAGCTCTATCAGCAGGGAAGAAGAAATGACGGTACCTGACTAAGAAGCACCGGCTAAAAACGTGCCAGCAGCCGCGGGAATACGGCGGTCTCAAGCGTTGTGCGGAATCACTGGGCGTAAAGCGTGCGTAGGCTGTTTCGTACGTCGTGTGTGAAAGGCG
+
,FFF:FFFFFFFF:::FFFF,FF,FF,FFFFFFFF:FFFFFFFFF:FFFFF:FFFFFFFFFFFF,FFFFFFFFF:FFFFFFFF:FFFFFFFFFF::FFFFFFF:FFFFFFFF,FFFFFFF,FFFFFF:FF:FFF:,F:FFFF,FF:F:,F:F:F,FF:FF:FF,:F,,FF,FF,F,F:FFFFFF,:F,,F:,F:,FF:,,:FFFFF:,:F:FFF,FF:,:F,F::FF,,FFF,:FF,FFF,::FFF,FFF
@A01045:338:HV72GDRXX:2:2101:6867:30389 1:N:0:TAAGGCGA+TAGATCGC
CCTACGGGGGGCAGCAGTGGGGGATATTGCGCAATGGGGGAAACCCTGACGCAGCAACGCCGCGTGAAGGACGAAGGCCTTCGGGTTGTAAACTTTTGTCTTTTGGGAAGAAGAATGACGGTACCAAAGGAGGAAGCCACGGCTAACTACGTGCCAGCAGCCGCGGTAATACGTAGGTGGCGAGCGTTGTCCGGAATTACTGGGTGTAAAGGGCGAGTAGGCGGGCAGATACGTCAGATGTGAAATACCG
+
::FFF:FFFFFFFFFFFFFFFFFFFFFFFFFFFFFFFF::FFFFF:F:FF:FFFFFFFFFFFFFF:FFFFF,:FFFFFFFFFFFFFFFFFFFFFFF:FFFFFFFFFFFFFFFFFFFF:F:FF,FFF:FFFFF:F:FFF,FF,FF:FF:FFFF:FFFFFFFF:FFFFFFFFF::FFFFFFFFFFFFFFFFFFFFFF:FFFFF::FF:FFFFF,:FF,FFFFFFF:F:FFFF:,,FFF:F:FFFFFF,:FFF
@A01045:338:HV72GDRXX:2:2101:6876:30436 1:N:0:TAAGGCGA+TAGATCGC
CCTACGGGGGGCAGCAGTAGGGAATTTTCGGCAATGGGGGAAACCCTGACCGAGCAACGCCGCGTGAAGGAAGAAGTAATTCGTTATGTAAACTTCTGTCATAGAGGAAGAACGGTGGATATAGGGAATGATATCCAAGTGACGGTACTCTATAAGACAGCCACGGCTAACTACGTGCCAGAAGCCGCGGTAATACGTAGGTGGCGAGCGTTATCCGGAATTATTGGGCTTAAAGGGCTCGTAGGCGGTT
+
FFFFF,FFFFFFFFFFFFFFFFFFFFFFF:FFFF,FFFFFFFFFFF:FFFFFFFFFFFFFFFFFFFFFFFFFFFFF,FFFFFFFFFF:FFF:FFFFFFFFFFFFF:FFFFFFFFFFFFF::FFFFFFF:F:FFFFFFFFFF:FFFFF,FFFFF,,,:,F,FFFFFF:FFFF:FFF:F,FF::FFFFF:FFFFF,FFFF:FFFF,FFFFF::FFFFFFFFFFFFFFFF,:,:FF,F,:FFF::FF,F::F:
@A01045:338:HV72GDRXX:2:2101:27389:30671 1:N:0:TAAGGCGA+TAGATCGC
CCTACGGGTGGCTGCAGTCGAGAATCATTCACAATGGGGGAAACCCTGATGGTGCGACGCCGCGTGGGGGAATGAAGGTCTTCGGATTGTAAACCCCTGTCATGTGGGAGCAAATTAAAAAGATAGTACCACAAGAGGAAGACACGGCAAAATCTGTGCCAGCAGCCGCGGTAATACAGAGGTCTCAAGAGTTGTTCAGAATCACTGGGCGTAAAGCGTGCGTAGGCTCTATAATAAGTCTAGTGTGAAA
+
:::FFFF:,FFFF:FFFFFFFFFFFFFFFFF:FFFFFFFFF,F:FF:FFFFFFFFFF:FFFFF:,F,FFFF,FFFF:FF,FFFF,:,::FFFFF:FFF,FFF:F,FF,:FFFFFFFFFFFFF:FF:FFFFFFFF,F:F,FFF,FF,,F,FF,:F,:F,FFF:FF,FF,F::,FFFFFFFF,,FF:FFF,,,,F,FF:,,F::,FF,,FFFFFFF,,F,,F::,FF:FF,F,,,,::F,FF,,:F:::FFF
@A01045:338:HV72GDRXX:2:2101:7157:30733 1:N:0:TAAGGCGA+TAGATCGC
CCTACGGGGGGCAGCAGTAGGGAATTTTCGGCAATGGGGGAAACCCTGACCGAGCAACGCCGCGTGAAGGAAGAAGTAATTCGTTATGTAAACTTCTGTCATAGAGGAAGAACGGTGGATATAGGGAATGATATCCAAGTGACGGTACTCTATAAGAAAGCCACGGCTAACTACGTGCCAGCAGCCGCGGTAATACGTAGGTGGCGAGCGTTATCCGGAATTATTGGGCGTAAAGGGCTCGTAGGCGGTT
+
FFFFFFFFF:FFFFFFFFFFFFFFFFFFFFFFFFFFFFF:F:FFFFFFFF:FFFFF:FFFFFFF:FFFFFFFFFFFFFFFFFFFFFFF:FFFFFFFFFF:FFFFFF:FFFFFFFFFFFFFFFFFF:FFFFFFFFFF:FF:FFFF:FFFFFFFFFFF:,FFFFFFF,FFFFFFFFFFF:FFFFFF:FFF,F,FFFFFFF,F:F::FF:FFFFFFFF:FFF:F,F,FF:,F,FF:,,FFFFFFFFF,F,,FF
@A01045:338:HV72GDRXX:2:2101:17020:30937 1:N:0:TAAGGCGA+TAGATCGC
CCTACGGGTGGCAGCAGTGGGGAATATTGGGCAATGGACGCAAGTCTGACCCAGCAACGCCGCGTGAAGGAAGAAGGCTTTCGGGTTGTAAACTTCTTTTGTCAGGGAAGAGTAGAAGACGGTACCTGACGAATAAGCCACGGCTAACTACGTGCCAGCAGCCGCGGTAATACCTAGGTGGCAAGCGTTGTCCGGATATACGGGGTGTAAAGGGCGTGCAGCCGGGCCGGCAAGTCAGATGTGATATCTG
+
FFFF::FFFFFFFF:FF,::FFF:FF:FFFF::FF:FFFFFFFF::::FF:FFFFFFFFFF:FF:FF:F:F:FFFF,FF:FFF:FFFFFFFFFFFFFFFF:FFFFF:F::FFFFFFFFFF,FFFFFFFFFFFF:FFF,FFFFFFFF:FF:FFF:FFFFFFFFFFFF,F,F,:F,FFFF:FFFFF:FFF,FFF:F,FF,FFF,FFFFF:::,:FF,FFFFFF,F::,FF,FF:,F,FFFF:,,:,,,:FFF
@A01045:338:HV72GDRXX:2:2101:22959:30953 1:N:0:TAAGGCGA+TAGATCGC
CCTACGGGAGGCAGCAGTGAGGAATATTGGTCAATGGACGAGAGTCTGAACCAGCCAAGTAGCGTGAAGGATGACTGCCCTATGGGTTGTAAACTTCTTTTATATGTGAATAAATTGAGCCACGTGTGGCTTTTTGTATGTACCATACGAATAAGGATCTGCTAACTCCGTGCCAGCAGCCGCGGTAATACGGAGGATCCGAGCGTTATCCGGATTTATTGGGTTTAAAGGTAGCGTAGTCGGACTATTA
+
FFFFFFFFFFFFFFFFFFFFFFFFFFFFFFFFFFF:FFFFFFFFFF:FFFF:F:FFF:FFF:F:FFFFF:FFFFFFFFFFFFFF:FFF,FFFFFF,FFFFFF:FF:,,FFFFFF,,:FFFFFF,,FF,:,F::F:F:FFFFFF:F,F:FFF,FFF,FFF,FFFFFF:::FF,FFFFFF::F,F,,FFFFF:FFFF:F,,:,FF:FFFFFFF::FF:FF:,,FF,FF,FFFF,F:F,F:F,F::FFFFF:F
@A01045:338:HV72GDRXX:2:2101:21142:30968 1:N:0:TAAGGCGA+TAGATCGC
CCTACGGGGGGCTGCAGTGGGGAATATTGGGCAATGGGCGCAAGCCTGACCCAGCAACGCCGCGTGAAGGAAGAAGGCTTTCGGGTTGTAAACTTCTTTTGTCGGGGACGAGTAGAAGACGGTACCTGGCGAATAAGCCACGGCTAACTACGTGCCAGCAGCCGCGGTAATACGTAGGTGGCAAGCGTTGTCCGGATTTAATGGGTGTAAAGGGCGTGTAGCCGGGAAGACAAGTCAGAGGAGAAATCCA
+
FFFFFFFFFFFFFFF:F:FFFFFFFFFFFFFFFFFFFFFFFF,FFFFFFFFFFFFF,FFFFFFF:FFFFFFFFFFFFFFFFFFFFFFFFFFFFFFFFFFFFFFFFFFFFFF,F:FFFFFFFFFFFFFF:FFFF:FFFFFFFF,FFFFFF:F:::FFFFF,F,F:FFFF,FF:FFF:FFFFFFF,FFFFF:FF:F,FF:FF,FFFFFF:FFFFFF,F,:FFFFFFFF::F,F,FF:FFFF,F,FF,FF:,F
@A01045:338:HV72GDRXX:2:2101:23032:31078 1:N:0:TAAGGCGA+TAGATCGC
CCTACGGGAGGCAGCAGTGAGGAATATTGGTCAATGGACGAGAGTCTGAACCAGCCAAGTAGCGTGAAGGATGACTGCCCTATGGGTTGTAAACTTCTTTTATATGGTAATAAAGTGAGCCACGTGTGGCTTTTTGTATGTACCATACGAATAAGGATCGGCTAACTCCGTGCCAGCAGCCGCGGTAATACTGAGGATCCGAGCGTTATCCGGAGTTATTGGGTTTAAATGTAGCGTAGGCGGACTATTA
+
:FFFFFFFFFFF,FFFFFFF:F:FFFFFFFFFFFFF:FF:FFFFFFFFFFFFF:FF:FFFFFFFF:FFFFFFFFFFFFFFFFFF,FFFFFFFFF:FFFF,FFFFFFF,FFF:,FFFFFFFFFFF:FF,:FFFFFF:FFF:FFFFFFFFFFFFFF:FFF,FFFFFFFF:FFF:F,F:FFF,FFFFFF::FFF,,FF,FFFFFFF:FFFF,FF,FF,F,F:,FFFF:FFFF,:FFF:F,F:,FFFFF,:F:,
@A01045:338:HV72GDRXX:2:2101:11288:31093 1:N:0:TAAGGCGA+TAGATCGC
CCTACGGGTGGCAGCAGTCGAGAATCATTCACAATGGGGGAAACCCTGATGCAGCGACGCCGCGTGAGTGAAGAAGTATTTCGGTATGTAAAGCTCTATCAGCAGGGAAGAGAATGACGGTACCTGACTAAGAAGCCCCGGCTAACTACGTGCCAGCAGCCGCGGTAATACGTAGGGGGCAAGCGTTATCCGGATTTACTGGGTGTAAACGGAGCGTAGACGGCTTAGCAAGTCTGAAGTGAAAGCCCGA
+
FFFFFFFFFFF:FFFFFFFFFFFFFFFFFFFFFFFFFFFFFFFFFFFF,FFFF:FFFFF,FFFFFFFFF:FF:FFFFFFF:FFF,FFFFFFFFFFFF:FFFFFFFFFFFFFFFFF:FFFFFFFFFFF,FFFF:FFFFFFFFFF:FFFFFFF,:FFFFFFFFFFFFFFFF:FF:,FFFFFF,F,FFF,FFFF:F,F,FFFFFFF:::FFF,,FFFFFFF,FFFFFFFF:F,::FFF,:FFFFFFF:FF,F,
@A01045:338:HV72GDRXX:2:2101:9887:31234 1:N:0:TAAGGCGA+TAGATCGC
CCTACGGGGGGCTGCAGTGAGGAATATTGGTCAATGGACGAGAGTCTGAACCAGCCAAGTAGCGTGAAGGATGACTGCCCTATGGGTTGTAAACTTCTTTTATACGGGAATAAAGTGAGCCACGTGTGGCTTTTTGTATGTACCGTATGAATAAGGATCGGCTAACTCCGTGCCAGCAGCCGCGGTAATACGGGGGATCCGAGCGTTTTCCGGATTTATTGGGTTTAAAGGGAGCGTCGGTGGATGGTTA
+
,,FF::F:FFFFFFFFFFF,FFFFFFFFFFFFFFFFFFFFFFFF:FF:FFFFFFFFFFFFFFFFFFFFFFFF:FFFF:F:FF,F:,FFFF:FFFF,FFFFFFFF,FFFF:,FFF::FFFFFFFFFF,,FF:FFFFFFFFF:::FFFFFFFFFF,FFFFF::FF,F:F,FF,:F,FFFF:FF,F,,FFFF,:FF,:::F:F:F,F:::,F,F:FF,F,FFF:::,FFF,,,::,FF,:,FF,F,FF,:FFF
@A01045:338:HV72GDRXX:2:2101:4734:31360 1:N:0:TAAGGCGA+TAGATCGC
CCTACGGGGGGCAGCAGTGGGGGATATTGCACAATGGGCGAAAGCCTGATGCAGCAACGCCGCGGGAGGGAAGACGGTTTTCGGATTGTAAACCTCTGTTCTAAGTGACGAACAAATGACGGTAGCTTAGGAGAAAGCCCCGGCTAACTACGTGCCAGCAGCCGCGGTAATAAGTAGGGGGCAAGCGTTGTCCGGAATTACGGGGGGTAAAGGGAGCGTAGACGGCGAAGCAAGACTGAAGTGAAAGCCC
+
:FFFFFFFFFFFFFFFFFFFFFFFFFFFFFFFFFFFFFFFFF:FFFF:FFFFFFFF:FFFFFFF,FFF:FFF:FFFFFFFFFFFFFFF:FFFFFFFFFFFFFFF,F:FFFFFFF,FF,FFF:F,FFFFFFFF,FFFFFFFF:FFFF:FFFFFFFF:FFFF:,FFF,FFFFFF,FFF:F,,::F:F,FF,FFFFFFFFFFFF,FFF,,FFFF:F,FFFFFF,F,F:F,,FFF:,,,FFFFFFF,FFF,FFF
@A01045:338:HV72GDRXX:2:2101:16613:31516 1:N:0:TAAGGCGA+TAGATCGC
CCTACGGGAGGCTGCAGTCGAGAATCATTCACAATGGGGGAAACCCTGATGGTGCGACGCCGCGTGGGGGAATGAAGGTCTTCGGATTGTAAACCCCTGTCATTAGGGAGCAAATTAAAAAGATAGTACCACAAGAGGAAGAGACCGCTAACTCAGTGCCAGCAGCCGCGGTAATACAGAGGTCTCAAGAGTTGTTCGGAATCACTGGTCGGAAAGCGTGCGGAGGCTGTTTAGTAAGGCGTGTGTGAAA
+
:F:FF:F,FFF,FF:FFFFFFFFFFFF::FFFFFFF:FFFF:FFFF,FF:,::FF:FF::FFF:F:F,F:FFF:FFF:FF::,FFFFFFFFFFF,:FF:,FF,,,,:F:FFF:FFF:F,F:,FFFFFFF:F:FFFF:,FF,FFFF,F,FF:FFF,,FFFFF,FF,FF,FF,FFFFFFF,FF,FFFF:FF,F,:FFFFFFFFFFFFF,FFFF,,:FFF,:FFF,,:F,,F,F,,,:,F:,:F,F,,,FF:F
@A01045:338:HV72GDRXX:2:2101:20555:31704 1:N:0:TAAGGCGA+TAGATCGC
CCTACGGGGGGCAGCAGTGGGGAATCTTCCGCAATGGACGAAAGTCTGACGGAGCAACGCCGCGTGAGTGATGAAGGATTTCGGTCTGTAAAGCTCTGTTGTTTATGACGAACGTGCAGTGTGTGAACAATGCATTGCAATGACGGTAGTAAACGAGGAAGCCACGGCTAACTACGTGCCAGCAGCCGCGGTAATACGTAGGTGGCGAGCGTTGTCCTGAATTATTGGGCGTAAAGAGCATGTAGGCGGC
+
FFFFFFFFFFFFFFFFFFFFFFFFFFFFFFF,FFFFFFFFFFFFFFFFFFFFF:FFFFFFF:FFFFFFFFFFFFFF,FF:FFFFFFFFFFFFFFFFF,FFFFFFFF:FFFFFFF:FFFFFFFFFF:FFFFF:FFFF,FFFFFFFF,FFFFFF:FFFFF,:FFFFFFF,FFFFFFF:::F:FFFFFFFFFFFFFFFFFFFFF,FFFFFFFF:,,FFFF,:FFFFFF:F,F::,F:FF,,FFF:FFFF,FFF
@A01045:338:HV72GDRXX:2:2101:5421:31798 1:N:0:TAAGGCGA+TAGATCGC
CCTACGGGAGGCAGCAGTGGGGAATATTGGGCAATGGGCGAAAGCCTGACCCAGCAACGCCGCGTGAAGGAAGAAGGCTTTCGGGTTGTAAACTTCTTTTATCAGGGACGAAGGATGTGACGGTACCTGATGAATAAGCCACGGCTAACTACGTGCCAGCAGCCGCGGTAATACGTAGGTGGCAAGCGTTGTCAGGATTTACTGGGTGTAAAGGGCGTGTAGCCGGGAAGGCAAGTCAGATGTGAAATCC
+
FFFFFFFFFFFFFFFFFFFFFFFFFFFFFFF:F:FFFFFFFFFFFFFFFFFFFFFFFFFFFFFFFFFFFFFF:FFF:FFFFFFFFFF:FF:FFFFFFFF:FFFFFFFFFFFFFFF:FFFFFFFF:FFFFFFFFFFFFFFFFFFFFFF:FFFFFFFF:F:F:FFFFFFFF:FFFFF:FFFFFFFF,FFFF,FFF,F:FFFFFFF,F:,FFFFFF:,FFFFF:,F:F:,F,F:FF,:,FFF:,F:F:FFFF,
@A01045:338:HV72GDRXX:2:2101:6596:31798 1:N:0:TAAGGCGA+TAGATCGC
CCTACGGGTGGCAGCAGTGGGGAATATTGCACAATGGGGGAAACCCTGATGCAGCAACGCCGCGGGAGTGAAGAAGTATTTCGGTATGTAAAGCTCTATCAGCAGGGAAGAAAGTGACGGTACCTGACTAAGAAGCCCCGGCTAACTACGTGCCAGCAGCCGCGGTAATACGTAGGGGGCAAGCGTTATCCGGATTTACTGGGTGTAAAGGGAGCGTAGACGGCACAGCACGTCTGAAGTGAAATCCCCG
+
:FFF:FFFFFFFFFFFFFFFFFFFFFFFFF:FFFFFFFFFFFFFFFFFFFFFFFFFFFFFFFFF,FFFFFFFFFFFFF:FFFFF:FFFFFFFFFFFFFFFFFFFFFFFFFFF,FF:FFFF:FF:FF:FFFFFFFFFFFFF:F,F,FF,FFF:FFFFFFFFF:FF,:FFFFFFFFFFFFFFFFFFFF,FFFFFFFF::FFFF,:FF:FFF,,,F:FFFFFFFF,F:FFFFF:F,FFFFFF,:FFFFFFFF,
@A01045:338:HV72GDRXX:2:2101:23863:31892 1:N:0:TAAGGCGA+TAGATCGC
CCTACGGGGGGCTGCAGTGGGGGATATTGCGCAATGGGGGCAACCCTGACGCAGCAACGCCGCGTGAAGGATGAAGGTTTTCGGATTGTAAACTTCTTTTATTAAGGACGAAACTTGACGGTACTTAATGAATAAGCTCCGGCTAACTACTTGCCAGCAGCCGCGGTCATAGGTAGGGAGCAAGCGTTGTCCGGATTTACTGGGTGTTCAGGGTGCGTAGGCGGCGTGGAGAGTCAGATGTGACAGCTAT
+
FFFFFFFFFFFFFFF:FFFFFF,FFFFFFFF,FF:FFFFFFFFF,FFFFFFFF,FFFFFFFFFFFFFFFFFFFFFFFFFFFFF,FFFFFFFFFFFFFFFFFFFFFFFF:FFFFFFFFFFFFFFFFFFFFFFFFFF,,FFFF,:FFF,FFF,FFFF,FFFFFF:FFFF,FF,,F,,FF:FFFFF,:FFFFF:,F:FF:FF,,F::F:F:,FFFF:F:F:FFFF:FF,F,:,,FFF,,FF::FFF,,:F,F,
@A01045:338:HV72GDRXX:2:2101:17861:31955 1:N:0:TAAGGCGA+TAGATCGC
CCTACGGGAGGCTGCAGTGGGGAATATTGCACAATGGGGGAAACCCTGATGCAGCGACGCCGCGTGGAGGAAGAAGGTCTTCGGATTGTAAACTCCTGTCCCAGGGGACGATAATGACGGTACCCTGGGAGGAAGCACCGGCTAACTACGTGCCAGCAGCCGCGGTAAAACGTAGGGTGCAAGCGTTGTCCGGACTTACTGGGTGTAAAGGGAGCGCAGGCGGCTTGGCAAGTTGGGAGTGAAATCTATG
+
FFFFFFFFFF:FFFFFFFFFFFF:,FFFF:FFFFFFFFFFFFFFFFFFFFFFFFFFFFFFFFFFFFFFF:F:FFFFFFFFFFFFFFFFFFFFFFFFFFFFFFFF:FFFFFF::,FF,FFF:FFFF:FFFFFFF:FFFFF:FFFFFFFFFFFFFFFFFFFFFFFFF,FFF::F:F,FFFFFFFFFF:F:FF:,FF,,FFFFFFFFF,,,FFFFFFFFFFFF::F,F:FFF,F,F:,F,FF::FF,FFF:FF
@A01045:338:HV72GDRXX:2:2101:19642:32033 1:N:0:TAAGGCGA+TAGATCGC
CCTACGGGTGGCAGCAGTGGGGAATATTGGGCAATGGGCGCAAGCCTGACCCAGCAACGCCGCGTGAAGGAAGAAGGCTTTCGGGTTGTAAACTTCTTTTGTCGGGGACGAGTAGAAGACGGTACCTGGCGAATAAGCCACGGCTAACTACGTGCCAGCAGCCGCGGTAATACGGGGGATGCGAGCGTTATCCGGATTTATTGGGTTTAAAGGGCGCGTAGGCGGGACGTCAAGTCAGCGGTAAATGAAT
+
FFFFFFFFFFFFFFFFFFFFFFFFFFFFFFFFFFFFFFFFFFF:FFFFFFFFFFFF:F:FF:FFFFFFFFFFFFFFFFFFFF:FFFFFFFFFFFF:FFFFFFFFFFFFFF::FFFFFFFFFFFFFFFFFFF:FFFFFFFFFF:FFFFF,FFFFFFFF:FFFFFFFFFFFFFFFF:FFFFF,::,FFFF,FFFFFFF:FFF:F:F:FFFFFFFF:,FFF::,,FFF::FFF:F:FFFFFFFFFFF,,FF,F
@A01045:338:HV72GDRXX:2:2101:20039:32127 1:N:0:TAAGGCGA+TAGATCGC
CCTACGGGTGGCAGCAGTGGGGAATATTGCACAATGGGCGAAAGCCTGATGCAGCGACGCCGCGTGAGCGAAGAAGTATTTCGGTATGTAAAGCTCTATCAGCAGGGACGATAATGACGGTACCTGACTAAGAAGCACCGGCTAAATACGTGCCAGCAGCCGCGGTAATACGTATGGTGCAAGCGTTATCCGGATTTACTGGGTGTAAAGGGAGCGCAGGCGGTGCGGCAAGTCTGATGTGAAAGCCCGG
+
FFF:F:FFFFFFFFFFF:FFFFFFFFFFFFFFFFFFFFFFFFFFFFFF:FFFFFFFFFFFFFF:FF:F,FFFFFF:FFFFFF,FF,FFFFFFFFFFFFFFFFFFFF,F,FFFF,FFFFFFF,FFF:,FF:FF:F:FFFFFFFFFFF:FF,F:FFFFFFFFF,FFFFFF::FFFF::FFF,F,F:,FF,FFFFFFF:FF:FFF:FFFF:F:F,FF:FF:FF:FFFFFF:FFFFFF,,,FFF:F,:::FFFF
@A01045:338:HV72GDRXX:2:2101:10113:32377 1:N:0:TAAGGCGA+TAGATCGC
CCTACGGGAGGCAGCAGTAGGGAATCTTCGGCAATGGACGAAAGTCTGACCGAGCAACGCCGCGTGAGTGAAGAAGGTTTTCGTATCGTAAAACTCTGTTGTTAGAGAAGAACGTTGATTAGAGTGGAAAATTAATCAAGTGACGGTATCTAACCAGAAAGGGACGGCTAACTACGTGCCAGCAGCCGCGGTAATACGGAGGGCCCGAGCGTGTGCCGGATTTATTGGGCGTAAAGCGAGCGCACGGGGT
+
FFFFF:FFFFF:F::FFFFFFFFFFFFFFFFFFFFFFFFFFFF:FFFFFFFFFFFFFFFFF,FFF:FFFFFFFFFFFFFFFFF,F:FF:FFFFFFFF,FFFFFFFFFFF,FFF:FFFFFFFFFFFF:FFFFFFFF,FF:FFFF:FFFFFFFFFFFFFFFFF,FFF:FFFFF,FF:,FFFF::FF,F:FFF:FF:F:::,F,F,F:FFFFF:F,,,F,:,FF,:FFFF,:FFF,FF,F,:F,,F,:F,FFF
@A01045:338:HV72GDRXX:2:2101:13196:32518 1:N:0:TAAGGCGA+TAGATCGC
CCTACGGGCGGCAGCAGTGGGGAATATTGCACAATGGGGGAAACCCTGATGCAGCGACGCCGCGTGAGCGAAGTAGTATTTCGGTATGTAAAGCTCTATCAGCAGGGAAGAAAATGAAGGTACCTGACTAAGAAGCACCGGCTAAATGCGTGCCCGCAGCCGCGGTCAGACGTATGGTGCAAGCGTTATCCGGATTTACGGGGTGTAAAGGGAGCGTAGTCGGATGGGCAAGTCTGATGTGAAAACCCGG
+
FFFFFFF:FF:FFFFFFF:FFFFFF,FFFFFFFFFFFFFFFFFFFFFFFFFFF:FFFFF:FFFFFFFFFFF,,,,,,FFF:FFF,FFF:FFF,FFF,FFF:FF,,FFF::FFF:F,F,FFFFFFFFFF:FF,F,:FFFFF,F:FFF:FFF:FFF,FFFFFF:FF,F,F,F,F,F,FFFFF,FFFF::FFFF:FF,FFFF,:F:F::,FF:F:FFFF:FF,FF:,,F::FF,FFFF,,,:,F:,,FF,:,,
@A01045:338:HV72GDRXX:2:2101:17852:32534 1:N:0:TAAGGCGA+TAGATCGC
CCTACGGGCGGCAGCAGTGGGGAATATTGCACAATGGGCGAAAGCCTGATGCAGCGACGCCGCGTGAGCGAAGAAGTATTTCGGTATGTAAAGCTCTATCAGCAGGGAAGAGAATGACGGTACCTGACTAAGAAGCCCCGGCTAACTACGTGCCAGCAGCCGCCGTAATACGTAGGGGGCAAGCGTTGTCCGGATTTACTGGGTGTAAATGGCGTGTAGCCGGGAAGTCACGTCAGCTGTGAAATCCACG
+
FF:F,,FFF:F:F:FFF:FFFFF:FFF,FFFF:FFFFF:FFFFFFFF::,FFFFF:FFF,FFF,FFF,FF:FFFFF,F,FFF:FFFFF:FFFFF,FFFFFF,FFFFFFF,FFFF,:FFF:F:FFF,:FFFF,FFFF,FFFFFFFFFFFF:FFFFFFFF::FFF,,F,:FFFFFFF,,FFFFF,F:FF:FFFFFFFFFFF::,FFF:F:::,F:,:FFFFFFFFFF,F,::,,FF,F,,::,FFFFFFFF:
@A01045:338:HV72GDRXX:2:2101:15203:32988 1:N:0:TAAGGCGA+TAGATCGC
CCTACGGGAGGCAGCAGTGGGGAATATTGCACAATGGGGGAAACCCTGATGCAGCAACGCCGCGTGAGTGAAGAAGTATTTCGGTATGTAAAGCTCGATCAGCAGGGAAGAAAATGACGGTACCTGACTAAGAAGCCCCGGCTAACTACGTGCCAGCAGCCGCGGTAATACGTAGGGGGCAAGCGGTCTCCGGATTTAGAGGGGGTAAAGGGAGCGTAGACGGCGCTGCTAGTCTGTAGTGAATGCCCGG
+
FFFFFFFFFF:FFFFF:FFFFFF:F::FFFFFFFFFFF,,FFFFFFFFFFFFFF:FFF:FFF,FFFFFFFFFFFFF:FFFF:F:,FFFF,FFFFFF,FFFFFFFFFFFFFFFFFFFFF,FFF:FFF,FFF:FF::FFFF,FFFFF,:FF::FFF,:F,FFF:FF:F,F,:,F,FF:FFFF,FFFF,FFFFFF::,FFF,,:F,::,:,:,F,,F:FF:F:F,:F:::FF,FFFF:F,F:::,,F,,,FFF
@A01045:338:HV72GDRXX:2:2101:18638:33019 1:N:0:TAAGGCGA+TAGATCGC
CCTACGGGGGGCAGCAGTGGGGGATATTGCACAATGGGGGAAACCCTGATGCAGCAACGCCGCGTGAAGGAAGAAGGTCTTCGGATTGTAAACTTCTGTCCTCAGGGAAGATAATGACGGTAACCAAGGAGAAAGCTCCGGCTAACTACGTGCCAGCAGCCGCGGTAATACAGAGGTCTCAAGCGTTGTTCGGAATAACTGGGCGTAAAGCGTGCGTAGGCTGTTTCGTAAGTAGTGTGTGAAAGTCGCG
+
,FFFFFFFFFFFFFFF:FFFFFF:FFFFFFFFFFFFF:F,FFFFFFFFFFFFFFFFF::FFFFF:F:FFFFFFFF,FFFFFFFFFFFFFFFFFFFFF:F:FFFF::FFFFFF:FFFFFFFFFFF,FF::FFFFFFFFF,F,FF:F:FFF,FFFFFFFFFFFFFFFFF,FFFFF,FFFFFFF:F::F,FFFFFFFFF,F,FFFFFFFFFFFF::F::FFFF:FFFFF,,FF,,F,F:F:F:,FF,F,F:FF
@A01045:338:HV72GDRXX:2:2101:25690:33019 1:N:0:TAAGGCGA+TAGATCGC
CCTACGGGTGGCAGCAGTCGAGAATCATTCACAATGGGGGAAACCCTGATGGTGCGACGCCGCGTGGGGGAATGAAGGTCTTCGGATTGTAAACCCCTGTCATGTGGGAGCAAATTAAAAAGATAGTACCACAAGAGGAAGAGACGGCTAACTCTGTGCCAGCAGCCGCGGTAATACAGAGGTCTCAAGCGTTGTTCGGACTCACTGGGCGTAAAGCGTGCGTAGGCTGTTTCGTAAGTCGTGTGTGAAA
+
,FFFFFFFFFFFFFFFFFFFFFFFFFFFFFFFFFFFFFFFFFFF:FFF:FFFFFFFFFFFFFF:FFFFFFFFFFFFFFFFFFFFFF:FFFFFFFFFFF,FFFFF,FFFFFFFFFFFFFFFFFFFFF:FFFFFFFFFFFFF,F:FF::F:FFFFF,FFF:FFFFFFFFFFF:FFFFFFF,FF,,FFF:FF,:FF:FFF:FF,FFFFF:FFFF:FFFFF:FFFFFF:FFFFFFFFFFF,,:FF::F:FFFFF
@A01045:338:HV72GDRXX:2:2101:5222:33082 1:N:0:TAAGGCGA+TAGATCGC
CCTACGGGGGGCAGCAGTGGGGAATATTGCACAATGGGCGCAAGCCTGATGCAGCGACGCCGCGTGCGGGATGACGGCCTTCGGGTTGTAAACCGCTTTTGATCGGGAGCAAGCCTTCGGGTGAGTGTACCTTTCGAATAAGCACCGGCTAACTACGTGCCAGCAGCCGCGGTACTACGTAGGGTGCAAGCGGTATCCGGAATTATTGGGCGTAAAGGGCTCGTAGGCGGTTCGTCGCGTCCGGTGTGAA
+
FFFFFFFFF,FFFFFFF:FF::F:FFFFF,F:FFFFF,FFFFFFFFFFFFFFFFFFFFFFFFFFFFFF:FFFFFFFFFFF,FFF:,FFFFFFFFFF,FFFFFFFFFFFF:FFFFFF,FFFFFFFFF,,FFFFFFFFFFFFFFFFF:FFFFFFFFFFFF::F:FF:FFF,F::,F,FFF::FFFFFFFFF:FF,FFFF:FFFF:FF,::FFFF::FFFFFFFFFF:FFFF,FF::F,FFFFFFFF,FFF:,
@A01045:338:HV72GDRXX:2:2101:15311:33238 1:N:0:TAAGGCGA+TAGATCGC
CCTACGGGGGGCTGCAGTGGGGAATATTGGGCAATGGGCGCAAGCCTGACCCAGCAACGCCGCGTGAAGGAAGAAGGCTTTCGGGTTGTAAACTTCTTTTATTAGGGACGATAATGACGGTACCGATTGAATAAGCTCCGGCTAACTACGTGCCAGCAGCCGCGGTAATACGTAGGGAGCAAGCGTTATCCGGATTTACTGGGGGGAGAGGGGGTGTGGGCGGGACGGGAAGTCCGATGTGAGATGTTTG
+
FFFFF:FFFFFFFFFFFFFFFF:F:FFFFF:FFFFF,FFFF:FFFFFFFFFF:FFFFFFFFFFFFFFFFFFFFFFFFFFFF:FF:FFFF,F,:FFFFFFFFF:FFF:FFFFFFFFFFFFFF,:F,FFFF,FFFFFF:FFFFF:FF,FFF::FF:,::,:F:F,FFF,:,F,F::FFFFF:F,FFF,,,::F:FFF,,:,FFFF,FFF,,FF:,F,FF,FF,FFF,,,F:,,,:F,F:F,,F,,:,,F,,F
@A01045:338:HV72GDRXX:2:2101:15420:33301 1:N:0:TAAGGCGA+TAGATCGC
CCTACGGGAGGCAGCAGTGGGGAATATTGCACAATGGGGGAAACCCTGATGCAGCAACGCCGCGTGAGTGAAGAAGTATTTCGGTATGTAAAGCTCTATCAGCAGTGAAGAAAATGACGGTACCTGACTAAGAAGCCCCGGCTAACTACGTGCCAGCAGCCGCGGTAATACGGAGGGGGCAAGCGTTATCCGGATTTAGTGGGGGGAAAGGGAGCGTAGACGGCGCTGAAAGTCTGAAGTGATTGCCCGG
+
:FFFFFF:FFFFFFFFFFFFFFFFFFFFFFFF:FFF:FFFFFFFFF,FFFFFFF:FFFFFFF:FFFF::FFF,FFF:F:FFFF:,FFFFFFF,FFF:::FFF,F:,:F,:FFF,FFFFF,FF:F::F:FFFFF:::FFF,F:FFF:F,F:::FFFFFFFFFFF,:,,,,FFF:F,FFFFFF,:FFF,FF:F:F:F:F,,:FFF:,,::FF:::FFF::F:F,,FFF:F,,,FF,FF::FF::,,,,,:FF
@A01045:338:HV72GDRXX:2:2101:16459:33473 1:N:0:TAAGGCGA+TAGATCGC
CCTACGGGGGGCTGCAGTGAGGAATATTGGTCAATGGACGAGAGTCTGAACCAGCCAAGTAGCGTGAAGGATGAAGGTTCTATGGATTGTAAACTTCTTTTATACGGGAATAAACGGATCCACGTGTGGATTTTTGCATGTACCGTATGAATAAGGATCGGCTAACTCCGTGCCAGCAGCCGCGGTAATACGGAGGATCCGAGCGGTATCCGGAGGTATTGGGTTTAAAGGGAGCGTAGAGGGGTTGTTA
+
F:FFFFF:FFFFF::F:FFFFFF,FFFFFFFFFFFF::FFFFF:FFFFFFFFFF,:FFFFFFFF:FFFF:FF:FFFFFFF,FF:FFFF:FFFFFF:FFFFFFFFF:,FFFFFFFF,FFFFF,F,FFFF:FFFFFFF,:FFFFFFF:F,:F:FFFFF:FF:,F:FFFFF,,FFF::FF:,F:FFFFFFF:FFF,FFFFFFFFF:F:,:FF:F,:F,,,FFFFFF:F:F::FFFFFFFF,:,,::FFFFFFF
@A01045:338:HV72GDRXX:2:2101:6578:33708 1:N:0:TAAGGCGA+TAGATCGC
CCTACGGGAGGCTGCAGTGGGGAATATTGCACAATGGGCGAAAGTCTGATGCAGCGACGCCGCGTGAGCGACGACGTATTTCGGTATGTAATGCTCTATCAGCAGGGAAGATAATGACGGTACCTGACTAAGAAGCACCGGCTAAATACGTGCCAGCAGCCGCGGGCATACGTATGGTGCAAGCGATATCCGGATTTACTGGGGGTAGAGGGAGCGCAGGCGGTGCGGCAGGTCTGTTGTGAAAGCCCGG
+
,FFFFFFFFFFFFFFFFFFF:FF:FFFF:,F:FFFFFFFFFFF:FFFFF,FFFFFFF::F:FF::FFF::F,FF,F,F:,FFF:,FFFFF,,FF,F::FFF:F,FF,F:FFFFFFFFF,FFF:FFF,:FFF:F::FF:FF,F,,F:FFFFF,F,FFFFFF:F,F,,,FFF,F:F,:F,F:FF:F:,F,FF:F:,,F:F::FFF,F,,,,FF:F:,::,:,::,F:,,F,F,,,FF::,:::F,FFF:FFF
@A01045:338:HV72GDRXX:2:2101:20229:33739 1:N:0:TAAGGCGA+TAGATCGC
CCTACGGGTGGCAGCAGTGGGGAATATTGGGCAATGGGCGAAAGCCTGACCCAGCAACGCCGCGTGAAGGAAGAAGGCTTTCGGGTTGTAAACTTCTTTTATCAGGGACGAAGGATGTGACGGTACCTGATGAATAAGCCACGGCTAACTACGTGCCAGCAGCCGCGGTAATACGTAGGTGGCAAGCGTTGTCCGGATTTACTGGGTGTAATGGGCGTGTAGCCGGGAAGGCAAGTCAGATGTGAAATCC
+
FFFFFFFFFFFFFFFFFFFFFFFFFFFFFFFFFFFFFFFFFFFFFF:FFFFFFFFFFFFFFFFFFFFFFFF:FF:FFFFFFFFFFFFF:FFF:FFFFFFFFFFF:,,:,F:FFFFFFFFFFFFFFFF:,FF::FFFFFFFFF::FF,FFF:FFFF:FF:FF:FF:FFFFFFFFFFFFFF,:FFFF:FFFFFFFFF,FFFFFFFFFFF:FFF,F:FFF,:FFF:,::,FF,,FFF:,FFFFF,:,FFFFF,
@A01045:338:HV72GDRXX:2:2101:20681:33802 1:N:0:TAAGGCGA+TAGATCGC
CCTACGGGAGGCTGCAGTGGGGAATTTTGCGCAATGGGGGAAACCCTGACGCAGCAACGCCGCGTGCGGGACGAAGGCCTTCGGGTTGTAAACCGCTATCAGCAGGGACTATAGTGCAGGTACCTGCAGAAGAAGCTCCGGCTAACTACGTGCCAGCAGCCGCGGGAATACGTAGGGAGCGAGCGTTATCCGGATTCATTGGGCGTAAAGCGCGCGTAGGCGGCCCGTCAAGCGGGGTGTCAAATCGAGG
+
,F:FF,F:FFFFFFFFFFFF:FFFFFFF:FF:FFFFFFFFFF::FFFFFFFFFFFFFFFFFFFFFFF:FF:FFFFFFF,FFF,F:FFF:F,FFF,FF,FFFFFFFFFF,FFFF:FF,F:FFFFFFF:,FFFFFF,F,:FFFFFFFFF:F:F::FFFFF:F:,F:F:,:FFFFF,:F::F::::FF:FFFFF,F:,F::FFF:,F:F,,FFFFFFF:FF,F:F:F:::F,FF:FFFF:::FFFF:FF,::,
@A01045:338:HV72GDRXX:2:2101:8495:33896 1:N:0:TAAGGCGA+TAGATCGC
CCTACGGGTGGCAGCAGTGGGGAATATTGCCCAATGGGGGAAACCCTGATGCAGCGACGCCGCGTGAGCGAAGAAGTATTTCGGTATGTAAAGCTCTATCAGCAGGGACGAAAATGACGGTACCTGACTAAGAAGCACCGGCGAAATACGTGCCAGCAGCCGCGGTAATACGTATGGTGCAAGCGGTATCCGGATTTACTGGGGGTAAAGGGCGCTTAGACGGATGGGCAAGTCAGAAGTGAAAACCCGC
+
,FFFFFFFFFFFFFFFFFFFFFF,F,FFFF:FFFF:FFFFFFFFFF:FFFFFFF,FFFFFFF:F,F:,FFFFFF:F:FFFFF,FFFF:FFFFFFFFFFFFFFFFF::F:::F,:FFFF:FFFFFFFFFFFF:FFFFFFFF:F,:FFFFFFFFFFF:F:FFFF:F,F,,FFF:,FF:FFFF:FFFF,FF,FF:FFFF:F:,FF:,:F,F:F,FF,,,,FFFFFF:F:F:::,,FF,,:,F,F,F,,F:F,:
@A01045:338:HV72GDRXX:2:2101:28330:33896 1:N:0:TAAGGCGA+TAGATCGC
CCTACGGGTGGCAGCAGTGAGGAATATTGGTCAATGGACGAGAGTCTGAACCAGCCAAGTAGCGTGAAGGATGACTGCCCTATGGGTTGTAAACTTCTTTTATACGGGAATAAAGTGAGCCACGTGTGGCTTTTTGTATGTACCGTATGAATAAGGATCGGCTAACTCCGTGCCAGCAGCCGCGGTAATACGGAGGATCCGAGCGTTATCCGGATTTATTGGGTTTAAAGGGAGCGTAGGCTGGTTGTTA
+
FFFFFFFFFFFFFFFFFFFFFFFFFFFFFFFFFFFFFFFFFFFFFFFFFFFFF:FFFFFFFFFFFFFFFFFFFFFFFFFFFF:FFFFFFFF:FFFFFFFFFFFFFFFFF:FFFFFFFFFFFFFFFF,:FFFFFFFFFFFFFFF,FFFFFF,F,::,FF::FFFFFFF:FFFF:FFFFFFFF:F:FFFFFFF,,FF:FFFFFFF::FFFFFFFFFF,F:FF,:F,FFFFFFFFFF:FFF:FF,F,:FFF:F
@A01045:338:HV72GDRXX:2:2101:28700:33974 1:N:0:TAAGGCGA+TAGATCGC
CCTACGGGTGGCAGCAGTAGGGAATTTTCGGCAATGGGGGAAACCCTGACCGAGCAACGCCGCGTGAAGGAAGAAGTAATTCGTTATGTAAACTTCTGTCATAGAGGAAGAACGGTGGATATAGGGAATGATATCCAAGTGACGGTACTCTATAAGAAAGCCACGGCTAACTACGTGCCAGCAGCCGCGGTAATACGTAGGTGGCGAGCGTTATCCGGAATTATTGGGCGGAAAGAGGGAGCAGGCGGCA
+
:FFFFFFFFF:FFFFFF:FFFFF,FFFFFFFFFFFF:FFFFFFF:F:FFFFFFFFFFFFFFFFFFFFFFFFFFFFFF:FFFFFFFF:F:F:FFFFFFFFFFFFFFFFFFFFFFF,FFFFFFFFFFFF,FFF:FFFFFFF,FFFFF:FFFFFFFFFF::FF,FFFF:FFFFFF:F:FF,FFF,:FFFFFFFFFFFF:FFF,::F,FFFF:FF:F,,FFFF,F:F,,F,FF,:F,:FFF:FFFFFFF,F,FF
@A01045:338:HV72GDRXX:2:2101:27389:34491 1:N:0:TAAGGCGA+TAGATCGC
CCTACGGGGGGCTGCAGTGGGGAATCTTCCGCAATGGACGAAAGTCTGACGGAGCAACGCCGCGTGAGTGATGAAGGATTTCGGTCTGTAAAGCTCTGTTGTTTATGACGAACGTGCAGTGTGTGAACAATGCATTGCAATGACGGTAGTAAACGAGGAAGCCACGGCTAACTACGTGCCAGCAGCCGCGGTCATACGTAGGTGGCGAGCGGTGTCCGGACATATTGGGAGTAAAGAGCAGGTAGGCGGC
+
:F,FFFFFFFFFFFFFFFFFFFFFFFFFFFFFFFFFFFFFFFFFFFFFFFFFFFFF:FFFFFFF::F,FFFFFFFFFFF:FFFF,FFFFFFFFFFF:,,F:,FFFFFFF:FFF:F:FFFFF:FFFF:F,F:FFF,::,FFFFFFFFF,:FFF,FFF,FFF,:F:F::FFFFFFFF::FFFF,FFFFFFF:FF,FFFF,F:FFFF:F:::F:,F,FFFF:F,,F:F,,F:,,F:FF:F:F,,,:F,FFFF:
@A01045:338:HV72GDRXX:2:2101:30508:34569 1:N:0:TAAGGCGA+TAGATCGC
CCTACGGGGGGCTGCAGTGAGGAATATTGGTCAATGGACGAGAGTCTGAACCAGCCAAGTAGCGTGAAGGATGACTGCCCTATGGGTTGTAAACTTCTTTTATACGGGAATAAAGTGAGCCACGTGTGGCTTTTTGTATTTACCGTATGAATAAGTATCGGCTAACTCCGTGCCAGCAGCCGCGGTAATACGGATGATCCGAGCGTTATCCGGATTTATTGGGTTTAAAGTGAGCTTATGCGGGTTGTTA
+
,FFFFFFFFFFFFFFFFFFFFFFFFFFFFFF:FFFFFFFFFFF:F:FF,FFFF:,FFFFFF,FFFFFF,FFFFF:FFFF:FFF::FFF,FFFFFFFFFFFFFF::,F:F,:FFFFF,FFFFFFF:FFF::FFF:::FFF,FFFFFFFFF:FFFF:,FFF:,FF:F:FFFFFF:F:FFF,F,FFF,FFFFFFFFF:FFFF:,FFFFFFF:FF:FFF::FF:::FFFFFF:F,FF,F:FF,FF:FFFFFFF:
@A01045:338:HV72GDRXX:2:2101:7355:34773 1:N:0:TAAGGCGA+TAGATCGC
CCTACGGGTGGCTGCAGTGGGGAATATTGCACAATGGGCGAAAGCCTGATGCAGCGACGCCGCGTGAGTGAAGAAGTATCTCGGTATGTAAAGCTCTATCAGCAGGAAAGAAAATGACGGTACCTGACTAAGTAGCCCCGGCTAACTACGTGCCAGCAGCCGCGGTAATAGGTAGGGGGCAAGCGTTATCCGGATTTACTGGGTGTAAAGGGAGCGTAGACGGTTTTGCTAGTCTGTAGTGAAAGCCCGG
+
:FFFFFFFFFFFFFFFF,FFF::F:FFF:,FFFFF:FFFFFF,FF:FFFFFF,:FFFFFFFFFF:F,FFFFFFFFFF:F:FFFFFF:FFFFFFFFF,,FFFFFFFFFFFFFFF:F:FF:FFFFFF,FFFF:F,FFFFFFF,FF:FFFFF,F,FFFFFF:FF:F:FFFFFF,FFFF,:F::,F:FFFFFFFF::F:FFF,F,FFF,:FFFFF,,:,:FF,FFF,:FFFFF:F,FFF:,F:,,FF:FF,:FF
@A01045:338:HV72GDRXX:2:2101:30553:34773 1:N:0:TAAGGCGA+TAGATCGC
CCTACGGGGGGCTGCAGTCGAGAATCATTCACAATGGGGGAAACCCTGATGGTGCGACGCCGCGTGGGGGAATGAAGGTCTTCGGATTGTAAACCCCTGTCATGTGGGAGCAAATTAAAAAGATAGTACCACAAGAGCAAGATACGGCTAACTCTGTGCCAGCAGCCGCGGTAATACAGAGGTCTCTAGCGTTGTTCGGAATCACAGGGCTTAAATCGAGCGTAGGCTGTTTCGTAAGTCGTTTGTAAAA
+
FFFFFFFFFFF:FFFFFFFF:FFFFFFFFFFF:FFFFFFFFFFFFFF:FF:FFFFFFFFF,F:FFFFFFFF:F:FFF,FFFFFFFFFFFFFFFFFFFFFFFF:FF:FFFFFF:FFF:FFFFF,FFFFFFFF:FF,:F,FFFF,FFFFFFF,FF:FFF::FF:,FFFF:FFFFFFFF::FF:F:FFF,F,FF::FFF,F,FFF,FF:FF:F,:FFF,FF,,FF,F:F,FF:FF,,,FF:,F:F,F:F,,FF
@A01045:338:HV72GDRXX:2:2101:29035:34804 1:N:0:TAAGGCGA+TAGATCGC
CCTACGGGAGGCAGCAGTGGGGGATATTGCGCAATGGGGGCAACCCTGACGCAGCAACGCCGCGTGAAGGATGAAGGTTTTCGGATTGTAAACTTCTTTTATTAAGGACGAAACTTGACGGTACTTAATGAATAAGCTCCGGCTAACTACGTGCCAGCAGCCGCGGTAATACGTAGGGAGCAAGCGATGTCCGGATTTACTGGGTGTAAAGGGTGCGTAGGCGGCTTTGCAAGTCAGATGTGAAATCTAT
+
FFFFFFFF:FFFFFFFFFFFFFFFF:FFFFFFFFFFFFFFFFFFFFFFFFFFFFFFFFFFFFFFFFFFFFFFFFFF,FFFFFFFFFFFFFFFFFFFFFFFFFFFFFFFFFFFFFFFFFFFFF,FFFFFFFFFFFFFFFFFF:FFFFFFFFFFFFFFFFFFFFFFFFFFFFF:FFFF:FFFF:FFFF,FF:FFFFF:FFFFFFFFFF,FFFFFFF:FF,FF,FFFFF:FFFFFFFFFFFF:FFFF,:,FFF
@A01045:338:HV72GDRXX:2:2101:14190:34835 1:N:0:TAAGGCGA+TAGATCGC
CCTACGGGCGGCAGCAGTGGGGAATCTTCCGCAATGGACGAAAGTCTGACGGAGCAACGCCGCGTGAGTGATGAAGGATTTCGGTCTGTAAAGCTCTGTTGTTTATGACGAACGTGCAGTGTGTGAACAATGCATTGCAATGACGGTAGTAAACGAGGAAGCCACGGCTAACTACGTGCCAGCAGCCGCGGTAATACGTAGGTGGCGAGCGTTGTCCGGAATTATTGGGCGTAAAGAGCATGTAGGCGGC
+
FFFF::FFFFFFFF::F:FFFFFFFFFFFF:FFFFFFFFFFFFFFFFFF:FFFFFFFFFFF:FFFFFFF:FF:FF:FF:FFFFFFFF:FFFFF:FFFFFFFF,F,F:FFFF:FF:FFFF,:FFFFF:FFFFFFF,FFFF:F:FFFFFFF:F:FF,FFFFFFFFFF,F:,:FFFFFF:,FF:FFF,F:FFF:,FFF::F:FFFF,FFFFF,:,,FFF,F,:F,FFF,F::FFF,,:,F,FFFF,,F:F,F:
@A01045:338:HV72GDRXX:2:2101:28076:35023 1:N:0:TAAGGCGA+TAGATCGC
CCTACGGGGGGCAGCAGTCGAGAATCATTCACAATGGGGGAAACCCTGATGGTGCGACGCCGCGTGGGGGAATGAAGGTCTTCGGATTGTAAACCCCTGTCATGTGGGAGCAAATTAAAAAGATAGTACCACAAGAGGAAGAGACGGCTAACTCTGTGCCAGCAGCCGCGGTAATAAAGAGGTCTCAAGCGTTGTTCGGAATCACTGGGCGTAAAGCGTGCGTAGGCTGTTTCGTAAGTCGGGTGTGAAA
+
FF:FF:FFFF:FFFFFFFFFFFFFFFFFFFFFFFFFFFFFFFFFFFFF:F:FFF,FFFFFFFFFFFFFFFFFF,FFF:FFFFFF:FF:FFFFFF:FFFFFFFFFFF:FFF:FFFFFFFFFFFF,FFF,FFFFFF,FF,:F:FFFFFFFFFFFFFFFFFF,,,FFF,FFFFF:FF:::F:FFFFFFF,FFF:,FFFFFFF:F:FF,FF,FFFF,FFFF:,FF,,,FFFFF,FF::,:,FFFF,FFFF:,,F
@A01045:338:HV72GDRXX:2:2101:5050:35070 1:N:0:TAAGGCGA+TAGATCGC
CCTACGGGAGGCTGCAGTGGGGAATATTGGGCAATGGGCGAAAGCCTGACCCAGCAACGCCGCGTGAAGGAAGAAGGCTTTCGGGTTGTAAACTTCTTTTATCAGGGACGAAGGATGTGACGGTACCTGATGAATAAGCCACGGCTAACTACGTGCCAGCAGCCGCGGTAATACGTAGGTGGCAAGCGTAGTCCGGATTTACTGGGTGTAAAGGGCGCGTAGGCGGAGAGACAAGTCAGATGTGAAAGCC
+
FFFFFFFFFFFFFFFFFFFF:FF:FFFFFFFFFF:FFFFFFFFFFFFFF,FFFFFF,FFFF:FFFFFFFFFFFFF:FFFFFFFFFFFFFF:FFFFFF::,FFFFF,:FFFFFFFFFFFFFF,FFFFFFF:FFFFFFF,,FF:,FF:FF:FFFFFF:FFF,FFFFFF:F,:,FFFFFF:FFF,F:FFF,F,:F:FF:FFFFF,FF,FF:FF:FFFFF:FFFFF:FF:FFFFFFFFF:F:F:,,FFFFFFFF
@A01045:338:HV72GDRXX:2:2101:4987:35149 1:N:0:TAAGGCGA+TAGATCGC
CCTAAGGGAGGCTGCAGTGGGGAATATTGGGCAATGGGCGAAAGACTGACCCAGCAACGCCGCGTGAAGGAATAAGGCTTTCGGGTTGTAAACTTCTTTTATAAGGGACGAAGGATGTGACGGTACCTGATGAATAAGCCACGGCTAACTACGTGCCAGCAGCCGCGGTAATACGTAGGTGGCAAGCGTTGTCCGGATTTACTGGTGGTAAAGGGCGAGTAGTCGGAGAGACAAGTCAGATCTGAAAGCA
+
,FFF,FFFFFF,FFFF,,:F,FFFF:FF,FFFFF:FFF:FF:FF,FFFF:FFFFFFFF:F:F,F,F,FFFFF,FF,F,FFF:FFFFF:FFFF,FF:FFFFFF,::,FFFFFF:F:FFFFF,::F:FFFFFFF,F:FF,FFFF,:,FFFFFF::FFFFF,FF,FF,FFFFFFFF,,,FF,F:FFFFFFFFFFFFFFF:FFFFFF,:,,FFFF,:,,,F,F,:,,F,F,:,FF,FF,:FF,F,,,:FFF:F,
@A01045:338:HV72GDRXX:2:2101:17680:35180 1:N:0:TAAGGCGA+TAGATCGC
CCTACGGGGGGCTGCAGTGGGGAATCTTCCGCAATGGACGAAAGTCTGACGGAGCAACGCCGCGTGAGTGATGAAGGATTTCGGTCTGTAAAGCTCTGTTGTTTATGACGAACGTGCAGTGTGTGAACAATGCATTGCAATGACGGTCGTAAACGAGGAAGCCACGGCTAACTACGTGCCAGCAGCCGCGGGCATACGGAGGGTGCAAGCGTGGTCCGGACTTCCTGGGTGGACAGGGAGCGCAGGCGGA
+
:F,FFFFFFFFFFFFFF:FFFFFFFFFFFFFFFFFFF:FF:FFFFFF:F:FFFFF,FFFFFFFFFFFFFFFFFFFFFFFFFFFFFFF:FFFF:FFFFF,FFF,FFFFFFFF,FFFFF::F:,:F:FFF,:FF,,FF:F,,F,FFF,F,FFFFFFFF::F::,F:FFFF,:FFFFFFF,F:,F::F:FFF:,,,,FF::,FFF,F:FF,FF::,,FFFF,:,:,,FF:F:FFF,:F,,F,:F,::,F::,F
@A01045:338:HV72GDRXX:2:2101:18656:35430 1:N:0:TAAGGCGA+TAGATCGC
CCTACGGGTGGCTGCAGTCGAGAATCATTCACAATGGGGGAAACCCTGATGGTGCGACGCCGCGTGGGGGAATGAAGGTCTTCGGATTGTAAACCCCTGTCATGTGGGAGCAAATTAAAAAGATAGTACCACAAGAGGAAGTGACGGCTAACTCTGTGCCAGCAGCCGCGGTAATACCGAGGTCTCAAGCGTTGTTCGGAATCACTGGGCGTAAAGCGTGCGTAGGCTGGTTCGTAAGTCGTGTGTGAAT
+
:FFFFFFFF:FFFFFFFFFFFFFFFFFFFFFFFFFFFFFFFFFFFFFFFFFFFFF:FFFFF:FFFFFFFFFFFFFFFFFFFFFFFFFFFFFFFFFFFFFFFFFFFF:FFFFFFFFFFFFF:FF:FFFFFF,FF,:FFFFFF,FFFFFFF:F:FFFF,FFFFFFFFFF:FFF,F,FFF,FF,:FFFFFFFFFFFFF,FF,:FFF,F,FF,:FFF,:FF:F:FF,FFFF,FFF:F:,,,F,:FF:FF:FF:,
@A01045:338:HV72GDRXX:2:2101:24939:35853 1:N:0:TAAGGCGA+TAGATCGC
CCTACGGGTGGCTGCAGTGGGGAATATTGGGCAATGGGCGAAAGCCTGACCCAGCAACGCCGCGTGAAGGAAGAAGGCTTTCGGGTTGTAAACTTCTTTTATCAGGGACGAAGGATGTGACGGTACCTGATGAATAAGCCACGGCTAACTACGTGCCAGCAGCCGCGGTAATACGTAGGTGGCAAGCGTTGTCCGGATTTAATGGGTGTAAAGGGCGCGTAGGCGGAGAGACAAGTCAGATGTGAAATCT
+
FFFFFFFFFFFFFFFFFFFFFFF:FFFFFFFFFFFFFFFFFFFFFFFFFFFFFFFFFFFFFFFFFFFFFFFFFFFFFFFFFFFFFFFFFFFFFFFFFF:,FFFFFFFFFFFFFFFFFFFFFFFFFFF:FFFFFFFFFFFFFFFFFF,FFF,FFF:FFF,FFFFF:F::FF,FFFFF:FFFFFFF,FF:FFFFFF:FFFFFF,F,,F::F:,,:FFFFFF,:FFFF,FFFFF:FF,:FF:,:,FF:FFFF:
@A01045:338:HV72GDRXX:2:2101:8531:36057 1:N:0:TAAGGCGA+TAGATCGC
CCTACGGGGGGCAGCAGTGGGGAATATTGGGCAATGGACGCAAGTCTGACCCAGCAACGCCGCGTGAAGGAAGAAGGCTTTCGGGTTGTAAACTTCTTTTGTCAGGGAAGAGTAGAAGACGGTACCTGACGAATAAGCCACGGCTAACTACGTGCCAGCAGCCGCGGTCATCCGGAGGTGGCAAGCGTTGTCCGGATTTACTGGGTGTAAAGGGCGTGCAGCCGCGCCGGCAAGTCAGATGTGAAAGGCG
+
FFF:FF:FFFFFFFF:F:FFFFF:FFFF:FFFF:FFFFFFFF:FF:FFFFFFFFFF,FFFFF:FFFFFF,F,FFFFFFFFF:FFF:FFFFFFFFFFFFFFFF:FFFFFFFFFFFFFFF,:FFFFFF::::FFF:F::FFFFFFFFFFFFFFF:F:F:FFF:FFFFF:F,FF,F,,FF:FFFFF:FF:FF:FFFFFFFFFFFFF::,FFFF,:FFFFFFFF,FF:,,:F,::FF:FFFFFFFF:F,F,FFF
@A01045:338:HV72GDRXX:2:2101:15194:36072 1:N:0:TAAGGCGA+TAGATCGC
CCTACGGGTGGCTGCAGTAGGGAATTTTCGGCAATGGGGGAAACCCTGACCGAGCAACGCCGCGTGAAGGAAGAAGTAATTCGTTATGTAAACTTCTGTCATAGAGGAAGAACGGTGGATATAGGGAATGATATCCAAGTGACGGTACTCTATAAGAAAGCCACGGCTAACTACGTGCCAGCAGCCGCGGTAATACGTAGGTGGCGAGCGTTATCCGGAAGTATTGGGCGGAATGAGGGGGCAGGCGGCA
+
FFFFFFFFFFFFFFFFFFFFFF:FF,FFFFFFFFFFFFFFFFFFFFFFF:FFFFFFFFFFFFFFFFFFFFFFFFFFFFFFFF:FFFFFFFFFFFFFF:FFFFFFFFFFFFFFF::FFF,:FFF:FF,FF,:FFFF:FF,FF,FF::FFFFFFFFF:FF,F:FFFFFFFFFFFFF,FFF,,:F:FFF:FFF:F::F:FF,:,FF,FF,,,:,,,FFF:FF,FF:,FFFF,,,::FF,FFF,,FFFF,F,:,
@A01045:338:HV72GDRXX:2:2101:23357:36088 1:N:0:TAAGGCGA+TAGATCGC
CCTACGGGCGGCAGCAGTGGGGAATATTGGGCAATGGGCGCAAGCCTGACCCAGCAACGCCGCGTGAAGGAAGAAGGCTTTCGGGTTGTAAACTTCTTTTGTCGGGGACGAGTAGAAGACGGTACCTGGCGAATAAGCCACGGCTAACTACGTGCCAGCAGCCGCGGTAATACGTAGGTGGCGAGCGTTGTCCGGATTTACTGGGTGTAAAGGGCGCGTAGGCGGAGAGACAAGTCAGATGTGAAATCTA
+
FFFFFFFFFFFF:FFFFFFFFFFFFFFFFFFFFFFFFFFFFFFFFFFFFFFFFFFF:FFFFFFFFF:FFFFFFFFFFFFFFFFFFFFFFFFFFFFFFFFFFFFFFFFFFFFFFFFFFFFFFFFFFFFFFFFFFFFFFFFFFF:FF,FFFFFFFFFFFFFF:,:FFFFFFFFFFFFFFFFFFFFFFFFFFFFFFFFFFFFFFFFFFF:FFFF,F:FFFFF::FF:FF:::FFFF::FFFFFFF:FFFF:::
@A01045:338:HV72GDRXX:2:2101:5963:36276 1:N:0:TAAGGCGA+TAGATCGC
CCTACGGGCGGCTGCAGTGGGGAATATTGGGCAATGGGCGCAAGCCTGACCCAGCAACGCCGCGTGAAGGAAGAAGGCTTTCGGGTTGTAAACTTCTTTTGTCGGGGACGAGTAGAAGACGGTACCTGGCGAATAAGCCACGGCTAACTACGTGCCAGCAGCCGCGGTCATACGTAGGTGGCAAGCGTTGTCCGGATTTACTGGGAGTAAAGGGCGTGTAGCCGGGAAGGCAAGTCAGATGAGAAAACCA
+
FFFFFFFFFFFFF:FFFFFF:FFFFFFFFFFFFFFFFFFFFFFFFF:FFFFFFFFFF:FFFFFF:F,F::FF,FF:FFFFFF:F,F,FFFF,FFFFFFFFF,FFFF:FFFFF:FFFFFFFFFFFF:,,:FFF:FF,,FF:FFFFF:FFFFFF,FFFFFFFF,FFFF::,FFF:,FFFF:F:,F,F,FFFFFFF,,FF,,FF,:F:,FF,FF:F,FFFFFF,:FFFFFF,,FFFF:FFFFFF,,FF:,FF,
@A01045:338:HV72GDRXX:2:2101:19578:36307 1:N:0:TAAGGCGA+TAGATCGC
CCTACGGGTGGCTGCAGTCGAGAATCATTCACAATGGGGGAAACCCTGATGGTGCGACGCCGCGTGGGGGAATGAAGGTCTTCGGATTGTAAACCCCTGTCATGTGGGAGCAAATTAAAAAGAGAGTACCACAAGAGGAAGAGACGGCTAACTCTGTGCCAGCAGCCGCGGTAATACAGAGGTCTCAAGCGTTGTTCGGAATCACTGGGCGTAAAGCGTGCGTAGGCTGTTTCGTAAGTCGTGTGTGAAA
+
:F:F,FFFFFFFFFFFFFFF:FF:FF:FFFFFFFFFFFFFFFFFFFFFFFFFFFFFFFFFF:FFFFFFFFFFFFFFFFFFFFFFFFFFFFFFFFFFF,FFFFFFFFFFFFFF:,FFFFFFFFF,FFF:FFFFFFFFF:FFFFFFFFFFFFFFFFFFFFFFFF::FFFFF:FFFFFFFFFFFFFFFF:F:FF:FF:FFFF:FFFFF,FFFFFF,F,:FFFFFF,FFFFFFFFFFFFFF,,:F:FFFFF:F,
@A01045:338:HV72GDRXX:2:2101:6081:36385 1:N:0:TAAGGCGA+TAGATCGC
CAGAGGAAGTCTGCTAACATGCGGTGACGTCGAGGAGAATCCTGGCCCAGTGAGCGAGCTGATTAAGGAGAACATGCACATGAAGCTGTACATGGAGGGCACCGTGAACAACCACCACTTCAAGTGCACATCCGAGGGCGAAGGCAAGCCCTACGAGGGCACCCAGACCATGAGAATCAAGGCGGTCGAGGGCGGCCCTCTCCCCATCGCCTTCGACATCCTGGCTACCAGCTCTCTCTTATACACATCT
+
,FFFFFFFFFFFFFFFFFFFFFFFFFFFFFFFFFFFFFF:F:FFFFF:FFFFFFFFF:FFFF:FFFFFFFF:FFFFFFFF:FFFFFF:FFFFFF,FFFFFFFFFFFFFFFFFFFFFF:,FFFFFFFFFFFFF:FFFFFFFFF::FF,FFFFFFFFFF,F:FFFFFF:FFF,FF,FFFFFF,F,FF,FFFF:,:FF:FFFFF:FFF::F:FFF,FFFFF,FF:,,F:FFFF,F,,,,F:,FFFFF,::FF:
@A01045:338:HV72GDRXX:2:2101:25509:36495 1:N:0:TAAGGCGA+TAGATCGC
CCTACGGGGGGCAGCAGTGGGGAATATTGGGCAATGGGCGCAAGCCTGACCCAGCAACGCCGCGTGAAGGAAGAAGGCTTTCGGGTTTTAAACTTCTTTTGTCGGGGACGAGTAGAAGACGGTACCTGACGAATAATCCACGGCTAACTAAGTGCCAGCAGCCGCGGTAATAAGTAGGTGGCAAGCGTTGTCCGGATTTACTGGGTGTAATGGGCGTTCAGCCGGGCCCGCAAGTCAGAAGTGAAATATG
+
FF,FFFFFFFFFFFFFF,FFFFFFFF:FFFFFFFFFFFFFFFF,FF:FF,F:F,FFF:F:F,FFFFFF,FF::FFFF:FFFF:FFFF,FFFF,FFFFFFFFFFFFFFFFFF,FF::F,FF,FFF:F:FF:FFFFFF,:F:FFFF:FFF:F,,F,F::FFFFFF:F,FFFFFF:,FF,FF,:FFF,FFFF,:FFF,F,F:FFFFFFFFFF,,:F,F:F,FFFFF:F:F::,F:F,FFFFF:FFFFF::,FF
@A01045:338:HV72GDRXX:2:2101:18783:36714 1:N:0:TAAGGCGA+TAGATCGC
CCTACGGGTGGCTGCAGTCGAGAATCATTCACAATGGGGGAAACCCTGATGGTGCGACGCCGCGTGGGGGAATGAAGGTCTTCGGATTGTAAACCCCTGTCATGTGGGAGCAAATTAAAAAGATAGTACCACAAGAGGAAGAGACGGCTAACTCTGTGCCAGCTGCCGCGGTAATACCGAGGTCTCAAGCGTTGTTCGGAATCACTGGGCGTAAAGCGTGCGTAGGCTGTTTCGTAAGGCGGGTGTGAAA
+
,F,:FFFFFFFFFFFFFFFF:FFFFFFFFFFFFFFFFFFFFFFFFFFFFFFFFFFFFFFF,FFFF:FF:FFFFFFFFFF,FFFFFFFFFFFFFFFFF:FF:FF,FFFFFFFFFFFF,FF,FFF,FFFFF:FFFFF::F,FFF:FFFFFF:FFFFFFFF,FFFF,FFF:F,FF:FFFF,:,:::F:F:FFF,::FFFFFFF,FFF:FFF,F:FF:,:::F,FF,F::F:F,,FFFFF,FF,F,FFF,FF:F
@A01045:338:HV72GDRXX:2:2102:17598:1157 1:N:0:TAAGGCGA+TAGATCGC
CCTACGGGGGGCTGCAGTGGGGAATCTTCCGCCATGGACGAAAGTCTGACGGAGCAACGCCGCGTGAGTGATGAAGGATTTCGGTCTGTAAAGCTCTGTTGTTTATGACGAACGTGCAGTGTGAGAACAATGCATTGCAATGACGGTAGTAAACGAGGAAGCCACTGCTAACTACGTGCCACCCGCCGCGCTCCTACGTAGGGTGCAAGCTATGTCCGTAATTACTGGGGGTAATGGGAGCGCAGGCGGA
+
F:FFFFFFFFF:FFF:FFFFFF:FFF,FFFFF,FFFFFF:FFFFFFFFFFFFF::F,FFFFFFF:FFFFFFFFFFF,FFF:FFFFFFFFFFFFFFFF,,FFFF:F:FFFFFFFFFFFFF,FFF,FFFFF,,:FFF::,FFFFFF::FFFF,FFFF,:,F,:FFFF,,FFF,FF,F:F,:FF,:,FF:,F:,:,,FFF::,,:F:,,F,FFF,FFFFF:,F::F:FF,F:F,,:F,,,::F:FF:F,FF,,
@A01045:338:HV72GDRXX:2:2102:22001:1172 1:N:0:TAAGGCGA+TAGATCGC
CCTACGGGTGGCTGCAGTGAGGAATATTGGTCAATGGGCGAGAGCCTGAACCAGCCAAGTAGCGTGAAGGATGACTGCCCTATGGGTTGTAAACTTCTTTTATAAAGGAATAAAGTCGGGTATGCATACCCGTTTGCATGTACTTTATGAATAAGGATCGGCTAACTCCGTGCCAGCAGCCGCGGTAATACGGAGGATCCGAGCGTTATCAGGATTTATTGGGTTTAATGGGAGCGTAGATGGATGTTTA
+
,FFFFFFFFFFFFFF:FFF:FFFFFFFFFFFFFFFFFFFFFF:FFFFFFFFFFFF:FFF:FFF:FFFFFFFFFFFFFFFFFF,FFF:FFFF,FFFF:FFFFFFFFFFFF,FFFFFFFFFFFFF:FFFFFFFF,FFF:FFFFFFFFFFFFFF:FFFFFFF,FFFF,FFFFFFF:FFFF::FFFFFFFFF,FF,FFF,FFF:F:FFFFFFFF,F:F:F,F::F,:FFFFF::F,FF:F:FFFFFF,F,FF::
@A01045:338:HV72GDRXX:2:2102:7744:1313 1:N:0:TAAGGCGA+TAGATCGC
CCTACGGGGGGCTGCAGTGGGGGATATTGCGCAATGGGGGCAACCCTGACGCAGCAACGCCGCGGGAAGGATGAAGGTTTTCGGATTGTAAACTTCTTTTATTAAGGACGAAACTTGACGGTACTAAATGAATAAGCTCCGGCTAACTACGTGCCAGCAGCCGCGGAACTACGTAGGGAGCAAGCGTTGTCCGGATTTACTGGGTGTAAAGGGTGCGTAGTCGGCTTTGCAAGTCACATGTGAAAACTAT
+
FFFF:FFFFFFFFFF:F:FFFFFFFFFFFFFFFFFFFFF:FF,FFFFFFFFFFFFFFFFFFFFF:FFF:FFF:FF:F:FFFFF,FFFFFF,FFFFF::FFFF:FFFFFFFFF,FF:FFF,FFFFF,FFF:FF:F:F:FFF::FF:FFFF::::FFF,FFFFF:FFF,F:FFF,FFF,FF,FF::F,F:,FF:F,,FFFFFFF:FF:::FFFFF:FFFFFF,F,FFF,FFFFFF::F,:F,FFF,F,:FFF
@A01045:338:HV72GDRXX:2:2102:15564:1423 1:N:0:TAAGGCGA+TAGATCGC
CCTACGGGTGGCAGCAGTGGGGAATATTGCACAATGGGGGAAACCCTGATGCAGCGACGCCGCGTGAGTGAAGAAGTATTTCGGTATGTAAAGCTCTATCAGCAGGGACGAAAATGACGGTACCTGACTAAGAAGCCCCGGCTAACTACGTGCCAGCAGCAGCGGTAATACGTTGGGGGCAAGCGTAATCCGGAGTTACTGGGTGAAAAGGGAGCGTAGACTGCGCTGCAAGTCAGAAGTGTAAGCCCGG
+
,:FFFFF:F:FFFFFFFFFFFFFFFFFFF:FFFFFFFF,F:FFFFFFFFFFF,FF,FFFFFFFF,F:FFFFFF:FF:F,FFFFFFF:F:FFFFFFFFF:F::,FFF:F,FF,:F:FFFFF:FFFF:FFF:FFFFFF:FFF,FFFFF,::FF,:FFF,,FF,:FFFFFFFFFFF,,,F,:FFFFF:,,F:F:F,F,F:FFFFFF:F,F,:FFFF:FFFFFF,::,F:FF:F:FF:,:F,FFFFFFFFFFFF
@A01045:338:HV72GDRXX:2:2102:13096:1470 1:N:0:TAAGGCGA+TAGATCGC
CCTACGGGTGGCTGCAGTAGGGAATTTTCGGCAATGGGGGAAACCCTGACCGAGCAACGCCGCGTGAAGGAAGAAGTAATTCGGGATGTAAACTTCTGTCAGAGAGGAAGTACGGTGGATATAGGGAATGATATCCAAGTGACGGTACTCTATAAGAAAGCCCCGGCTAGCTACGTGCCAGCAGCCGCGGGAAGCCGTATGTGGCGAGGGTTAGGCGGTAGTTGGGGGGGGAAAGAGGGGGCTGGCGGGG
+
:FFFFFF:FFF:FFFFFFFFFFFFFFF:FFFF:FFFFF:F,:,FFFFFFF,F,FFF:F::FF,::FF,FFF:F,,FF,,FFFF,,F:F:FFFFFFFFF,FF,:F,FF,,F,FFFF,::,,,FFF::,FFFF:,F:FF,:FF,F:F:::FFF,,:,FF,:,F,,:::F,F,,,F,FFF:,F:F:F,,FFFFFF::,,F,,,FFFF,F:F,F,,,,,,FF,,,,,:,F::,,F:,,:,::F,F:,:F,:F,,
@A01045:338:HV72GDRXX:2:2102:12572:1501 1:N:0:TAAGGCGA+TAGATCGC
CCTACGGGTGGCAGCAGTGGGGGATATTGCGCAATGGGGGCAACCCTGACGCAGCAACGCCGCGTGAAGGATGAAGGTTTTCGGATTGTAAACTTCTTTTATTAAGGACGAAACTTGACGGTACTTAATGAATAAGCTCCGGCTAACTACGTGCCAGCAGCCGCGGTAATACGTAGGGAGCAAGCGTTGTCCGGATTTACTGGGTGTAAAGGGTGCGTAGGCGGCTTTGCAAGTCAGATGTGAAATCTCT
+
,FFF:FFFFFF,FFFFF,FFFFFFFFFFFFFFFFFFFFFFFF:FFFFFFFFFFFF:FF::FFF:,FFFFFF:F,FFFFF:F:FFFFFFFFFFFFFFFFFFFFFFFFFFFFFF,FF:FFFFFFFFFFF,FFFFFFF,FFFFFFFFF:FFFFFFFFFFF,F,FF,FFFFF:FFFFFF:,,FFFFFFFFFFFFFFF:FFFFFF:F:FFFFFFFFFF,:,:,F:FFFFFFFF:FF:FFFF,,F,F,:,,:F:,F
@A01045:338:HV72GDRXX:2:2102:20428:1642 1:N:0:TAAGGCGA+TAGATCGC
CCTACGGGCGGCAGCAGTGGGGAATATTGCACAATGGGCGAAAGCCTGATGCAGCGACGCCGCGTGAACGATGAAGTATTTCGGTATGTAAAGTTCTATCAGCAGGGAAGAAAAAATGACGGTACCTGACTAAGAAGCACCGGCTAAATACGTGCCAGCAGCCGCGGTAATACGTAGGGAGCAAGCGATGTCCGGATTTACTGGGTGTAAAGGGTGCGTAGGCGGCTTTGCAAGTCAGATGTGAAATCTA
+
FFFFFFFFFFFFFFFFFFFFFFFFFFFFFFFFFFFF:FFFFFFFFFFFFFFFFFFFFFFFFFFFFFFFFFFFFFFFFFFFFFFFFFFFFFFFF:FFFFFFF:F,FFFFFFF:FFFFFFFFF,FFFFFFFFFFF,FFFFFF,FFFFFFF:FF,FFFFF:,FFFFFFFFFFFFF:FFF,:FFFFFF,FF,FFF,:F:FFFFF,FF,,:FFFF:FF,F,FF::,FFFFFFF:FFFFF:::F:F,FFF:FFFFF
@A01045:338:HV72GDRXX:2:2102:9399:1673 1:N:0:TAAGGCGA+TAGATCGC
GCTACGGGTGGCTGCAGTCGAGAATCATTCACAATGGGGGAAACCCTGATGGTGCGACGCCGCGTGGGGGAATGAAGGTCTTCGGATTGTAAACCCCTGTCATGTGGGAGCAAATTAAAAAGATAGTACCACAAGAGGAAGAGACGGCTAACTCTGTGCCAGCAGCCGCGGTAATACAGAGGTCTCAAGCGTTGTTCGGAATCTCTGGGCGTATAGCGTGCGTAGGCGGTTTCGTAAGGCGTGTGTGTAA
+
,,FF:FFFFFFFFFF,FFFF:FFFFF,FFFFFF:FFFFFFFFFFFF:FFFFFFFFFFF:FFFFFFF:FFFF,FF:F:FFFFFFFFFFFFFFFFF,FFFFFF,F,::FFFF:,F,FF:FF,,FF,FFFFFFFFF,:FFFFF:,FFFF,FFFFFF:FFFF,FFFF,:F,FFF,,F,FFFFFFFFFFFF,FF:F:F::,:FF,,FF,FFFF::F,F,::FFFF::FFF:,FF::F,,,FFF,F,FF,F,F,:F
@A01045:338:HV72GDRXX:2:2102:28420:1673 1:N:0:TAAGGCGA+TAGATCGC
CCTACGGGTGGCAGCAGTGGGGAATTTTGCGCAATGGGGGAAACCCTGACGCAGCAACGCCGCGTGCGGGACGAAGGCCTTCGGGTTGTAAACCGCTTTCAGCAGGGAATATAGTGAAGGTACCTGCAGAAGAAGCTCCGGCTAACTACGTGCCAGCAGCCGCGGTAATACGTAGGGAGCGAGCGTTATCCGGATTCATTGGGCGTCAAGCGCGCGTAGGCGGCCCGTCACGCGGGGTTTCAAATCCAGG
+
FF,FFFFFFFFFFFFFFFFFFFFFFFFFFF:FFFFFFFFFF,FFFFFFFFFFFFF::FFFFFFFFFFFFFFFFFFFFFFFFFFFFFFFFF,FFFFFFFFFFFFFFFFF,F:F:FFF::FF:FFFFFFFFFFFFF:FFFFFFFFFFFFFFFFFFFFFFFFFFFFFFF,FFFFFFF:FFFFFFFFFFFF:FFF,FFFFFFFFFFFF,F,FFFFFFFF:FFF:FF,FFFFFF:,FF:,:FF,,FFFFFFF,FF
@A01045:338:HV72GDRXX:2:2102:5873:2018 1:N:0:TAAGGCGA+TAGATCGC
CCTACGGGGGGCTGCAGTGGGGGATATTGCGCAATGGGGGCAACCCTGACGCAGCAACGCCGCGTGAAGGATGAAGGTTTTCGGATTGTAAACTTCTTTTATTAAGGACGAAACTTGACGGTACTTAATGAATAAGCTCCGGCTAACTACGTGCCAGCAGCCGCGGTAATACGTAGGGAGCAAGCGTTGTCCGGATTTACTGGGTGTAAAGGGTGCGTAGGCGGCTTTGCAAGTCAGATTTGAAATCTAT
+
FFFFFFFFFFFFFFFFFFFFFFFFFFFFFFFFFFFFFFFFFFFFFFFFFFFFFFFFFFFFFFFFFFFFFFFFFFFFFFFFFF:FF:FFFFFFFFFFF,FFFFFFFFFFFFFF,FFFFFFFFFFFFFFF,FF:FFFFFFFFFFFFFFFFFFFFFFFF,FFFFFFFF:FFFFFFF,FFFFFFFF:,:FFFFFFFFF:,FFFFFFFFFFFF,:FF:FFF:FFFFF:FFFFFFFFFFFFFFFF,FFFFFFFF:F
@A01045:338:HV72GDRXX:2:2102:6596:2049 1:N:0:TAAGGCGA+TAGATCGC
CCTACGGGTGGCTGCAGTGGGGAATATTGCACAATGGGGGAAACCCTGATGCAGCGACGCCGCGTGAAGGAAGAAGTATCTCGGTATGTAAACTTCGATCAGCAGGGAAGATAATGACGGTACCTGACTAAGAAGCCCCGGCTAACTACGTGCCAGCAGCCGCGGTAATACTTAGGGGGCAAGCGGTATCCGGATTTACTGGGTGGTAAGGGAGCGTAGGCGGCGGAGCTACTCAGAAGTGAAATCCAGG
+
::FF,FFFFFFFFF,FFFF,FFFFFFFFF,,FFFFFF,FFFFF,,FFF:FF:F:F:F:F:FFFF,,FFFFFFFF,FF,,FF:FF,FFFFFFFFF,:,FFFFF,FF:FF:FFFFFFFFFF:FFF,FF,FFFFFFFFFFFFF,FFFFFFFF,F,FFFFFFFFFFFFF:FF,F:,,FFFF,F:FF:F,,FF,,F:FFFFF,:FF,F:F,,F,FF,,FF:FF:F:F:F:FFF,,,,FFF::FF,:FF,,FF,,:
@A01045:338:HV72GDRXX:2:2102:6967:2096 1:N:0:TAAGGCGA+TAGATCGC
CAGAGGAAGTCTGCTAACATGCGGTGACGTCGAGGAGAATCCTGGCCCAGTGAGCGAGCTGATTAAGGAGAACATGCACATGAAGCTGTCCATGGAGGGCACCGTGAACAACCACCACTTCAAGTGCACATCCGAGGGCGAAGGCAAGCCCTACGAGGGCACCCAGACCAGGAGAATCAAGGCGGTCGAGCGCGGCCCTCTCCCCTGCGCCTTCGACATCCTGGCTCCCAGCTGTCTCTTATACACATCT
+
FFFFFFFFFF,FFFFFFFFFFFF:FFFFFFFFFFF::,F:FFFFFFFFFFFFFFFFFFFFF,FFFF:F:FFFFFF,::FFFFFFF:FFF,FFFF:FFFFFFFFFFFFFFFFFFFFF,F,FFFFFFFFFFFF::FFFFFFFFFF,F:F:FFFF:FFFF:,FF:FFFFFFF,,FFFFF,FFFF,FF:FFFFF,FF:,FFFF,:FFFF,:,FFF,,FF,FFFFF,:FFFFFFF,FF,FFF,::FF,FFFF,FF
@A01045:338:HV72GDRXX:2:2102:14136:2331 1:N:0:TAAGGCGA+TAGATCGC
CCTACGGGCGGCTGCAGTGGGGAATATTGGGCAATGGGGGAAACCCTGACCCAGCAACGCCGCGTGAAGGAAGAAGGTCTTCGGATCGTAAACTTCTATCCTTGGTGAAAATAGTGATGGTAGCCAAGAAGGAAGCCCCGGCTAACTACGTGCCAGCAGCCGCGGTAATACGTAGGGGGCACGCGTTGTCCGGAATGATTGGGCGTAAAGGGCGCGTAGGCGGCGTGTTAAGTTTGAAGTGAAAGTCCTT
+
:FFFFFFFF:FF:FFFFFFFFFFFF,FFFFFF:FFFFFFFFFFFFF,FFFFFFFFFFFFFFFF:FFFFFFFFFFFFFFFFFFFFFFFFFF:FFFFFFFFFF:FF:F:FFFFFF::FF:FFFFF:F:F:FFFFFF:FFFF:FFF,,FF,FFFFFFFFF,,FFFFF:FF:,FFF:::,FF,FF,F:F,FFFFFFF:FFFFF,FFFFF,FFFF,FFFFFF:,,FFFF,FFFFF,:F,FFFF:FFFFFFFF:::
@A01045:338:HV72GDRXX:2:2102:29179:2331 1:N:0:TAAGGCGA+TAGATCGC
CCTACGGGCGGCAGCAGTGGGGAATATTGGGCAATGGGCGCAAGCCTGACCCAGCAACGCCGCGTGGAGGAAGAAGGCTTTCGGGTTGTAAACTTCTTTTGTCGGGGACGAGTAGAAGACGGTACCTGGCGAATAAGCCACGGCTAACTACGTGCCAGCAGCCGCGGTAATACGTAGGTGGCGAGCGTTGTCCGGATTTACTGGGTGTAAAGGGCGTGTAGCCGGGAAGGCAAGTCAGATGTGAAATACA
+
FFF::FFFFFFFFFFFFFFFFFF:FFFFFFFFFFFFFFFFFFFFFFFFFFFFFFFFFFFFFFFF,FFFFFF,FFF:FFFFFFFFFFFF:FFF:FFFFFFFF:FF:FFFFFFFFFFFFFF:FFFFFFFFFFFFFFFFFFFFFFFFFFFFFFFFFFFFFFFFFFF,F::,FFFFF,FFF,F,FF,:FF:FFFFFFF:FFFF:FF:F:FF:FF,::FFFFFFFFF,FFFFFF:FF:FFFFFFF::FF,:F,FF
@A01045:338:HV72GDRXX:2:2102:20582:2409 1:N:0:TAAGGCGA+TAGATCGC
CCTACGGGGGGCAGCAGTGGGGGATATTGCGCAATGGGGGCAACCCTGATGGTGCGACGCCGCGTGGGGGAATGAAGGTCTTCGGATTGTAAACTCCTGTCATGTGGGAGCAAATTAAAAAGATAGTACCACAAGAGGAAGAGACGGCTAACTCTGTGCCAGCAGCCGCGGTAATACAGAGGTCTCAAGCGTTGTTCGGAATCACTGGGCGTTAAGCGTGCGTAGGCTGTTACGTAAGTCGTGTGTGAAA
+
,FFFFFFF:FFFFFFFFFFF,F:FFFFFF:FFFFFFFFFFFFFFFFFFFFFFFFFFFF,FFFFF:FFFFFFF:FFFFFFFFFFFFFFFFFFFFFFF:F,FFFFFFFFFFFFFF:FFFFFF:F:FF:FFFFFFFFFFFF:FFF,FF:FFFFFFFFFFFFFFFFFFFFFFFFFFFFFFFFF:F,,FFFFFFFFFFFFFFFFFFFFFFF:FFF:,,FF::F,FF:,:FFFF:F:,FFF:,:F,FFFFFFFF,F
@A01045:338:HV72GDRXX:2:2102:29188:2472 1:N:0:TAAGGCGA+TAGATCGC
CCTACGGGCGGCAGCAGTGGGGAATATTGGGCAATGGGCGCAAGCCTGACCCAGCAACGCCGCGTGGAGGAAGAAGGCTTTCGGGTTGTAAACTTCTTTTGTCGGGGACGAGTAGAAGACGGTACCTGGCGAATAAGCCACGGCTAACTACGTGCCAGCAGCCGCGGTAATACGTAGGTCGCGAGCGTTGTCCGGATTTACTGGGTGTAAAGGGCGTGTAGCCGGGAAGGCAAGTCTGATGTGACATCCA
+
FF:FF:FF::FFFFFFFFFFFFFFFFFFFFFFFFFFFFFFFFFFFFFFFFF:FF:FFF:FFFFFFFFFFFFFFFFFF:F:FFFF:F:FF,FF,FFFFFFFFFFFFFFFFFFF,FFFF:FFFFFFFFFFFFFFFFFFFF:FF:FFFFFFFFFFFFFFF:F:FFFFFFF,F,FF:FFF:FF,FFF::FF:,FFFFF::FFFFFFFFFFF:FF:,,FFFFFFF,FFF:FFFFF:FF,FF,FF:F,FF,FFF:F
@A01045:338:HV72GDRXX:2:2102:28926:2613 1:N:0:TAAGGCGA+TAGATCGC
CCTACGGGCGGCAGCAGTGAGGAATATTGGTCAATGGACGAGAGTCTGAACCAGCCAAGTAGCGTGAAGGATGACTGCCCTATGGGTTGTAAACTTCTTTTATATGGGCATAAAGTGGTCCACGTGTGGTTTTTTGTATGTACAGTATGAATAAGGATCGGCTAACTCCGTGCAAGAAGCCCCGGTAATACGGAGGATCAGGGGGTTAACACGTTTTTTGGGGTTTATAGAGACCGTAGCCGGTTTGTTA
+
:FFFFFFFFFFFFFFFF:F:FFF:FF:FFFFFFFFF:FFFFFFFFFFFFFFFFFFFFFFFFFFFFFFF:FFFF:FF,FF,FFFFFFFFFFFFFFFFFF,FFFFFF:FF,FFF,F:FFFF:F,,:FFF::F,FFFF:FFFFFFF,FFFFFF,F,F,F:FF::FFFFF,F,F,F:,FFF::::,:,F:F,FFF,:::,::F,,,F,F,:F,:,,:,:FF,F:,FFF:,,:::,FF,,FF,:,,F::FF,FF:
@A01045:338:HV72GDRXX:2:2102:15383:2769 1:N:0:TAAGGCGA+TAGATCGC
CCTACGGGGGGCAGCAGTGGGGAATATTGGGCAATGGGCGCAAGCCTGACCCAGCAACGCCGCGTGAAGGAAGAAGGCTTTCGGGTTGTAAACTTCTTTTGTCGGGGACGAGTAGAAGACGGTACCTGGCGAATAAGCCACGGCTAACTACGTGCCAGCAGCCGCGGTAATACGTAGGTGGCAAGCGTTGTCCGGATTTACTGGGTGTAAAGGGCGTGTAGGCGGGATCGCAAGTCAGATGAGAAAAATG
+
FFFFFFF:FFFF:FFFFFFFFFFFFF:FFFFFFFFFFFFFFFF,FFFFFFFFFFFF:FFFFFFFFFFFFFFFFFFFF:FFFFFFFFFFFFFFFFF,FFF:FFF:F,FFFFFFFFFFFFFFFFFFF:F,,FF:F:FFFFFF::FFFFFFFF:FF:FFF::FFFF,F:F:FFFFF:,FF,F,F:FFFFFFF,FFFFFFFFFFFFF,F::FFFFFFFF,FF:F:FF:FFFFFF:,F,F::FFF:,:FFFF,F,
@A01045:338:HV72GDRXX:2:2102:27498:2801 1:N:0:TAAGGCGA+TAGATCGC
CCTACGGGGGGCAGCAGTGAGGAATATTGGTCAATGGACGAGAGTCTGAACCAGCCAAGTAGCGTGAAGGATGACTGCCCTAGGGGTTGTAAACTTCTTTTATACGGGAATAAAGTGAGCCCCGTGTGGTTTTTTTTATGTACAGTATGAATAAGGATCGGCTAACTCAGTGCCAGCAGCCGCGGTAATACGGAGTAATCAAGCGATATCAGGAGTTATTGTGTTTAAATGGTGCGGAGGGATATTCAGA
+
FFFFFFFFFFFFF:FFFFF,FFF:FFFFFFFFFFFFFF:FF,FF,FFFF:FFFFFFFFFFFFF:FFFFF:FFFFF,FFF::F,FFFFFFFFFFFFFFFFF:FFFF:F:,FFFFFFF,,F:,,::::,,FFF,F:F,F:FFFFF,F,F:FF:F,F,,F,::FFFFFFF,,F:F:,,,FFFFF:F:FFFFFFFFFF:,:,F:FFF:F,FF::,,,F,::F:F:,F,FF::F,:,F:F,,F,F,,:,F,F,,F
@A01045:338:HV72GDRXX:2:2102:22661:2848 1:N:0:TAAGGCGA+TAGATCGC
CCTACGGGGGGCAGCAGTGGGGAATATTGCACAATGGGGGAAACCCTGATGCAGCGACGCCGCGTGAGTGAAGAAGTATTTCGGTATGTAAAGCTCTATCAGCAGGGAAGAGAATGACGGTACCTGACTAAGAAGCCCCGGCTAACTACGTGCCAGCAGCCGCGGTCATACGTAGGGGGCAAGCGTTATCCGGATTTACTGGGTGTCAAGGGAGCGCAGCCGGTGCGGCACGTCTGAGGGGAAAGCCCGG
+
:FFFFFFFFFFFFFFFFFFFFFF,FFFFFF:FFFFFFFFFFFFFFFFFFFFFFFF,FFFFFFFFFFFFFFFFFFFF,FFFFFFFFFFFFFFFFF:::FFF,:FFFF:FFF,FFFFF,FFFFFFF:FF:FF:FF:F,FFFF:FF:FFFFFFFFFFF:F:FFFFFFFF,FF:FFFF:FFFFFF,FF::FFFF:FFFFFFFFFFFFFFF:F:FFFFFF::F:,FF,:FF:F,,F,:FF,F,,,F,F,,FFF:F
@A01045:338:HV72GDRXX:2:2102:23574:2895 1:N:0:TAAGGCGA+TAGATCGC
CCTACGGGGGGCAGCAGTGGGGAATATTGCACAATGGGGGAAACCCTGATGCAGCGACGCCGCGTGAGTGAAGAAGTATTTCGGTATGTAAAGCTCTATCAGCAGGGAAGAGAATGACGGTACCTGACTAAGAAGCCCCGGCTAACTACGTGCCAGCAGCCGCGGTAATACGGAGGGGGCAAGCGTGATCCGGATTTACTGGGGGGTAAGGGAGCGCAGGCGGTGCTGGAAGGCTGATGGGAATGCCCGG
+
F:FFFFF:FFFFFFFFFFFFFFF:FFFFFFF:FFFFFFFFFFFFFFFFFFFFFFFFFF:FFFFFFFFFFFF::F:FFFFFF:FF:FFFFFFF:FFFF,FF,FFFF,FFFFFFF:FFFFF:FFFFFF,,FFFFFFFFFFF:FFFFFFF:FFF,FFFFFFFFFF:FFFFFFFFF,FFFFFFFFFFFFF,FFF,FF:FFFFF:FFF,F,,FFFFFFFFFF:FFFFFF::,:,,:F,,,:F:F,F::,:FFFFF
@A01045:338:HV72GDRXX:2:2102:8802:2957 1:N:0:TAAGGCGA+TAGATCGC
CCTACGGGTGGCTGCAGTGGGGAATCTTGCGCAATGGACGAAAGTCTGACGGAGCAACGCCGCGTGTGTGATGAAGGATTTCGGTCTGTAAAGCTCTGTTGTTTATGACGAACGTGCGGTGTGTGAACAATGCATTGCACTGACGGTAGTAAACGAGGAAGCCACGGCTAACTACTTTCCAGCAGCCGCGGGAATGCGGCGGGGGCGAGCGTTGGACGGAATTATAGGGCGTAAGGAGCAGGTAGGGGGG
+
,FFFFFF:FFFFFFFFFFFFFFF:FFFF,FFFFFFFF::FF:FFFF:F:FFFF:F:FF,F:F::,F,FFFFFFFF:FFF,F:FFF,FFFFFFFF:,FFFFFFFFFFF,::FF,FFF:,F:::FFFF::FFFFFF,,:FF,FFFF::FFFF,FFFFF::FF,FFFFFF,:FF,:F:,F,FF:FF:FF,::FF,F:F,FF,,FF,:::F,F,F,:,:,F::,:,F:,,FF,,F,:F,:FF:,,F,,:,,F:,
@A01045:338:HV72GDRXX:2:2102:23384:2973 1:N:0:TAAGGCGA+TAGATCGC
CCTACGGGGGGCAGCAGTGGGGAATATTGCACAATGGGGGAAACCCTGATGCAGCGACGCCGCGTGAGTGAAGAAGTATTTCGGTATGTAAAGCTCTATCAGCAGGGAAGAGAATGACGGTACCTGACTAAGAAGCCCCGGCTAACTACGTGCCAGCAGCCGCGGTAATACGTAGGGGGCAAGCGTTATCCGGATTTACTGGGTGTAAAGGGAGCGCAGGCGGTGCGTCAAGTCTGATGTGAAAGCCCTG
+
FFFFFFFF:FFFFFFFFFFFFFF:FFFFFFFFFFFFFFF:FFFFFFFFFFFF:FFFF:FFFFFFFFFFFFFFFFFFFFFFFFFFF:FFFFFFF,FFFFF:FFFFFFFFFFF:F:FFFFF:FFFF:FFFFFFFFFFFFF:F,FFFFFFFFFFFFFFFFFFFFFF,FF:FFFF,FFF:FFFFF,FFFFF:FF:FFFF:FF:FFFFF,FFFFFFFF::FFFFFFFFFFF:,FFF,FFF::F::,:,FF:FF,,
@A01045:338:HV72GDRXX:2:2102:11252:3067 1:N:0:TAAGGCGA+TAGATCGC
CCTACGGGGGGCAGCAGTGGGGAATATTGGGCAATGGACGCAAGTCTGACCCAGCAACGCCGCGTGAAGGAAGAAGGCTTTCGGGTTGTAAACTTCTTTTGTCAGGGAAGAGTAGAAGACGGTACCTGACGAATAAGCCACGGCTAACTACGTGCCAGCAGCCGCGGTAATACTTAGGTGGCAAGCTTTGTCCGGATTTACTGGGTGTAAAGGGCGTGCAGCCGGGCCGGCAAGTCAGATGTGAAATCTT
+
FFFFFFFFF,FFFFFFFFFFFFF:FFFFFFFFFFFFFFFFFFFF:FFFFFFFFFF:FFFFFFFF,FFFFFFFFFFFFF:FFF:FFF::FFFFFFFFFFFFFFFFFF:FFFFFFFFFFFF:FFFFFFFFFFFFFFFF:,FFFFFFFFFFF:FFFFFFFFFFF:F,FFFF:FFFF:FF:F,FFFF,FF,F:FFFF:F:FFFFFFF::F,FFFF,,,F,F:F::FFFFFFF:FF,FF:FFF:F,FF:FFFF::
@A01045:338:HV72GDRXX:2:2102:23276:3255 1:N:0:TAAGGCGA+TAGATCGC
CCTACGGGAGGCAGCAGTGAGGAATATTGGTCAATGGGCGATGGCCTGAACCAGCCAAGTAGCGTGAAGGATGACTGCCCTATGGGTTGTAAACTTCTTTTATAAAGGAATAAAGTCGGGTATGCATACCCGTTTGCATGTACTTTATGAATAAGGATCGGCTAACTCCGTGCCAGCAGCAGCGGTACTACGGAGGATCCGAGCGTTATCCGGATTTCTTGGGTTTAATGTGAGCGTAGATGGATGTTTA
+
FFFFFFFFFFFFFFFFFFFFFF,FFFFFFFFFFFFFFFFFF:FFFFFFFFFFFFFFF:F:FFFFFFFFF:FFFFFFFFFFFFFFFFF:FFFFFFFFFF,:FFFFFFFFFFFFFFFFFF:FFFFFF,FFFFFFFFF:FFF,FFFFFFFFFFFFFF,:FFF,,FFFFF::F:FFFFF::FFF,:F:FFF,FFFFFF,FFFFF:FFFF,F:FF:FFFF:,:F:FFF:FF,F,:FF:FFFFFFF,::F,:FFFF
@A01045:338:HV72GDRXX:2:2102:14118:3490 1:N:0:TAAGGCGA+TAGATCGC
CCTACGGGGGGCAGCGTTATCCGTTGATCCCGAAAGCGTCGCGATATGTGGCGAAGGCGGATTAGATACCCCAGTAGTCCTGTCTCTTATACACATCTCCGAGCCCACGAGACTAAGGCGAATCGCGGGTTACCAATTGAGGATGAAAAAAGGGGGGGGGGGGGGGGGGGGGGGGGGGGGGGGGGGGGGGGGGGGGGGGGGGGGGGGGGGGGGGGGGGGGGGGGGGGGGGGGGGGGGGGGGGGGGGGGGG
+
,F:F:FFFFF:FFF,F:,:FFF:FFFFFF,F:FFFF:F,FFFF:FFFFFFFFFFFFFFFFFFFF:FFFFFFFFFFFFF::,FFFFFF,FFFFFF,FFFFFFF:FF:FF:FFFFFF::FFFFFF:,,F,,F,,,,,,,F,,,,,,,,FFF,F,:,::,F::FFFF,FF:FFFFFFFFFFFFFF,FF,::FF:FFF:::FF,,FF,FFF::FF::F,:,:::::F::,:,FF:F::,,F:,:F,F,,,F:,F
@A01045:338:HV72GDRXX:2:2102:16785:3505 1:N:0:TAAGGCGA+TAGATCGC
CCTACGGGTGGCTGCAGTGGGGAATCTTCCGCAATGGACGAAAGTCTGACGGAGCAACGCCGCGTGAGTGAAGAAGGTTTTCGGATCGTAAAACTCTGTTGGTAGAGAAGAACGTTGGTGAGAGTGGAAAGCTCATCAAGTGACGGTAACTACCCAGAAAGGGACGGCTAACTACGTGCCAGCAGCCGCGGTAATACGTAGGTCCCGAGCGTTGTCCGGATTTATTGGGCGTCAAGAGCATGTCGGCGGC
+
FFFFFFFFFFFFFFF,FFFFFFFFFFFFFFFFFFFFFFFFF:FFFFF:FFFFFFFFFFFF:FFFFFF:FFFFFFFFFF,FFFFFF,FFF,FFFFFF,FFFFFF:FFFF,FFFF:FFFF,FF:FF:FFFF:FF:FFFFF:FFFFFFFFFFF:,FFF:FF:,,,:F:F:FFFFFFFFFFFF:FFFF:FFFFFFF,FFFFFFFF,FFFFFFFF:,F:FFF,:F,F,:,F,FFFF:,FF:F:FF,,F,FFFF,F
@A01045:338:HV72GDRXX:2:2102:30427:3521 1:N:0:TAAGGCGA+TAGATCGC
CCTACGGGCGGCTGCAGTGGGGAATATTGCACAATGGGGGAAACCCTGATGCAGCAACGCCGCGTGAGTGAAGAAGTATTTCAGTATGTAAAGCTCTATCAGCAGGGAAGAAAGTGACGGTACCTGACTAAGAAGCCCCGGCTAACTACGTGCCAGCAGCCGCGGTAATACGTAGGGGGCAAGCGGTATCCGGATTTACTGGGTGTAAAGGGAGCGTAGACGGCACAGCAAGACTGAAGTGAAAGCCCCG
+
FFFFFFFFFFFFFFFFFFFFFFFFFFFFFFFFFFFFFFFFFFFFF:FFFFFFFFF,:FFFFFFFFFFFFFFFFFFF:FFFFFFFFFFFFFFFFFFFFFFFFFFFFFFF::FFFFFFFFFFFFFFFFFFFFFFFF,FFFF:,FFFFFFFFFFFFFFFFFFFFFFFFFF,FFF::FF:FFFFF,FFF,F,FFFFFFF,FFF,FFF:::,:F:F,:FFFFF,::FFFFFF,FF,F,,FFF,FFF:FF,::FF:
@A01045:338:HV72GDRXX:2:2102:19452:3552 1:N:0:TAAGGCGA+TAGATCGC
CCTACGGGCGGCAGCAGTGGGGGATATTGCGCAATGGGGGCAACCCTGACGCAGCAACGCCGCGTGAAGGATGAAGGTTTTCGGATTGTAAACTTCTTTTATTAAGGACGAAACTTGACGGTACTTAATGAATAAGCTCCGTCTAACTACGTGCCAGCACCCGCGGGAATACGTAGGTATCAAGCGTTGTCCGGATTTAAGGGGTGTAAAGGGTGCGTAGGCGGCTTTGAAAGTCAGATGTGAAATCTAT
+
FFFFF:FFFFFFF:F:F,FFFFFFF:FFFFFFFFF:FFFFFF,FFFFFFFFFFFFF,FF:FFF:FFFFF:FFF:FFFFFFFFF:FF:::FFFFFF:FF:FFFFFFF:FF:,FF:FFFFFFFFFF:FFFFF:,FFF,FFFF,,FFFFF,F,:F:FF:FFF,FFF:F::FF,FF,FF,FFF:F,:FF,FFF,FFFFFF,FF:,,FF:FFF,:F,:F,:,FF,:FF,:F:FF,:F,,FF:F::FFF,F:FF,F
@A01045:338:HV72GDRXX:2:2102:27290:3662 1:N:0:TAAGGCGA+TAGATCGC
CCTACGGGGGGCAGCAGTGAGGAATATTGGTCAATGGACGAGAGTCTGAACCAGCCAAGTAGCGTGAAGGATGACTGCCCTATGGGTTGTAAACTTCTTTTATACTGGAATAAAGTGAGCCACGTGTGGCTTTTTGTATGTACCTTATGAAAAAGGATCGGCTAACTCCGTGCCAGCAGCCGCGCTAATACGGAGGATCCGAGCGTGATCCGTATATATTAGGTTTAAAGGGAGCTTAGGCGGGATGATA
+
:FFFFFFFFF:FF:FFFF:FFFFFFFF:FFFFFF,FFFFFFFFFFFFFFFFFFFFFFFFFF:F:FFFFFFF,FFF:FFFFFFFF:FFF:FFFFFFFFF:F:FFFF,F::F,F:::F,F:FFFF,,,FFFFFFFFF:FFF,FF:F,,:F:FF,FFFF:FFFFFF:FFF,FFF,FF:FFFFFFFFF,,FFFFFF::::FFFFFF:FFF,F,F,F,,,,FFFF,FFFFFFF:FFFF:F:FFF,F,,:,::,:,
@A01045:338:HV72GDRXX:2:2102:26865:3709 1:N:0:TAAGGCGA+TAGATCGC
CCTACGGGTGGCAGCAGTCGAGAATCATTCACAATGGGGGAAACCCTGATGGTGCGACGCCGCGTGGGGGAATGAAGGTCTTCGGATTGTAAACCCCTGTCATGTGGGAGCAAATTAAAAAGATAGTACCACAAGCGGACGAGACGGCTAACTACGTGCCAGCAGCCGCGGTCATACGTAGGTGGCACGCGTTGTCCGGGTGTGCGGGGGGTAAAGGGCGTGCAGCCGGGCCGGCTCGGCCGCTGTGAAG
+
,FFFFFFFFFFFFFFFFFFFFFF:FF:FFFFFFFFFFFFFFFFFFFFFF:FFFFFFFFFFFFFFFFFFFFF:FFFFFFFF:FFFF,FFF,F:FF::F,FFFFFFF:F,:FF::FFFFFFFFF:FFF,:FF:FF:,F:FF,FFFFFFFF::,,FFFF,:FFF:F:FFFFFF:,F:F::F,::FFFFF,FFFF:,,F,::,,:,F,F,FFF,F:F,F:FFF,FF:FFFFFFFF,F,F,,:F,,:,,,F:FF:
@A01045:338:HV72GDRXX:2:2102:22363:4210 1:N:0:TAAGGCGA+TAGATCGC
CCTACGGGTGGCTGCAGTGGGGAATATTGGGCAATGGGCGCAAGCCTGACCCAGCAACGCCGCGTGAAGGAAGAAGGCTTTCGGGTTGTAAACTTCTTTTGTCGGGGACGAGTAGAAGACGGTACCTGGCGAATAAGCCACGGCTAACTACGTGCCAGCAGCCGCGGTAATACGTAGGTCTCGAGCGTTGTCCGGATTTACTGTGTGTAAAGGGCGTGTAGCCGGGAAGGCAAGTCAGATGTGAAATCCA
+
FFFFFFFFFFFFFFFFFFFFFFF:FFFFFFFFFFFFFFFFFF:FFFFFFFFFFF:FFFFFFFFFFFF:FFFFFFFFFFFFFFFFFFFFF,FFFFFFF,:FFFFFFFFFFFFFFF,FF:FFFFFFFFF:FFFFFFFFFFFFF,FFFFFFF:FF:FFFFFFF,FFFFF:FFFF:F:FFF,F,,FFFFF::FFFFFFF::FF:,F:,FFFFF,FFFF:FFFF,,FFF:FF,F,F::FFFF:FFFFFFFFFF:F
@A01045:338:HV72GDRXX:2:2102:6352:4445 1:N:0:TAAGGCGA+TAGATCGC
CCTACGGGAGGCTGCAGTGGGGACTATTGGGCAATGGGCGCAAGCCTGACCCAGCAACGCCGCGTGAAGGAAGAAGGCTTTCGGGTTGTAAACTTCTTTTGTCGGGGACGAGTAGAAGACGGTACCTGGCGAATAAGCCACGGCTAACTACGTGCCAGCAGCCGCGGTCATACGTAGGTGGCAAGCGTTGTCCGGATGAACGGGGTGTAGAGGGCGTGTAGCCGGGAAGGCAAGTCAGATGTGAAATCCA
+
FFFFFFFFFFFF:FFFFFFFFFF,FFFFFFFF:FFFFFFFFFFFFFFFFFFFFFFFFFFFFFFFFFFFFFFFFFFFFFFFFFFFFFFFFFFFFF:FFFFFFFFFFFFFF:FFFFFF:FFFFF:FF:FFF:F:FFFF,FFFFFF,F,FF,FFF:FFF,FFFFF,FFFFF::FF,F:,,F:FF:FFFFF:FFFFFFFFF,:,:,:F:,:FF,FFFFFFFF:F,,FFFFF:F:FFFFF:FFF,,F,F:F:F:,
@A01045:338:HV72GDRXX:2:2102:22010:4726 1:N:0:TAAGGCGA+TAGATCGC
CCTACGGGGGGCAGCAGTGGGGGATATTGCGCAATGGGGGCAACCCTGATGGTGCGACGCCGCGTGGGGGAATGAAGGTCTTCGGATTGTAAACTCCTGTCATGTGGGAGCAAATTAAAAAGATAGTACCACAAGAGGAAGAGACGGCTAACTCTGTGCCATCAGCCGCGGTAATACAGAGGTCTCAAGCGTAGTTCGGAATCACTGGGCGTAAAGCGTGCGTAGGCTGTTTCGTAAGACGGGAGTGAAA
+
:FFFFFFFFFFFFFFFFFFFFFF:FFFFFFFFFFFFFFFFFF,FFFFFF,FFF,FFFFFF:FFF,F:FFFFFFFFFFFFFFF,FFFFFFFFFFF:FFFFFFF:F,FFFFFFFFFFFFFFFFFFFFFFFFFFFFFFFF:,F,FFFF,FFFFF,FFF:F,F:F,FF,FF,FF,FFFFFF,FF:FFFFFF:::FF:F,FF,,FF,F,FFF:FFFFFFFFFFF,F,FFF:F:,:,,F:FF:F,F,,,,,,FFFF
@A01045:338:HV72GDRXX:2:2102:16622:5134 1:N:0:TAAGGCGA+TAGATCGC
CCTACGGGGGGCAGCAGTGGGGGATATTGCACAATGGGCGAAAGCCTGATGCAGCAACGCCGCGTGAGGGAAGACGGTTTTCGGATTGTAAACCTCTGTTCTAAGTGACGAACAAATGACGGTAGCTTAGGAGAAAGCCCCGGCTAACTACGTGCCAGCAGCCGCGGTAATACGTAGGGGGCAAGCGTTGTCCGGAATTACTGGGTGTAAAGCGCGCGTAGGCTGTTTCTGAAGTCGTGTGTGAAAGGCT
+
:FFFFFFFFFFFFFFFF:FFFFFFFFFFFFFFFFFFFFFFFFFFFFFFFFFFFFFF,FFFFFFFFFFFFFFFFFFFFFFFFFFFFFFFFFFFFFFFF:FFFFFF:F:FFFFFF,FFF,FF,,FFFFFF:F:FFFFFFFFFFFFFF:FFFFF:FF,F:FFFFF::F:FFFFFFFF,FFFFFFFFFFFF,FFFFFFFFFFFFFFF,F,:FFFFFFFF:F,FFF:F,,F,FF,FFFFFFFF,,FFFFFFF,F,
@A01045:338:HV72GDRXX:2:2102:19723:5462 1:N:0:TAAGGCGA+TAGATCGC
CCTACGGGGGGCTGCAGTGGGGAATATTGCACAATGGGGGAAACCCTGATGCAGCGACGCCGCGTGAGCGATGAAGTATTTCGGTATGTAAAGCTCTATCAGCAGGGAAGAAAATGACGGTACCTGACTAAGACGCCCCGGCTAACTACGTGCCAGCCGCCGCGGTAATACGTAGGGGGCAAGCGTTAAACGGAATTACTGGGCGTAAAGCGCACGCAGGCGCTTGGGTAAGTCAGAGGTGAAATCCCCG
+
::FFFFFFFFFFFFFFF,FFFFF:FF:FFFFFFFFFFFFFFFFFFFFFF:FFFFFFFFFFF:FFFFFFFFFFFF:F,FFFFFFFFF,FFFFFFFFFFFFFF:FFFF,F:FF,FFF,:FF:FFFFFFFFFFFFF,F::FF::FF:FFFFF:FFFF,F:,,FF:FF,F:FFFFFFFF:,F:F,FFFFFFFF:F:FFF,F:F:FF:FF:,FFF:FFFFFFF,,FF,F:,:,F,FFFFFF:,F:FFF,FFFFFF
@A01045:338:HV72GDRXX:2:2102:20690:5478 1:N:0:TAAGGCGA+TAGATCGC
CCTACGGGAGGCTGCAGTCGAGAATCATTCACAATGGGGGAAACCCTGATGGTGCGACGACGCGTGGGGGAATGAAGGTCTTCGGATTGTAAACCCCTGTCATGTGGGAGCAAATTAAAAAGATAGTACCACAAGATGAAGAGACGGCTAACTCAGTGCCAGCAGCCGCGGTAATAAAGAGGTATCAAGCGTTGTTCGTAATCACTGGGCGTAAAGCGTGCGGAGGCTGTTTCGTAGGTCGTTTTTGAAA
+
:FFF:FFFF,:FFFFFFFFFFFFFFFFFFFFFFFF:FFFFFFF:FFFFFFF,FFFFFFF,,FFF,:FF:FFFFF:FFFFFFFFF:,FF,FF,F:F,FFFFFFFF:FF:::FFFFF,FF:FF:FFF,,FF:FFFFF:,FFF,F:FF,FFFFFFF,,:,::,FF,F::,:,FF:FF,F,FF,F,F,F:F,:,F,FFFF,:::FF:::,F:,,FFFF,,:,,F,,,F,F:FFF:,,F,F,F,,::,:,,F:,,
@A01045:338:HV72GDRXX:2:2102:27100:5619 1:N:0:TAAGGCGA+TAGATCGC
CCTACGGGAGGCTGCAGTGGGGGATATTGCACAATGGGCGAAAGCCTGATGCAGCAACGCCGCGTGAGGGAAGACGGTTTTCGGATTGTAAACCTCTGTTCTAAGTGACGAACAAATGACGGTAGCTTAGGAGAAAGCCCCGGCTAACTACGTGCCAGCAGCCGCGGTAATACGTAGGGGGCAAGCGATGTCCGGAATCACTGGGCGTAAAGGGCGCGAAGGCGGTTTCATAACTCAGAGGGGAAAACTG
+
:FFFFF:FF:,FFFFF,FFFFFFFFFFFFFFFFFFF,FF:FFFFFFFFF,F,FF:F::FFFF:FF,FFFFF,FFFFF,FFFFF:FF,F,FFFFFFFFFFFFFFF,FFFF:F:F,F::,F::,F:F:FFF,FF:FF:FFFFF::FFF,FFFFF,,FFF,FF,FF,F,F,,F,:FFFFF,,,FFF,,:F,FF,FFFFF:FFF,,,:,:,:,:FF,FFFF,,FF,F,,,F:,F,FF,,::FF,,,,F,FF:F:
@A01045:338:HV72GDRXX:2:2102:11993:5635 1:N:0:TAAGGCGA+TAGATCGC
CCTACGGGTGGCAGCAGTGGGGAATATTGCACAATGGGGGAAACCCTGATGGTGCGACGCCGCGTGGGGGAATGAAGGTCTTCGGATTGTAAACCCCTGTCATGTGGGAGCAAATTAAAAAGATAGTACCACAAGAGGAAGAGACGGCTAACTCTGTGCCAGCAGCCGCGGTAATACAGAGGTCTCAAGCGTTGTTCGGAATCACTGGGCGTAAAGCCTGCGTCGGCTGTTTCGTAAGTCGTGTGTGAAA
+
:FFFFFFFFFFFFFFFFFFFFFFFFFFFFFFFFFFFFFFFFFFFFFFFFFFFFFFFFFFFFFFFFFFFFFFFFFFFFFFFFFFFFFFFFFFFFFFFFFFFFFFFFFFFFFFFFFFFFFF:FFFFFFFFFFFFFFFFFFFF:FFFFF:FF:FFFFFFFFFFFFFFFFFF,FFFF:FFF:FFFFFFFF,FFF:,FFFFFF:::FFFF,FFFF:FFFFFF,,FFFF,F,FF::FFFFFFF::F:,,FF::F,:
@A01045:338:HV72GDRXX:2:2102:15646:5791 1:N:0:TAAGGCGA+TAGATCGC
CCTACGGGGGGCAGCAGTGGGGGATATTGCACAATGGGCGAAAGCCTGATGCAGCAACGCCGCGTGAGGGAAGACGGTTTTCGGATTGTAAACCTCTGTTCTAAGTGACGAACAAATGACGGTAGCTTAGGAGAAAGCCCCGGCTAACTACGTGCCAGCAGCCGCGGTAATACGTAGCGGGCACGCGTTGTCCGGAATTACTGGGTGTAAAGCGAGCGTAGGCTGTTTCGTACGTCGTGTGTGAAAGGCG
+
,FFFFFF:FFFFFFF,FFFFFFFFFFF:FFFFFFFFFFFFFFFFFFFFFFFF:F:F:FFFFF:FFFFFFFFFFFFFFFFFFFFFF:::FFFFFFF:FFF:FFFF::FFF:F,FFFF:,FFFFFF,F:FFF,FFFFFFFFFFFFF::FF:,F:::FFFFF,FFF,F:FF,FFFF,,,F,FF:,F,FF:FFFFFFFF,FFFF,::,FFFF,:,,:,::F:FF:,FF,FFF:FF,:,FF,F:FF::F,FF,,:
@A01045:338:HV72GDRXX:2:2102:15619:5838 1:N:0:TAAGGCGA+TAGATCGC
CCTACGGGGGGCAGCAGTGGGGGATATTGCACAATGGGCGAAAGCCTGATGCAGCAACGCCGCGTGAGGGAAGACGGTTTTCGGATTGTAAACCTCTGTTCTAAGTGACGAACAAATGACGGTAGCTTAGGAGAAAGCCCCGGCTATCTACGTGCCAGCAGCCGCGGTAATACGTAGGGGGCAAGCGTTGTCCGGAATTACTGGGTGTAAAGCGCGCGTAGGCTGTTTCGTAAGTCGTGTGTGAAAGGCG
+
:F:FFFFFFFFFFFF:FFFFFFFFFF:FFFFFFFFF:FFF:FFFFF,:FF,FFFFFFFFF:F:FFFF:FFF:FFFFFFF:F:FFFFFFFFFFFFFFFFFFFFFFFFFFFFFFFFFFF:FFF:FFFFFFFFF:F:FF:F,:FFFFFF,FFFF:FF::F:FFFFF::F:,FFFFF:FF:F:FFFF::F,FFFFFFFF:,FFF,:F:FFFFFFFFF:FFF,FF:FF::::,F,F:FFFFFF,FFFF,,FFFF:
@A01045:338:HV72GDRXX:2:2102:27037:6010 1:N:0:TAAGGCGA+TAGATCGC
CCTACGGGAGGCTGCAGTGGGGGATATTGCACAATGGGCGAAAGCCTGATGCAGCAACGCCGCGTGAGGGAAGACGGTTTTCGGATTGTAAACCTCTGTTCTAAGTGACGAACAAATGACGGTAGCTTAGGAGAAAGCCCCGGCTAACTACGTGCCAGCAGCCGCGGTAATACGTAGGGGGCAAGCGTGGTCCGGAATCACTGGGCGTCAAGGGCGCGTGGGCGGTGTATGAAGTCCGTGGTGAAAACGG
+
:FFFFFFFFFFFFFFFFFFFF:FFF:FFFFFFFFFFFFFFFFFFF:FFFFFFFFFFFFFFFFFF:FF:FFFFFFFFFFFFFFFFFFFFFFFFFFFFFFFFFFFFFFFFF,FFFFFF:FFF,F,FF:,,:FF,FFFFFFFFFFFFFFFFFFFFFFFFF,FF,:FFFFF,:FFF,:FFFFF:FFFF:,,,:,,FFFFFF:FFF,FFFFFF,FF:F,,,FF:,:FFF,FFF,,,:FFFF,:,::::FFFF,,,
@A01045:338:HV72GDRXX:2:2102:13358:6026 1:N:0:TAAGGCGA+TAGATCGC
CCTACGGGTGGCAGCAGTGGGGGATATTGCGCAATGGGGGCAACCCTGACGCAGCAACGCCGCGTGAAGGATGAAGGTTTTCGGATTGTAAACTTCTGTTATTAAGGACGAAACTTGACGGTACTTAATGAATAAGCTCCGGCTAACTACGTGCCAGCAGCCGCGGTAATACGTAGGGAGCAAGCGTTGTCCGGATTTACTGGGTGTAAAGGGTGCGTAGGCGGCTTTGCAAGTCAGATGTGAAATCTAT
+
FFFFFFFF:FFFFFFFFFFFFFFFF,FFFFFF,FFFFFFFFFFFFF,FFFFFFFFFFFFFFFFFFFFFFFFFFFFFFFFFFFFFFFFFFFFFFFFFF,FF:,FFFFF,FFFFFFFFFFFFFF,FFFFF,FFFFFFFFFFF:FF,,FFFFFFFFFFF:F:FFFFF:F:FFFFFF,FFFFF:FF:FFFFF:FFFF:F:FFFF:::FFFFFFFF:FFFF:FF:F:::FFFF:F:F:FFF:F,F:FFFFFFFFF
@A01045:338:HV72GDRXX:2:2102:30309:6042 1:N:0:TAAGGCGA+TAGATCGC
CCTACGGGTGGCAGCAGTGGGGAATATTGGGCAATGGGCGCAAGCCTGACCCAGCAACGCCGCGTGAAGGAAGAAGGCTTTCGGGTTGTAAACTTCTTTTGTCGGGGACGAGTAGAAGACGGTACCTGGCGAATAAGCCACGGCTAACTACGTGCCAGCAGCCGCGGTAATACGTAGGTGGCAAGCGTTGTCCGGATTTACTGGGTGTAAAGGGCGTGTAGCGGGGACGGCAAGTCAGTTGGGAAATCCA
+
:FFF,FFFFFFF::FFFFFFFFF,FF:FFFFFFFFFFFFFFFFFFFFFFFFFFFFFFFFF:FF:FF:FFFFFFFFFFFFFFFFF:FFF,FFFF:FFFFF,FFFFFFF,FFFFFF:FF,FFFFFF:,FFFFFF:F,F:FFFFFFFFFFFFFFFFFFFFFFF:FFFFFFFFF:FF,,FF:FFFF:,FF:FFFFFFF:,FFFF,FFF,FFF,FF:F:FF,::F:F,:F:,,F:,FF:FF,:,:F,:F,FFFFF
@A01045:338:HV72GDRXX:2:2102:23556:6057 1:N:0:TAAGGCGA+TAGATCGC
CCTACGGTGGGCAGCAGTGGGGAATATTGCACAATGGGCGCAAGCCTGATGCAGCAACGCCGCGTGAGTGAAGAAGTATTTCGGTATGTAAAGCTCTATCAGCAGGGAAGAAAATGACGGTACCTGACTAAGAAGCCCCGGCTAACTACGTGCCAGCAGCCGCGGTACTACGTAGGGGGCAAGCGTTCTCCGGATTTACTGGGTGTAAAGGGCGTGTAGGCGGGATGGCAAGTCAGATGTGAAACCCATG
+
FFFFFF:FFFFFFFFFF:FFFFF,FFFFFFFF:FFFFFFFFFFFFFFFFFFFF:FFFFFFFFFFFFF:FFFFFFFFFFFFFFFF:FFFFFFFFFFFFFF::FFFF:FFFFFFFFFFFFFFFFFFFFFFFFFFFFFFFFFFFFFFFFFFFFFFFFFFFFFFFFFFFFF,FFF,,,:FFFFFF,:FFFF,FFFFFFFFFFF,FFF,F,FF,F,:F,F:FF:FF::,,F:FFFFFFF:FFF::F:FFFFF,,,
@A01045:338:HV72GDRXX:2:2102:30237:6136 1:N:0:TAAGGCGA+TAGATCGC
CCTACGGGTGGCAGCAGTGGGGAATATTGGGCAATGGGCGCAAGCCTGACCCAGCAACGCCGCGTGAAGGAAGAAGGCTTTCGGGTTGTAAACTTCTTTTGTCGGGGACGAGTAGAAGACGGTACCTGGCGAATAAGCCACGGCTAACTACGTGCCAGCAGCCGCGGTAATACGTAGGTGGCAAGCGTTGTCCGGATTTACTGGGTGTAAAGGGCGTGTAGCCGGGAAGGCAAGTCAGATGTGAAATCCA
+
FFFFF,FFFFFFFFFFFFFFFFFFFFFFFFFFFFFFFFFFF:FF:FFFFFF:FFFFFFFFFFFFFFFFFFFFFFFFFFFFFFFFFFFFFFFFFFFFFFFFFFF:FFFFF:F:F::FF,FFFFFFFFFFFFFFFFFFFF::FFFFFF,FFFF:F::FF,FF,FF:FF,FFFFF:::FFFFF,FF:FFF,,F,FFF:FFFFF,FF:F,FFFFFFFFFFF:FFF:FFF:,FFFFFF,FFFFFFFFFFFFFF,F
@A01045:338:HV72GDRXX:2:2102:6225:6292 1:N:0:TAAGGCGA+TAGATCGC
CCTACGGGCGGCAGCAGTGGGGAATATTGGGCAATGGGGGAAACCCTGACCCAGCAACGCCGCGTGAAGGAAGAAGTAATTCGTTATGTAAACTTCTGTCATAGAGGAATAACGGTGGATCTAGGGAATGATATCCAAGTGACGGTACTCTATAAGAAAGCCACGGCTAAATACGTGCCAGCAGCCGCGGTAATACGTAGGTGGCGAGCGTTATCCGGAATTATTGGGCGTAAAGACGTAGCAGGCGGCA
+
FFFFFFFFFFFFFFFFFFFFFF::FFFFFFFFFFFFFFF:FFFFFFFFFFFFFFFFF:FF:FFFFFFFF:FFFFF:FFFFFFFFFFFFF:FFFFF:FFFFFFF,FFFF:,FFFFF,FFF,,FFF:FFFF:FFFFF:FF:FFF,:FFFFF,FFFFFFFFF,FFFF:FFF,F,::FF::FFFFFFFF:FFF:F,FFF,FFF,F:FFFFFFFF,:FFFF,F:FF,F:FF:F,F:FF:F,,F,FFFF,,F,,FF
@A01045:338:HV72GDRXX:2:2102:21233:6355 1:N:0:TAAGGCGA+TAGATCGC
CCTACGGGTGGCAGCAGTCGAGAATCATTCACAATGGGGGAAACCCTGATGGTGCGACGCCGCGTGGGGGAATGAAGGTCTTCGGATTGTAAACCCCTGTCATGTGGGAGCAAATTAAAAAGATAGTACCACAAGAGGAAGAGACGGCTAACTCTGTGCCAGCAGCCGCGGTCATACAGAGGTCTCAAGCCTTGTTCGGACTCACTGGGCGTAAAGCGTGCGTAGGCTGTTTCGGAAGTAGTGTGTGAAA
+
FFFFFFFFFFFFFFFFFFFFFFFFFFFFFFFFFFFFFFFF:FFFFFFFFFFFFFFFFFFF:FFF:FFFFFFFFFFFFFFFFFFFFF:FFFF:FFFFF:FFFFFFFFF,:FFFF:FF,FFF:FFFFF:FFFFFF:FFFF,FFFFFF:FFF,FFF:F,FFFFFFFFFF,FFFF:,F::FFFF:,FFFF,F:,,,FFF:FFFF,FF,FFF,,:F:F:FFF,FFFFF,FFFFFF,FFF,F:F,,,:FF,,FFF,
@A01045:338:HV72GDRXX:2:2102:23294:6511 1:N:0:TAAGGCGA+TAGATCGC
CCTACGGGAGGCTGCAGTGGGGAATATTGGGCAATGGGCGCAAGCCTGACCCAGCAACGCCGCGTGAAGGAAGAAGGCTTTCGGGTTGTAAACTTCTTTTGTCGGGGACGAGTAGAAGACGGTACCTGGCGAATAAGCCACGGCTAACTACGTGCCAGCAGCCGCGGTAATACGTAGGTGGCAAGCGTTGTCCGGATTTACTGGGTGTAAAGGGCGTGTAGCCGGGAAGGCAAGTCAGATGTGAAATCAA
+
FFFFFFFFFFFFFFF:FFFFFF:FFFFFFFFFF:FFFFFFFFFFFFFFFFFFFFFFFFFFFFFFFFFFFFF:FFFFFFFF:FFFFFFFFF:FFFFFFFFFFFFFFFFF,:FFFFFFFFFFF:FFFFFFFFFFFFFFFFFFF:FFF,FFFFFFFFFFF:F:FFFFFF:FFFFFFFF,F:FF,FFF:F,F:FFFFFFFFFF:FF:FFFFF,F,FFFF,FFF:FFF:FFFFF,FFF::FF,FF,F:,,FFF:,
@A01045:338:HV72GDRXX:2:2102:23936:6652 1:N:0:TAAGGCGA+TAGATCGC
CCTACGGGGGGCTGCAGTGGGGAATATTGGGCAATGGGCGCAAGCCTGACCCAGCAACGCCGCGTGAAGGAAGAAGGCTTTCGGGTTGTAAACTTCTTTTGTCGGGGACGAGTAGAAGACGGTACCTGGCGAATAAGCCACGGCTAACTACGTGCCAGCAGCCGCGGTAATACAGAGGTCTCAAGCGTTGTTCGGAATCACTGGGCGTAAAGCGTGCGTAGGCTGTTTCGTAAGTCGTGTGTGAATGGCG
+
::FF:FFFFFFFFFFFFFFFFFFFF:FFFFFF:FFFFFFFFFFFFFFFFFFFFFFFFFFFF:FFFFFFFFFFFFFFFFF:FFFFFFFFFFFFFFFFF:FFFFFFFFFFFFFFFFFF,FFFFFFFFFFFFFFFFFFFFFFFFFFFFFFFFF,FF,F:FFFFFFFFF:FFFFFFFFFFFFFFFFFF,FF:FFFFFF:F,F,F,:FF,FFFFFF:F:,FFFFF::FFFFFF:,FF,FFFFF:FFFFFF,F,FF
@A01045:338:HV72GDRXX:2:2102:15899:6668 1:N:0:TAAGGCGA+TAGATCGC
CCTACGGGTGGCAGCAGTGAGGAATATTGGTCAATGGTCGGCAGACTGAACCAGCCAAGTCGCGTGAGGGAAGACGGCCCTACGGGTTGTAAACCTCTTTTGTCGGAGAGTAAAGTGCGCTACGCGTAGCGTATTGCAAGTATCCGAAGAAAAAGCATCGGCTAACTCCGTGCCAGCAGCCGCGGTAATACGTATGGTGCAAGCGTTATCCGGATTTACTGGGTGTAAAGGGAGCGCAGGCGGTGCGGAA
+
FFFFFFFFFFFFFFFFFFFFFFF,FFFFFFFFFFFFFFFFFFF:FFFF,FFFFFF:FFFFFFFF:FFFFFFF:FFFFFFFFFF:FFFFFFFFFFFFFFF:FFFFFFFFFFFF:FFFFFFFF:FFFFF:FFFFFFFFFFFF:FFFFFFFFFFFF,FFFFFFFFFFFFFFFFFFFFFFF,FFFFFFFF,,F,FFF,FF:FFFF:FFF,,FFFF:FF:FFFFFFFF:F:F:F:FF,FF:FF::::FFFFF:,:
@A01045:338:HV72GDRXX:2:2102:19144:6715 1:N:0:TAAGGCGA+TAGATCGC
CCTACGGGGGGCTGCAGTGAGGAATATTGGTCAATGGACGAGAGTCTGAACCAGCCAAGTCGCGTGAAGGATGAAGGTTCTATGGATTGTAAACTTCTTTTATACGGGAATAAACGGATCCACGTGTGGATTTTTGCATGTACCGTATGAATAAGGATCGGCTAACTCCGTGCCAGCAGCCGCGGTCATACGGAGGATCCGAGCGTTATCCGGATTTATTGGGTTTAAATGGAGCGTAGATGTGTTGTTA
+
:FFFFFFF:FFFFFFFFFFFFFFFFFFFFFFFFFF:FFFF,FFFFFFF:FFFFFFFFFFF,FFFFFF:FFFFF:FFF:FFFF:FFFFFFF,FFFFFFFFFFFFFF,FFFFFFF::FFFFFFFFFFFFFFFFFFFF:F,FFFFFFFF,:F,F,FFF:F:F::FF,FFFF:,F:,FFFF:F,F,F:,F,F:FF:FF:FFFFF:FFFF:FFF:FF,FF:FF:FFFFFFFFF,,FFFFF,FF,FF:,FFF,,FF
@A01045:338:HV72GDRXX:2:2102:21296:6778 1:N:0:TAAGGCGA+TAGATCGC
CCTACGGGAGGCTGCAGTGGGGAATCTTGCGCAATGGGGGGAACCCTGACGCAGCGACGCCGCGTGCGGGACGGAGGCCTTCGGGTCGTAAACCGCTTTCAGCAGGGAAGAGTCAAGACTGTACCTGCAGTAGAAGCCCCGGCTAACTACGTGCCAGCAGCCGCGGTAATACGTAGGGGGCGAGCGTTATCCGGATTCATTGGGCGTAAAGCGCGCGTAGGCGGCCCGGCAGGCCGGGGGTCGAAGCGGG
+
FFFFF:FF:FFFFFFFFFFFFFF:FFFFFFFFFFFFFFFFFF:FFFFFFFFFFFFFFFFFFFFFFFFFFFFFFFFFFF::FFFFF:FFFFFFFFFFF,FFF,FFFFFFFFF:FFFFF,FFFFFF:FFFFF,FFFFFFF:FFFFFFFFFFF,FFFFF:FFFFFFFFFFF:FFFFF:F,:FFFFFFFFFFFFFFF:F:FFFFF:F:F,F:FFFFFFFFF,::,FFFFFFFFF:FFFFFFF:FFFFFF:FF,:
@A01045:338:HV72GDRXX:2:2102:8404:6965 1:N:0:TAAGGCGA+TAGATCGC
CCTACGGGGGGCAGCAGTGAGGAATATTGGTCAATGGACGAGAGTCTGAACCAGCCAAGTAGCGTGAAGGATGACTGCCCTATGGGTTGTAAACTTCTTTTATACGGGAATAAAGTGAGCCACGTGTGGTTTTTTGTATGTACCGTATGAATAAGGATCGGCTAACTCCGTGCCAGCAGCCGCGATAATACGGAGGATCCGAGCGTTATCCGGATTTATTGGGTTTAAAGGGAGCGTAGATGGATGTTTA
+
FFFFF:FFFF:FFFFFF::FFFFFFFFFFFFFFFFFFFF:FFFFF:F:FFFFFFFFFFFFF,FFFFFFF:FFFFF::FFFFF::F:F::FFFFFFFFFF:FF:FF,:FFF:FFF:::F:F:FF:,FFFFFFFF:FFFF::FFF::FFFFFF:FF:FFFFFF:F:FFFFF:F,FFFF:::FFFFF,F,FFFFFFF::FFF:FFF:FFFF:FFF,F:,FFF:,:F:F:FFFF::F:FF,FFFF::FF,F:F,
@A01045:338:HV72GDRXX:2:2102:25355:7012 1:N:0:TAAGGCGA+TAGATCGC
CCTACGGGTGGCAGCAGTGGGGAATATTGCACAATGGGGGGAACCCTGATGCAGCGACGCCGCGTGAGGGAAGAAGGTTTTCGGATTGTAAACCTCTGTCTTGTGGGACGATAATGACGGTACCACAGGAGGAAGCCATGGCTAACTACGTGCCAGCAGCCGCGGTAATACGTAGATGGCGAGCGTTGTCCGGAATTACTGGGGGTAAAGGGAGTGTAGGCGGGATCATAAGTTGCGTGTGAAATGCAGG
+
:FFFFFFF:FFFF:FFFFFFFFF,F:FFFFFFFFFFFFFFFFFFFFFFFFF:FFFFFFFFFFFFFFFFFFFFFFFFFFFFFFFFFFFFFFF:FFFFF:FFFFFFFFFFFFFFFFFFFFFFFFFFFFFFFFFFFFFFF:FF:FFFFFF:FFFFFFFFFFFFF,FFFFF,::FFFFFFF:FFFFFFFFF:FFFFFFF::,,FFF,:F:FF,,:FFF,,,F,:F:FFFF,FFFF:FFF,FFFFF::F:FF:::
@A01045:338:HV72GDRXX:2:2102:8052:7106 1:N:0:TAAGGCGA+TAGATCGC
CCTACGGGTGGCAGCAGTGAGGAATATTGGTCAATGGACGAGAGTCTGAACCAGCCAAGTAGCGTGAAGGATGACTGCCCTATGGGTTGTAAACTTCTTTTATACGGGAATAAAGTGAGCAACGTGTGGTTTTTTGTATGTACCGTATGAATAAGGATCGGCTAACTCCGTGCCAGCAGCCGCGGTAATACGGAGGAGCCGAGCGGTATGCGGAAGTATTGGGCGTAAAGAGGGAGCAGGCGGCACTCAG
+
FFFFFFFFFFF,FFFFFFFFF:FFFFFFFFFFFFF:FFFFFFF,F:FFFFFFFFFFFFFFF::F,FFFF:F:FFFFFFFFFF,F,FFFFFFFFFFFFF:FFFFF,,F:FFFFFFFFF:FF,:FF:FFFF,F:FFFFFFFF,FFFFFFFFFFFFFF::FF,FFF,FFF:F:,:F:FFF,F:,:FF,:F:FFFF::,F,,:,,,::F,F,F,FFF:,,,FF,F:F,F,,,FF::FF:F::FFFF,,,:,,,:
@A01045:338:HV72GDRXX:2:2102:26449:7216 1:N:0:TAAGGCGA+TAGATCGC
CCTACGGGGGGCTGCAGTGGGGAATCTTCCGCAATGGACGAAAGTCTGACGGAGCAACGCCGCGTGAGTGATGAAGGATTTCGGTCTGTAAAGCTCTGTTGTTTATGACGAACGTGCAGTGTGTGAACAATGCATTGCAATGACGTTAGTAAACGAGGAAGCCACGGCTAACTACGTGCCAGCAGCCGCGGTAATACGTAGGTGGCGAGCGTTGTCCGGAATTATTGGGCGTAAAGAGCATGTAGGCGGC
+
:FFFFFFFFFFFFFFFFFFFFFFFFFFFFFFFFFFFFFFFFFF,FFFFFFFFFFFFFFFFFFFF:FFFFFFF::FF:FFFFFFFFFFFFFFFFFFFFFFFFF:FFFFFFFFFFFFFFF,FFFFFFFFFF:FFFFFF:FFFFFFFF,FF:FFFFF:::FFF:FFFFFFFF,,FFFFFFFFFFF,FFFFFF:FF:FFFF,F:F,FFFF,FFFFFF,FFF,F:FFF,FFFF:F,,:F:,F::FF:F,:,F,FF
@A01045:338:HV72GDRXX:2:2102:12120:7232 1:N:0:TAAGGCGA+TAGATCGC
CCTACGGGGGGCAGCAGTGAGGAATATTGGTCAATGGACGAGAGTCTGAACCAGCCAAGTAGCGTGAAGGATGAAGGTTCTATGGATTGTAAACTTCTTTTATATGGGAATAAAGTTTTCCACGTGTGGAATTTTGTATGTACCATATGAATAAGGATCGGCTAACTCCGTGCCAGCAGCCGCGGTAATACGGAGGATCCGAGCGTTATCCGGATTTATTGGGTTTAAAGGGAGCGTAGATGGGAGGGTA
+
,FFFF:FFFFFFFFFFF:FFFFFFFFFFFFFF:FFFFFFFFFFFF:FFF:FFFFFFFFF:FFF:FFFFFFFFFFFFFFFFFFFFFFF:FFFFFFF:FFFFFFFF:F,:FFFFF::F:FFFF:FFFFFFFFFFF:FFFF::,FF,F:FFFFFFFFFFFFF::FFF:,FF:FFFFFFFF:FF,FFF,:F,F:,FFFFFF,::F,:FF,FFF,,FF,FF,,FFFF,F:FFF:FFF:FFF,,FF,:F:,,:,F,
@A01045:338:HV72GDRXX:2:2102:17906:7388 1:N:0:TAAGGCGA+TAGATCGC
CCTACGGGTGGCAGCAGTCGAGAATCATTCACAATGGGGGAAACCCTGATGGTGCGACGCCGCGTGGGGGAATGAAGGTCTTCGGATTGTAAACCCCTGTCATGTGGGAGCAAATTAAAAAGATAGTACCACAAGAGGAAGAGACGGCTAACTCTGTGACAGCAGCCGCGGTAATACAGAGGTCTCAAGCGTTGTTCGGAATCACTGGGCGTAAAGCGTGCGTAGGCTGTTTCGAAAGTCGTGTGTGAAA
+
,FFFFFFFFFFFFFFFFFFFFFFFFFFFFFFFFFFFFFFFFFFFFF:FFFFFFFFFFFFFFFFFFFFF:FFFFFFFFFF:FFFF:FF:FFFFFFFFFFFFFFF:FFFFFFFFFFFFFFF:FFFFFFFFF,FFFFFF::FFF,FFFF:FFFFFFFF,F:,FFF:FFFFFFFF,:::FFF:F::FFFFFF,FF,FFF,FF:FFFFFFF,,FFFFFFFFFFFF,FFFFF,,F,FFF:,FFFFFF:,:FFF,FF
@A01045:338:HV72GDRXX:2:2102:13720:7654 1:N:0:TAAGGCGA+TAGATCGC
CCTACGGGTGGCTGCAGTGGGGGATATTGCGCAATGGGGGCAACCCTGACGCAGCAACGCCGCGTGAAGGATGAAGGTTTTCGGATTGTAAACTTCTTTTATTAAGGACGAAACTTGACGGTACTTAATGAATAAGCTCCGGCTAACTACGTGCCAGCAGCCGCGGTAATACGTAGGGAGCAAGCGTTGTCCGGATTTACTGGGTGTAAAGGGTGCGTAGGCGGCTTTGCAAGTCAGATGTGAAATCTAT
+
:FFFFFFFFFFFFF::FFFF:FFFFFFF:FFFFFFFFFFFFFFFFFFFFFFFFFFFFFFFFFFFFFFFFFFFFFFFFFFFFFFFFFFFFFFFFFFF:,FFFFFFFFFFFFFFFFFFFFFFFFFFF:F,FFFFFFFFFF,FF:FFFFFFFFFFFFFFFF,FFFFFFFFFFFF:FFF,:FF:FFFFFFFFF:FF:,FFF:FFF:F:::FFFF:FFF:F:,:FFFFFFF,FFFFF,:F:FF,FFF:FFFFF:F
@A01045:338:HV72GDRXX:2:2102:3423:7670 1:N:0:TAAGGCGA+TAGATCGC
CCTACGGGTGGCTGCAGTCGAGAATCATTCACAATGGGGGAAACCCTGATGGTGCGACGCCGCGTGGGGGAATGAAGGTCTTCGGATTGTAAACCCCTGTCATGTGGGAGCAAATTAAAAAGATAGTACCACAAGAGGAAGAGACGGCTAACTCTGTGCCAGCAGCCGCGGTAATACAGAGGTCTCAAGCGTTGTTCGGAAGCACTGGGCGTAAAGCGTGCGGAGGCTGTTTCGGAAGTCGTGTGGGAAT
+
FFFFFFFF::FFFFF,:FFF,FFFF:FFFFFF,FFFFFFFFFFF::FFFFFFFFF:FF:FFFF:FFFFFFF,FFFFF:FF:::FFFFFFFFF,FF:FFFFFFF:F:,FFFFFFF:FF,FFFFF,F:FFF:FFF::F,:FF:F::FFFFFFFFFFF::FFFFFFF,F,F::FF:,F:FFF,:,FFFFFFFFFFFFF:FFF,F,F,F,,F,FFFFFFFFF,FFF,FF:F,F:FFF:,:F:,,,F:,:,:FF,
@A01045:338:HV72GDRXX:2:2102:17698:7717 1:N:0:TAAGGCGA+TAGATCGC
CCTACGGGTGGCAGCAGTCGAGAATCATTCACAATGGGGGAAACCCTGATGGTGCGACGCCGCGTGGGGGAATGAAGGTCTTCGGATTGTAAACCCCTGTCATGTGGGAGCAAATTAAAAAGATAGTACCACAAGAGGAAGAGACGGCTAACTCTGTGCCAGCAGCCGCGGTAATCCAGAGGTCTCAAGCGTTGTTCGGAATCACTGGGCGTAAAGCGTGCGAAGGCTGTTACGTAAGTCGTTTGTGAAA
+
FFFFFFFF:FFFFFFFFFFF,FFF:FFFFF:FFFFFFFFF:FFFFF,:FFFFFFFFFFFFFFFFFFFFFFF:F:FFFFFFFFFFF,FFFFFFFFFF::FFF,F:FFFFFFFFFFF:F:FFFFFFFFFFFFFFFF:F:FF:FFFFFFFFF,FFFFFFFFFF:FFFFFFFFF,F,,F,FFFF:F,FFFFF:FFFFFFFF:FF,FFFFF,FFFFFFFF,F:FFF,,F:FFFFFF,FFFF:FFFFF,FFFFFFF
@A01045:338:HV72GDRXX:2:2102:23809:7780 1:N:0:TAAGGCGA+TAGATCGC
CCTACGGGGGGCTGCAGTGGGGAATATTGGGCAATGGGCGCAAGCCTGACCCAGCAACGCCGCGTGAAGGAAGAAGGCTTTCGGGTTGTAAACTTCTTTTGTCGGGGACGAGTAGAAGACGGTACCTGGCGAATAAGCCACGGCTAACTACGTGCCAGCAGCCGCGGTAATACGTAGGTGGCGAGCGTTGTCCGGATTTACTGGGTGTAAAGGGCGTGTAGCCGGGAAGGCAAGTCAGATGTGAAATCCA
+
FFFFFFFFFFFFFFFFFFFFFFFFFFFFFFFFFFFFFFFFFFFFFFFFFFFFFFFFFFFFFFFFFFFFFFFFFFFFFFFFFF:FFFFFFFFFFFFFFFF:FFFFFFFFFFFFF:FF:FFFFFFFFFFFFFFF:FFFFFFFFFFFFFFFF:FFFFFFFFFFFFFFFFFF:FFF:FFFFFFFFFF::FF:FFFFFF:FF:FFFFFF:FFF,FFFF:F:FFFF:FF:FFFF:FFF:FFFFFFFFF:FFFFFFF
@A01045:338:HV72GDRXX:2:2102:23773:7811 1:N:0:TAAGGCGA+TAGATCGC
CCTACGGGGGGCTGCAGTGGGGAATATTGGGCAATGGGCGCAAGCCTGACCCAGCAACGCCGCGTGAAGGAAGAAGGCTTTCGGGTTGTAAACTTCTTTTGTCGGGGACGAGTAGAAGACGGTACCTGGCGAATAAGCCACGGCTAACTACGTGCCAGCAGCCGCGGTAATACGTAGGTGGCGAGCGTTGTCCGGATTTACTGGGTGTAAAGGGCGTGTAGCCGGGAAGGCACGTCAGATGTGAAATCCA
+
FFFFFFFFFFFFFFFF::FFFFF:FFFFFFFFFFFFFFFFFF:FFFFFFFFF:FFF:FFFFFFFFFFFFFFFFFFFFFFFFFFF:FFFFFFFFFFFFFFFFFFFFFF:FFFFF:,FFFFFFFF:F:FF:F:FFFFFFFFFFF:F::FFFFFF:FFFFF:,FFFFFFFFF,FFF::FF:FFFFFFFFFFF:FF::,F:F:FFF:FFFFFFF,F,::FFF::FFFFFFF::FF:,,,F:FFFFFFF::F:,F
@A01045:338:HV72GDRXX:2:2102:23656:8015 1:N:0:TAAGGCGA+TAGATCGC
CCTACGGGAGGCTGCAGTGGGGAATATTGGGCAATGGGCGCAAGCCTGACCCAGCAACGCCGCGTGAAGGAAGAAGGCTTTCGGGTTGTAAACTTCTTTTGTCGGGGACGAGTAGAAGACGGTACCTGGCGAATAAGCCACGGCTAACTACGTGCCAGCAGCCGCGGTAATACGTAGGTGGCAAGCGTTGTCCGGATTTAATGGGGGTAAAGGGCGTGTAGCCGGGAAGGCAAGACAGATGTGAAATCCA
+
FFFFFFFFFFFFFFFFFFFFFFF:FFFFFFFFFFFFFFFFFFFFFFFFFFFFFFFFFFFF:FFFFFFFF:F:FFF:FFFFFFFFFFFFFFF,FFFFF,FFFFFFFFFFFFFFFFFF:FFFF:FFFFFFFFFFFFFFFFF:FFFFFFFFFFFFFFFF:FFFFFFFFFF:FFF,F:F,FFFFFFFFFFF:FFFFFF,:FFF:,,F:F,FFFFFFFFFFFFFF,FF,F:FFF:FFFF,FFFFF:FF,FFFF,F
@A01045:338:HV72GDRXX:2:2102:13042:8046 1:N:0:TAAGGCGA+TAGATCGC
CCTACGGGGGGCAGCAGTGAGGAATATTGGTCAATGGACGAGAGTCTGAACCAGCCAAGTAGCGTGAAGGATGACTGCCCTATGGGTTGTAAACTTCTTTTATACGGGAATAAAGTGAGCCCCGTGTGGTTTTTTGTATGTACAGTATGAATAAGGATCGGCTAACTCCGTGCCAGCTGCCGCGGTACTACGGAGGATCCGCGCGTTATCCGGATTTATTGGGTTTAAAGGGAGCGTAGGCGGGTTGTTA
+
:FFFFFFFFFFFFFF:FFF:FFFFFFFFFFFFFFFFFFFFFFFF:FFFF:F:FFFFFFFFFFFFF:FFFFFFFFF:,FFFFFFFFFFFFFF,FFFFFFF:FF:FFFFFFFFF::FFFFFFF,F,FFFFFF,FFFFFFFFFFFF,FFF:FFFFFF:,FFFFFFFFFFFFFF:FFFF,F,FFF:FFFFF,FFFF:F::F,,F,,FFF,F,FFF::,FFFF,FFF:FF:FF:,,::F:,,FF:,,:FF,:FFF
@A01045:338:HV72GDRXX:2:2102:17653:8359 1:N:0:TAAGGCGA+TAGATCGC
CCTACGGGTGGCTGCAGTGAGGAATATTGGTCAATGGACGAGAGTCTGAACCAGCCCAGTAGCGTGAAGGATGACTGCCCTATGGGTTGTAAACTTCTTTTATACGGGAATAAACGGATCCACGTGTGGATTTTTGCATGTACCGTCTGAATAAGGATCGGCTAACTCCGTGCCCGCAGCCGCGGTAAGACTGAGGATCCGAGCGTTATCCGGATGGAGTGGGGTTAAATGGAGCGTAGATGGGTTGTTA
+
:FFFFFFFFFFF,FF,F,FFFFFFFFFFFF:FFFFFFFFFFFFFFF:FFFFFFFFF,FFFFFFF:FFFFFF:F,F,::FF,F,FFF,FFF:FFF,:FF:FFFF,F,FFFF,F:FFFFFFFFFFF,FFF,FFF:FF,FFFFFFFFFFFFFFF,F::FF:F:FF,::FFFFF:FFF,:F:,FFFFF:,FF,FF,F:FFFFFF:F:F:,:::F,:,F:,,F,F:FF,:FFFF,FF,FF:F,:F:,FFF:FFFF
@A01045:338:HV72GDRXX:2:2102:17951:8406 1:N:0:TAAGGCGA+TAGATCGC
CCTACGGGTGGCAGCAGTGGGGAATATTGGGCAATGGGCGAAAGCCTGACCCAGTAACGCCGCGTGAAGGAAGAAGGCTTTCGGGTTGTAAACTTCTTTTATCAGGGACGAAGGATGTGACGGTACCTGATGAATAAGCCACGGCTAACTACGTGCAAGCAGCCGCGGTAATACGTAGGTGGCAAGCGTTGTCCGGATTTACTGGGTGTAAAGGGCGCGTAGGCGGAGAGACAAGTCAGAGGTGAAATCT
+
FFFFFFFFFFFFFFFFFFFFFFF:FFFFFFFFFF,FFFFFFFFFFFFFFFFFFF:FFF:FFFFFFFFFFFFFFFF,FFFFFFFFFFFFFFFFFFF:FFFFFFFFFFF:FFFFF:FFFFFFFFFFFF,FFFFFFFFFFFFFFF::FFFF,FF:FF:F,F:FFFFFF:FFFFFFF,:F:F:F:,FF,FFF,F:FFF:,:F,F,FFFF:FFFF,F,:::FF,FFF:FF,F:F::FFFFFF,FF,F,FFFFFFF
@A01045:338:HV72GDRXX:2:2102:14452:8422 1:N:0:TAAGGCGA+TAGATCGC
CCTACGGGTGGCAGCAGTGGGGAATATTGGGCAATGGGCGCAAGCCTGACCCAGCAACGCCGCGTGAAGGAAGAAGGCTTTCGGGTTGTAAACTTCTTTTCTCAGGGACGAAGCAAGTGACGGTACCTGAGGAATAAGCCACGGCTAACTACGTGCCAACAGCCGCGGTAATACGTAGGTGGCAAGCGTTATCCGGATTTACTGGGTGTAAAGGGCGTGCAGCCGGGAATGCAAGTCAGATGGGAAATCT
+
FFFFFFFFFFFFFFFFFFFFFFF:FFFFF:FFFFFFFFFFFFFFFFFFFFFFFFFFFFFFFFFFFFFFFFFFFFFF:FFFFFFFFFFFFFFFFFFFFF:FFFFFFFF:FFFFFFFFFFFFFFFFF:FFFFFFF,FFFFFFFFFFFFFFFFFFFFF:FFFFFFFFFFFF:F:FFFFFF,FFFFFFFFFFF:FFFFFFFFFFFF,FFFF:FFFF:FFFFFFFFFFFF:FF,:,FF:FFFFF:FF,,:FF,FF
@A01045:338:HV72GDRXX:2:2102:29577:8500 1:N:0:TAAGGCGA+TAGATCGC
CCTACGGGGGGCAGCAGTGGGGAATCTTCCGCAATGGACGAAAGTCTGACGGAGCAACGCCGCGTGAGTGATGAAGGATTTCGGTCTGTAAAGCTCTGTTGTTTATGACGAACGTGCAGTGTGTGACCAATGCATTGCAATGACGGTATTAAACGAGGAAGCCACGGCTAACTACGTGCCAGCAGCCGCGGTCATACGTAGGTGGCAAGCGTTGTCCGGATTTACTGGGTGTCAAGGGCGTGTAGCCGGG
+
FFFFFFFFFFFFFFFFFFFFFFFFFFFFFFFFFFF:FFF:FFFF:FFFFFFFFFFF,FFFFFFFFFFFFFFFFFFF:FF:FFFFFFFFFFFFFFFFF:F:FF,FFFFFFFFFFFFFFFF:F:FFFF,FFF,FFF::F:F:FFFFFFF,,FFF,FFFF:F:FF:,,FFFFFFFFF:F,FFFF,FF,FF,F::,,F,FF,:F::FFFFFFF,FFFFF:F::FF,,F,,FFF,FF,FF:,FFF,FFF,F:,FF
@A01045:338:HV72GDRXX:2:2102:5764:8563 1:N:0:TAAGGCGA+TAGATCGC
CCTACGGGCGGCTGCAGTAGGGAATCTTCCGCAATGGACGAAAGTCTGACGGAGCAACGCCGCGTGAGTGAAGAAGGTTTTCGGATCGTAAAACTCTGTTGTTAAAGAAGAACAAGGATGAGAGTAACTGCTCATCCCCTGACGGTATTTAACCAGACAGCCACGGCTAACTACGTGCCAGCAGCCGCGGTACTACGTAGGTGGCAAGCGTTGTCCGGATTTATTGGGCGTAAAGCGAGCGCAGGCGGTT
+
FFFFFFFFFFFFFF:FFFF:FFF,:FFFFFFFFFFFFFFFFFFF:FF:FFFFFFF,FFFFFFFF,FF:F:FFFFF,FFFF:FFFFFFFFFF:FFF:,FFFFFFFFFFF::FFFFFFFF,F,:FFF,FFF:FFFFFFFFFF:FFFFFFFFFFFFF:FF,:FF:FFFFFFFFFF:FFFFFF:FF,FFF,F:,F:,:FFF:FFFF,,FFFF:F,F:FFFFFF:FF,FF:,:,,,F:F::,FFF:F,F,F,:F:
@A01045:338:HV72GDRXX:2:2102:4906:8609 1:N:0:TAAGGCGA+TAGATCGC
CCTACGGGCGGCAGCAGTGGGGAATATTGGGCAATGGGCGAAAGCCTGACCCAGCAACGCCGCGTGAAGGAAGAAGGCTTTCGGGTTGTAAACTTCTTTTATCAGGGACGAAGGCTGTGACGGTACCTGATGAATAAGCCACGGCTAACTACGTGCCAGCAGCCGCGGTCATACGTAGGGAGCAAGCGTTGTCCGGATTTACTGGGTGTACAGGGTGCGTAGGCGGCTTTGCAAGTCAGATGTTAAATCT
+
,FFFFFFFFFFFFFFFF,FFFFF,FF,FFFFFFFFFFFFFFFFFFFFFFFFFFFFFFFFFFFFF:FFFFFFFFFFFF,FFFFFFFFFFFFFFFFFFFFF,FFFFFFFF:FFFFF,:,FF::F:F:FF:FFFFFFFFF:FFFFFFFFF:FFFFFFFFFFFFFFFFF:FFF,F:FFF:FF,:FFFF::FFF:FF::::,FFFFF:::FFFFF,,FFFF:F::F:,F:,FF,FFF::FFFF,FFF,,FFF,,F
@A01045:338:HV72GDRXX:2:2102:13702:8719 1:N:0:TAAGGCGA+TAGATCGC
CCTACGGGGGGCTGCAGTGGGGGATATTGCACAATGGGGGAAACCCTGATGCAGCAACGCCGCGTGAAGGAAGAAGGTCTTCGGATTGTAAACTTCTGTCCTCAGGGAAGATAATGACGGTACCTGAGGAGGAAGCTCCGGCTAACTACGTGCCAGCAGCCGCGGTCATACGTAGGGAGCGAGCGTTGTCCGGAGTTACTGGGTGTTAAGGGTGCGTAGGCGGATCTGCAAGTCAGGATTGAAATCCCAG
+
FFFFFFFFFFFFFFFFF:FFFFFFFFFFFFFFFFFFFFFFFF:FF:FF,FFFFFFFFFFF:::F:FFFFFFFFFFFFFFFFFFFFFFFFFFFFFFFFFFFFFFFFF:FFF,F:FF:FFFFF:FFFFF,FFFF:FFFFFFFFFFFFFFFFFF,FF:FFF:FF:FFF,:F:,,FFFFF:F:F:FF:F:FF:F:F,,:FFFFFFFF:F:,:F,FFFF:::F,FFFF,FFFF:FF,FFFF,::,:,FFF:FFF,
@A01045:338:HV72GDRXX:2:2102:4679:8813 1:N:0:TAAGGCGA+TAGATCGC
CCTACGGGTGGCAGCAGTGGGGAATATTGCACCATGGGCGCAAGCCTGATGCAGCGACGCCGCGTGCGGGATGACGGCCTTCGGGTTGTAAACCGCTTTTGATCGGGAGCAAGCCTTCGGGTGAGTGTACCTTTCGAATAAGCACCGGCTAACTACGTGCAAGCAGCCGCGGTGATACGTCGGGTGCAAGCGTTATCCGGAATTATTGGGCGTAAAGGGCTCGTAGGCGGTTCGTCGCGTCCGGTGTGAT
+
:F,FF:FFFFFFFFF:FFFFFFF:F,:FFFFF,FFFFFFFFFFFFF:FFFFFFFFFFF,FFFFFFFF:FFFFFFFF:FFF:FF:F,,,FF:F:F:FF:FFFF,:FF,FFFF:FFFFFFFF:F::FF:FF:,FFFF,FFFFF:FFFFFFF:FFFFFF,FFF,F:F::FFFF:FF,F:FF:F,F,F,:F::FFF::F:FF:F,:FF,F,:F:::,,:F:,:F:FF:F,F,::,FF,FFFFFFF:FF,:F:F,
@A01045:338:HV72GDRXX:2:2102:27742:9048 1:N:0:TAAGGCGA+TAGATCGC
CCTACGGGTGGCAGCAGTGAGGAATATTGGTCAATGGGCGATGGCCTGAACCAGCCAAGTAGCGTGAAGGATGACTGCCCTATGGGTTGTAAACTTCTTTTATAAAGGAATAAAGTCGGGTATGCATACCCGTTTGCATGTACTTTATGAATAAGGATCGGCTAACTCCGTGCCAGCAGCCGCGGTAATACGGAGGATCCGAGCGTTATCCGGATTTATTGGGTTTAAAGGGAGCGTAGATGGATGTTTA
+
FFFFFFFFFFFFFFFFF:FFFFF,FFFFFFFFFFFFFFFFFFFFFFFFFFFFFFFFF:FFFFFFFFFFFFFFFFFF:FFFF,FFFFFFFFFFFF,FFF,FFFFFFFFFF:FFFF:FFFFFFFFF:FFFF::FF::FFFF:FFFFFFFF::FFFF:F:FFFFFFFF,FF:FFFFFFFFFFFF,FFF:FFFF,,FFFFFFFF,FFFFFFFFF,FFFF:F,FFF::F,FF:FF,FFF:FFFFFF:FFFFFFF,
@A01045:338:HV72GDRXX:2:2102:31277:9220 1:N:0:TAAGGCGA+TAGATCGC
CCTACGGGGGGCAGCAGTGGGGAATATTGGGCAATGGACGCAAGTCTGACCCAGCAACGCCGCGTGTATGAAGAAGGCCTTCGGGTTGTAAACTTCTTTTGTCGGGGACGAGTAGAAGACGGTACCTGGCGAATAAGCCACGGCTAACTACGTGCCAGCAGCCGCGGTAATACGTAGGTGGCAAGCTTTGTCCGGATTTAATGGGTGTAAAGGGCGTGTAGCCGGGAAGGCAAGTCACATGTGAAATCCA
+
FFFFFFFFFFFFFFFFFFFFFFFFFFFFFFFFFFFFFFFFFFFFFFFFFFFFFFFFF:FFFFFFFFFFFFFFFFFFFFFFFFFFFF:F:FFFFFFFFFFFFFF:F:FFFFFFFFFFF,FFFFFFFFFFFFFFFFFFFFFFFFF:FFFFFFFFFF,::FFF:F::,F:FFFFF,FFF,FF::,:FFF,FFFFFFF,FF:FF,,FFFFFFFF:F,FF,F,F,,FFFFFF:F,FFFF,FF,FFFFF:FFF:F,
@A01045:338:HV72GDRXX:2:2102:19461:9236 1:N:0:TAAGGCGA+TAGATCGC
CCTACGGGAGGCTGCAGTAGGGAATTTTCGGCAATGGGGGAAACCCTGACCGAGCAACGCCGCGTGAAGGAAGAAGTCATTCGTTATGTAAACTTCTGTCATAGCGGAAGAACGGTGGATCTAGGGAATGATATCCAAGTGACGGTACTCTATAAGAAAGCCACGGCTAACTACGTGCCAGCAGTCGCGGTAATACGTAGGTCCCGAGCGGTGTCCGGATTGCTTGGGCGTAAAGCGAGCGCAGGCGGTT
+
FFFFFFFFFFFFFFFFFFFFFFFFFFFFFFF:FFFFFFFFFF:FFFFFFFFFF:FFFFF:FFFF,FFFFF:FF:FFF,:FFFFFFFF,FFFFFFFFFF,FFFF:,FFFFFFFFFFFFF:F,:F::FF:FF:FFFFFFF:FFFF,F,FFFFFF,,:,FFFFFFF:FFFFFF:FFFFFFF:FFFFFFFFFFFF::F,FFF:FFF:FFF::FF,F,FFF,::,F,,FFFFF,F,FFF,:,FF:FF,F,F,,,F
@A01045:338:HV72GDRXX:2:2102:24677:9377 1:N:0:TAAGGCGA+TAGATCGC
CCTACGGGGGGCTGCAGTCGAGAATCATTCACAATGGGGGAAACCCTGATGGTGCGACGCCGCGTGGGGGAATGAAGGTCTTCGGATTGTAAACCCCTGTCAAGTGGTAGCAAATTAAAAAGATAGTACAACAAGAGGAAGAGACGGCTACCTCTGTGCACGCAGCCGCGGTAATACAGAGGTCTCTAGCGGTGTTCGGAATCACGGGGCGTAAAGCGTGCGTTGGCTGATGAGGAAGGAGGGTGTGATA
+
,F,FF:,F::FFFFFF,FFFFFFFFFF,FFF:FF,:FFFFFFFFFFFFF:,,,F,FF,FFFF,,,,,F,FFFF,F:F:FF,FFFFFF,,:F,FFFF,F,FFF,FF:F,,FFF,,:FF,FF,F:FF:FFF,F:FF:F:FF,,FFF:,:F,F,FFFF,:,F,F,FFFFFF:F:,FF:FFF,:,F,FF:,F:F,,F,F::,FF,F,,:,:FF,:F,,F:,:,FFFF,FFFF,,F,,F,,,,,,F,:F::,,,,
@A01045:338:HV72GDRXX:2:2102:20338:9471 1:N:0:TAAGGCGA+TAGATCGC
CCTACGGGGGGCAGCAGTGGGGAATATTGGGCAATGGGGGAAACCCTGACCCAGCAACGCCGCGTGAAGGAAGAAGGTCTTCGGATCGTAAACTTCTATCCTTGGTGAAAATAGTGATGGTAGCCAAGAAGGAAGCCCCGGCTAACTCCGTGCCAGCAGCCGCGGTAATACGTAGGGGGCAAGCGTTGTCCGGAATGATTGGGCGTAAAGGGCGCGTAGGCGGCCTGTTAAGTTAGAAGTGAAAGACCGT
+
:FFFFFFFFF:FFF:FFFFFFFFFFFFFF,FFFFF::FFFFFFFFFFFFF:FFFF,FFFFFFFFFFFFFFFFFFFFFFFFFFFFF:FFFFF:FFFFFF,FFFFFFF:FFFFF:FFFFFFFF:FFFFF,FFFFFFFFFFFFFFFFFFF,:FF,FFF:F:,FFF:F:F,FFFFF::FF,FFFFFFF:FFF,FFFFFF::F:F:FFFFF,FFFFFF:FF:FF:FFFFFF,FFFF:F:,FFFF:::,FF,F:,F
@A01045:338:HV72GDRXX:2:2102:5077:9533 1:N:0:TAAGGCGA+TAGATCGC
CCTACGGGGGGCAGCAGTCGAGAATCATTCACAATGGGGGAAACCCTGATGGTGCGACGCCGCGTGGGGGAATGAAGGTCTTCGGATTGTAAACCCCTGTCATGTGGGAGCAAATTAAAAAGATAGTACCACAAGAGGAAGAGACGGCTAACTCTGTGCCAGCAGCCGCGGTAATACAGAGGTCTCAAGCGATGTTCGGACTCACTGGGCGTAAAGCGTGCGTAGGCTCTTTCGTAAGTCGTCTGTGAAA
+
FF:FFFFFFFFFFFFFFFFFFFFFFFFFFFFFFFFFFFFFFFFFFFFFFFFFFFF:F:FFFFFFF,FFFFFFFFFFFFF:FFFFFFFFFFF:FFFFFFFFFFFF,FFFFF::::FFFFFF,FFFFF,FFFFFFFFFFF:FF::FF:FFFFFF,FF:FF,FFFFFFFFF:FF,FFFFFF::F,FFFFFFFF:,,F:FF:FFF,FFF::,:FFFF:FFFFF,F,::,:FF,FFFFF,:FF,,,F,FF,,FFF
@A01045:338:HV72GDRXX:2:2102:15808:9580 1:N:0:TAAGGCGA+TAGATCGC
CCTACGGGGGGCAGCAGTGGGGGATATTGCACAATGGGCGAAAGCCTGATGCAGCAACGCCGCGTGAGGGAAGACGGTTTTCGGATTGTAAACCTCTGTTCTAAGTGACGAACAAATGACGGTAGCTTAGGAGAAAGCCCCGGCTAACTACGTGCCAGCAGCCGCGGTAATACGTAGGGGGCAAGCGTTGTCCGGAATTACTGGGTGTAAACCGCGCGGAGGCTGTTTCGTAAGTCGTGTGTGAATGGCG
+
FFFF:FFFFFFFFFFFFFFFFFFFFFFFFFFFFFFFFFFFFFF:FFFF:FFFFF:FFFFFFFFFFFFFFFFFFFFFFFFFFFFFFFFFFFFFFFFFFFFFFFFFFFFFFFFFFFFFFFFF,FFFFF,FFFFFFFFFF,FFFFF:,,FFFFFFFFFFFFFF:,FFFFFFFFFFF,FFFFFFFFFFFF::FFF::FFF,,FF,:,FFFFFFFF,F,:,FF,,FFFF,F,F,FF:FF::,FF,FF:FF,:,F:
@A01045:338:HV72GDRXX:2:2102:23330:9580 1:N:0:TAAGGCGA+TAGATCGC
CCTACGGGTGGCAGCAGTCGAGAATCATTCACAATGGGGGAAACCCTGATGGTGCGACGCCGCGTGGGGGAATGAAGGTCTTCGGATTGTAAACCCCTGTCATGTGGGAGCAAATTAAAAAGATAGTACCACAAGAGGAAGAGACGGCTAACTCTGTGCCAGCAGCCGCGGTAATACAGAGGTCTCAAGCGTTGTTCGGAATCACTGGGCGTAAAGCGTGCGGAGGCTGTTTCGTAAGTCGTGTGTGAAA
+
:FFFFFFFFFFFFFFFFFFFFFFFFFFFFFFFFF:FFFFFF:FFFFFFFFFFFFFFFFFFFFFFFFFFFFFFFFFFFFFFFFFFFFFFFFFFFFFFFFFFFFFFFF:FFFFF:FFFFFFFF:FFFFFF:FFF,F:FFFF:FFFFFFFFFFFFFFFFFFFFFF:F:FFFFF:F:FFFFFFF:F,FFFFFFFFF,FFFF,:FF:FFFF,:FF:FFFFFF:,:F:,FFFFFF:FFFFFFFF,F,FFFFF:,F,
@A01045:338:HV72GDRXX:2:2102:25988:9580 1:N:0:TAAGGCGA+TAGATCGC
CCTACGGGCGGCAGCAGTGGGGAATATTGGGCAATGGGGGAAACCCTGACCCAGCAACGCCGCGTGAAGGAAGAAGGTCTTCGGATCGTAAACTTCTATCCTTGGTGACAATAGTGATGGTAGCCAAGAAGGAAGCCCCGGCTAACTACGTGCCAGCAGCCGCGGTAATACGTAGGGGGCAAGCGTTGTCCGGAATCATTGGGCGTAAAGGGCGCGTAGGCGGCCTGTTAAGTTTTATGTGAAAGTCATT
+
FFFFFFFFFFFFFFFFFFFFFFFFFFFFFFFFFFFFFFFFFFFFFFFFFFFFFFF:F:FFFFFFFFFFFFFFFFF,FFFFFFFFFFFFFFFFF:FFFF:FFF,:FFFF,FFFFF:FFFFFFFFF,FFFFFFF:F,F:FFFFFFFFFFFF,F:FF,FF:FFFFFF:F,FFFF:FF,FFF,FFFFFFFF:FFFFFFFF,FF:::FFFFFFFFF:FFFFFFF,FF:FFF:F:FF,F:F,,,,F:FFF:,F,:,
@A01045:338:HV72GDRXX:2:2102:21305:9612 1:N:0:TAAGGCGA+TAGATCGC
CCTACGGGGGGCAGCAGTGGGGAATATTGGGCAATGGGGGAAACCCTGACCCAGCAACGCCGCGTGAAGGAAGAAGGTCTTCGGATCGTAAACTTCTATCCTTGGTGAAAATAGTGATGGTAGCCAAGAAGGAAGCCCCGGCTAACTACGTGCCAGCAGCCGCGGTAATACGTAGGGGGCAAGCGTTGTCCGGAATGAGTGGGCGTAAAGGGCGCGTAGGCGGCCTGTTAAGTTTGAAGTGAAAGTCCTT
+
FFFFFFFFFFFFFFFFFFFFFFFFFFFF:FF:FFFFFFF:F,FFFFFFFFFFFFFFFFFFFFFFFFFF,FFF:FFFFFFF:FFFFFFFFFFFF:FF,FFFFFFFFFFFFFFF:FFFFFFFFF:FF,F,FFFFF:,FFFF:FFFFFFFFFFF,F:FFFFFFFFFFFFF,,FFFF:,FFFFFFF:,FFFFFFFFFF,:FF,FFFFFFFF:FFFFFFF,FFF,FFFF:,FFFFFFFFFFF,FF,FF,,FF,FF
@A01045:338:HV72GDRXX:2:2102:7907:9768 1:N:0:TAAGGCGA+TAGATCGC
CCTACGGGGGGCAGCAGTGAGGAATATTGGTCAATGTACGAGAGTCTGAACCAGCCAAGTAGCGTGAAGGATGACTGCCCTATGGGTTGTAAACTTCTTTTATACGGGAATAAATTGAGGCAAGCGTGCCTTTTTGTATTTAACGTATGAATAAGGATCGGCTAACTCCGTGCCATCAGCCGCGGTAATACGTACGATCCGAACGTTATCAGGATTTATTGTGTTTAAATGTAGCGAAGGCGGGTTGTTT
+
FFFFFFF,,::FFFFF,F,F,:FF,F:,,,FFFFFF,FF:F,F,,,,:FFFFF,FFF:FFF:FFF,:FF:FF,FFFFFFFFFFF::,FFFFFF:FFFF,F:FFFF,,,F,FFFF,:,F,FFFF:FFF:FF:F,F,,FFF,FF,FFFFFFFFFFF,:FF,,,FF:F,FFF,:,,F:,F:,,F:F:FF:FFF,F:F,:FF:::F,FFFFFF:,:FF,,FFF::,::FFF:F,F,FFF,,::FF,,,:FFF:,
@A01045:338:HV72GDRXX:2:2102:23231:9784 1:N:0:TAAGGCGA+TAGATCGC
CCTACGGGTGGCAGCAGTCGAGAATCATTCACAATGGGGGAAACCCTGATGGTGCGACGCCGCGTGGGGGAATGAAGGTCTTCGGATTGTAAACCCCTGTCATGTGGGAGCAAATTAAAAAGATAGTACCACAAGAGGAAGAGACGGCTAACTCTGTGCCAGCAGCCGCGGTAATACAGAGGTCTCAAGCGTTGTTCGGAATCACTGGGCGTAATGCGTGCGTAGGCTGTTTCGTAAGTCGTGTGTGTAA
+
:FFFFFFFFFFFFFF:FFF:FFFFFFFFFFFFF:FFFFFFFFFFFFFFFFFFFFFFFFFF:FFFFFFFFFFFFFFFFFFFFFFFFF:FFFFFFFFFFFFFFFFFFFFFFF:F,FFF,::FFFFFF:FFFFFF:FF:FFFFFFFFFFFFFFFFFF,F:FFFFFF:,FFFF::FFF,FFF:FFFFFFFFFF::,FF:FFFFF,FFFFF,FFF:FFF,FFF:,:::FFF:FF,FFFFFF,:FFF,F:FF:,F:
@A01045:338:HV72GDRXX:2:2102:24786:9940 1:N:0:TAAGGCGA+TAGATCGC
CCTACGGGTGGCTGCAGTGAGGAATATTGGTCAATGGACGAGAGTCTGAACCAGCCAAGTAGCGTGAAGGATGACTGCCCTATGGGTTGTAAACTTCTTTTATACGGGAATAAAGTGAGCCACGTGTGGTTTTTTGTATGTACCGTATGAATAAGGATCGGCTAACTCCGTGCCAGCAGCCGCGGTAATACGGAGGATACGAGCGTTATCCGGATTTATTGGGTTTAATGGGAGCGTAGGTGGTTTGTTA
+
:FFFF:FFFFFFFFFFFFFFFFFFFFFFFFFFFFFFFFFFFFFFFFFFFFFFFFFFFFFFFFFFFFFF,F:FFF:FF:::FFFFFFFFFFFFFFFFFFFFFFFFFF:FFFFFFFFFFFFFFFF:F:FFF:,FFFFFF:FFFF:FFFFFFFF:FF,,FF,FFFFFFFFFFFFF::F:F,FFFFFF:FFFFF,FFFFFFF,FFFFFFFFFFF,F,FF::FFF,:FF:FFF,:FFF,FFFFFF:,F:FFF:FF
@A01045:338:HV72GDRXX:2:2102:12644:9987 1:N:0:TAAGGCGA+TAGATCGC
CCTACGGGGGGCAGCAGTGGGGAATATTGGGCAATGGGCGCAAGCCTGACCCAGCAACGCCGCGTGAAGGAAGAAGGCTTTCGGGTTGTAAACTTCTTTTGTCGGGGACGAGTAGAAGACGGTACCTGGCGAATAAGCCACGGCTAACTACGTGCCAGCAGCCGCGGTAATACGTAGGTGGCAAGCGTTGTCCGGAATTACTGGGCGTAAAGCGCACGCAGGCGGTTTGTTAAGTCAGATGTGAAATCCC
+
FFFFFFFFFFFFFFFFF,F:FFFFFFFFF,FFFFFFFFFFFFFFFFFFFFFFFFFFFFFFFFFFF:FF::FFFF::FFFFFFFF:FFFFF,FFFFFFFF:FFFF::F:FFFFFFFF,FFFF:F,FF,F,F:FFF,FFFFFF::FFFFFFFFF:FFFFFFFFF:FF,FFF::FF::,FF::FFF::F:FF:FFF::F:::FF:::FF:,FFFFFF:FFF:FFF::F,F,,:,:FFFF::F,:F:FF:F:FF
@A01045:338:HV72GDRXX:2:2102:8142:10207 1:N:0:TAAGGCGA+TAGATCGC
CCTACGGGTGGCAGCAGTAGGGAATTTTCGGCAATGGGCGAAAGCCTGACCGAGCAACGCCGCGTGAGTGAAGAAGGCCTTCGGGTTGTAAAGCTCTGTTGTGAAGGAAGAACGGCTCATACAGGGAATGGTATGGGAGTGACGGTACTTTACCAGAAAGCCACGGCTAACTACGTTCCAGCAGCCGCGGTAATACGTAGGTGGCGAGCGTTATCCGGAATTATTTGGCGTAAAGGGTGCGCAGGCGGTT
+
FFFFFFFFFFFFFFFFFF:FFFF:FFFFFFFFFFFFFFFFFFFFFFFFFFFFFFF,FFFFFFFFFFFFFFFFFFFFFFFFFFFFFFFFFFFFFFFFFFFFFFFFFFFF:FFFFFFFF:FFFFFFFFF,FFFFFFFF:FFFFFF:FFFFF:FFF:FFFFFFFFFFFFFFFFFFFFFF,F:F:FF,FF::FFFFFFFF:FFF:FF:FFFFF,FF:FFFFFFFFF:FF,F,:FFFFFF,FF:FFFF,,FFFFF
@A01045:338:HV72GDRXX:2:2102:14163:10457 1:N:0:TAAGGCGA+TAGATCGC
CCTACGGGCGGCAGCAGTGGGGAATATTGCACAATGGGGGAAACCCTGATGCAGCGACGCCGCGTGAGCGAAGAAGTATTTCGGTATGTAAAGCTCTATCAGCAGGGAAGAAAATGACGGTACCTGACTAAGAAGCACCGGCTAAATACGTGCCAGCAGCCGCGGTAATACGTATGGTGCAAGCGTTATCCGGATTTACTGGGTGTAAAGGGAGCGTAGACGGATGGGCAAGTCTGATGTGATAACCCGG
+
FF:::FFFFFFFFFFFFFFFFFF:FFFFFFFFFFFFFFFFFFFFF:FFFFFFFFFFFFFFFFFF,F,FFFFFFFFFFFFFFFFFFFFFF:FFFFFFFFFFF:FFFFFF,FFFFFFFFFFFFFFFFFFFFFFFFFFFFFFFFFFFFFFFFFFFFFFFFFFFFFFFFF:FFFFF,FFFFFFFFFFF:FFFFFF:FFFFFFFF:FF,:FF,,FF:F:F:FF:FFF:::FF:FFF:FF:FFF:FFF,:,:FFFF
@A01045:338:HV72GDRXX:2:2102:12536:10645 1:N:0:TAAGGCGA+TAGATCGC
CCTACGGGAGGCTGCAGTGGGGAATATTGGGCAATGGGCGCAAGCCTGACCCAGCAACGCCGCGTGAAGGAAGAAGGCTTTCGGGTTGTAAACTTCTTTTGTCGGGGACGAGTAGAAGACGGTACCTGGCGAATAAGCCACGGCTAACTACGTGCCAGCAGCCGCGGTAATACGTAGGTGGCAAGCGTTGTCCGGATTTATTGGGTTTAAAGGGAGCGTAGGCGGACGCTTAAGTCAGTTGTGAAAGTTT
+
F:FFFFFFFFFFFFFFFFFFFFFFFFFFFFFFF,FFFFFFFFFFFF:FF:FFFFFF:FFFFFFFFFFFFFFFFFFFFFFFFFFFFFFFFFFFFFFFF:FFFFFF,FFFFFFFFFF:FFFFFFFFFFFFFFFFFFFFFF:FFFFFFFFFFFFF,:FFF:FFFFFFFFFFFF:FFF,FFFFFFFF,FFFFFF,FFFFFFF:,,FFFFF:,FFFFFFF:FFFF::F:FFFFFFFFFF:,F:F,FFF:F:FFF:
@A01045:338:HV72GDRXX:2:2102:24279:10723 1:N:0:TAAGGCGA+TAGATCGC
CCTACGGGGGGCTGTAGTGAGGAATATTGGTCAATGGACGAGAGTCTGAACCAGCCAAGTAGCGTGAAGGATGACTGCCCTATGGGTTGTAAACTTCTTTTATATGTGAATAAAGTGAGCCACGTGTGGCTTTTTGTATGTACCATACTAATAAGGATCGGCTAACTCCGTGCCAGCAGACGCGGTAATACGTAGGTCCCGAGCGTTGTCCTGATTTATTGGGCGTAAAGCGAGCGCAGGTGCTATATTA
+
:FFF,FFFFFFFFFFFFF:F:FFFFFFFFFFFFFFFFF:FFFFFFFFFFFF:FFFF:FFFFFF:F,FFFFF:FFFFFFFFFFFF:FF::,F,FFFFF:,F:FFF,F,:,FFFFFFFFF::F,F,,:F:,,FFF::FFFF:FFF:F:FF,FFFFF,FFF,,F:F:FFFFF,F,,FF,FFF,F,F::F:FFFF,FF,:FFFF,F,F,F,F:,F,FFFFF,FF::,FF,F,FFFFFF,FFFF:FF,F,:F:F:
@A01045:338:HV72GDRXX:2:2102:11062:10786 1:N:0:TAAGGCGA+TAGATCGC
CCTACGGGTGGCAGCAGTGGGGAATATTGGGCAATGGGCGCAAGCCTGACCCAGCAACGCCGCGTGAAGGAAGAAGGCTTTCGGGTTGTAAACTTCTTTTATTAGGGACGATAATGACGGTACCTATTGAATAAGCTCCGGCTAACTACGTGCCAGCAGCCGCGGTAATACGTAGGGAGCGAGCGTTATCCGGATTCATTGGGCGTAAAGCGCGCGTAGGCGGCCCGTCAAGCGGGGTTTCAAATCCAGG
+
FFFF:FFFFFFFFFFFFFFFFFF,FFFFFFFF:FFFF:FFFFFFFFFFFFFFFFFFFFFFFFFFFFFFFFFFFFFFFFF,FFF:FF:FFFFFF,FFF:FFFFF,FFF,:F:F:F,FF:FFFFFFFFFFFFF:FFFF:FFFFFFFFF,,:FF,:FFFFFFFFFFFFFFF,FFFFFFFFFFF:FF:FFFFFFF,FF:FFFFFF:FFFF:FF:F,:FFFFFFFFFFFFF,,F,:,:F,:,:,FFFFFFFFFF,
@A01045:338:HV72GDRXX:2:2102:14443:10786 1:N:0:TAAGGCGA+TAGATCGC
CCTACGGGCGGCAGCAGTGGGGAATATTGCACAATGGGGGAAACCCTGATGCAGCGACGCCGCGGGAGCGAAGAAGTATTTCGGTATGTAAAGCTCTATCAGCAGGGAAGAAAATGACGGTACCTGACTAAGAAGCACCGGCTAAATACGTGCCCGCAGCCGCGGTAATACGTAGGGTGCACGCGTTAGCCGGAGTTACTGGGTGTAAAGGGAGCGTAGACGGATGGGCAAGTCTGATGTGAAAACCCGG
+
,FFFFFF:FFFFFFFFF,FF:FF,FFFFFFFFFFF:FFFFFF:FFF:FFFFFFFFFFF:FF:FF,F,F::FF:FF::,F:FFF:FFFFFFFF::FFFFFFFF:FF:F,,F,F,FF:FFF:FFFFFF,FF:F:FF:FF:FFFF,::F::FF::F,,:FF:F,,FF:,,FFFFF,F,FF:FFF,FFF,FF,FF:FF,FFFFF:F,F:F:F:FFFFFFF:F:F:F:F:F::,:,,F:FFF,:,::FF,FFF,:
@A01045:338:HV72GDRXX:2:2102:21956:10864 1:N:0:TAAGGCGA+TAGATCGC
CCTACGGGTGGCAGCAGTGGGGAATATTGCACAATGGGCGAAAGCCTGATGCAGCGACGCCGCGTGAGCGAAGAAGTATTTCGGTATGTAAAGCTCTATCAGCAGGGAAGATAATGACGGTACCTGACTAAGAAGCACCGGCTAAATACGTGCCAGCAGCCGCGGTAATACGTATGGTGCAAGCGTTATCCGGATTTACTGGGTGTAAAGGGAGCGCAGGCGGTGCGGTAAGTCTGATGTGAAAGCCCGG
+
FFFFFFFFFFFFFFFFFFFFFFFFFFFFFFFFFFFFFFFFFFFFFFFFFFFFFFFFFFFFFFFFFFFFFFFFFFFFFFFFFFFFFFFFFFFFFFFFFF:FFFF,FFFF:FFFFFFFFFFFFFFF:FFFFFFFF,FFFFFFFFF:FFF:FFFFFF:FFFFFFFFFFFFFFFFFFFFFFFFF:FFFFFFFFFFFFFFFFFFFFFFFFFFFFFF:FFF:FFFFFFFF:F:FF:FFFFFF:FFFF:F:F:FFF,
@A01045:338:HV72GDRXX:2:2102:21802:10911 1:N:0:TAAGGCGA+TAGATCGC
CCTACGGGTGGCTGCAGTCGAGAATCATTCACAATGGGGGAAACCCTGATGGTGCGACGCCGCGTGGGGGAATGAGGGTCTTCGGATTGTAAACCCCTGTCATGTGGGAGCAAATTAAAAAGATAGTACCACAAGAGGAAGAGACGGCTAACTCTGTGCCAGCAGCCGCGGTAATACAGAGGTCTCAAGCGTTGTTCGGAATCACTGGGCGTAAAGCGTGCGGAGGCTGTTTAGTATGTCTGGTGTGAAA
+
:FFFFFFFFFFFFFFFFFFF:FFFFFFFFFFFFFFFFFFFFF:FFFFFFFFFFFFFFFFFFFFF,,FFFFFFFFFFFFFFFF:FFFFF:FFFFFFFFFFFFFFF,FF:FFFFFFFFF,FFFFFF:FFFF:FFFFFFFF:FFFFFFFF,FFFF,FFF:FFFFFFFFFFFFFFFFFFFFFFF:F:FFFFF:F:,FFFF,::F,FFFFFFFFF,:FF::,F:FFF,,F:F:F,:F,FFF,:FF,F:F:FFF::
@A01045:338:HV72GDRXX:2:2102:12491:10974 1:N:0:TAAGGCGA+TAGATCGC
CCTACGGGAGGCTGCAGTGGGGAATATTGGGCAATGGGCGCAAGCCTGACCCAGCAACGCCGCGTGAAGGAAGAAGGCTTTCGGGTTGTAAACTTCTTTTGTCGGGGACGAGTAGAAGACGGTACCTGGCGAATAAGCCACGGCTAACTACGTGCCAGCAGCCGCGGTAATACGTAGGTGGCAAGCGTTGTCCGGATTTATTGGGTATAAAGGAAGCGTAGGCGGACGCTTCAGTCAGTTGTGAAAGATT
+
FFFFFFFFFFFFFFFFFFFFFFFFFFFFFFFFFFFFFFFFFFFFFFFFFFFFFFFFFFFFFFFFFFFFFFFFFFF:FFF,FFFFF,FFFFFFF:FFF,FFF:F:FFFFFFFFFFFFF,FFFFFFFFFF,F,FFFFFFF::FFFFFFFFF:F:FFFFFFFF:FFFF:F:F,,FFFF,FFF,FFF:FF:FFF:FFF,FFF,,FF,FFF,FFFF,F,FF:FF,F:FF:FFF:FF,FF:F:F::FF,FF:,,F:
@A01045:338:HV72GDRXX:2:2102:22480:11021 1:N:0:TAAGGCGA+TAGATCGC
CCTACGGGAGGCAGCAGTGAGGAATATTGGTCAATGGACGAGAGTCTGAACCAGCCAAGTAGCGTGAAGGATGACTGCCCTATGGGTTGTACACTTCTTTTATACGGGAATAAAGTGAGCCACGTGTGGTTTTTTGTATGTACCGTATGAATAAGGATCTGCTAACTCCGTGCCAGCAGCCGCGGTAATACGGAGGATCCGAGCGTTCTCCGGATTTATTGGGTTTAAAGGGAGCGAAGGCGGACGCTTA
+
FFFFFFFFFFFFFFFFF:FFFFF:FFFFFFF:FFF:FFFFF:FFFFFF:FFFF,FFFFFFFFFFFFFFFFFFFFF:FFFFFF,FFF,FFFF,FFF:FFFFFFFFFF,FFFFFFFFF:F:FFFF,,,,FFFFFFFFFFF,FFFFFFFFF:FFFFFF,FFF,FFF,:FFFFFFF:F,:FF:FF,FFFFFF:FFF,FFF:FFFFFFFF,F,FF,:FF,FFFFFFF:FF,:F::F:F,:FFF,FF:,FFFFFF,
@A01045:338:HV72GDRXX:2:2102:6388:11083 1:N:0:TAAGGCGA+TAGATCGC
CCTACGGGCGGCTGCAGTGGGGAATATTGGGCAATGGGCGCAAGCCTGACCCAGCAACGCCGCGTGAAGGAAGAAGGCTTTCGGGTTGTAAACTTCTTTTGTCGGGGACGAGTAGAAGACGGTACCTGGCGAATAAGCCACGGCTAACTACGTGCCAGCAGCCGCGGTAATACGTAGGTGGCAAGCGTTGTCCGGATTTACTGGGTGTAAAGGGCGTGTAGCCGGGAAGTCAAGTCAGATGTGAAATCCA
+
FFF:FFFFFFFFFFFFFFFFFFFFF:FFFFFFFFFFFFFFFFFFFFFFFFFFFFFFFFFFFFFFFFFFFFF:FFFFFFFFFFFFFFFFFFFFFFFFFFFFFFFFFFFFFFFFFF,F:FFFFFFFFFF::FFFFFFFFFFFFFFFFFFFFFFFFFFFF:FFFFFFFFFFFFFFFFFFFFF:FFFFF:FFFFFFFFFFFFFFFF:FFF::FF,FF:FFF,FFFFFFFFF,F,FF:F,FFF,FFF,FFFF,F:
@A01045:338:HV72GDRXX:2:2102:4182:11303 1:N:0:TAAGGCGA+TAGATCGC
CCTACGGGAGGCTGCAGTGGGGAATATTGGGCAATGGGGGCAACCCTGACCGAGCAACGCCGCGTGAGTGAAGAAGGTTTTCGGATCGTAAAGCTCTGTTGTAAGTCAAGAACGGGTGTGAGAGTGGAAAGTTCACACTGTGACGGTAGCTTACCAGAAAGGGACGGCTAACTACGTGCCAGCAGCCGCGGTAATACGGAGGATCCGAGCGTTCTCCGGATGTATTGGGTTGAAAGGGAGCGTAGGCGGG
+
FFFFFFFFFFF:FFFFFFFFFFF,FFFFFFFF,FFFFFFFFF:FFFFF:FFFFFFFFFFFFFFFFFFFFFFF,FFF:FFFFFF:FFFFFFFFFF,FFFFFF:FF:FFFFFFFF,FFFFFFF,F:F:FFFFFFFFFFFFFF:FFFFFFF:FFFFF:FF:FFFF,,FFFFFFFFF,FF,FFFF:F:FFFFF::FF:F:FF,:,F,FFFFFF,FFF,:FF,,,,,:F:,,FFFF,,::F,,FFF,,FFFF,,,
@A01045:338:HV72GDRXX:2:2102:8612:11397 1:N:0:TAAGGCGA+TAGATCGC
CCTACGGGGGGCTGCAGTGGGGAATATTGCACAATGGGCGAAAGCCTGATGCAGCGACGCCGCGTGAGCGAAGAAGTATTTCGGTATGTAAAGCTCTATCAGCAGGGAAGATAATGACGGTACCTGACTAAGAAGCACCGGCTAAATACGTGCCAGCAGCCGCGGTAATACGTATGGTGCAAGCGTTATCCGTATTTACTGGGTGTAAAGGGAGCGCAGGCGGTGCGGCAAGTCTGATGTGAAAGCCCGG
+
FFFFFFFFFFFFFFF:FFFFFFFFFFF:FFFFFFFFFFFFFFFFFFFFFFFFFFF:FFFFFFFFFFFFFFFFFFFFFFFFFFFFF,FF:FFFFFFFFFFFFFFFFFFFFFFFFFFFFFFFFFFF:F:FFF:F:FFFFFF:FF,FFFFFFFF:FFFF:F,FFFFFFF::FFFF,FF:FF:FF,FFFFFF:FFF,FFFF,FFFFFFFF:F,FFFF,F:FFFFFF,F,:FFFF:F,FFFFFFF,FFFFFFFF,
@A01045:338:HV72GDRXX:2:2102:14109:11741 1:N:0:TAAGGCGA+TAGATCGC
CCTACGGGCGGCAGCAGTGGGGAATATTGCACAATGGGCGAAAGCCTGATGCAGCGACGCCGCGTGAAGGATGAAGTATTTCGGTATGTAAACTTCTATCAGCAGGGAAGAAAATGACGGTACCTGACTAAGAAGCTCCGGCTAACTACGTGCCAGCAGCCGCGGTAATACGTAGGGAGCACGCGTTGTCCGGATTTACTGGGTGTAAAGGGTGCGTAGGCGGCTTTGCAAGTCAGATGTGAAATCTCTG
+
FFFFFFFFFFFFFFFFF:FFFFF:FFFFFFFFFFFFFFFFFFFFFFFFFFFFFFFFFFFFFFFFF:FFFFFFFFFFFFF,FFFFF,FFFFFFFFFFFFFFFFFFFFFFFFFFFFFFFFFFFFFFFFFFF:FFFFFFFFFFFFFFFFFFFFFFFFFFFFFFF:FFFFF,FFFFFFFFFFFFF,:FFFFFFFFFFFFF,FFFFF:FFFFFFF,,FFFFF:F:F,FF:F:FFFF:FFFFFF:FFFFFFFF:FF
@A01045:338:HV72GDRXX:2:2102:23276:11741 1:N:0:TAAGGCGA+TAGATCGC
CCTACGGGTGGCAGCAGTCGAGAATCATTCACAATGGGGGAAACCCTGATGGTGCGACGCCGCGTGGGGGAATGAAGGTCTTCGGATTGTAAACCCCTGTCATGTGGGAGCAAATTAAAAAGATAGTACCACAAGAGGAAGAGACGGCTAACTCTGTGCCAGCAGCCGCGGTAATACAGAGGTCTCAAGCGTTGTTCGGAATCACTGGGCGTAAAGCGTGCGAAGGCTGTTTCGTAAGTCGGGTGTGAAA
+
FFFFFFFFFFFFFFFFFFFF,FFF:FFFFFF::FFFFFFFFFFFFF:FFFFFFFFFFFFFFFFFFFFFFFFFFFFFFFF:FFFF,FFFFFFF::FFF:FFFFFFFFFFFFFF:FFFF:FF,FFF:FFFFFFFFFF:FFFFFF:,FFFFFFFFFFF:FFFFFFF,FFF:FFF:F,FFFFFFF:FFFFFF:FFF,FFFFFFFFFFFFFF,FF:F,FF:FF:FFF,FF,F:F,FFFF:FFF:,:,F,:FF:FF
@A01045:338:HV72GDRXX:2:2102:17689:11835 1:N:0:TAAGGCGA+TAGATCGC
CCTACGGGTGGCAGCAGTGAGGAATATTGGTCAATGGACGCAAGTCTGAACCAGCCATGCCGCGTGCAGGAAGACGGCTCTATGAGTTGTAAACTGCTTTTGTACGAGGGTAAACTCACCTACGTGTAGGTGACTGAAAGTATCGTACGACTAAGGATCGGCTAACTCCGTGCCAGCAGCCGCGGTAATACGGAGGATTCAAGCGTTATCCGCATTTATAGGGTTTAAAGGGTGCGGAGGCGGTGTGATA
+
FFFFFFFFFFFFFFF:FFF:FFF,FFFFFFFFFFFF:FFFFFFFFFFFFFFFFFFFFFFFFFFFFFFFFFFFFFFF,F:FFFFFFFFFFFFFFFFFFFFFFFFFFFFFFFF::FFFFFFFF:FF,:FF:,F:FFF:F:FF,:FFFFFFFF,F,FFFF,F:FFFFFFFFFFFFFFFF:FFFF,F:FFF,FFFF,FFF:FFFF:FFFFFF,FFF,F,,F:,,FF:F,:FFFF::FFF,,F:FFF:F,,FFFF
@A01045:338:HV72GDRXX:2:2102:22408:11835 1:N:0:TAAGGCGA+TAGATCGC
CCTACGGGTGGCTGCAGTCGAGAATCATTCACAATGGGGGAAACCCTGATGGTGCGACGCCGCGTGGGGGAATGAAGGTCTTCGGATTGTAAACCCCTGTCATGTGGGAGCAAATTAAAAAGATAGTACCACAAGAGGAAGAGACGGCTAACTCTGTGCCAGCAGCCGCGGTAATACAGAGGTCTCAAGCGTTGTTCGGAATCACTGGGCGTAAATCGTGCGTAGTCTGTTTCGTGAGTCGTGTGTGAAA
+
::FFFFFFFFFFFFFFFFFFFF:,FFFFFFFF,FFFFFFFFF:FFFFFFFFFFFFFFFFFFFFF,FF:FFFFFFFFFFF:FFFF,FFFFFFFFFFFFFFFFFFFFFFF,FFFFFFFFFFFFF:FFFFFFFFFFFF,FFFFFFF:::FF,,FFF:FF:::FFFF:FFFF,FF,,::FFFFFFFFFFFFFFFF:F:F:FFFFFFF:F,FF:,:,F,F,FFFF,FF::,FFFF:,FFF,F::F:F:F:F::,F
@A01045:338:HV72GDRXX:2:2102:4734:11882 1:N:0:TAAGGCGA+TAGATCGC
CCTACGGGAGGCAGCAGTCGAGAATCATTCACAATGGGGGAAACCCTGATGGTGCGACGCCGCGTGGGGGAATGAAGGTCTTCGGATTGTAAACCCCTGTCATGTGGGAGCAAATTAAAAAGATAGTACCACAAGAGGAAGAGACGGCTAACTCTGTGCCAGCAGCCGCGGTAATACAGAGGTCTCAAGCGTTGTTCGGTATCACTGGGCGTAAAGCGTGCGTAGGCTGTTTCGTAAGTCGTGTGTGAAA
+
FFFFFFFFFFFFFFFFFFFFFFFFFFFFFFFFFFFFFFFFFFFFFFFFFFFFFFFFFFFFFFFFFFFFFFFFFF:FFFFFFFFFFFF:FFFFFFFFFFFFFFFFFFFFFFFFFFFFFFFFFFFFFFFFFFFFFF:FFFFF,FF:FFFF:FFFFFFFF:FFFFF:FFFFFFF,FFFFFFFFF,FFFFFFFFF,FFFFFFF,,FFFF:FF:FFFFFFFFFFFFFFFFFFFFFFFFFFF,,F:FFFFFFFFFF
@A01045:338:HV72GDRXX:2:2102:23167:11929 1:N:0:TAAGGCGA+TAGATCGC
CCTACGGGGGGCAGCAGTGGGGGATATTGCGCAATGGGGGCAACCCTGACGCAGCAACGCCGCGTGAAGGATGAAGGTTTTCGGATTGTAAACTTCTTTTATTAAGGACGAAACTTGACGGTACTTAATGAATAAGCTCCGGCTAACTACGTGCCAGCAGCCGCGGTAATACGTAGGGAGCAAGCGTGGTCCGGATTTACTGGGTGTAAAGGGTGCGTAGGCGGCTATGCAAGTCAGATGTGAAATCTAT
+
FF:FFFFFFFFFFFFFFFFFFF:FFFFFFFFFFFFF,FFFFFFFFFFFFFFFFF:FFF:FFFF:FFFFF:FFFFFFFFFFFFFFFFFF:FF,FFFFFFFFFFFF:,FFFFFFFFF::FF,FFFFFFFFFFF:FFFFFFFFFFF::FFFF:::FFFFF,FFFF,FF:FF,FFFFFFFFF:FFFF:FFF,FF,FF,,FFFF,,FF:,FFFF:,,FF:,FFF:,FFFFF,FFFF,FFFFF:FFF:F,FFF:FF
@A01045:338:HV72GDRXX:2:2102:15302:11992 1:N:0:TAAGGCGA+TAGATCGC
CCTACGGAGGCAGCAGTGGGGAATATTGCACAATGGAGGAAACTCTGATGCAGCGACGCCGCGTGAGTGAAGAAGTAATTCGTTATGTAAAGCTCTATCAGCAGGGAAGATAGTGACGGTACCTGACTAAGAAGCTCCGGCTAAATACGTGCCAGCAGCCGCGGTAATACGTATGGAGCAAGCGTTATCCGGATTTACTGGGTGTAAAGGGAGTGTAGGTGGCATCACAAGTCAGAAGTGAAAGCCCGGG
+
:FF:FFFFFFFF:FFFFFFFFF:FFFFFFFFFFFFFFFF,FFFFFFF:FFFFFFFFFFFFFFFFFFFFFFFFFFF:FFFFFFFFFFFF:F,FFFFFFFFFFFFFFFF:F:FFFFF,F::FFFFFFFFFFFF,F,FFFF:FFF:FFFFFFFFFFFFFFFFFFF:F:FFFF,FFFFFFFFF,FFFFFFFFFFFFFFF:F:FFFFFFFFF:F::FFF:F:FFFFFFFF:FFFF,FFF:FF:F:F,:,::F,F,
@A01045:338:HV72GDRXX:2:2102:16324:12007 1:N:0:TAAGGCGA+TAGATCGC
CCTACGGGGGGCAGCGTTATCCGTTGATCCCGAAAGCGTCGCGATATGTGGCGAAGGCGGATTAGATACCCCAGTAGTCCTGTCTCTTATACACATCTCCGAGCCCACGAGACTAAGGCGAATCTCGTAATACAGAGGAAGCAGTAAAAAAGAGGGAGGGGGGGGGGGGGGGGGGGGGGGGGGGGGGGGGGGGGGGGGGGGGGGGGGGGGGGGGGGGGGGGGGGGGGGGGGGGGGGGGGGGGGGGGGGGG
+
:F,FFF:FFFFFFF:FFFFFFFFFFFFFFFFFFFFFFFFFFFFFFFFFFFFFFFFFFFFFF:FFFFFF,FFFF,,FF:F:F::F,F,FFFFFF:FFFFFFFF:FFFF:FFFFFFFFFFFF,FFF,,:,,,:F,,F,:,,:,,,,,:FF,,,:,F,F,F,FF:FFF:FFFF:FFFFFFFFF:,F::FFFFFFFF:FFFF:::F,FFF,,,:F:F::::::F::,F:F:::F:F:FFF:F,:::F,:::,F:
@A01045:338:HV72GDRXX:2:2102:2401:12289 1:N:0:TAAGGCGA+TAGATCGC
CCTACGGGCGGCTGCAGTGGGGAATATTGGGCAATGGGCGCAAGCCTGACCCAGCAACGCCGCGTGAAGGAAGAAGGCTTTCGGGTTGTACACTTCTTTTGTCAGGGAACAGTAGAAGAGGGTCCCTGACGAATAAGCCCCGGCTAACTACGTGCCAGCAGCCGCGGTAATACGTAGGTGGCAAGCGTTGTCCGGATTTACTGGGTGTAAAGGGCGAGCAGCCGGGCTGGTAAGTCAGATGTGACATCTG
+
FF:FFFFFFFFFFF:FF:FFFFF,:FFFFFFF:FFFFFFFFFFFFFFFFFFFFFFFFFFFFFF::,FFFFF,FFFF,F:,FFF:FF:FFF,FF:FFF,FFFFF,F::FFF,F:FFF,F,FF:F,FFFFFFF,F,F::FF,FF:F::FFF,FFF::F,,FF,FFFFF,:,FF,FF,,FF:FFFF,F:F,FF,FFFF,F::FF:FFF:F,FFFFF,FF:::,:FFFFFFFF,FF::,FFF,,FFF:,FFFF:
@A01045:338:HV72GDRXX:2:2102:18349:12320 1:N:0:TAAGGCGA+TAGATCGC
CCTACGGGCGGCAGCAGTGGGGAATATTGGGCAATGGGCGAAAGCCTGACCCAGCAACGCCGCGTGAGGGAAGAAGGTTTTCGGATTGTAAACCTCTGTCGCAGAAGACGAAGGAAGTGACGGTATTCTGTGAGGAAGCCCCGGCTAACTACGTGCCAGCAGCCGCGGTAATACGTAGGGGGCGAGCGTTGTCCGGAATTACTGGGCGTAAAGGGTGCGTAGGCGGTTAATTAAGTCAGACGTGAATACC
+
FFFFFFFFFFFFFFFFFFFFFFF:FFFFFFFFFFFFFFFFFFFFFFFFFFFFFFFFFF:FFFFF:F:FFFFFFFFFFFFFFFFFFFFFFFFFFFFFFFFFFFF:FFFFFFFFFFFFFFFFFFFFFFFFFFFFFFFF:FFF::FFFFFFF:FFFFFFFFFFFFFFFFFF,F:FF,F,:FFFFFFFF:FFFFFFFFFFF:,FFF,F:FFFFFF,,:FFF,F,F:F:FF,:F:FF:FFFFFFF:FFFFF,F,F
@A01045:338:HV72GDRXX:2:2102:5810:12430 1:N:0:TAAGGCGA+TAGATCGC
CCTACGGGAGGCTGCAGTCGAGAATCATTCACAATGGGGGAAACCCTGATGGTGCGACGCCGCGTGGGGGACTGAAGGTCGTCGGATTGTAAACCCCTGTCATGTGGGAGCAAATGAAAAAGATAGTACCCCAAGAGGAAGAGACGGCTAACTCTGTGCCAGCAGCCGCGGTCATACAGCGGTCTCAAGCGTTGTTCGGAAGCACTGGGCGTAAAGCGTGCGTAGGCTGTTACGTAAGTCGTGGGGGTCA
+
,FFFFFFFFFFFFFF:FFFFFFFFFFFFFFFFFFFFFFFFF:FFFFFFFFFF:,FFFFFFFFFF,FFFF:F,FFFFFFF:,FFFFFFF:FFF:FFFFF::F:FFFFFFFFFFFFF,F:F,FFF,FF:FFF,FFFFF:F,FFF:F,FFFF:FFFFFFFFFFFFF:,FFFF,FFF,FFFF:,::F,FF:F,,FF:,F:F::,F,FFFFF,FFF,FF,FF:F:F:,,F,F,,F,,,:,,,:,,F,F,FFF,,:
@A01045:338:HV72GDRXX:2:2102:32506:12477 1:N:0:TAAGGCGA+TAGATCGC
CCTACGGGGGGCAGCAGTGGGGGATATTGGGCAATGGGGGAAACCCTGACCCAGCAACGCCGCGTGAAGGAAGAAGGTCTTCGGATCGTAAACTTCTATCATTGGTGAAAATAGTGATGGTAGCCAAGAAGGAAGCCCCGGCTAACTACGTGCCATCAGCCGCGGTAATACGTAGTGGGCAAGCGTTATCCGTATTTTCTGGGTGTAAAGTGAGCGTAGACGGCACGGCAAGCAAGATTTGAAAGCCCTG
+
,FFFFFF:FFF,,,:FFFFFFFFFFFFFFFFFFFFFFFF:FFFF,FFFFFFFFFFFFF:FFFFFF:FFFFFFFFFFF:F,FFFFFFF:FFFFFFFFFFFF,FFFFF:FFFFF:FFFF:FFFF:FFFFFFFFFFF,FFF,FFFFFFFFFFFFFFFF,,,F:F,FF,FFFFFFFF,F,,F:FFF,FFFF,:F::FF:FF:,F,FFF,,FF,F,F:FFFFF,FFF,FFFF,F:FF:,F,::,,:F:FFFF:,:
@A01045:338:HV72GDRXX:2:2102:13602:12837 1:N:0:TAAGGCGA+TAGATCGC
CCTACGGGTGGCAGCAGTGAGGAATATTGGTCAATGGACGCAAGTCTGAACCAGCCATGCCGCGTGCAGGAAGACGGCTCTATGAGTTGTAAACTGCTTTTGTACGAGGGTAAACTCACCGACGTGTAGGTGACTGAAAGTATCGTACGAATAAGGATCGGCTAACTCCGTGCCAGCAGCCGCGGTCATACGGAGGATTCAAGCGTTATCCGGAGTTATGGGGTTTAAAGGGTGCGGAGGCGGTTTGATA
+
:,FFFFFFFFFFFF,FFFFFFFF:FFFFFF,FFFFFFFFFFFF:FFFFFF,FFFFFFF:FF:FFFFFFFF,FFFFFF:FFFFFFFF:FFFF,FFF:FFF,FFFFFFF,FFFFFFF:FFFF,FFFF:,FF,FF,FFFFF,,FFFF,FFFFFFFFFFFFFF,:F:,FFFFFFFFFFFFFFFFF,F:FF,F:FF:FF:FFFFFFFFFF,:FFFFFFF,F:F,,F,:F,F,F:::FF:F:,F,FFF,::,,F,:
@A01045:338:HV72GDRXX:2:2102:2302:12868 1:N:0:TAAGGCGA+TAGATCGC
CCTACGGGGGGCAGCAGTGGGGAATATTGGGCAATGGGCGCAAGCCTGACCCAGCAACGCCGCGTGAAGGAAGAAGGCTTTCGGGTTGTAAACTTCTTTTGTCGGGGACGAGTAGAAGACGGTACCTGGCGAATAAGCCACGGCTAACTACGTGCCAGCAGCCGCGGTAATACGTAGGTGGCGAGCGTTGTCCGGATTTACGGGGTGTAAAGGGAGTGTAGCCGGGAAGGCAAGTCAGATGTGAAATCCA
+
F:FFFFFFFFFFFFF,FFFFFFF,FFFFFFFFFFFFFFFFFFFFFFFFFFFFFFFFFFFFFFFFFFFFFFFFFFFFFF::FFFF:,FFFFFFF:FFF,FFFFFF:FFFFFF:F:FFFFFFFFFFFFFFFFF:,FFFFFF,FF:FF,FF:FFF:FFF,FFFFFFFFFF:F:FF,FFFFFFF,FF:FF::FFFFF:FF:FFFF,:F::FF:FF,F,,:FFFFFFFF:FF,,:F,,FFF,FF,:FF:F:,FF:
@A01045:338:HV72GDRXX:2:2102:16477:12868 1:N:0:TAAGGCGA+TAGATCGC
CCTACGGGGGGCAGCGTTATCCGTTGATCCCGAAAGCGTCGCGATATGTGGCGAAGGCGGATTAGATACCCCAGTAGTCCTGTCTCTTATACACATCTCCGAGCCCACGAGACTAAGGCGAATCTCGTATTGCCTCTAATGATAGAAAAAAGAGCGGTGGGGGGGGGGGGGGTGGGGGGGGGGGGGGGGGGGGGGGGGGGGGGGGGGGGGGGGGGGGGGGGGGGGGGGGGGGGGGGGGGGGGGGGGGGGG
+
,FFFFFFFFFFFFFFFFFF:FFFFFFFFFFFFFFFF:,FFFFFFFFFFF:FFFFFFF:FFFFFFFFFFFFFFFF:FFF:FFFF:FFFFFFFFFFFFFFFFF:FFFF:F:FFFFFFFFFF,FFFFFFFF:F:,,,,,,:,,,,FF,:F:FF,,,,,FF,F:FFFFF,FFFFFF,:F:F:FFFF,F:F,F::FF::,F:::FF::,F,,FF:F:::F:::F,F:FF::F,::F:F,:,::,:::::::::F:
@A01045:338:HV72GDRXX:2:2102:20021:12931 1:N:0:TAAGGCGA+TAGATCGC
CCTACGGGTGGCAGCAGTGGGGAATATTGCACAATGGGCGAAAGCCTGATGCAGCGACGCCGCGTGAGCGAAGAAGTATTTCGGTATGTAAAGCTCTATCAGCAGGGAAGATAATGACGGTACCTGACTAAGAAGCACCGGCTAAATACGTGCCAGCAGCCGCGGTAATACGTATGGTGCAAGCGTTATCCGGATTTACTGGGTGTAAAGGGAGCGCAGGCGGTGCGGCAAGTCTGAGGTGAAAGCCCGG
+
FFFFFFFFFFFFFFFFF:FFFFFF:FFFFFFFFFFFFFFFFFFFFFFFFFFFFFFFFFFFFFFFFFFFF:F:FFFFF:FFFFFF:FFFFFF:FFFFFFFFFFFFFFFF,FFFFFFFF:F,FFF,FFFFFFF:FFFFFFFFFFFF,FF:FFFFFFFFFFFFFFFFFFFFFFFFFFFFFFFFFF:FF,FFFFFF,FFFFFFF:F:F,F:F:::FF:FFFF::F:FFFF,,FFF:FFF,F,F::FFFFF:F:F
@A01045:338:HV72GDRXX:2:2102:26829:13009 1:N:0:TAAGGCGA+TAGATCGC
CCTACGGGTGGCAGCAGTGGGGAATATTGGGCAATGGGCGCAAGCCTGACCCAGCAACGCCGCGTGAAGGAAGAAGGCTTTCGGGTTGTAAACTTCTTTTGTCGGGGACGAGTAGAAGACGGTACCTGGCGAATAAGCCACGGCTAACTACGTGCCAGCAGCCGCGGTAATACGTAGGGGGCGCGCGTTGTCCGGACTTACTGGGCGTCAAGGGTGCGTAGGCGGGTAATGAAGTTGGATGTGAAATTCC
+
FFFFFFFFFFFF:FF:FFFFFFF::F:FFFFFFFFFFFFFFFFFFFFFFFFFFFFF:FFFFFFF,F:FFFFFFFFFFF,FFFFFFFFFF:FFFFFFFFF:FFFFFFFFFFFFFFFFFF:FFFFFF,FFFFFF:FFFF:FFFFFFFFFFFFFFFFFFFFFFFFFFFF:FFFF,FF,FFFFFFFF,FFF::FFFFFFF,FFFF:F:FFF,,,,FFFF:FF,F:FFFF,F,,F,FFFFFF:F,F:FFFFFFFF
@A01045:338:HV72GDRXX:2:2102:27100:13197 1:N:0:TAAGGCGA+TAGATCGC
CCTACGGGAGGCAGCAGTGAGGAATATTGGTCAATGGACGAGAGTCTGAACCAGCCAAGTAGCGTGAAGGATGACTGCCCTATGGGTTGTAAACTTCTTTTATACTGGAATAAAGTGAGCCACGTGTGGTTTTTTGTATGTACCGTATTAATAAGGATCGGCTAACTCCGTGCCAGCAGCCGCGGTAATACGGAGGATGCGAGCGTTATCCGGATTTATTGGGTTTATAGGGTGCGTAGGTGTTAATTTA
+
:FFFFFFFFFFFFFFFFF:FFFFFFFFFFFFFFFFF:FFFFFFFFFFFFFFFFFFFFFFFFFFFFFFFFFFFFFF:F:F:FF,FFFFFFFFFF:FFFFFFFFFFF,FFFFFF:F:FFFFFFFFFF,,,FFFF::F:FFF,FFFF,FFF,FFFFFFF,:FF,:F:FF:F,:F,,FF:FFFFF,FFFFFFFFFFF:F:,F:FFFFF:FF:FF,FFFF,FF,F:F,FF:F,F,F:F::,FFFFF:,:FF,F:F
@A01045:338:HV72GDRXX:2:2102:5556:13213 1:N:0:TAAGGCGA+TAGATCGC
CCTACGGGAGGCAGCAGTAGGGAATTTTCGGCAATGGGGGAAACCCTGACCGAGCAACGCCGCGTGAAGGAAGAAGTAATTCGTTATGTAAACTTCTGTCATAGAGGAAGAACGGTGGATATAGGGAATGATATCCAAGTGACGGTACTCTATCAGAAAGCCACGGCTAACTACGTGCCAGCAGCCGCGGTAATACGTAGGTGGCGAGCGTGCTCCGGAAGTATTGGGCGTAAAGAGGGAGCAGGCGGCA
+
FFFF:FFFFFFF:FFFFFFFFFFFFFFFFFF:F,FFFFFFFFFFFFFFFFFFFFFF,FFFFFFFFFFFFFFFFFFFFFFFFFFFFFFFF:FFFFFFFFFFFFFFFFFFFFF:FFFF:FFF,FFFFFFFFFFFFFFFFFF:FFF::FF:FFFFF,FF:F,FFF,FF:FFFFFF:FF,FFFF:FFFFFFFFF,,,FFFF,FFFFFFF,:FFF::,:FF,:F,,:,:F,FFFF,FFFFF::,F:FFF,FF::F
@A01045:338:HV72GDRXX:2:2102:25789:13463 1:N:0:TAAGGCGA+TAGATCGC
CCTACGGGGGGCAGCAGTGGGGAATCTTCCGCAATGGACGAAAGTCTGACGGAGCAACGCCGCGTGAGTGATGAAGGATTTCGGTCTGTAAAGCTCTGTTGTTTATGACGAACGTGCAGTGTGTGAACAATGCATTGCAATGACGGTAGTAAACGAGGAAGCCACGGCTAACTACTTGCCAGCAGCCGCGGTAATACGAAGGTGGCGAGCGTTGTCCGGAATTATTGGGAGTAAAGAGCATGTAGGCGGC
+
:FF:F:FF,FFFFFFFFFFFFFFFFFFF,FFFFFFFFFFFFFFFFFFFFFFFFF:FFFFFFF,,FFFF:FFFFFFFFFFFF:,FFFFF:FFF:FF:FFFF:FF,FFFFFF:FF:,FFF:FFF:FFFFFFFFFFFFFFF,FFFFF:,FFFF:FFFF:FFFFFFFFF,::FFFFFFF:FFFFF,FFFFF,:F,,FF,FF:,F:,F:F,:F:::FF:FFFFFFFF:FFFF,,,:F:F::F:FFFF,,:F:F:F
@A01045:338:HV72GDRXX:2:2102:2257:13730 1:N:0:TAAGGCGA+TAGATCGC
CCTACGGGTGGCTGCAGTGGGGGATATTGCGCAATGGGGGCAACCCTGACGCAGCAACGCCGCGTGAAGGATGAAGGTTTTCGGATTGTAAACTTCTTTTATTAAGGACGAAACTTGACGGTACTTAATGAATAAGCTCCGGCTAACTACGTGCCAGCAGCCGCGGTAATACGTAGGGAGCACGCGTTGTCCGGATTTACTGGGTGTAAAGCGTGCGTAGGCGGCTTTGCAAGTCAGATGTGAAATCTAT
+
FFFFFFFFFFFFFFFFFFFFFFFFF,FF:FFFFFFFFFFFFF:FFFFFFFFFFFFFFFFFFFFFFFFFF,FFFFFFFF:FFFFFFFFFFFFFFF:F:FF:FFFFFFFFFFFFFFF:FFFFFFFFF:F:FFFFFF::FFFF:FFFFFFFFFFFFFFF,F:FFFFF:FF:FFFFFFF,::FFFF,FF:,FFFFF:FFFFF,FF:FFFFFFF:F,,FFFFFFF,F:F:FF,,,FFF:F:,F,:FF,,FFFF,F
@A01045:338:HV72GDRXX:2:2102:19506:13823 1:N:0:TAAGGCGA+TAGATCGC
CCTACGGGGGGCTGCAGTGGGGGATATTGCGCAATGGGGGCAACCCTGACGCAGCAACGCCGCGTGAAGGATGAAGGTTTTCGGATTGTAAACTTCTTTTATTAAGGACGAAACTTGACGGTACTTAATGAATAAGCCACGGCTAACTACGTGCCAGCAGCCGCGGTAATACGAAGGTGGAAAGCGTTGTCCGGAGTTACTGGGTGTAAAGGGCGCGTAGGCGGAGAGACAAGACAGAGGTGAAAACTAT
+
FFFFFFFFFFFFFFFFFFFFFFFFFFFFFFF:FFFFFFFFFF:FFFFFFFFFFF:FFFFFFF:FFFFFFFFFFFFFF:FF:FF:F,FFFFFFFFFFF:FFFFFFFF:FF,FFFFFFFFFF,F:FF,FFF,FFFFFFFFFFFFFFFFFF,FFF:FFFFFFFF:FFF:F,:FF:F,F,FF:,,F,FF,FFF,FFFF,,FFFFFF,FFFF:F:FFFFFFF::::FFF:,,F:FF,:F:FFF,FFFFF,,FFFF
@A01045:338:HV72GDRXX:2:2102:3821:13902 1:N:0:TAAGGCGA+TAGATCGC
CCTACGGGGGGCTGCAGTGAGGAATATTGGTCAATGGACGAGAGTCTGAACCAGCCAAGTAGCGTGAAGGATGACTGCCCTATGGGTTGTAAACTTCTTTTATATGGGAATAAAGTATTCCACGTGTGGGATTTTGTATGTACCATATGAATAAGGATCGGCTAACTCCGTGCCAGCAGCCGCGGTAATACTGAGGATCCGAGCGTTAACAGGATTTATTGGGATTAAAGGGCGCGTAGGTGGATTGTTA
+
FFFFFFFFFF:FFFFFFFFFFFFFFFFF:FF:FFFFFFFFFFFFF:FFF,FFFFFFFFFFFFFFFFFFFFF:FFF:FFFFF:F,,FFF:FFFFFFF:FFFFFFFFFFFFFFFFFF:FFFF,:FF:FFFFFF,F,F:FFFFFFF,F:FFFFFFF,,FFFF:FFF,FF,F,FFFF:FFFFFFFFF:FF,FFFF,:FF,F,:F,FF,F,,F,F,FFFF,FFFFFF:,,FFF:F:,,FFFFFFFF:FFF,:FFF
@A01045:338:HV72GDRXX:2:2102:32796:14105 1:N:0:TAAGGCGA+TAGATCGC
CCTACGGGGGGCAGCAGTGGGGAATATTGGGCAATGGGCGCAAGCCTGACCCAGCAACGCCGCGTGAAGGAAGAAGGCTTTCGGGTTGTAAACTTCTTTTGTCGGGGACGAGTAGAAGACGGTACCTGGCGAATAATACACGGCTAACTACGTGCCAGCAGCCGCTGTAATACGTATGTGGCAAGCGTTGTCCGGATTTACTGGGTGTAAATGGCGTGTATCCGGGAAGGCAAGTCAGATGTGAAATCCA
+
:FFFFFF:F:FFF:FFFFFFFFFFFFFFFFFFFFF:FFF:FFFFFFFFF:F:F,FFFF,FFFF,FF,F,,:FFFFF,FFFFFFF:F::FFFFFFFFFFFFFFFFFF:F:FF:FFF,F:F:FFFFFFFF:,:FFF:F,,FFF:F:FFFFF:F:F,F,FFFF,F::,,FFFF:F,,FFF,FFF,:F,F,,F,:,:,FF:FFFFFF,F:,FF:,::F,FF::F,F::::FFF:,F,FFFFFFFFF::FFFF:F
@A01045:338:HV72GDRXX:2:2102:19226:14121 1:N:0:TAAGGCGA+TAGATCGC
CCTACGGGTGGCTGCAGTGGGGAATATTGGGCCATGGGGGAAACCCTGACCCAGCAACGCCGCGTGAGGGAAGAAGGTCTTCGGATTGTAAACCTTTGTCCTATGGGACGAAAGAAATGACGGTACCATAGGAGGAAGCTCCGGCTAACTACGTGCCAGCAGCCGCGGTAATACGTAGGGAGCAAGCGTTGTCCGGAATTACTGGGCGTAAAGGGTGCGTAGGTGGTCAAGTAAGTCAGATGTGAAAGAC
+
FFFFFFFFFFFFFFF,FFFFFFFFF:FFF::F,FFFF,FF:FFFFF,:FFFF,FFFFFFFFFF:FFFFFFFFFFFFFFF::F,FF:FFFF:FF,FFFFFFFFFFFFFFFFFFF,FFFFFFFFFFFFFF:FF:FFF:,F:FF:F:,:FF,:FFFFFFFFFFFF,:FFFFF:FFFFFF,F:,FFFFFFF,:FFFFFF::F,FF,FFF:FFFFFFFFFFFF:F,F,F::,FF,FFFFFFFF:F:FFFFFF:FF
@A01045:338:HV72GDRXX:2:2102:20971:14137 1:N:0:TAAGGCGA+TAGATCGC
CCTACGGGGGGCAGCAGTGAGGAATATTGGTCAATGGACGAGAGTCTGAACCAGCCAAGTAGCGTGAAGGATGACTGCCCTATGGGTTGTAAACTTCTTTTATACGGGAATAAATTGAGCCACGTGTGGTTTTTTGTATGTACCGTATGAATAAGGATCGGCTAACTCCGTGCCAGCAGCCGCGGTAATACGGAGATTCAGAGCGTTATCCGGATTTAGTGGGTTTAAAGGGAGCGTAGGCGGCTTAATA
+
,FFFFFFFFFFFFFFFFFFFFFFFFFFFFFFFFFFFFFFFFFFFFFFFFFFFFFF:FFFFFFFFFF:FF,FFFFFFF:FFFFFFF,FFFFFFFFFFFF::FFFFFFF::,FFFF,FFFFFFFFF,FFFF:FFFFFF:FF,F,F,FFFFFF:FFFFFFF,,F,FFFFF,F:FFFFF:FFFFF,F::FF,FF:FF:::,FF,,FF:F:F:FFFF,FFFF:,FFFFF,FFFFFFF:::FFFFFF:FF:,,,::
@A01045:338:HV72GDRXX:2:2102:24777:14215 1:N:0:TAAGGCGA+TAGATCGC
CCTACGGGTGGCAGCAGTGGGGAATATTGGGCAATGGGCGCAAGCCTGACCCAGCAACGCCGCGTGAAGGAAGAAGGCTTTCGGGTTGTAAACTTCTTTTGTCGGGGACGAGTAGAAGACGGTACCTGGCGAATAAGCCACGGCTAACTACGTGCCAGCAGCCGCGGTAATACGGAGGATCCGAGCGTAATCCGCATTTATTGGGTTTAAAGGGAGCGTAGGCGGGATGTTAAGTCAGTAGTGAAAGTTT
+
:FFFFFFFFFFFFFFFFF:FFFFF:FFFFFFFFFFFFFF,FFFFFFFFFFFFFFFFFFFFFFFFFFFFFFFFFFFFFFF,FFFFFF:F:FFFFF,FF::FF:FF:FFFFFFFFF::FF:FFF,FFF,:F::FFFF,,F:FFFF::FFFFFFFFF,FF,FF:FFFFF:,,,FFFF:F:,FFFF:FFFF:,FFFFF,FFF,:F,FF,:F:F:FFFFF,:,,:,FFFFF,,F,:FFFFFF,::FF:F,FFFFF
@A01045:338:HV72GDRXX:2:2102:9697:14497 1:N:0:TAAGGCGA+TAGATCGC
CCTACGGGCGGCTGCAGTGGGGAATATTGCACAATGGGCGAAAGCCTGATGCAGCAACGCCGCGTGAAGGAAGAAGGCCTTCGGGTCGTAAACTTCTGTCCCAGGGGAAGAAAAACATGACGGTACCATAGGAGGACGCCCCGGCTAACTACGAGCCAGCAGCCGCGGTAATACGTAGGGGGCGAGCGGTATCCGGAATTCTTGGGCGTAATGAGTGCGTAGGTGGTATCTTCAGCGCGGGGTGTAAGGC
+
,FFFFFFFFFF::FF:FFFFFFF,F:FFFFFFFFFFFFFFFFFF:F:FFFFFFFFFFF,FFF:FFF:FFFFFFFF:F,FFFFFFF,FF,FFFFF,F:FFF::F,FF,FFF,FFFF,FFFFFF:,FF:FFFFF,:FFFFFFFFFFFF,F:,FFF,:FFF:FFFFFFFFF:FF,FFFF,::FFFFFF::,,FFFFFFFFFFFFFF:F:F:F,::::F:FFFFFFFFFFFF,:FFFFFF:F:FFFF,F,F::F
@A01045:338:HV72GDRXX:2:2102:9679:14591 1:N:0:TAAGGCGA+TAGATCGC
CCTACGGGCGGCTGCAGTGGGGAATATTGCACAATGGGCGAAAGCCTGATGCAGCAACGCCGCGTGAAGGAAGAAGGCCTTCGGGTCGTAAACTTCTGTCCCATGGGAAGAAAAAAATGACGGTACCAGAGGAGGAAGCCCCGGCTAACTACGTGCCAGCAGCCGCGGTAATACGTAGGGGGCGAGCGTTATCCGGAATTATTGGGCGTAAAGAGTGCGTAGGTGGTAACTTCAGCGCGGGGTTTAAGGC
+
::FFF:FFFFFFFFFFFFFFFF:FFFFFFFFFFFFFFFFFFFFFFF:FFFFFFFF,FFFFFFFFFF:FFFF,FFF:FF:FFFFFFFFFFFFFF:FFFFFFFFF:FFFFF:F,FFFFFF:FFFFFFFFF:FFFFFFF:FFFFFFFFFFFF:FFFF:FFFFFFFFF,FFFFFFFFFF,FFFFFFFF,FFFFFF:FF,:FF:FFFF,FFF:,,F:FFFF,::F,FF,::,FFFFF:F:FFF:,F,F::FF:,:
@A01045:338:HV72GDRXX:2:2102:16975:14606 1:N:0:TAAGGCGA+TAGATCGC
CCTACGGGTGGCAGCAGTGAGGAATATTGGTCAATGGACGAGAGTCTGAACCAGCCAAGTAGCGTGAAGGATGACTGCCCTATGGGTTGTAAACTTCTTTTATACGGGAATAAAGTGAGCCACGTGTGGCTTTTTGTATGTACCGTATGAATAAGGATCGGCTAACTCCGTGCCAGCAGCCGCGGTAATACGGAGGATCCGAGCGTTATCCGGATGGATTGGGTTTAAAGGGAGCGTAGGCGGGTTGTTA
+
:F::FFFFFFFFFFFFFFF:FFF,FFFFFFFFF,F:FFFFFFFFFF,:FFFFFFFFFFFFFFFFFFFF,,FFF,FFFFFFFFFFF:FFFFFFFFFFFFFFFF,FFF,F:F:FFFFFFF,FFFFF,F:F,FFFFF::,FFFFF,FFFFFFFFFFF,:F:,,:FFFFFFFFFFFFFFF:F,FFFFFFF:FFFFFFFFFFF,FFFF:,:,FFF:F:FF,,F,FF:::,,F,F:FF,FFF,:::F,::F:::F,
@A01045:338:HV72GDRXX:2:2102:9914:14653 1:N:0:TAAGGCGA+TAGATCGC
CCTACGGGTGGCAGCAGTGGGGGATATTGCGCAATGGGGGCAACCCTGACGCAGCAACGCCGCGTGAAGGATGAAGGTTTTCGGATTGTAAACTTCTTTTATTAAGGACGAAACTTGACGGTACTTAATGAATAAGCTCCGGCTAACTACGTGCCAGCAGCCGCGGTAATACGTAGGGAGCACGCGTTGTCCGGATTTACTGGGTGTAAAGGGTGCGTCGGCGGCTTTGCAAGTCAGATGTGAAATCTCT
+
,FFFFFFFFFFFFFFFFFFFFFFFF:FFFFFFFFFFFFF:FFFFFFFFFFFFFFF:FFFFFFFF:FFFFFF:FFFFF:FFFFFFFFFFFFFFFFF:FFFFFFFFFFFFF,FFFFFF:FFFF:FF:F:FF:FFFFFFFFFFF:F:F:FFFFFFFFFFFFFFFF,F:FFFFFF,FFF,,:FFFF::FFF::FFFFFFFFFF::F,FF::::FF:FFFFFF,,FFF:FFF::,:F:FF::F,F,:FFFFFF,:
@A01045:338:HV72GDRXX:2:2102:27697:14763 1:N:0:TAAGGCGA+TAGATCGC
CCTACGGGTGGCAGCAGTGGGGAATATTGGGCAATGGGCGAAAGCCTGACCCAGCAACGCCGCGTGAAGGAAGAAGGCTTTCGGGTTGTAAACTTCTTTTATCAGGGACGAAGGATGTGACGGTACCTGATGAATAAGCCACGGCTAACTACGTGCCAGCAGCCGCGGTAATACGTAGGTGGCAAGCGTTGTCCGGATTTACTGGGTGTAAAGGGCGCGTAGGCGGAGAGACACATCAGATGTGAAATCT
+
FF:FFFFFFFFFFFFFFFFFFFFFFFFFFFFFFFFFFFFFFFFFFFFFFFFFFFFFFFFFF:FFFFFFFFFFFFFFFFFFFFFFFFFFFFFFFFFFFFFFFFFFFFFFFFFFFFF:FFFFFFFFFFFFFFFFFFFFFFF::FFFFF:FFFF:FF:FF,FFF:FFFFF:FFF,FFFFFF,FFFFFFFFFFFFFFFFFFFFFFF::FFFFFFFFF,:FFF:FFFFFF,F:F:FFF,,:FFF:F:FFF:FF::
@A01045:338:HV72GDRXX:2:2102:15935:14841 1:N:0:TAAGGCGA+TAGATCGC
CCTACGGGTGGCAGCAGTCGAGAATCATTCACAATGGTGGCAACCCTGATGGTGCGACGCCGCGAGGGAGAATGAAGGTCATCGGATTGTAAACCCCTGTCATGTGCGAGCAAATTACAAAGATAGTACCACAAGAGGAAGAGACGGCTAACTCTGTGACAGCAGCAGCGCTAATACAGAGCTCTCAATCGTTGTTCGGAATCACTGGGCGGAAAGCGTGCGTAGGCTGTTTCGTAAGTCGTGTGTTATA
+
,FFF,F,FFFFFF,FFF:FFFFFFFFFFF,FF::F,F,FF,FF:FF:,:F::FF:F,FFFF:FF,:,F,FF,FFFFFFFF,FF,FF,F,FFFFFFFF:,FFFFF,,,FFFFFFFF,F,F:FF:F::FFFF:FFF,:F,,FF:F:FFFFF,FF,FF,:F,F::FF:F,FF,,::FFF,F:F,,,FFFFF,FF:,F:F:,,:,F,FFFFFFF:,F,FFFFF:F,:F::FFFF,::F:F:F,F,FFFFF,,,F
@A01045:338:HV72GDRXX:2:2102:27733:14982 1:N:0:TAAGGCGA+TAGATCGC
CCTACGGGTGGCAGCAGTGGGGAATATTGGGCAATGGGCGAAAGCCTGACCCAGCAACGCCGCGTGAAGGAAGAAGGCTTTCGGGTTGTAAACTTCTTTTATCAGGGACGAAGGATGTGACGGTACCTGATGAATAATCCACGGCTAACTACGTGCCAGCAGCCGCGGTAATACGTAGGTGGCAAGCGTTGTCCGGATTTACTGGGTGTAAAGGGCGCGTAGGCGGAGAGACAAGACACATGTGAAATCT
+
FFFFFFFFFFFFFFFFFFFFFFF:FFFFFFFFFFFFFFFFFFFFFFFFFFFFFF:FFFFFFFFFFFFFFFFF,FF:FFFFFFFFFFFFFFFFFFFFFFFFFFFFFFFFFFF,FFFFFFFFFF,FFFFFFFFFFF:FF,,F:FFFFFFFFFFF,FFFFFFFFFFFFFF,,FFFFF:FF:,:FFFFFFFFFFFFFFF:FFFFFFFF:FFF:FFFF:,FFFFFFFFFF,FFFFFFFFF,FF:FFFFFFFF:FF
@A01045:338:HV72GDRXX:2:2102:26874:15405 1:N:0:TAAGGCGA+TAGATCGC
CCTACGGGAGGCAGCAGTGGGGAATCATTCACAATGGGGGAAACCCTGATGGTGCGACGCCGCGTGGGGGACTGAAGGTCTTCGGATTGTAAACCCCTGTCATGTGGGAGCAAATTAAATAGATAGTACCACAAGAGGAAGAGACGGCTAAATCTGGGCCATCTGCCGCGGTAATACAGCGGACTCAAGCGTTGTTCGGTAGCGCGGGGCGTGCAGAGTGAGTTGGAGGTTGCGTGAGGCGGGTGTGGAG
+
:FFFFFFF,FFFFFF,F:FFFFF,FFFFFFFF,FFFF:F:FFFFFF:FFFFF:FFFFFFFFFFFFFFFFFF,FFFFFFFF:FFFFFFFFFFF,FFFFFFFFFFFFFF:FFFFFFF:F:F,FFF,FFFF,FFFF,F:FFFFF,FFF,FF,F:,,F::,F:,:,F,,FFF,:::,F::,::,:F:FFF,FFFF,:FF,:F,,,:F:,,:FFFF,:,F,,,,:,,,,,,,F::F,FF,,FF,:F:F,,,,,F,
@A01045:338:HV72GDRXX:2:2102:24569:15702 1:N:0:TAAGGCGA+TAGATCGC
CCTACGGGAGGCAGCAGTGGGGAATATTGGGCAATGGGCGCAAGCCTGACCCAGCAACGCCGCGTGAAGGAAGAAGGCTTTCGGGTTGTAAACTTCTTTTCTCAGGGACGAAGCAAGTGACGGTACCTGAGGAATAAGCCACGGCTAACTACGTGCCAGCAGCCGCGGGAATACGTAGGTGGCAAGCGTTATCCGGATTTACTGGGTGTAAAGGGCGTGTAGGCTGGATCGCAAGTCAGATGAGAAAACT
+
FFFFFFFFFFFFFFFFFFFFFFFFFF:FFFFFFFFFFFF:FFFFFFFFF,FFF,FFFFFFFFFFFFFFFFFF:FFF::FFFFFFFFFFFFFFFFFFFFFFF:FFF,FFFFFF,FFF:FFFF:FF,FFFFF:FF,FFFFFFFFFFFF,:F:,FF,FFFFF:F:FF,FF:,:FFFFFFFF:FFFFFFFFF:F:FFFFFFF,FFFF:F,FF,FFF,:,FFF,FFFFF,:FFF,FF,FFFFF::FF,,FFFFFF
@A01045:338:HV72GDRXX:2:2102:10113:15812 1:N:0:TAAGGCGA+TAGATCGC
CCTACGGGGGGCAGCAGTCGAGAATCATTCACAATGGGGGAAACCCTGATGGTGCGACGCCGCGTGGGGGAATGAAGGTCTTCGGATTGTAAACCCCTGTCATGTGGGAGCACATTAAAAAGATAGTACCACGAGAGGAAGAGACGGCTAACTCTGTGCCAGCAGCCGCGGTAATACAGAGGTCTCAAGCGTTGTTCGGAATCACTGGGCGTGACGCGTGCGTGGGCTGTGTCGTTGGTCGGGGGTGAGA
+
,F:FFFFF,FFFF:FFFFFFFFFFFFFFF:,FFFFFFFFFFFFF:FFFFFFFF:F:FFFFFFFF:FFFFFF,FFFFF:FFF,FFFF,:FFFFFFFF:,FFFFFF:FFFFFFF,FFFFF:F,F,FF:FFFF::,,FFFFF::F::FFFF,F,F:FFFFFF:,::,FFF::F:,,F,,:,F:FF,,F,:FFF:,FF,,FF:,FF:,,:::FF:F::,F:F,:F:,,FF,F,F,,F:F,,:F:,,,,F:,F,,
@A01045:338:HV72GDRXX:2:2102:24641:15890 1:N:0:TAAGGCGA+TAGATCGC
CCTACGGGTGGCTGCAGTGAGGAATATTGGTCAATGGACGCAAGTCTGAACCAGCCATGCCGCGTGCAGGAAGACGGCTCTATGAGTTGTAAACTGCTTTTGTACGAGGGTAAACTCACCTACGTGTAGGTGACTGAAAGTATCGTACGAATAAGGATCGGCTAACTCCGTGCCAGCAGCCGCGGTAATACGGAGGATCCGAGCGTTGTCCGGATGTAGTGGGGTTAATGGGAGCGTCGGCGGGGGGTTG
+
,FFFFFFFFFFF:FFFF,FFFFFFFFFFFFFFF,FFF:FFF,FFFFFFFFFFFFFFFFFF:FFFFF:FFFFFFFFF,FFFFFFFFFFF:FFFFFFFFFF:FFFFF,FFFFFFF:FFFFFFFFFFFFFF:FFFFFFFF:FFF:FFFF:FFFFFF,FFFFF,,FFFF:FFFFFFFF:FFF:FFFFFF,FF:F:FFFFFFFFFFFFF,F,,,F,,,F,,,F,:F:,,,F:,:F:F,F,:,FFFFF:F:,F,::
@A01045:338:HV72GDRXX:2:2102:9471:15922 1:N:0:TAAGGCGA+TAGATCGC
CCTACGGGTGGCTGCAGTCGGGAATTTTCGGCAATGGGGGAAACCCTGACCGAGCAACGCCGCGTGAAGGAAGAAGTAATTCGTTATGTAAACTTCTGTCATAGAGGAAGAACGGTGGATATAGGGAATGATATCCAAGTGACGGTACTCTATAAGAAAGCCACGGCTCACTACGTGCCAGCAGCCGCGGTAATACGGAGGCTCCGAGCGTTATGCGGATTTATTGGGTTTCATGGGAGCGTGGGTGGAG
+
FFFFFFFFFFF:FFFFFF,FFFF:F,FFFFFF,F:FFFFFFFFFFFFFF:FFFFF,:FFFFFFFFFFFFFFFFF:FFFFFFF:FFFFFFFFFFFF:F:FFFFFFFFF,F,FFF,FFFFFFFFFF:FF,,FFFFFFFFFFFFFFF::FF:F:FFFFFFFFFFFFFFFF:,:FF:F:FFFFFFFF:FF:FFFFFFFFF,,FFF,:FF,FFFFFF,F,FF,::F,:FFF:FFFF,F,FFFFFF:,,FFF:F,,
@A01045:338:HV72GDRXX:2:2102:30454:15937 1:N:0:TAAGGCGA+TAGATCGC
CCTACGGGTGGCTGCAGTCGAGAATCATTCACAATGGGGGAAACCCTGATGGTGCGACGCCGCGTGGGGGAATGAAGGTCTTCGGATTGTAAACACCTGTCAAGTGGGAGCAAATTAAAAAGATAGTACCACAAGAGGAAGAGACGGCTAACTCTGTGCCAGCAGCCGCGGTAATACAGAGGTCTCAAGCGTTGTTCGGAATCACTGGGCGTAAAGCGTGCGTAGGCTGTTTCGTAAGTCGTGTGTGAAA
+
,:FFFFF,FF:FFFFFFFFFFFFFFFFF,FF,FFFFFFFFFFFFFFFFFFFF::F:FFF:F::FFF:,FFFFFFFFF,FFF,F,FFFF,FFFFF,FF,FFFF,,F:F:,FFFFFF:FFFFF,F,:FFFF:FFFF,FF:F,,F:F:,FFFFFFF:FF:,FFF::,FF,,FF,,F:F,:F::,,F:FFFF:FF,,:,:F:FFFFFFF,,FFFF,FF,F:FFFFF:,:FFF:F,FFFFFF,FF,F:,FFF:F,
@A01045:338:HV72GDRXX:2:2102:13829:15984 1:N:0:TAAGGCGA+TAGATCGC
CCTACGGGTGGCTGTAGTGAGGAATATTGGTCAATGGACGAGAGTCTGAACCAGCCAAGTAGCGTGAAGGATGACTGCCCTATGGGTTGTAAACTTCTTTTATATGGGAATAAAGTATTCCACGTGTGGGATTTTGTATGTACCCTATGAATAAGGATCGGCTAACTCCGTGCCAGCAGCCGCGGTAATACGTAGGGAGCAAGCGGTGTCCGGATTTACTGGGTGTAAAGGGAGCGTAGGCGGGAAGGCA
+
FFFFFFFFFFF,::,FF,F,:FF,FFFFFFFF:F:F,FFFFFFFFFFFF::FFFFF:FFFFFFF,FFFFFFFFFFFFFFF,:FFFFFFFFFFFFFFFFFFFFFFF:F:F:FFF::FF,FFFFFF::F:F::,,FF::FF::FFF,:F:FFFFFFFFFFFFFFF,FFFFFFF:FFF:FFFFFFFFFF:F::FFFFFFF,FFF,,F,,F::FF::F:FFFF:FFFF:F,,FFFF,:F:,:::::,F:FF:FF
@A01045:338:HV72GDRXX:2:2102:12301:16031 1:N:0:TAAGGCGA+TAGATCGC
CCTACGGGTGGCAGCAGTGAGGAATATTGGTCAATGGGCGAGAGCCTGAACCAGCCAAGTAGCGTGAAGGATGACTGCCCTATGGGTTGTAAACTTCTTTTATAAAGGAATAAAGTCGGGTATGGATACCCGTTTGCATGTACTTTATGAATAAGGATCGGCTAACTCCGTGCCAGCAGCCGCGGTAATACGGAGGATTCGAGCGTTATCCGGATTTATTGGGTTTAAAGTGTGCGTAGGCGGTTTATTA
+
:FFFF:F:FFFFFFFF:FF,FFFFFFFFFFFFFFFFFFFFFFFFFFFFFF:FFFFFFFFFFFFFFFFFFFFFFFFFFFFFFFFFFFFFFFFFFFFFFFFFFF:FFFFFF:FFFFFFFF,:F,,FF,FFFFF:FFF:FF:FFFFFFFFFFF:FFF,FFFFF:FFF,FFFFFFFFFF,FFFFF:FFFFF,F:FFFFFFF:FF,FFFF,F,FFFF:F,F:FF,:F:FFFFF,:,,F:FFFF:FF::FF:::FF
@A01045:338:HV72GDRXX:2:2102:25120:16376 1:N:0:TAAGGCGA+TAGATCGC
CCTACGGGTGGCTGCAGTGAGGAATATTGGTCAATGGACGAGAGTCTGAACCAGCCAAGTAGCGTGAAGGATGACTGCCCTATGGGTTGTAAACTTCTTTTATACGGGAATAAAGTTAGCCACGTGTGGTTTTTTGTATGTACCGTATGAATAAGGATCGGCTAACTCCGTGCCAGCAGCCGCGGTAATACGGAGTATCCGAGCGTGATCCGGATTTAGTGGGTGTAAAGGGAGCGTAGGCGGGTTGTTA
+
FF:,FFFFFFFFFFFFFFFFF:F:FFFFFFFFFFFF:FFFFFFFFFFFFFFFFFFFFFFFFFFFFFFFFFFFFFFFFFFFFFF:FFFFFFFFFF:FFFFFFFFFFFFF,F:FFF,FFFFFFFFFF::FFFFFFF:FF,:,FFFFFFFF,F,FFFF:FFFFFF:FF,FFFFFFFFFFFF,F:,FFFF:FFFFFFFF,F:FFF:FF::,FFF,FFFFFFF,FFFFF,FFF,FF:F,F,,,FFFFF:FF:F,F
@A01045:338:HV72GDRXX:2:2102:30165:16532 1:N:0:TAAGGCGA+TAGATCGC
CCTACGGGTGGCAGCAGTGGGGAATATTGCACAATGGGGGAAACCCTGATGCAGCAACGCCGCGTGAGTGAAGAAGGTTTTCGGATTGTAAACTCCTGTCGTTAGGGACGATAATGACGGTACCTAACAAGAAAGCACAGGCTAACTACGTGCCAGCAGCCGCGGTAAAACGGAGGTGGCGAGCGTTGTCCGGAATTATGGGGCGGAAAGAGCAGGTGGGCGGCTGAATAAGTCGAGCGGGACAATGCGG
+
,F:FFFFFFFFFFFFFFFFFFFFFFFFFFFFFFFFFFFFFFFFFFFFF:FFFFFFFFF:FFFFFFFFFFFFF:FFF::FFFF:FF::FFFFFFFFFFFFFFFF:,FF,FFFFF:FFFFFFFFFFFFF::FFFFFFFFF,F:FFFFFFFFFFFFFFFFFFFFF,FF:FFFF,F,FFFFF:FF,::F:,FFFFFFF,F:,,,:FF:,,F:FFFFF::F,,FFF:FFF,::,,FFF,FFF:F:F,F,FF:FFF
@A01045:338:HV72GDRXX:2:2102:16703:16767 1:N:0:TAAGGCGA+TAGATCGC
CCTACGGGAGGCAGCAGTGAGGAATATTGGTCAATGGACGAGAGTCTGAACCAGCCAAGTAGCGTGAAGGATGACTGCCCTATGGGTTGTAAACTTCTTTTATATGGGAATAAAGTGATCCACGTGTGGATTTTTGTATGTACCATATGAATAAGGATCGGCGAACTCCGTGCCAGCAGCCGCGGTAATACGGAGGATCCGAGCGTTATCCGGAGTGATTGGGTTGAAAGGGAGCGTCGGTGGACAGTGA
+
:FFFFFFF:FFFFFFFFF::FFFFFFFFFFFFFFFFFFFFFF:FFFFFFFFFFFFF:FFF:FF:FFFFF:FFFFFFFFFF:F:FFFFF:FFFFFFFF:,FFFFF,FF:F:FF:FFFFFFFFFF,,FFFF,,F:,FFFF,FFF,FFF:FFFFFFFF,F:FFFF,F,FFFFF:FFF,FF,FFFFF:F,FF,F,F:FFF,FFFFFFF:F,F,F,FFF,F,FF:FF:::,::,FF::FF,,F,F,:FFFFFF,F
@A01045:338:HV72GDRXX:2:2102:12753:17284 1:N:0:TAAGGCGA+TAGATCGC
CCTACGGGGGGCAGCAGTGGGGAATATTGGGCAATGGGCGCAAGCCTGACCCAGCAACGCCGCGTGAAGGAAGAAGGCTTTCGGGTTGTAAACTTCTTTTGTCGGGGACGAGTAGAAGACGGTACCTGGCGAATAAGCCACGGCTAACTACGTGCCAGCAGCCGCGGTAATACGTAGGTGGCAAGCGTTGTCCGGATTTACTGGGTGTAAAGGGCGTGTAGCCGGGAAGGCAAGTCAGATGTGAAATCCA
+
FFFFF,FFFFFFFFFFFFFFFFF:FFFFFFF,FFFFFFFFF:FFFFFFFFFFFFFFFFFFFFF:FFFFFFF:FFFFFFFFFFFFFFFFFFFFFFFFF:FFFFFFFFFFFFFFFFFF:FFFFFFFFFFFFFFFFFFFFFFFF:FFFFFFFFFFFFFFFFF:FFFFFFFF::FFF:FF,F:FFFFFFFFFFF:FFFFFFF:FFFFFFF:FFFFF:FFFFFFFFFFF:FF,F:FF,FFFF,:FF:FFFFFF,F
@A01045:338:HV72GDRXX:2:2102:23258:17378 1:N:0:TAAGGCGA+TAGATCGC
GCCTACGGGTGGCTGCAGTGGGGAATATTGCACAATGGGGGAAACCCTGATGCAGCAACGCCGCGTGAGTGAAGAAGTATTTCGGTATGTAAAGCTCTATCAGCCGGACAGAAAATGACGGTACCTGACTAAGAAGCCCCGGCTAACTACGTGCCAGCAGCCGCGGTACTACGGAGGATCCGAGCGTTATCCGGATTTATTGGGGTTAAAGGGAGCGTGGGCGGACTATTAAGTGAGCTGGGAAAGTTTG
+
FFFFF:FFFFFF:FFF:FFFFFFF,FFF:FFFFFF,F:FFFFFFFFFF:FFFFFFFFFFF,FFFF:FFFFFF:F,FF,F:FFFFFFFFF:F,F:FFFFFFFFFF,F:F::FFFF,FFFFFF:FF::FFFFF::F:FFF:FF:FF,FFFF:,F:F:FFF:F:FFFFF:F,F,FFF,FFFFF::FFFFF:FFF:::F,FF:,F:F:,:F:,,FF:FFFF,,:FFFFF,F::,,:,:,FF,,F,F::,FFF:F
@A01045:338:HV72GDRXX:2:2102:8097:17738 1:N:0:TAAGGCGA+TAGATCGC
CCTACGGGCGGCAGCAGTGGGGAATTTTGCGCAATGGGGGAAACCCTGACGCAGCAACGCCGCGTGCGGGACGAAGGCCTTCGGGTTGTAAACCGCTTTCAGCAGGGAATATAGTGAAGGTACCTGCAGAAGAAGCTCCGGCTAACTACGTGCCAGCAGCCGCGGTAATACGTAGGGAGCGAGCGTTATCCGGATTCATTGGGCGTAAAGCGCGCGTAGGCGGCCCGTCAAGCGGGGTTTCAAATCCAGG
+
FFFFFFFFFF:FFFFFFFFFFFF,FFFFF:FFF:FFFFFFFFFFFFFFFFFFFFFFFFFFFFFFFFFFFFFFFFFFF:FFFFFFFFFFFFF:FFFFFFFFFFFFF:FFF:::FF:FFFFFF:FFFFFFF:FF:FFFFFFFFFFFFFFFFFF:FFFFFFFFF:F:FFFFFFF:FF:,FFF:FF,FF:FFFFFF:FFFFFF:,FFF::FFF,FFFFF:FF,FFFFFFF,FFFFFFF:F:FFFF:,F,FF::F
@A01045:338:HV72GDRXX:2:2102:14850:17754 1:N:0:TAAGGCGA+TAGATCGC
CCTACGGGAGGCAGCAGTGGGGGATATTGCGCAATGGGGGCAACCCTGACGCAGCAACGCCGCGTGAAGGATGAAGGTTTTCGGATTGTAAACTTCTTTTATTACGGACGAAACTTGACGGTCCTTAATGAATAAGCTCCGGCTAACTACGTGCCAGCAGCCGCGGGAATACGTAGGGAGCGAGCGGGGTCCGGTTTTAGGGGGGGTGATGGGTGCGGGGGCGGCTGTGGAGGGCTGGGGGGGAGGCGGG
+
FFFFFFFFFFFFFFFFFFFFFFFFFFFFFFFFFFFFFFFFFFFFFFFFFFFFFFFFFFFFFFFF:FF:FFFFFFFF:FF,FFFFF:FFFF:FF,F,FFFFFF,F,FF:FFFFF,:FFFFFF:,:FF,,:F,,F:FF:FFFFFFFFFF:,FF:FFFFFF:FFFFF:F,F,F:,FF,FFF:FF,FFFF,,F::FFF,,,,,,,FFF,FF,,,FFF:F,F,,:F,FF,F,,F,,,F,,,:,FF,F:,,,,,,:
@A01045:338:HV72GDRXX:2:2102:31439:17801 1:N:0:TAAGGCGA+TAGATCGC
CCTACGGGGGGCTGCAGTGGGGAATATTGGGCAATGGGCGCAAGCCTGACCCAGCAACGCCGCGTGAAGGAAGAAGGCTTTCGGGTTGTAAACTTCTTTTCTCAGGGACGAAGCAAGTGACGGTACCTGAGTAATAAGCAACGGCTAACTACTTGCCAGCAGCCGCGGTAATACGTAGGTAGCAAGCGTTGTCCGGATTTACTGGGTGTAAAGGGTGCGTAGGCGGTTTTGCAAGACAGATGTGAAATCT
+
FFFFFFFFFFFFFFFFFFFFFFF,FFFFFFFFFFFFFFF:FFFFFFFFFFFFFFFFFFFFFFFFFFFFFFF,FFFFFFF,FF:F:FFFFFF:FFFFFFF,FFFFFFF:FFFFFFF,F:FFFFFFFFFF::F,::FFFFF,FF:FFFFFFFFF,FFFFFFF:FFFFF,FF,FFF:F,FFF,FFFF:FF,FFFFFFF:FF:FFF::FFF:FFFF,FFFFF:FF::F:::FFF:FFF:,F:,FF,FF:FFFFF
@A01045:338:HV72GDRXX:2:2102:9317:17942 1:N:0:TAAGGCGA+TAGATCGC
CCTACGGGCGGCAGCAGTGAGGAATATTGGTCAATGGACGAGAGTCTGAACCAGCCAAGTAGCGTGAAGGATGAAGGTTCTATGGATTGTAAACTTCTTTTATACGGGAATAAACGAATCCACGTGTGGATTTTTGCATGTACCGTATGAATAAGGATCGGCTAACTCCGTGCCAGCCGCAGCGGTAATACGGAGGATCCGAGCGTTATCCGGATTTATTGGGTGTAAAGGGAGCGTAGATGGGTGGTTT
+
:FFFFFFFFFFF:FF:F:FFFFFF:FFFFFFF:FFFFFFFFFFFFFFF:FF::F:FFFF:::FFFFFFFF:FFFFFFFFFFFFF:,FFFFFFFFFFFFF:F:FFF::,F,FFFFF,FFFFF:FFFFFF:FF:FFF,FFFF:FFF:,F:,FFFF:FFFFF,,F:FFFF,FFF:,FF,,,F:,,FF:F,FF,FFF:FFFFFFFFFFF,:,,FFFFFF,,,FFFFFF,,:,F,,,:::F:F,FF:,:F,:,F,
@A01045:338:HV72GDRXX:2:2102:6144:17989 1:N:0:TAAGGCGA+TAGATCGC
CCTACGGGAGGCTGCAGTGGGGAATATTGCACAATGGGGGGAACCCTGATGCAGCGATGCCGCGTGGAGGAAGAAGGTTTTCGGATTGTAAACTCCTTTTAACAGGGACGATAATGACGGTACCTGAAGAAAAAGCTCCGGCTAACTACGTGCCAGCAGCCGCGGTAATACGTAGGGAGCGAGCGTTGTCCGGAGTTACTGGGTGTCAAGGGAGCGTAGGGGGGTTGTTAGGTCATGTGTGACAGAGTGA
+
FFFFFFFFFFFFFFFFF::FFFFFFFFF:FF,FFFFFF:FFF:FFFFFFFFFFFF::FFF:FFF:FFFF:FFF:F,FFFFF:FFFFFFFFFFFFF,FFFF:F,FF:F:FFFFF:FFFFFFFFFFF:,FFFFF:FFFFFF::FFFF:FFFFF,FFFFF:F:FFF:F:FFFFF,:FFFFFFFFF:FF,FFFFF::F,:FFFFFFFF:F:FFFF:FF,:,FFF,FFFFF:F,F,:FF:,,,F::F,,F,,F:,
@A01045:338:HV72GDRXX:2:2102:13304:18051 1:N:0:TAAGGCGA+TAGATCGC
CCTACGGGTGGCAGCAGTGGGGAATATTGGGCAATGGGCGAAAGCCTGACCCAGCAACGCCGCGTGAAGGACGAAGGTCTTCGGATTGTAAACTTCTTTTATGAGGGACGAAGGTCGTGACGGTACCTCATGAATAAGCCACGGCTAACTACGTGCCAGCAGCCGCGGTAATACGTAGGTGGCAAGCGTTATCCGGATTTACTGGGTGTAAAGGGCGCGTAGGCGGGGATGCAAGTCAGATGTGAAATCT
+
FFFFFFFFFFFFFFFFFFFFFFFFF:FFFFFFFFFFFFFF,FFFFFFF,FFFFFFFFF:F:FFFFFFFFFF,FFFFFFFF,F:F,F:FFFF:F:FFFFFFFFFFFFFFFFFFF:,::FFFFFFFFFFFFFFFFFFFFFF:FFFFFF,FF,FF,,FFF:FFF,FF:F,:F:,FFFFF,F,,:FFF:F:FFFFFFFFFFFFFFFFF::F::,F,FF:F:FFF::FF,::FFF:FF,FFF:::F:F,FFFFFF
@A01045:338:HV72GDRXX:2:2102:10203:18223 1:N:0:TAAGGCGA+TAGATCGC
CCTACGGGAGGCAGCAGTGGGGAATATTGGGCAATGGGCGAAAGCCTGACCCAGCAACGCCGCGTGAAGGAAGAAGGTCTTCGGATTGTAAACTTCTTTTATGAGGGACGAAGGAAGTGACGGTACCTCATGAATAAGCCACGGCTAACTACGTGCCAGCAGCCGCGGAAATACGTAGGTGGCAAGCGGTCTCCGGATTTAATGGGTGTAAAGGGCGCGTAGGCGGGGATGCAAGTCAGATGTGAAATCT
+
F:FFFFFFF:FF,FFFFFFFFFFFFFFFFFFF:FFFFFFFFFFFFFFFFFFFFFFFFFFF:FFFFFFFFFF:FFFFF::FF:FFFFF:FF,FFFFFFFFFF:F::F,FFFFFF,FF,FFFFF:FFFFFFFFFFFFFFFFFFFF,FFFF,FFFFFFF,FFFF:FFFF:,,FF:FF:F:FF::F,F:FF:,,,,FF:,FFF:F,FF:FF:FFFF,:,F:FFF:,::::FF:FFFFF,FFFFFFF::FFFFFF
@A01045:338:HV72GDRXX:2:2102:13069:18239 1:N:0:TAAGGCGA+TAGATCGC
CCTACGGGTGGCAGCAGTCGAGAATCATTCACAATGGGGGAAACCCTGATGGTGCGACGCCGCGTGGGGGAATGAAGGTCTTCGGATTGTAAACCCCTGTCATGTGGGAGCAAATTAAAAAGATAGTACCACAAGAGGAAGAGACGGCTAACTCTGTGCCAGCAGCAGCGGTAATACGGAGGATTCAAGCGTTATCCGGATTTATTGGGTTTAAAGGGTGCGTAGGCGGTTGGATAAGTTAGAGGTGAAA
+
FF:FFFFFFFFFFFFFFFFFFFFFFFFFFFFFFFFFFFFFFFFFFFFFFFFFFFFFFFFFFFFFFFFFFFF,FFFF:FFF:FFFFFFFFFFFFFFFFFFFFFFFFFF:,FFFFFFFFFFFFFFFFFFFFFFF:FFFFFFFF,FFF:FFFFFFFFFFFFFFF:FFFF,F,FFFFFFFFFFFFFFFFF:F,F,,,FFFF:FFF,,:,,FFFF,F,F,F,:FF,:FFFFF:FFF,FFFFFFFF,:F,,FFFF,
@A01045:338:HV72GDRXX:2:2102:6063:18317 1:N:0:TAAGGCGA+TAGATCGC
CCTACGGGTGGCAGCAGTCGAGAATCATTCACAATGGGGGAAACCCTGATGGTGCGACGCCGCGTGGGGGAATGAAGGTCTTCGGATTGTAAACCCCTGTCATGTGGGAGCAAATTAAAAAGATAGTACCACAAGAGGAAGAGACGGCTAACTCTGTGCCAGCAGCCGCGGTAATACAGAGGTCTCAAGCGTTGTTCGGAATCACTGGGCGTAAAGCGTGCGTAGGCTGTTTCGTAAGTCGTGTGTGAAA
+
:FFFFFFFFFFFFFFFFFFFFFFFFFFFFFFFFFFFFFFFF:FFFFFFFFFFFFFFFFFFFFFFFFFFFFFFF:FFFFFFFFFFFFFFFFFFFFFFFF:FFFFFFFFFFFFFFFFF:FFFFFFFFFFFF:FFFFFFF:FFFFFFFFFFF::FFFFFFFFFF:FF,FFFFFFFFFFFF:FFFFFFFFFF,FFFFFFFFFFFFFF,FFFFFFFFFFFFF:,:FFFFFFFFF:FFF:FFFFFF:FFF:FF,F,
@A01045:338:HV72GDRXX:2:2102:23068:18458 1:N:0:TAAGGCGA+TAGATCGC
CCTACGGGTGGCTGCAGTGAGGAATATTGGTCAATGGACGAGAGTCTGAACCAGCCAAGTAGCGTGAAGGATGACTGCCCTATGGGTTGTAAACTTCTTTTATACGGGAATAAAGTGAGCCACGTGTGGTTTTTTGTATGTACCGTATGAATAAGGATCGGCTAACTCCGTGCCATCAGCCGCGGTAATACGGAGGATCCGAGCGTTATCCGGATTTAGTGGGTTTAAAGGGAGCGTAGGCGGGTTGTTA
+
FFFFFFFFFFFFF:FFFFF,FFFFFFFFFF:FFFFFFFFFFFFF:FFF:FFFFFFF:FFFFFFF:F,FFFFFFFFFFFFFFFFF:FFFFFFFFFFFFFFFFFFFFFFFFFFFFFFFFFF,FFF:FFFFFFFFFFFFFF,FFFF,F,FF:F,:FFFFFFF,::FFFFFFFFF,FFF,FFF,FFFFFFFFFFF:FFFFFFF,FFFFFFFFF,F,FF,FFF,FF,F,FFF:F:F,FFF:,F:FFF:FFFFF,F
@A01045:338:HV72GDRXX:2:2102:7102:18865 1:N:0:TAAGGCGA+TAGATCGC
CCTACGGGCGGCTGCAGTGGGGAATATTGGGCAATGGGCGCAAGCCTGACCCAGCAACGCCGCGTGAAGGAAGAAGGCTTTCGGGTTGTAAACTTCTTTTCTCAGGGACGAAGCAAGTGACGGTACCTGAGGAATAAGCCACGGCTAACTACGTGCCAGCGGCCGCGGTAATACGTAGGTGGCAAGCGGTATCCGGATTTACTGGGTGTAAAGGGCGTGTAGGCGGGATCGCAAGTCAGATGTGAATAGT
+
FFFFFFFFFFFFFFFFF:,FFFFFFFFFFF:FFFFFFFFFFF:FFF,FFFFFFF:FFFFFFFFF,::FFF:FFFF:F:F,F::FFF::F:FF:FFFF:FFFFFFFFF:F:FF:FF,:,F:FF::FF:FFF:FFF,FFFF,FFFFFFF,FFF:FFFFFFFF,FFF:F:FF:FF,,FFF,,FFFFFFFF:,F:FFFFFFFF:FFFF:F:FFFF,F::F::F,F:FF,FFFFF:FFFFFFFFF:FF,FF,F,F
@A01045:338:HV72GDRXX:2:2102:12075:18865 1:N:0:TAAGGCGA+TAGATCGC
CCTACGGGTGGCTGCAGTGGGGAATATTGGGCAATGGGCGCAAGCCTGACCCAGCAACGCCGCGTGAAGGAAGAAGGCTTTCGGGTTGTAAACTTCTTTTGTCGGGGACGAGTAGAAGACGGTACCTGGCGAATAAGCCACGGCTAACTACGTGCCAGCAGCCGCGGTAATACGTAGGTGGCGAGCGTTATCCGGAATTATTGGGCGTAAAGGGTGCGCAGGCGGTTTGTTAAGTTTAAGGTGAAAGCGT
+
FFFFF:FFF:FF,FF:FFFFFFF,:FFFFFFFFFFFFFFFFFFFFFFFFFFFFFFFFFFFFFFFFFFFFFFFFFFF:FF::FF,F:FFFFFFFF,F:FF,FFF:FFFFFFFFFFFFFFFFFFFFFF:FFFFFFFF:FFFFFFFFFFFFF:FFFFFFFFFFFFF:FF,FFFFFF:FFF:F:FFFFFFFF,FFFFFFFF,,FFFFFF::FF,:FFFFFFFFFFFFFFFFFFF,FFF:FFFFF:FFFFFFFF:
@A01045:338:HV72GDRXX:2:2102:21838:18897 1:N:0:TAAGGCGA+TAGATCGC
CCTACGGGCGGCTGCAGTGGGGAATCTTCCGCAATGGACGAAAGTCTGACGGAGCAACGCCGCGTGAGTGATGAAGGATTTCGGTCTGTAAAGCTCTGTTGTTTATGACGAACGTGCAGTGTGTGACCAATGCATTGCAATGACGGTAGTAAACGAGGAAGCCACGGCTAACTACGTGCCAGCAGCCGCGGTAATACAGAGGTCGAAAGCGTTGGTCGGACTCAAGGGGCGTAAAGCGAGCGTAGGCTGT
+
FFFFFFFFFFFFFFFFFFFFFFFFFFFFFFFFFFFF:FFFFFF:FFF:FF:FFFFFFFFFFFFFFFFFFF:FFFFFFFFFFFFFFFFFFFFFFFFFF:F,FF:FFF:FFFFFFFFFFFF:FFF:FF,F::FFFFF,:F,FFFF::FFF,FFFFF:FF,FFFFFFFFFFFFFFFFF,FFFFF,FF,:::F::,FFFFFFFFF:,F,,,FF,FF,F,FF,FF:F:,,,F:F::,F:F:FF,F,:F,,:,F:,
@A01045:338:HV72GDRXX:2:2102:11279:19022 1:N:0:TAAGGCGA+TAGATCGC
CCTACGGGGGGCTGCAGTCGAGAATCATTCACAATGGGGGAAACCCTGAAGGTGCGACGCCGCGTGGGGGAATGAAGGTCTTCGGATTGTAAACCCCTGACATGTGGGAGCAAATTAAAAAGATAGTACAACAAGAGGACGAGACGTCTAACTCTGTGCCAGCAGCCGCGGTAATACCGAGGTCTCAAGCGTAGTTCTGAATCACTGGGCGAAAAGCGTGCGTAGACTGCTTAATAAGTCGAGCGTCAAA
+
,,,FFFFFFF:FFFFFFFFFFFFFFFFFFFFFFFF,FF:FFFFF,F,:F,:FF:,F:FFFF:F:F:FF:FFFFFFF,,FFFFF,:FFFFFFFFF,FF,F,,:FFFFF,F:FFFF,FFFFFFFFFFFFFF,FFFF,F,,F,,:FFFF,FFFFFF,F,:F,FF,FF::F,F:,:F,F,,,,F,,,F,FFF:,F:,F,FF,,FFFF,F,:,:::,:F,,F:F:F:,F::::FF,:F,FFFF,F:FF:FF,FFF
@A01045:338:HV72GDRXX:2:2102:27896:19053 1:N:0:TAAGGCGA+TAGATCGC
CCTACGGGTGGCTGCAGTAGGGAATATTGGGCAATGGGCGAAAGCCTGACCCAGCAACGCCGCGTGAAGGAAGAAGGTCTTCGGATTGTAAACTTTTGTTGTCAGGGAAGAAGAAGGACAGTACCTGACGAGGAAGACCCGGCTAACTACGTGCCAGCAGCCGCGGTAATACGTAGGGGGCGAGCGTGGTCCGGAATTACTGGGCGTAAAGGGCGCGTAGGCGGCATAGTAAGTTAGATGTGAAATTCCA
+
F,FFFFFFFFFFFFFFFF:FFFF,:FFFFFFFFFFFFFFFFFFFFFFFFFFFFFFFFFFFFFFFFFFFFFFFFFFFFFFFFFFFFFFFFFFF,FF:FFFF:FFFFFFFF:FFFFF:F:FFFFF,FF:FF:F:FFFF,:,FFFFFFFF,F,F:FFFF,FF,FFFF:FFF,,FF,FF::F:FFF::FF:,FFFFF:F:FFFFFF:FF,FFF,,FFFFF::FF:FFFFF:F,FFFFF,F,,F,,::FFFFFF,
@A01045:338:HV72GDRXX:2:2102:31259:19053 1:N:0:TAAGGCGA+TAGATCGC
CCTACGGGAGGCAGCAGTGGGGAATATTGGGCAATGGGGGAAACCCTGACCCAGCAACGCCGCGTGAAGGAAGAAGGCTTTCGGGTTGTAAACTTCTTTTACCAGGGACGAAGAGAGTGACGGTACCTGGAGAAAAAGCCACGGCTAACTACGTGCCAGCAGCCGCGGTAATACGTAGGTGGCAAGCGTTGTCCGGATTTACTGGGTGTAAAGGGCGTGTAGGCGGAGATTCAAGTCAGGAGTGAAATCT
+
:FFFFFFFFFF:FFFFF:FFFFFFFFFFFFFFFFFFFFFFFFFFFFFFFFFFFFFFFF,FFFFFFFFF::FFFFFFFFFFFFFF:FF,FFFFFF:FFF:FFFFFFFFFFFFF,FFFFF,FFF,F:FFFFF:FFF::F:FFFFFFFFFFFFFFFFFFFFFFF:F,FF,FF,FFFF:F::::FFFFFFF::F:FFFF:FFF::,FF:,F:FFFF,,,F:::F,FFFFFF:FFFF,FF,FFF,FFF:FF,FFF
@A01045:338:HV72GDRXX:2:2102:20139:19085 1:N:0:TAAGGCGA+TAGATCGC
CCTACGGGTGGCTGCAGTGGGGAATATTGGGCAATGGGCGCAAGCCTGACCCAGCAACGCCGCGTGAAGGATGAAGGCTTTCGGGTTGTAAACTTCTTTTATCAGGGACGAATTCTGACGGTACCTGATGAATAAGCCACGGCTAACTACGTGCCAGCAGCCGCGGTAATACGTAGGTGGCAAGCGTTATCCGGATTTAGTGGGTGTAAAGGGCGTGTAGTCGGGACTGCAAGTCAGGTGTGAAATCTGT
+
::FFF:FFFFFFFFFFFFFFFFFFFF,FFFFFFFFFFFFFFF:FFFFFFFFFFFFFFFFFFF:FFFFFFF,FFFFFFFFFFFFFF:FFFFFFFFFFFFFFFFFFF:FFFFF,FFFFFFFFFFFFF,F:FFFFFFFFFFFFFF,FFFFFF,FFFFFFFFFFFFFFFFFF,FFF:,FFF::,FFFFFFF,FFFF:F:F:F:,FFFF:,FF,,F,FFF,,:,:,F:FFF,FF:::FFFFFF:F,::,,F,F,F
@A01045:338:HV72GDRXX:2:2102:5556:19163 1:N:0:TAAGGCGA+TAGATCGC
CCTACGGGTGGCAGCAGTCGAGAATCATTCACAATGGGGGAAACCCTGATGGTGCGACGCCGCGTGGGGGAATGAAGGTCTTCGGATTGTAAACCCCTGTCATGTGGGAGCAAATTAAAAAGATAGTACCACAAGAGGAAGAGACGGCTAACTCTGTGCCAGCAGCCGCGGTAATACAGAGGTCTCAAGCGTTGTTCGGAATCACTGGGCGTAAAGCGTGCGTAGGCTGATTCGTAAGTCGTGTGTGAAA
+
:FFFFFF:FFFFFFFFFFFFFFFFFFFFFFFFFFFFFFF:FF::FFFFFFFFFF,FFFFFFFFFFFFFFFFFFFFFF:FFFFFFFF:FF,FFFFFFF,FFFFFFFFFFFFFFFFFFFF,FF,FFFFFFF:FFFF,FFFFFFFFFFF:FFFFFFFF,F,FFFFFFFFFFFFFF,FF:FF,FFF,FFFFF,F,,FFF::FFFFFFFF:F:FF:FFFFFF:FFF,F:,FF:::FFF,F:FFF,F,F:FF:FFF
@A01045:338:HV72GDRXX:2:2102:30870:19570 1:N:0:TAAGGCGA+TAGATCGC
CCTACGGGTGGCAGCAGTGGGGAATTTTGCGCAATGGGGGCAACCCTGACGCAGCAACGCCGCGTGCGGGACGACGGCCTTCGGGTTGTAAACCGCTTTCAACAGGGAAGAAATTCGACGGTACCTGCAGAAGAAGCTCCGGCTAACTACGTGCCAGCAGCCGCGGTAATACGTAGGGAGCGCGCGTTAACCGGATTCATTGGGCGTAAAGAGCGCGTAGGCGGCCTCTCAAGCGGGATCTCTAATCCGA
+
::FFFFFFFFFFFFFFF:FFFFFFFFFFFFFFFFFFFFFFFFFFF,FFFFFFF:FFFFFFFFFFFFFFF::FFFFFFFFFFFFFFFFFFFFFFFFFFFFFFFFF:FFFFFFFFFFFFFF:FFFFFFFFF,FFFFFFFFFFFFFFFFFFFFFFFFFFFFFFFFFFFFFFFFFF:FFFF:F,FF,FFFFFF,FFF,F,FFF:,:FFFFFFFFFF,F:FFF,F:FFFFFFFFFF:FF,F:FF:,FFFFFFFFF
@A01045:338:HV72GDRXX:2:2102:21215:19664 1:N:0:TAAGGCGA+TAGATCGC
CCTACGGGCGGCAGCAGTCGAGAATCATTCACAATGGGGGAAACCCTGATGGTGCGACGCCGCGTGGGGGAATGAAGGTCTTCGGATTGTAAACCCCTGTCATGTGGGAGCAAATTAAAAAGATAGTACCACAAGAGGAAGAGACGGCTCACTCTGTGCCAGCAGCCGCGGGAATACAGAGGTCTCAAGCGGTGTTCGGAATCACTTGGCGTAAAGCGTGCGTAGGCTGGTTCGTAAGGCGTGTGTGGAA
+
FFF,FFFF:FFFFFFFFFFFFF,:FFFFFFFFFFFFFFFF,FFFFF:FFFFFFFFFFF,FFFFFFFFFFFFFFFFFFFF:FFFF,FFFFFFFFFFFFFFFFFFFFFFF:FFFFFFFF,FFF:,FFFFFFF:FF::,FFFFFFFFFFFFF,FFFFF,:,FFFFF:FFFFF:F:FFFFF::FFFFFFF,FFF::F:F,,F,F:FF,F:,,FFF:F,FFF:F,FFFFFFFFFFFF,FF,FF,,,FF,F,F,:,
@A01045:338:HV72GDRXX:2:2102:3712:19758 1:N:0:TAAGGCGA+TAGATCGC
CCTACGGGTGGCTGCAGTGAGGAATATTGGTCAATGGGCGATGGCCTGAACCAGCCAAGTAGCGTGAAGGATGACTGCCCTATGGGTTGTAAACTTCTTTTATAAAGGAATAAAGTCGGGTATGGATACCCGTTTGCATGTACTTTATGAATAAGGATCGGCTAACTCAGTGCCAGCAGCCGCGGTAATACGGAGGATTCGAGCGTTATCCTGCTTTATTGGGTTTAAAGTGAGCGTAGATGGAGGTGTA
+
FFFFFFFFFFFFFF:FFFF:FFFFFFFFFFFFFFFFFFFFFF,FFF:FFFFFFFFFFFFFFFFFFFFFFFFF,FFFF:FFFF::FFFFFFFFFFFFFFFFFFFF:FFFF:FF:FFFFFFFFFFFFFFFFFFFFFFFF:FFFFFFFFFF:F:F:F,FFFF,FFF,FF:F,FFFFFFFFFFFFFFFFF:FFFFF,F:FFFFF,F:FF,FFFFF,F,,FFFFF,:F,,F,FFF,FF,FFFF:FF::F,:FF:F
@A01045:338:HV72GDRXX:2:2102:15320:19758 1:N:0:TAAGGCGA+TAGATCGC
CCTACGGGTGGCTGCAGTGGGGAATATTGGGCAATGGGCGCAAGCCTGACCCAGCAACGCCGCGTGAAGGAAGAAGGCTTTCGGGTTGTAAACTTCTTTTAACAGGGACGAAGTAAGTGACGGTACCTGTTGAATAAGCCACGGCTAACTACGTGCCAGCAGCCGCGGTAATACGTAGGTGGCTAGCGTTATCCGGATTTACTGGGGGTAAAGGGCGTGTAGGCGGGACTGCAAGTCAGAGGTGAAAACT
+
FFFFFFFFFFF:FFFFFFFFFFFFFFFFFFFFFFFFFFFFFFFFFFFFFFFFFF:FFF:FFFFF,FFFFFFFFFFFFFF:FFFFFFFFF:F,FFFFFFFFF:FFF:FFFFFFFFFFFFFFFFFFFFF:FFFFFFFFFFFFFFFFFFFFFFFFFF:FFFFFFFFFFFFFFF:FF:FFFF,FFFF,:FFF,F,FFF,FFFFFFFFF:F,FFFFFF:FF:FFFFF::FFF:F,FF:FFFFFFF,FFFFF:FFF
@A01045:338:HV72GDRXX:2:2102:20998:19977 1:N:0:TAAGGCGA+TAGATCGC
CCTACGGGTGGCAGCAGTGAGGAATATTGGTCAATGGACGAGAGTCTGAACCAGCCAAGTAGCGTGAAGGATGAAGGTTCTATGGATTGTAAACTTCTTTTATACGGGAATAAACGGATCCACGTGTGGATTTTTGCATGTAACGTATGAATAAGGATCGGCTAACTCCGTGCCAGCAGCCGCGGTAATACGGAGGATCCGAGCGTTATCCGGATTTATGGGGTTTAAAGGGAGCGTAGGCGGGTTGTTA
+
FFFFFFFFFFFFFFFFFFFFFFF:FFFFFFFFFFFFFFFFFFFFFFFFFFFFF:FFFFFF:FFFFFFFFFFFFFF,:FFFFFFFFFF:FFFFFFFFF:FFFFFFFF:FFFFFFFF:FFF,FFFFFFF::FFFFFFFFFFFFF,,F::FFFFFFF:,FFF::FFFFFF:F:FFF,F:FF,F:FFFFFFFF:FFFF:FFF,::FFFF:FFFFFFFF:FFFF,,FFFFFFF,FF,F,FFFF:FFFF,FFFFFF
@A01045:338:HV72GDRXX:2:2102:11659:20243 1:N:0:TAAGGCGA+TAGATCGC
CCTACGGGCGGCTGCAGTGGGGAATATTGCACAATGGGCGAAAGCCTGATGCAGCGACGCCGCGTGAGTGAAGAAGTATCTCGGTATGTAAAGCTCTATCAGCAGGGAAGAAAATGACGGTACCTGACTAAGAAGCCCCGGCTAACTACGTGCCAGCAGCCGCGGTAATACGTAGGGGGCAAGCGTTATCCGGATTTACTGGGGGTAAAGGGAGCGCAGACGGCGATGCAAGTCTGGAGTGAAAGCCCGG
+
FFFFFFFFFFFFFFF:FFFFFFF,FFFFFFFFFFFFFFFFFFFFFF:FFFFF,FF:FFFFFFFFFFFFFFFFFFFFFFF:FFFF:FFFFF,FFFFFF,F:FFFFFFFF:FFFFFFFFFFFFFFFFFFFFFFF:FFFFFFFFFFFFFF:FFFF:FFFFFFFFFF:FFF:FFF:,FFFFFF:FFFFFF,,:FFFFFFFFFF:FFFF:,:FFFF:FFFFFFFFFF,::F,:F:F:::,FFF:F:FFF:FFFF:
@A01045:338:HV72GDRXX:2:2102:10574:20306 1:N:0:TAAGGCGA+TAGATCGC
CCTACGGGTGGCAGCAGTGAGGAATATTGGTCAATGGACGAGAGTCTGAACCAGCCAAGTAGCGTGAAGGATGACTGCCCTATGGGTTGTAAACTTCTTTTATACGGGAATAAAGTGAGGCACGCGTGCCTTTTTGTATGTACCGTATGAATAAGGATCGGCTAACTCCGTGCCAGCAGCCGCGGTAATACGGAGGATCCGAGCGTTATCCGGAATCAGTGGGCGTGAAGGGTGGTCAGGTGGTACGTGA
+
FFFFFFFFFFFFFFFFFFF:FFFFFFFFFFFFFFFF:FFFFFFFFFFFFFFFFFFFFFFFFFFFFFFFFFFFFFFFF,FFFFFFFFFFFFFFFFFFF:FFFFFF,FFFFFFF:F:FFFF:FFF:F:FF,FFF,FFFFF,FFF:F:F,,FF,F:::,FF:FFF:FFFFFFFFF:FFFFFF::F:,FF,,:F,FFF:FFFF,F:F,F,:F,:FFFF:FF:,:FFF:F,,FF:FF,F,,,,F:FFFF:,,F,,
@A01045:338:HV72GDRXX:2:2102:9787:20322 1:N:0:TAAGGCGA+TAGATCGC
CCTACGGGCGGCTGCAGTGGGGAATATTGGGCAATGGACGCAAGTCTGACCCAGCAACGCCGCGTGAAGGAAGAAGGCTTTCGGGTTGTAAACTTCTTTTGTCAGGGAAGAGTAGAAGACGGTACCTTACGAATAAGCAACGGCTAACTACGTGCCAGCAGCCGCGGTAATACGAAGGGAGCAAGCGTTGTCCGGATTTACTGGGTGTCAAGTGTGCGTAGTCGGCTTTGCAAGTCAGATGTGAAATCTA
+
F:FFFFFFF:F:F:FFFFFFFFFFFFFFFFFFFFFFFFFFFFFFFFFFFFFF,FFFFF:FF,FFFFFF:FFFFFFFFF:F:FF,FFFFFF:FF:FFF,F,FF:FFFFF,FFFFF,FFFFFFFFFF,:,,FFFFFFF,F,F:,:FFFFFF:,,F:FF,:F,:FFFFFF,FFFFF:,FF,:FFFF:FF:FFF:FFFFF:,:FFF,FFFFF:FF,,FFFF:FF:,FFFFF,:FFFFFFFFFF,,,FFF:FFFF
@A01045:338:HV72GDRXX:2:2102:18973:20322 1:N:0:TAAGGCGA+TAGATCGC
CCTACGGGGGGCTGCAGTGGGGGATATTGCACAATGGAGGAAACTCTGATGCAGCGACGCCGCGTGAGGGAAGAAGGTTTTCGGATTGTAAACCCCTGTCATGTGGGAGCAAATTAAAAAGATAGTACCACAAGAGGAAGAGACGGCTAACTCTGTTCCAGCAGCCGCGGTAATACAGAGGTCTCAAGCGTTGTTCGGAATCACTGGGCGTAAAGCGTGCGTAGGCTGTTTCTTAAGTCGTGTGTGAAAG
+
,FFF,FFFFFFFFFFFFFFFFF:FFFFFFFFFFFF::FFFFFFFFFFFFFFFFFFFFF:,FFFFF:FF,:FFFFFFFFFFFFF,FFF:FFFF:F:FFFFFFFF:FFFFF:FFFFFFFFF,F:FFF:F,FFFF:,::F:FFFFFF,F:FFFFFFFFF,FFFFFFFFF:F:FFF:FF,F,F,FFF:FFFFF,:,,FFF:F:FF:F,F,FFF:FFFFFF:,FF:FF:,F:F:FFF,FFF::FFFFFFFFFF:,
@A01045:338:HV72GDRXX:2:2102:17101:20369 1:N:0:TAAGGCGA+TAGATCGC
CCTACGGGAGGCTGCAGTCGAGAATCATTCACAATGGGGGAAACCCTGATGGTGCGACGCCGCGTGGGGGAATGAAGGTCTTCGGATTGTAAACCCCTGTCATGTGGGAGCAAATTAAAAAGATAGTACCACAAGAGGAAGAGACGGCTAACTCTGTGCCAGCAGCCGCGGTAATACAGAGGTCTCAAGCGTTGTTCGGAATCACTGGGCGTAAAGCGTGCGGAGGCTGTTTCGTAAGTCGTGTGTGAAA
+
FFFFFFFFFFFFFFFFFFFFFFFFFFFF:FFFFFFFFFFFFFFFFFFFFFFFFFFFFFFFFFFFFF:FFFF,FFFF:FFFFFFFFFF:FFFFFFFFF,FFFFFFFFFF:FFF:FFFFFFFFFFFFFFFFFFFFF:FFFFF:FFFFFFFFFFFFFF:FFFF:FFFFFFF:FFFFFFFFFFFFFFFFFF,FFF,:,FFF,FF:FFFFFFFFFF,FFFFFF,:FF,:F:FFFF:FF:FF,FFF,:FFFFFF:F
@A01045:338:HV72GDRXX:2:2102:11785:20494 1:N:0:TAAGGCGA+TAGATCGC
CCTACGGGCGGCAGCAGTCGAGAATCATTCACAATGGGGGAAACCCTGATGGTGCGACGCCGCGTGGGGGAATGAAGGTCTTCGGATTGTAAACCCCTGTCATGTGGGAGCAAATTAAAAAGATAGTACCACAAGAGGAAGAGACGGCTAACTCTGTGCCAGCAGCCGCGGTAATACAGAGGTCTCAAGCGTTGTTCGGAATCACTGGGCGTAAAGCGTGCGTAGGCTGTTTCGAAAGTCGTGTGTGCAG
+
FFF:F,,FF:FFFFFFFFFFFFFF:FFFFFFFFF,FFFFFF:FF,FFFFFF::FFFFFFFF:FFFFFF:FF,:FFFFFFF:FFFFFFFF:FFFFFFFFFFFFFFFFFFFFF,FFFFF:FF::FFF,FFFFFFF:FFF:F:FF:FFF,FF:FFF,FFFFFFFFF,:FFFF,F:FFFFFF:,,::F,F:FFFFF,F,FFFFFFF,,F:F:F:F,FFF,FF,FFF,:FFFFF:,FFF,,FFFFFFFFFFF,F,
@A01045:338:HV72GDRXX:2:2102:18530:20494 1:N:0:TAAGGCGA+TAGATCGC
CCTACGGGTGGCAGCAGTGAGGAATATTGGTCAATGGACGAGAGTCTGAACCAGCCAAGTAGCGTGAAGGATGACTGCCCTATGGGTTGTAAACTTCTTTTATACGGGAATAAAGTTAGCCACGTGTGGTTTTTTGTATGTACCGTATGAATAAGGATCGGCTAACTCCGTGCCAGCAGCCGCGGTAATACGGAGGATCCGAGCGTTATCCGGATTTATTGGGTTTAAAGGGAGCGTAGGCGGGTTGTGA
+
:FFFFFFFFFFFFFFFFFFFFFFFFFFFFFFFFFFFFFFFFFFF,FFFFFFFFFFFFFFFFFFFFFFFFFFFFFFFF,FFFFFFF:FFFFFFFFFFFFFF:FFFF,F::FFF:FFFFFFFFFFFFFFFFFFFFFFFFFFFFFF:FFFFFFFFFFFF:FFFFFFFFF:F,FFFF,F:FFFFFFF:FF:FF:F:::FFFFFFF:FFF,F:FF:FF:,,FFFF,::,FFF:FF,:,:F,:FFF:,,FFFFF,F
@A01045:338:HV72GDRXX:2:2102:30120:20556 1:N:0:TAAGGCGA+TAGATCGC
CCTACGGGTGGCAGCAGTCGAGAATCATTCACAATGGGGGAAACCCTGATGGTGCGACGCCGCGTGGGGGAATGAAGGTCTTCGGATTGTAAACCCCTGTCATGTGGGAGCAAATTAAAAAGATAGTACCACAAGAGGAAGAGACGGCTAACTCTGTGCCAGCAGCCGCGGTAATACAGAGGTCTCAAGCGTTGTTCGGAATCACTGGGCGTAAAGCGAGCGTAGGCTGTGTCGTAAGTCGTGTGTGTCA
+
:FFFFFFFFFFFFFFFFFFFFFFFFFFFFFFFFFFFFFF:F:FFFFFFFFFFFF:FFFFFFFFFFFFFFFFFFFFFF:FFFFFF:FF:FFFFFFFFF,FFFFFFFFFFFFFF:FFF::FFFFFFFFFF,FFFFFFFFFFFFFFFFF,FF:FFFFFFF,:FFFF,FFFFFF,F,F:FFF:FFFFFFFFFFF:FF,FFFF::F:FFF,,FFFF,FFF:F,,FFFFFFFFF:F,FFFF:F::FFF:,:FF:,:
@A01045:338:HV72GDRXX:2:2102:31910:20556 1:N:0:TAAGGCGA+TAGATCGC
CCTACGGGGGGCTGCAGTGGGGAATATTGGGCAATGGGGGAAACCCTGACCCAGCAACGCCGCGTGAGGGAAGAAGGTCTTCGGATTGTAAACCTCTTTTACCAGGGAAGAAGAAAGTGACGGTACCTGGAGAAAAAGCCACGGCTAACTACGTGCCAGCAGCCGCGGTAATACGTAGGTGGCAAGCGTTGTCCGGATTTACTGGGTGGAAAGGGCGTGTCGGCGGGAAGGCAGGTCAGTTGTGAATTGT
+
:FFFFF,FF:FFFFFFFFFFFFFFFFFFFFFFFFFFFFFFFFF:,F::FFF,FFFFFFFFFFFFFFFFFFFFFFFF:FFFFF,FFFFFFFFF:FFFFFFFFF:,FFFF:FFFFFF,FFFFFF,FFF:FF:FFFFFFF:F,FFFFFFFF,FFFFF::,FFFFFFF:FFFF,,,,FF:,:FFFFF:FF,:FFF:FFFFFFFF:,FF:F:F,F::,:FF:,FF,F::FFF::F,F:FFF:FF,:FFFF,:,,:
@A01045:338:HV72GDRXX:2:2102:22815:20650 1:N:0:TAAGGCGA+TAGATCGC
CCTACGGGTGGCAGCAGTCGAGAATCATTCACAATGGGGGAAACCCTGATGGTGCGACGCCGCGTGGGGGAATGAAGGTCTTCGGATTGTAAACCCCTGTCATGTGGGAGCAAATTAAAAAGATAGTACCACAAGAGGAAGAGACGGCTAACTCTGTGCCAGCAGCCGCGGTAATACAGAGGTCTCAAGCGTTGTTCGGAATCACTGGGCGTAAAGCGTGCGTAGGCTGTTTCGTAAGTCGTGTGTGAAA
+
,FFFFFFFFFFFFFFFFFFF:FFFFFFFFFF:FFF,F:FFFF:FFFF:FFFFFFF:FFFFFFFF:FFFFFF,FFFFFFFFF,FFFFF,FF,FFFFFF,FFFFF:FFFFFFFFFF,FFFFFFFFFFFFFFFFFFF:FFFF,FFFFFFFFFFFFFF::,FFFFF:F,FFFFFFFFFFFFFFFFFFFF:FF,FF:FF:FFF:FFFFFFFFFFFFFF,:FFFF:FF:FFFFF:FFFFFFFFFFF:F,::F:FF,
@A01045:338:HV72GDRXX:2:2102:15591:20729 1:N:0:TAAGGCGA+TAGATCGC
CCTACGGGAGGCAGCAGTGGGGAATATTGGGCAATGGGCGCAAGCCTGACCCAGCAACGCCGCGTGAAGGAAGAAGGCTTTCGGGTTGTAAACTTCTTTTGTCAGGGAAGAGCAGAAGACTGTACCTGACGAATAAGCTCCGGCTAACTACGTGCCAGCAGCCGCGGTAATACGTAGGGAGCAAGCGTTGTCCGGATTTACTGGGTGTAAAGGGCGTGTAGGCGGGATTGCAAGTCAGATGTGAAATTCC
+
FFFFFFFFFFFFFFFFFFFFFFF:FF:FFFFFFFFFFFFFFFFFFFFFFFFFFFFFFF:FFFFFFFFFFFFFFFF:FFFFFFFFFFFFFFFFFFFFFF:FFFFFFFFFFFFFFFFFFFFFFFFFFFFFFFFFFFFFFFFFFFFF:FFFFFF,FFFFFFFFFFFFFFFFFFFFFFFF,FFF:FFFFFFFFFFFFFFFFFFFFF,:FF,F,FFFFFFFF:F,FFF:F,FFF:F:FFFFF:FFFF:FF::::F
@A01045:338:HV72GDRXX:2:2102:23149:20760 1:N:0:TAAGGCGA+TAGATCGC
CCTACGGGTGGCAGCAGTCGAGAATCATTCACAATGGGGGAAACCCTGATGGTGCGACGCCGCGTGGGGGAATGAAGGTCTTCGGATTGTAAACCCCTGTCATGTGGGAGCAAATTAAAAAGATAGTACCACAAGAGGAAGAGACGGCTAACTCTGTGCCAGCAGCCGCGGTAATACAGAGGTCTCAAGCGTTGTTCGGACTCACTGGGCGTAAAGCGTGCGTAGGCTGATTCGTCAGGCGTGTGTGAAA
+
::F:FFFFFFFFFFFFFFFFFFFFFFFFFFFFFFF:FFFFFFFFFFFFFFF:FFFFFFF:F:FFFFFF,,FFFFFF,FF,:FF,:FFFFFFFFFFF:FFFFFFFFFFF:FFFFFF,FFFFF:FFF,FF:FFFFFFFFFFFFFF,F:,F:FF:,,FF:FFFFFFFFFF,F:F:FF:FFFFF,FFFFFFF:F,F,::FFFFF:FFFFF::FFFFFF:FF,,:FFFFF:FFF:,F:,:,F,,,FFFF:FFF:F
@A01045:338:HV72GDRXX:2:2102:3685:20776 1:N:0:TAAGGCGA+TAGATCGC
CCTACGGGAGGCTGCAGTGGGGAATATTGGGCAATGGACGCAAGTCTGACCCAGCAACGCCGCGTGAAGGAAGAAGGCTTTCGGGTTGTAAACTTCTTTTGTCAGGGAAGAGTAGACGACGGTACCTGACGAATAAGCCACGGCTAACTACGTGCCAGCAGCCGCGGTAATACGTAGGGAGCAAGCGTTGTCCGGATTTACTGGGTGTAATGGGTGCGGAGGCGGCTGTGCCAGTCAGATGTGAAATCTA
+
FF,FFFFFFFFFFFFFF:FFFF::FF,FFFFFFFFFF,FFF,FFFFFFFFFFFFFFFFFFF:FF:FFFFFFFF:FFFFFFFFFFF:FFF,FFFFFFFFFF:FFFFFFFFF,,F:FF,::FFFFFFFFFFFFFFFFF:FFFFFFFFFFFF:FFFFFFF,FFFFFFFF:FFFFF:FFFFFFF:FFFFF,,:FFFFFF::FFFFF:FFF,FFF,FFFFFFF,,:,FFFF:,FFF,FFFF,FF,FF,FFF:FF,
@A01045:338:HV72GDRXX:2:2102:22905:20901 1:N:0:TAAGGCGA+TAGATCGC
CCTACGGGTGGCAGCAGTCGAGAATCATTCACAATGGGGGAAACCCTGATGGTGCGACGCCGCGTGGGGGAATGAAGGTCTTCGGATTGTAAACCCCTGTCATGTGGGAGCAAATTAAAAAGATAGTACCACAAGAGGAAGAGACGGCTAACTCTGTGCCAGCAGCCGCGGTAATACATAGGTCTCAAGCGTTGTTCGTAATCACTGGGCGTAAAGCGTGCGTAGGCTGTTTCGTAAGTCGTGTGTGAAA
+
:F,FFFFFFFFFFFFFFFFFFF:FFFFFFFFFFFFFFFFFFFFFFFFF:FFFFFFFFF,FF:FFFFFF:FFFFFFFF:FFF:F:F,FFFFFF,FFFFFFFFF:FF:FF:F:FFF:FFFFFFFFFF,FFF:FFF::F:,FF:FF:FF:FFFFFFFF:FFFFF:FFFFFFFFFFFFF:,F,F,FF:FFFFF::FFFFFFF,FFFFFF:F,FFFF:FF::FFFFF:F:FFF:FFFFFFFFF,FFFF::FF:FF
@A01045:338:HV72GDRXX:2:2102:27082:21026 1:N:0:TAAGGCGA+TAGATCGC
CCTACGGGAGGCTGCAGTGAGGAATATTGGTCAATGGACGAGAGTCTGAACCAGCCAAGTAGCGTGAAGGATGACTGCCCTATGGGTTGTAAACTTCTTTTATACGGGAATAAAGTGAGGCACGCGTGCCTTTTTGTATGTACCGTATGAATAAGGATCGGCTAACTCCGTGCCAGCAGCCGCGGTAATACGGAGGATCCGAGCGTTATCCGGATTTATTGGGTTTAAAGGGAGCGTAGGCGGACGCTTA
+
FFFFFFFFFFFFFFFFFFFFFFFFFFFFFFFFFFFFFFFFFFFFFFFFFFFFFFFFF:FFFFFFFFFFFFFFFFFFFFFFFFFFFFFFFF:FFFFFFF::FFFF:FFFF:FFFFFFFFFFFFFFFFF:FFF:FFF:FFF,F:FFFFFFFFF:FFFFFFFFFFFFFFFF,::FFFFFFFFFFFFFFFFFFFF:,FF:FFFFFF,FF:,FFF,FF,,,:FFF:,FF:F:F::,,F:FFFF,FFFFFFFF::F
@A01045:338:HV72GDRXX:2:2102:25120:21073 1:N:0:TAAGGCGA+TAGATCGC
CCTTCGGGGGGCAGCAGTGGGGAATATTGGGCAATGGGCGAAAGCCTGACCCAGCAACGCCGCGTGAAGGAATAAGGCTTTCGGGTTGTAAACTTCTTTTATCAGGGACGAAGGATGTGACGGTACCTGATGAATAAGCCACGGCTAACTACGTGCCAGCAGCCGCGGTAATACGTAGGTGGCAAGCGTTGTCCGGATTTACTGGGTGTCAAGGGCGTGTAGCCGGGCAGGCACGACAGATGTGAAATCC
+
FF,FFFFFFFFFFFFFF,:FFFFFFF,FFF:FFFFFFFFFFFF:FFFF:F:FFF,F:F:FFFFF:FFFFFF:,FFFFFFFFFFFFFFFF:FFFFF:F,:,FFF:FFFFFF,FFFFFFFF,FFFFFFFFFFF::FFFFF::F,F::,FFF,FF,FFF:FFFF:FFFF,:F:FFFFFFFF:F:,FF,,F,FF::FFF,F,:FFF,F,F::F,FF:F:F,F::FFF,F,,,F,FFF,::F::FF:FFFFFFFF
@A01045:338:HV72GDRXX:2:2102:8386:21089 1:N:0:TAAGGCGA+TAGATCGC
CCTACGGGAGGCTGCAGTGAGGAATATTGGTCAATGGGCGAGAGCCTGAACCAGCCAAGTAGCGTGAAGGATGACTGCCCTATGGGTTGTAAACTTCTTTTATAAAGGAATAAAGTCGGGTATGGATACCCGTTTGCATGTACTTTATGAATAAGGATCGGCTAACTCCGTGCCAGCAGCCGCGGTAATACGGAGGATCCGAGCGTTATCCGGATTTATTGGGTTTAAAGGGAGAGTAGATGGATGTTTA
+
:FFFFFFFF:F:FFFFFFFFFFFFFFFFFFFFFFFF:FFFFFFFFFFFFFFFFFFFF:FFFFFFFFFFFFFFFFF,FFFF:F:FFFFFFFFFFFFFF::FFFFFFFFFFFFFFF,FFFFFF:F:FFFFF:FFFFFFFFFFFFFFFF:FFFFFFFFFFFF:FFFFFFFFFFFFFFF,FFFFF:FF:F:FFFF,F,F:F:FFFFFFFFFFFF,FFFFFF:FFF:F:F,F,FFF,FF,FF,,F,FF:F:FFFF
@A01045:338:HV72GDRXX:2:2102:25174:21230 1:N:0:TAAGGCGA+TAGATCGC
CCTACGGGGGGCTGCAGTGAGGAATATTGGTCAATGGGCGAGAGCCTGAACCAGCCAAGTAGCGTGAAGGATGACTGCCCTATGGGTTGTAAACTTCTTTTATACGGGAATAAAGTGAGCCCCGTGTGGTTTTTTGTATGTAGCGTATGAATAAGGATCGGCTAACTCCGTGCCAGCAGCCGCGGTCATACGGAGGATCCGAGGGGTATCAGGAGGTCTGGGGTTTAACGGGAGCGTAGGCGGGGGGGTA
+
::FF,FFFFFFFFFFFFFFFFFF,FFFFFFFF:FFFFFFFFFFFFF,F:FF,FFFFFFFFFFFFFFFFFFFFFFFFF:FFF::FFFF,FF,:FF:FF,FFFFF,FF:FFFFFF::,F,FFF,:F,FFFFF,,F:F:F:F:,,,F,:FF:FF::,FF,FFF,FF,FFFF,FFF,,:FF,FF:FFFFF:,:::FFFF:F,F::::,F,,,,,,,,F,:,F:,FFF::,,F,:,FFFF::,::F,:FF:FF,,
@A01045:338:HV72GDRXX:2:2102:25400:21371 1:N:0:TAAGGCGA+TAGATCGC
CCTTCGGGGGGCAGCAGTGGGGAATATTGGGCAATGGGCGAAAGCCTGACCCAGCAACGCCGCGTGAAGGAAGAAGGCTTTCGGGTTGTAAACTTCTTTTATCAGGGACGAAGGATGTGACGGTACCTGATGAATAAGCCACGGCTAACTACGTGCCAGCAGCCGCGGTAATACGTAGGTGGCAAGCGTTGTCCGGATTTACTGGGTGTAAAGGGCGTGTAGCCGGGAAGGCAAGTCAGATGTGAAATCC
+
FFFFFFFFFFFF:FFFFFFFFFF,FFFFF:FFFFFFFFFFFFFFFFFFFFFFFFFFFFFFFFFFF,FF:FFFFFFFFFFFFFFFFFFF:FFFFFFFF,FFFF:FF::FF,:F:FFFFFFFFFF,FFFFFFFF,:FFFFFFFFF:FFFF:FFFFFFFFFFF:FFFFFF:FF::FFFFF,:,F,FF:FFFF,,FFFF::FF,F,FF,,F:FFFF:,,F:FFFF,F,FF,FF:::F:F:FF,FFFFF:FF,F,
@A01045:338:HV72GDRXX:2:2102:13982:21418 1:N:0:TAAGGCGA+TAGATCGC
CCTACGGGTGGCAGCAGTGGGGAATATTGGGCAATGGGGGAAACCCTGACCCAGCAACGCCGCGTGAGGGAAGAAGGTCTTCGGATTGTAAACCTCTTTTACCAGGGACGAAGAAAGTGACGGTACCTGGAGAAAAAGCCACGGCTCACTACGTGCCAGCAGCCGCGGTCATACGTAGGTGGCAAGCGTTGTCCGGATTTACTGGGTGTAACGGGCGTGTGGGCGGGACGACAGGTCAGTGGGGAAATGT
+
:,FFFFFFFFFFFFFFF:FFFFF,FFFFFFFFFFFFFFFFF,FFFFFFFFFFFFFFFFFFFFFFFFFFFFFFF:FFFFFFFFFFFFFFFFFFFFFFFF,F:::FFFFF::FFFF,:FFFF:FFFFFF,FFFFF:FFFFFFFFFFFF,FF::F:F:,FFFF,FFFFF:F:,,F:::::FFF:FF,FF,F,,:F:F:FFF,F:F,FF:,F,,:,FF:F:::,,:F:F,:::F,FF,,F:FF,,F,,,:,:F,
@A01045:338:HV72GDRXX:2:2102:4481:21433 1:N:0:TAAGGCGA+TAGATCGC
CCTACGGGTGGCAGCAGTGGGGGATATTGCGCAATGGGGGCAACCCTGACGCAGCAACGCCGCGTGAAGGATGAAGGTTTTCGGATTGTAAACTTCTGTTATTAAGGACGAAACTGGACGGTACTTAATGAATAAGCTCCGGCTAACTACGTGCCAGCAGCCGCGGTAATACGTAGGGAGCGAGCTGTATCCGGATTCATTGGGCGTCAAGCGCGCGTAGGCGGCCCGTCAAGCGGGGTGTCACTTCGAG
+
,,:FFFF::FFFFFFFFFFFF:FFF,FFFFFFFFFFFF:FFFFFFFFFFFFFFFF:F:FF:FFF:FF,FFFFFFFFFF,FFFFFF:F:FF,FF:FFF,FFF:F,FFFFFFF,FFF,FFFFF:FFF,:FFFF,FFFFFF,FFFFFFFFFFF,F::,FFF,FFF:,:FF,:,F,:FF:FFF:F:,:F,FFFFFF::F,FF::FFF:F,F:F,,FFFFF:,F,:FFFF:F,F:FF:F,:FFF:FF:,FF,,:,
@A01045:338:HV72GDRXX:2:2102:18177:21637 1:N:0:TAAGGCGA+TAGATCGC
CCTACGGGAGGCAGCAGTGGGGGATATTGCGCAATGGGGGCAACCCTGACGCAGCAACGCCGCGTGAAGGATGAAGGTTTTCGGATTGTAAACTTCTTTTATTAAGGACGAAACTTGACGGTACTTAATGAATAAGCTCCGGCTAACTACGTGCCAGCAGCCGCGGTAATACGTAGGGAGCAAGCGTTGTCCGGATTTACTGGGTGTAAAGGGTGCGTAGGCGGCTTTGCAAGTCAGATGTGAAATCTCT
+
FFFFFFFFFFFFFFFFFFFFFFFFFFFFFFFFFFFFFFFFFFFFFFFFFFFFFFFFFFFFFFFF,FFFF:FFFFF,FFFFFFF:FFFFFFFFFFFFFFFFFFFFFFFFFFFFFFFFFFF:FFFFFFFFF:FFFFF:FFFFFFFFFFFFFFFF:FFFFFFFFF:FFFFF,FFFFFFF:F,FFFFFFFFFFFFFFFFFFFFFFFFFFFFFFFFFFFF:F,:FFFFFFFFFFFFFFFFF:FFFF:F:F:F:,:
@A01045:338:HV72GDRXX:2:2102:18430:21637 1:N:0:TAAGGCGA+TAGATCGC
CCTACGGGAGGCAGCAGTGGGGGATATTGCGCAATGGGGGCAACCCTGACGCAGCAACGCCGCGTGAAGGATGAAGGTTTTCGGATTGTAAACTTCTTTTATTAAGGACGAAACTTGACGGTACTTAATGAATAAGCTCCGGCTAACTACGTGCCAGCAGCCGCGGTAATACGTATGGAGCACGCGTTGTCCGGATTTACTGGGTGTAAAGGGTGAGTAGGCGGCTTTGCAAGTCAGATGTGAAATCTCT
+
,FFFFFFFFFFFFFFFFFFFFFFFFFFFF:FFFFFFFFFFFF:FFFFFFF:FFFFFF:FFFFFF,FFF:FFFFF:FFFFFFFFFFFFFFFFFFF:F:FFFFFFFFF:FFFFFFFFF:FFFFFFF::F,F,FFF:FFFFFFFFFFF:FF:FF:FFFF:FFFF,,::FFF,F:FFFF,FFFFF:,F,::FFF:FF:FFF,FF:,::FF,FF:F,::,,FFF::,:F::F:FFF:F:::::F,F:FF:FF::F
@A01045:338:HV72GDRXX:2:2102:30870:21637 1:N:0:TAAGGCGA+TAGATCGC
CCTACGGGTGGCTGCAGTGGGGAATATTGCACAATGGGCGAAAGCCTGATGCAGCAACGCCGCGTGAGCGATGAAGGCCTTCGGGTCGTAAAGCTCTGTCCTCAAGGAAGATAATGACGGTACTTGAGGAGGAAGCCCCGGCTAACTACGTGCCAGCAGCCGCGGTAATACGGAGGGTGCAAGCGTTAATCGGAATTACTGGGCGTAAAGCGCACGCAGGCGGTTTGTTAAGTCAGATGTGAAATCCCCG
+
FFFFFFFFFFFFFFFFFFFFFFFFFFFFFFF:FFFFFFFFFFFFF:FFFFF,FFFFFFF:FFFFFFFFFFFFFFF:FFFFFF:FFFF:FFFFFF:FFFFFFFFFF:FFFFF,FFFFFFFFFFFFFFFF:FF:FFFFFFF,:FFFFFFFFFFFFFFFF,FFFFFFFFF:FFFFFF:FFFFFFFFFFFFFFFF,FFF:FFFFFFF:FFFFFFFF,F:FFFF,F:::,FF:FFFFFFF:FFFFF,FFFFF,FF
@A01045:338:HV72GDRXX:2:2102:6424:21668 1:N:0:TAAGGCGA+TAGATCGC
CCTACGGGGGGCAGCAGTGGGGGATATTGCGCAATGGGGGCAACCCTGACGCAGCAACGCCGCGTGAAGGATGAAGGTTTTCGGATTGTAAACTTCTTTTATTAAGGACGAAACTTGACGGTACTTAATGAATAAGCTCCGGCTAACTCCGTGCCAGCAGCCGCGGTAATACGTAGGGAGCAAGCGTTGTCCGGATTTACTGGGTGTAAAGGGTGCGTAGGCGGCTTTGCTCGTCAGATGTGAAATCTAT
+
::FFF:F:FF:FFFFFFFFFFFFFF::FFFFFFFFFFFFFFF,:FFF:FF:F:FFFFFFFFFFF,FFFFFFFFFFFFFFFFF:FFFFFFF:FFFF:FF,FFFF:FFFFFFFFFFFFFFF,:FFFFFFFFFFFF,F::FFF::FF,:::,,:FFFFFFFFFFFFFF:FF,F,FFFF:,FFFFF:FFFF,FFFFF:F,,FFF,F:FF,FF,FF,FF:FFFFFFFF:FFFFFF,:FFFF::F::,:F,FF:FF
@A01045:338:HV72GDRXX:2:2102:30689:21668 1:N:0:TAAGGCGA+TAGATCGC
CCTACGGGTGGCTGCAGTGGGGACTATTGCACAATGGGCGAAAGCCTGATGCAGCAACGCCGCGTGAGCGATGAAGGCCTTCGGGTCGTAAAGCTCTGTCCTCAAGGAAGATAATGACGGTACTTGAGGAGGAAGCCCCGGCTAACTACGTGCCAGCAGCCGCGGTAATACGGAGGGTGCAAGCGTTAATCGGAATTACTGGGCGTCAAGCGCACGCAGGCGGATTGTTAAGTCAGATGTGAAATCCCCG
+
:FFFFFFFFFFFFFFFF:FFFFF,FFFFFFFFFFFF,:FFF:FF:FFFFFFFFFFFFFFFF,FFFFFFFFFFFFFFFFFFFFFFFFFFFFFFFFFFFFFFFFFF,F:FFFFFFFFFFFFFFFF:F:FF,FFFFFFFFFFFFFFFFFFFFFFFFFFFFFFFF:FFFFF,F:FFFFFFFFFF,F:F:,FFF:FF:FFFFFFFFFFF:F,FFFFFFFFFFFFFFF:,:,:FFFFFFFFFF,FFFFF,,FFFFF
@A01045:338:HV72GDRXX:2:2102:10194:21746 1:N:0:TAAGGCGA+TAGATCGC
CCTACGGGCGGCTGCAGTAGGGAATCTTCGGCAATGGACGAAAGTCTGACCGAGCAACGCCGCGTGAGTGAAGAAGGTTTTCGGATCGTAAAACTCTGTTGGTAGAGAAGAACGTTGGTGAGAGTGGAAAGCTCATCAAGTGACGGTAACTACCCAGAAAGGGACGGCTAACTACGTGCCAGCAGCCGCGGTAATACGTAGGTCCCGAGCGGTGTCCGGAGTTATTGGGCGTAAAGCGAGCGCAGGTGGT
+
:FFFFFFFFFFFFFFFFFFFFFFFFFFFFFFFFFFFFFFFFFFFFFFFFFFF,FFFFFFF:F:F:F,,FFFFFFFFFFFFFF:FFFF:FFFFFFFFF,:::FFFFFFFFFFFF,FFFFF:FFFFFFFFFF,FFFFFF::FFFFFFFFFFFFFFFFFFFFFF:FFFF:FFFFFFFFFFFFFFFF::FFFF::FF:FFF:FFFFFFF::FFFF,:,FFF::F,FFFFFFF:::F::F,FFF,FF:FFF:F,F
@A01045:338:HV72GDRXX:2:2102:3577:21809 1:N:0:TAAGGCGA+TAGATCGC
CCTACGGGAGGCAGCAGTGGGGAATATTGGGCAATGGGCGCAAGCCTGACCCAGCAACGCCGCGTGAAGGAAGAAGGCTTTCGGGTTGTAAACTTCTTTTCTCAGGGACGAAGCAAGTGACGGTACCTGAGGAATAAGCCACGGCTAACTACGTGCCAGCAGCCGCGGTACTACGTAGGTGGCAAGCGTTATCCGGATTTACTGGGTGTAAAGTGCGTGTAGGCGGGATCGCAAGTCAGATGTGAAAACT
+
FF,F,FFF,FFFFFFFFFFFFF::F:FF:FFFFFFFFFFFF:FFFFF:FFFFFF:FFFFFFFFFFFFFF:FFFFFFFFF:FFFFFFFFF:FFFFFF,FFFFFFFFF::F:FF:FFFFFFFFFFF:FF,:F:FFFFFFF,FF,::FFFFFFFFFFFFF:FFFFFFFFFFFF:F:FFF,,:FF:FFF,FF:F,FFFFFF::FF::FF:FFF:FF,:FFFF,FF::FFFF:FFFFFF,FFFFF:::,FFFFFF
@A01045:338:HV72GDRXX:2:2102:15293:21809 1:N:0:TAAGGCGA+TAGATCGC
CCTACGGGTGGCAGCAGTGGGGAATATTGGGCAATGGGCGCAAGCCTGACCCAGCAACGCCGCGTGAAGGAAGAAGGCTTTCGGGTTGTAAACTTCTTTTGTCAGGGAAGAGTAGAAGACGGTACCTGGCGAATAAGCCACGGCTAACTACGTGCCAGCAGCCGCGGTAATACGTAGGTGGCAAGCGTTGTCCGGATTTACTGGGTGTAAAGGGCGTGTAGCCGGGAAGGCAAGTCAGATGTGAAATCCA
+
FFFFFFFFFFFFFFF:FFFFFFFFFFFFFFFFF:FFFFFFFFFFFFFFFFFFFFFF:FFF:FFFFFFFFFF:F:FFFFFFFFFFFFFFFFFFFFFFFFFF:FFFFFFFFFF:FFFFFFFFFFFFFFFF:FFFFFFF:FFFFFFFFFFFF:FFFFFFFFF:FFFFFFFFFFFFFF,FFFFF:FFFFFFFFFFFFFFFFFFFFFFF:FFFFFFFFFFFFFFFFFFFF:FFFFFFFFFFFFFFFFFF:FFFFF
@A01045:338:HV72GDRXX:2:2102:10429:21840 1:N:0:TAAGGCGA+TAGATCGC
CCTACGGGTGGCAGCAGTGGGGGATATTGCGCAATGGGGGCAACCCTGACGCAGCAACGCCGCGTGAAGGATGAAGGTTTTCGGATTGTAAACTTCTTTTATTAAGGACGAAACTTGACGGTACTTAATGAATAAGCTCCGGCTAACTACGTGCCAGCAGCCGCGGTAATACGTAGGGAGCAAGCGTGGTCCGGATTTACTGGGTGTAATGGGTGCGTAGGCGGCTTTGCACGTCAGATGTGAAATCTAT
+
FFFF:FFFFFFFFFFFFFFFFFFFFFFFFFFFFFFFFFFFFFFFFFFFFFFF::FFF,FFFFFFF::FFFFFFFFF,FFFFFF:F,:FFFFF:FFFFFFFFFFFFF,FFFFFFF:FFFFFFFFFF:F:FF:F::FFFFFF:FF:FFFFFF,FFFFFFF:FFFF:FFFF:FF:FFF,FFF:FFFFFFF,F:,FFFF:FFF,FF,:F:FFF,F:F,FF,F:FFF:::FFFFF:F:F:F,F:FFF,:,FFF,F
@A01045:338:HV72GDRXX:2:2102:8775:21950 1:N:0:TAAGGCGA+TAGATCGC
CCTACGGGTGGCTGCAGTGGGGAATATTGGGCAATGGGCGCAAGCCTGACCCAGCAACGCCGCGTGAAGGAAGAAGGCTTTCGGGTTGTAAACTTCTTTTGTCGGGGACGAGTAGAAGACGGTACCTGGCGAATAAGCCACGGCTAAATACGTGCCAGCAGCCGCGGTACTACGTAGGTGGCAAGCGTTGTCCGGATTTACTGGGTGAAAAGGGCGTGTAGCCGGGAAGGCAAGTCAGATGTGAAATCCA
+
FFFFFFFFFFFFF:F:F,:FFFF:FFFFFFFFF,FFFFFF:F:F,FFFFFFFF,F::FFFFF:F,:FFFFF:,FFFFF,FFF,FFFFFF:FFFFFF:FFF,FFF:,FF:FFFFFF:F,FF::FFFFFF,FFFF:FFFF,FF:,FF,F,,FFFFFF,FFFFFFFFFF:F,:FFFF:F::FFFF:FFF,F,FFFF,,F:FFF:FFF:FF,:FFFFFF,::,:F,F:,:F:,:FF,,FFFFFF:FFFFFFFFF
@A01045:338:HV72GDRXX:2:2102:14588:22060 1:N:0:TAAGGCGA+TAGATCGC
CCTACGGGGGGCTGCAGTGGGGAATATTGGGCAATGGGCGCAAGCCTGACCCAGCAACGCCGCGTGAAGGAAGAAGGCTTTCGGGTTGTAAACTTCTTTTGTCGGGGACGAGTAGAAGACTGTACCTGGCGAATAAGCCACGGCTAACTACGTGCCAGCAGCCGCGGTAATACGTAGGTGGCAAGCGTTGTCCGGATTTACTGGGTGTACAGGGCGCGTAGGCGGAGAGACCAGTCAGATGTGACATCTA
+
FFFFFFFFF:FFFFF:FFFFFFF,FFFFFFFFFFFFFFFFFFFFFFFF:FFFFFFFFFFFFFFFFFFFFFFFFFFFFFFFFFFFFFFFFFFFFFFFF:FFFFFFFF:FF:FF:FFFFFFF,F::FFFFFFFFFFF,FFFFFFFFFFFFFFFFFFFFF,F:FFFFFFFFFFFFFFFFFFFFFFFFFFF:FFFFFF:FFFF:FFFFFFFFF,FF:,FFFF,FF,FFFFFF,FF,,,FFFF,FFFFF,FFFFF
@A01045:338:HV72GDRXX:2:2102:17562:22075 1:N:0:TAAGGCGA+TAGATCGC
CCTACGGGTGGCTGCAGTCGAGAATCATTCACAATGGGGGAAACCCTGATGCAGCGACGCCGCGTGAGCGAAGACGTATTTCGGTATGTAAAGCTCTATCAGCAGGGAAGATCATGACGGTACCTGACTAAGAAGCCCCGGCTAACTACGTGCCAGCAGCCGCGGTAATACGTAGGGGGCACGCGTTATCCGGATTTACTGGGTGTAAAGGGAGCGTAGACGGCACGGCAAGTCTGAGGTGAAAGGCAGG
+
:FFFFFF:FFFFFFFFFFFFF,FFFF:FFFFFFFFFFFF:FF,FFF:FFFFFF:F,FFFFFFFFFFFFFF:FF:,FFF:F,FF,,FF:F,FF:F:F,FFFFFFFFFFF:FFF,FFFF,FFFFFFFF:F,FF:F,FFFFF:,:FFFF,FF:FFFFF:FFFFF:F,F::F,F:FF,FFFF:F,,:FF:FF:FF:FF,FF:F:FF,::F,FF,:FFFF:,F:FFFFFF,,FFF,:,F,FFFFFFF,,:FFF,,
@A01045:338:HV72GDRXX:2:2102:9254:22216 1:N:0:TAAGGCGA+TAGATCGC
CCTACGGGCGGCTGCAGTGGGGAATATTGGGCAATGGACGCAAGTCTGACCCAGCAACGCCGCGTGAAGGAAGAAGGCTTTCGGGTTGTAAACTTCTTTTGTCAGGGAAGAGTAGAAGACGGTACCTGACGAATAAGCCACGGCTAACTACGTGCCAGCAGCCGCGGTAATACGTAGGGAGCAAGCGTTGTCCGGATTTACTGGGTGTAAAGGGTGCGTAGGCGGCTTTGCAAGTCAGATGTGAAATCTA
+
FFFFFFFFFFFFFF,FFFFFFFFFFFFFFFFFFFFFFFFFFFFFFFFFFFFFFFFFFFFFFFFFFFFF:FFFFFFFFFFFFFFFFFFFFFFFFFFFFFFFFFFFFFFFFFFF:FFFF,,F:FFF:FFFFF:F:FFF:FFFFF:FFFFFFFF:FFFFFFFFF:FFF,FFFFFFFFFFFFF:FFFFFF:FFF:FFFFF:FFFFF:F:FFFFFFFF:F:F,FFF:FFFFF:FFF:FF:FFFFF::FFFFFF,:
@A01045:338:HV72GDRXX:2:2102:12057:22279 1:N:0:TAAGGCGA+TAGATCGC
CCACGGGTGGCTGCAGTGGGGGATATTGCGCAATGGGGGCAACCCTGACGCAGCAACGCCGCGTGAAGGATGAAGGTTTTCGGATTGTAAACTCCTGTCGTTAGGGACGATAATGACGGTACCTAACAAGAAAGCACCGGCTAACTACGTGCCAGCAGCCGCGGTAAAACGTAGGGTGCAAGCGTTGTCCGGAATTACTGGGTGTAAAGGGAGCGCAGGCGGACCGGCAAGTTGGAAGTGAAATCCATGG
+
:FFF:FFFFF:FFFFFFFFFFF:FFFFFFFFF,FFFFFFFFFFFFFFFFFFFFFFFFFFFFFF:F:FFFFFF:FFFFFFFFFFFFFF:FF:F:FFFF:,FFFFFFFF:FFFFFFFFFFFFFFFFFFFFFF,F:FFFFFF:FFF,FFF:::FFFFFF:FFFFFFF,FFFFFFFFFFFF:F,F:FF,F:FFF::FF:FF:F:::F::FFFFFFFFFFFF:F::FFF::FFFF,::,,FF:F,FFFF:F:FF,
@A01045:338:HV72GDRXX:2:2102:17761:22482 1:N:0:TAAGGCGA+TAGATCGC
CCTACGGGCGGCAGCAGTGGGGGATATTGCACAATGGGGGAAACCCTGATGCAGCGACGCCGCGTGGAGGAAGAAGGTCTTCGGATTGTAAACTCCTGTCCCAGGGGACGATAATGACGGTACCCTGGGAGGAAGCACCGGCTAACTACGTGCCAGCAGCCGCGGTAAAACGTAGGGTGCAAGCGTTGTCCGGAATTACTGGGTGTACAGGGAGCGCAGGCGGATTGACAAGTTGGGAGTGAAATCTATG
+
FFF:FFFFFFFF,FF:FFFFFFFFFFFFFFFFFFFFFFFFFFFFFFFFFFFFFFFFFFFFFFFF:FFFFFF::FFFFFFFFF:FFFFFFFF:FFFFFFFFFF:FFFFFFF:,FFFFFFFFFFF::F,FF:FFF,FFFFFFFFF:FF::F,FF:FF:FFF:FFF:::FF,FFF:FFFFF,FF,FF:,FFFF:FFFFFFFF::F:,:,F,FFFFFF:FFF,FF:F,FF,F:F,F:F:FFF:FFF:,:FFF,F
@A01045:338:HV72GDRXX:2:2102:12726:22529 1:N:0:TAAGGCGA+TAGATCGC
CCACGGGTGGCTGCAGTGGGGGATATTGCGCAATGGGGGCAACCCTGACGCAGCAACGCCGCGTGAAGGATGAAGGTTTTCGGATTGTAAACTCCTGTCGTTAGGGACGATAATGACGGTACCTAACAAGAAAGCACCGGCTAACTACGTGCCAGCAGCCGCGGTAAAACGTAGGGTGCAAGCGTTGTCCGGAATTACTGGGTGTAAAGGGAGCGCAGGCGGACCGGCAAGTTGGAAGTGAAATCCATGG
+
FFFFFFFFFFF:FF,FFFFFFFFFFFFFFFFFFFFFFFFFFFFFFFFFFFFFFFF:FFFFFFFFFFFFFFFFFFFFFF:FFFFFFFFFFFFFFFFFFFFFFFFFFFFFFFF:FF:FFFFF:FFFFFFFFFFFFFFFFFFFFF:FFFFFF:FFFF,FFFFFFFFFFFFFFFF:FF::F,F:FFFFF,FFFFFFF,FFFFFFFFFFF,FFFFF:FFFFFFFFFFF:F,FFF:F:F:FFFFF,:FFFFFFFF:
@A01045:338:HV72GDRXX:2:2102:13123:22842 1:N:0:TAAGGCGA+TAGATCGC
CCTACGGGAGGCTGCAGTGGGGAATATTGCACAATGGGGGAAACCCTGATGCAGCGACGCCGCGTGGAGGAAGAAGGTCTTCGGATTGTAAACTCCTGTCCCAGGGGACGATAATGACGGTACCCTGGGAGGAAGCACCGGCTAACTACGTGCCAGCAGCCGCGGTAAAACGTAGGGTGCAAGCGTTGTCCGGAATCACTGGGCGTAAAGCGTGCGTAGGCTGTTTCGTAAGTCGTGTGTGAAAGGCGCG
+
,:FFFFFFFFFFFFF:F:FF:FFFFFFFFFFFFFFFFFFFFF:FFFFF:F,:FFFFFFFFFF:FFFFFF:FF:FFFFFFFFFFFFFF,FFFFFFFFFFF:FFF:FFFFFFFFFFFFFFFFFFFFF:FFFFF:F::FFFFFFFFFFFFF:,FFF:FF:FFFFFF:FFFFFFF:FFFFFFFFFF:FF,F:F:,,,F,FFFF,FFFF:FF:FFF:::FFFFFF,:,FFF:FFF,,FFFF:FFFF::FFFFFFF
@A01045:338:HV72GDRXX:2:2102:22996:22874 1:N:0:TAAGGCGA+TAGATCGC
CCTACGGGTGGCTGCAGTGGGGAATCTTCCGCAATGGACGAAAGTCTGACGGAGCAACGCCGCGTGAGTGATGAAGGATTTCGGTCTGTAAAGCTCTGTTGTTTATGACGAACGTGCAGTGTGTGAACAATGCATTGCAATGACGGTAGTAAACGAGGAAGCCACGGCTAACTACGTGCCAGCAGCCGCGGTAATACGTAGGTGGCGAGCGTTGTCGGGAATTATTGGGAGTAAAGAGCATGTAGGCGGC
+
:FFFFFFFFFFFFFFFFFFFFFFFFFFFFFFF:FFFFFFF:FF:,FFFFFFFFFFFFFFFFFF,FF:FFF:FFFFFFFFFFFFFFFF:FF:FFFF:FFFFFFF:FFF,F:FFFFFFF,FFFFF:FFFF,FFFFFF,FFFFFFFFF:FF:,FFF,F:FFFFF:FF,FFFFFFF:F:,F,FFFF:FFFFFF,FF,:F:,F:FFFF:FFFFF,,FFFF,,:FF:FF,FF:FF,FF:,:,:FF,,:F:FFFFF,
@A01045:338:HV72GDRXX:2:2102:30463:22874 1:N:0:TAAGGCGA+TAGATCGC
CCTACGGGAGGCAGCAGTGGGGAATATTGCACAATGGGCGAAAGCCTGATGCAGCGACGCCGCGTGAGCGAAGAAGTATTTCGGTATGTAAAGCTCTATCAGCAGGGAAGATAATGACGGTACCTGACTAAGAAGCACCGGCTAAATACGTGCCAGCAGCCGCGGTAATACGGATGGTGCAAGCGTTATCCGGATATACTGGGTGTAAAGGGAGCGCAGGCGGTGCGGCACGTCTGATGTGAAAGCCCGG
+
FFFFFFFF:FFFFFFFFFFFFFF:FFFFF::F:FFFFFFFFFFFFF,FFFFF:FFFFFFF:FFFFFFFFFFFFFFFFFFFFFFFFFFF:FFFFFFFFFFFFFFFFFFF,FFFFFFFFFFFFFFFF:FFFFFFFFFFFFFFF,FFFFF,FFFFFFF,FFFFFF:FFFFFFFFF:FF:FFFFF,FF:FFF::FFF,F,FF:FFFF:F,FFF,FF,F:FFFF:FFFFFF:FFF,FF:FFFF:FFF:F::FFFF
@A01045:338:HV72GDRXX:2:2102:13702:22999 1:N:0:TAAGGCGA+TAGATCGC
CCTACGGGAGGCTGCAGTGGGGAATATTGCACAATGGGGGAAACCCTGATGCAGCGACGCCGCGTGGAGGAAGAAGGTCTTCGGATTGTAAACTCCTGTCCCAGGGGACGATAATGACGGTACCCTGGGAGGAAGCACCGGCTAACTACGTGCCAGCAGCCGCGGTAACACGTAGGGTGCACGCGGTGTCCGGAATCAGTGGGCGTAAAGCGGGCGTGGGCTGTTTCGTAAGTCGAGTGTGATAGGCCCG
+
,FFFFFFFFFFFF::FFFFFFFFFFFFF,FFFF:FFFFFFFF,FFFFFFFFFFFF:FFFFF:FF,:FFFF,:FFF:FFFF:FFFFFFFFFFFF,FFFFFFFFFFFFFF:,:F:FFFFFFFFFFFFFFFFFFF::,:FFF:FFFFFFFFFFFFFFF:FFFFF:FFF,,F,:,FF,F:F,:FF,F:F,::FF::FF:FF,,F,F:F:F,:FF,F,FFFF,F::,FF:F,:F,,:FF,,F,:,,,:FF,,,FF
@A01045:338:HV72GDRXX:2:2102:25138:23077 1:N:0:TAAGGCGA+TAGATCGC
CCTACGGGCGGCTGCAGTGGGGAATATTGGGCAATGGGCGCAAGCCTGACCCAGCAACGCCGCGTGAAGGAAGAAGGCTTTCGGGTTGTAAACTTCTTTTGTCGGGGACGAGTAGAAGACGGTACCTGGCGAATAAGCCACGGCTAACTACGTGCCAGCAGCCGCGGTAATACGTAGGGAGCAAGCGTTGTCCGGATTTACTGGGTGTAAACGGTGCGTAGGCGGCTTTGCAAGTCAGATGTGAAATCTA
+
FFFFFFFFFFFFFFFFFFFFFFFFFFFFFFFFF:FFFFFFFFFFFFFFFFFFFFFF:FFFFFFFFFFFFFF:FF:FFFFFFFFFFFFFFFFFFFFFFF:FFFFFFFF:FFFFFFFFFFFFFFFFFFFFFFFF,FFF:FFFFFFFF:FFFFFFFFFFFFFFFFFFFF,F,:FFFFFFF,FF:FFFFFFFF,FFFFFF,FFFFF,FFFFFFFF,FFF:FFFF,:F:FFFFFFF:FFFF:F::FFFFF:F::,
@A01045:338:HV72GDRXX:2:2102:19298:23171 1:N:0:TAAGGCGA+TAGATCGC
CCTACGGGTGGCAGCAGTCGAGAATCATTCACAATGGGGGAAACCCTGATGGTGCGACGCCGCGTGGGGGAATGAAGGTCTTCGGATTGTAAACCCCTGTCATGTGGGAGCAAATTAAAAAGATAGTACCACAAGAGGCAGAGACGGCTAACTCTGTGCCAGCAGCCGCGGTAATACAGAGGTCTCAAGCGTTGTTCGGAATCACTGGGCGTAAAGCGTGCGTAGGCTGTTTCGTAAGTCGTGTGTGAAA
+
:FFFFF:FFFFFFFFF:FFF:FFFFFFF,:,FFFF:F:FFF:FFF:,F:F:,FFFFFFFFF:FFFFFFF,:FFFFFF:FFFFF,FFFF:FF:FFFFF::FFFFF,FFF,FFFFFFFFFFFFF,FF:FFFFFF,FF:F:,:FFFF:FFFF:FFFFFF:FFFF:FFFFFFF:FFFFFFFFFFFFFFF:FFFFF,:FFFF:FF,FFFFF:FFFFFFFF,:,::F:FF::F:FFFF:FFF:FF:F:::FF,,FF
@A01045:338:HV72GDRXX:2:2102:6912:23202 1:N:0:TAAGGCGA+TAGATCGC
CCTACGGGAGGCTGCAGTGGGGAATATTGCACAATGGGGGAAACCCTGATGCAGCGACGCCGCGTGAGCGAAGAAGTATTTCGGTATGTAAAGCTCTATCAGCAGGGAAGAAAATGACGGTACCTGACTAAGAAGCACCGGCTAAATACGTGCCAGCAGCCGCGGTAATACGTATGGTGCAAGCGTTATCCGGATTTACTGGGTGTAAAGGGAGCGTAGACGGATGGGCAAGTCTGATGTGAAATCCCGG
+
FFFFFF:FFFFFFFFFFFFFFFFFFFFFFFFFFFFFFFFFFFFFFFFFFFFFFFFFFFFFF,FFFFFFFFFF::FF:FFFFFFFFFFFFFFFFFFFFFFFFFFFFFFFFFFFFFFFFF:,:FFFFFFFFF:F:FFFFFF:,FFFFFFFFFFFFFFFFFFFFFFF:FFFFFFFFFF:FFFFFF,FFFF:FF:FFFFFFFFF,FFFFFFFFFFFFFF,F::FF,FFF::FF:FF,F:F,F::F,FF,F:F,F
@A01045:338:HV72GDRXX:2:2102:12834:23249 1:N:0:TAAGGCGA+TAGATCGC
CCACGGGTGGCTGCAGTGGGGGATATTGCGCAATGGGGGCAACCCTGACGCAGCAACGCCGCGTGAAGGATGAAGGTTTTCGGATTGTAAACTCCTGTCGTTAGGGACGATAATGACGGTACCTAACAAGAAAGCACCGGCTAACTACGTGCCAGCAGCCGCGGTAAAACGTAGGGTGCACGCGTTGTCCGGAATTACTGGGTGTAAAGGGAGCGCAGGCGGACCGGCAAGATGGAAGTGAAATCCATGG
+
FFF:FFFFFFFFFFFFFFFFFFFFFFFFFF,FFFFFFFFFFFFF:FFFF:FFFFF:FFF,FFFFFFFFFFFFFFFFFF,FFFF::FF::FFFFF:FFFFFF:FFFFFFFFFFFFFFF:FFF::F:F:FFFFFFF,FF,FFFFFFFFFFFF:FFF,FFFFF:FF,FFFFFF:FFFFF:FFFF:FFFF:FFFFFF:F,FFFFF,FFFF,,FFFF,F,:FF,F:FF,F:FF:F:,FF,FFFFFFFFFFFFFFF
@A01045:338:HV72GDRXX:2:2102:21323:23422 1:N:0:TAAGGCGA+TAGATCGC
CCTACGGGTGGCAGCAGTGGGGAATATTGCACAATGGAGGAAACTCTGATGCAGCGACGCCGCGTGAGTGAAGAAGTAATTCGTTATGTAAAGCTCTATCAGCAGGGAAGATAGTGACGGTACCTGACTAAGAAGCTCCGGCTAAATACGTGCCAGCAGCCGCGGTAATACGTATGGAGCAAGCGATATCCGGATTTACTGGGTGTAAAGGGAGTGTAGGTGGCCTCACAAGTCAGAAGTGAAAGCCCGG
+
F:FFFFFF:FFFFFFFF:FFFFF:F:FFFFFFFFFFFFFFFFFFFFFFFFFF:FFFFFFFFFFFFFFFFFFFFF:F:FFFFFFF,FFFFFFFFFFFF,FFFFFFF:FFFFFFFF,:FFFFFFFFFFFFFFF:F:FFFFFF,FFFF:F:FF:FFFFFFFFFFFFF,FFFFFFFF:FFFFFFF::,:,FFFFFFF:F,FFFFFF,:F,FFFFFFF:,FFF:F:FFF,FF,FFF,:FFFFF:::FFFFFFFF:
@A01045:338:HV72GDRXX:2:2102:14055:23610 1:N:0:TAAGGCGA+TAGATCGC
CCTACGGGTGGCAGCAGTGGGGAATCTTCCGCAATGGACGAAAGTCTGACGGAGCAACGCCGCGTGAGTGATGAAGGATTTCGGTCTGTAAAGCTCTGTTGTTTATGACGAACGTGCAGTGTGTGAACAATGCATTGCAATGACGGTAGTAAACGAGGAAGCCCCGGCTAACTACGTGCCAGCAGCCGCGGTAATACGTAGGGGGCTAGCGTTATCCGGATTTACTGGGCGTAAAGGGTGCGTAGGCGGT
+
FFFFFFFFFFFFFFF:FFFFFFFFFFFFFFFFFFFFFFFFFFFFF:FFFFFFFFF:FFFFFFFFFFFFFFFFFF,FFFFF:F,:F:FFFFFFFFFFFFFFFFFFFFFF:FFFFFFFFFFFFFFFF:FFFF:FF:FF:FFFFFFFFFFFFFF,FF:FFFFFFFFFFFFFFFFFFFF,FFFFFFFFFFFFF:FFF:FFFFFFFFF::FF::FFFFFFF::FFFFF:FFFFFF:F::F::,F,F,FF,FF::F
@A01045:338:HV72GDRXX:2:2102:14561:23641 1:N:0:TAAGGCGA+TAGATCGC
CCTACGGGTGGCTGCAGTGGGGGATATTGCGCAATGGGGGCAACCCTGACGCAGCAACGCCGCGTGAAGGATGAAGGTTTTCGGATTGTAAACTTCTTTTGTCAGGGAACAGTAGAAGAGGGTACCTGACGAATAAGCCACGGCTAACTACGTGCCAGCAGACGCGGTAATACGTAGGTGGCAAGCGTTGTCCGGATTTAATGGGTGTAAAGTGCGTTCAGCCGCGCTCGCAAGACAGGCGTGAAATCCA
+
,,FF,:FFFFFFF:FFFFFFFFFFFFFFF:F:FFFFF:,::FFFFFFFFFFFFFFFFFFF:F,FFFFF::FFFFFFFFFF:FFFFF,FF:FFFF,FFFFFFF:F:,,FF:,,FFF,FFFFFFFFF,F,FF,F,FFFF,FFFF:F,FF:F:F:FFFFF:,FF,FFF:F:F:FF::F,:,FF,F,F,FF,F:FFFF,FFFFF,,F:,FFFFFFF,FFF::FFFF:F,FFF,:,,FF,FFFF:FFF,,:,,F,
@A01045:338:HV72GDRXX:2:2102:25907:24001 1:N:0:TAAGGCGA+TAGATCGC
CCTACGGGGGGCTGCAGTGGGGAATATTGGGCAATGGGCGCAAGCCTGACCCAGCAACGCCGCGTTAAGGAAGAAGGCTTTCGGGTTGTAAACTTCTTTTCTCAGGGACGAAGCAAGTGACGGTACCTGAGGAATAAGCCACGGCTAACTACGTGCCAGCAGCCGCGGTAATACGTAGGTGGCAAGCGTTATCCGGAATTATTGGGCGTAAAGGGTGCGCAGGCGGTTTGAAAAGTTTAAGGTGAAATCG
+
:FFFFFFF:FFFFFFFFFFFFFF,FFFFFFFFFFFFFFFFFFFFFFFFFF:FFFFF:F,FFFF,F,FF,FFFFFFF,FFF:FFF,F:FFFF:FFF,F:FFFFFFFFFFFFFFF:FFFFFFFFFFFFFFFFF,F:FFFFFFFFF:FFFFF:FFFFFFFF:FF,FF,F,,FFF,FFFFF:::F:FFFF:FFF:FF:FFF,F:,F:FF:FFFFF,,:FFFFF::,FFFFFF:FFF:,,F,FFFF:F,F::,FF
@A01045:338:HV72GDRXX:2:2102:27227:24001 1:N:0:TAAGGCGA+TAGATCGC
CCTACGGGTGGCTGCAGTCGAGAATCATTCACAATGGGGGAAACCCTGATGGTGCGACGCCGCGTGGGGGAATGAAGGTCTTCGGATTGTAAACCCCTGTCATGTGGGAGCAAATTAAAAAGATAGTACCACAAGAGGAAGAGACGGCTAACTCTGTGCCAGCAGCCGCGGTAATACAGAGGTCTCAAGCGTTGTTCGGACTCACTGGGCGTAAGGCGGGCGTTGGCTGGTTCGTAAGTAGTGTGTGAGA
+
FFFFFFFFFFFFFFFFFFFFFFFFF:FFFFFFFFFFFFFFFFFFFF:FFFFFFFFFFFFFFFFF:FFFFFFFFFFF:FFFF:FFFFFFFFFFF:FFFFFFFFFF:FFF:FF:FFFFFFFF,FF,FFFF::FFFF,,F:FFFFFFF,FFF::FFFFFFF:::FFFFF,FFFF:,,,FFFFFFFFFFF,FFFF,::F:F:FFFFFF,F:,:FF,FF,:::,:F:,,:F,FF,FFF,:F,:F,::FFFFFF,F
@A01045:338:HV72GDRXX:2:2102:8929:24032 1:N:0:TAAGGCGA+TAGATCGC
CCTACGGGTGGCTGCAGTCGAGAATCATTCACAATGGGGGAAACCCTGATGGTGCGACGCCGCGTGGGGGAATGAAGGTCTTCGGATTGTAAACCCCTGTCATGTGGGAGCAAATTAAAAAGATAGTACCACAAGAGGAAGAGACGGCTAACTCTGTGCCAGCAGCCGCGGTAATACAGAGGTCTCAAGCGTTGTTCGGAATCACTGGGCGTAAAGCGTGCGAAGGCTGTTTCGTAAGTCGTGTGGGAAA
+
,FFFFFFFFFFFFFFFFFFFFFFFFFFFFFFF,FFFFFFF:FFFF:FF:FFF,FFF:FFF,FFFFFFFF:FFFFFFFFF,FFFFFFF:FFFFFFFFFFFFFFF:FFFFFFFFF:FFFFFFFFFFFFFFFFFFFF,FFFFFFFFFFF:FFFFFFFFFFFFFF:FFFF,,FFFFFF,:F,FF:::FFFFFFF,,FFFFFFF,FF,FF:FF:FF,:FFFFFFFFF,,F::F:FFFF:,FF,:FFFFF,,FF,,
@A01045:338:HV72GDRXX:2:2102:22905:24158 1:N:0:TAAGGCGA+TAGATCGC
CCTACGGGGGGCAGCAGTCGAGAATCATTCACAATGGGGGAAACCCTGATGGTGCGACGCCGCGTGGGGGAATGAAGGTCTTCGGATTGTAAACCCCTGTCATGTGTGAGCAAATTAAAAAGATAGTACCACAAGAGGAAGAGACGGCTAACTCTGTGCCAGCAGCACCGCTAATACAGAGGTCTCAAGCGTTGATCGGAAGCACTCGGCGTAAAGCGTGCGTAGGCTCTTTCGTAAGTCGGGTGTGAAA
+
,FFF::F:,:FFFFFFFFFFFFFFFFF:FF:F:FFFF:FFFFFFFFFFF:FFFF::FFFF:FFFFFFF:FFF:FFFF::FF::F,FF,:,FFFFF,FFF,:FF:F:,FF:,FF:FF:F:FF,F:FF,,:FFFFF,FFFF,F,,FF:FFFFF,:F:,F,F:F:FFFF,,FF,:FF::FF::FFFF:FF:FFF,FF,FFF,,:,FFF:,F,FFF:FFFF:FF:FFFFFF:,FFF:FFFF,:F,:F:FFF,FF
@A01045:338:HV72GDRXX:2:2102:13621:24424 1:N:0:TAAGGCGA+TAGATCGC
CCTACGGGAGGCAGCAGTGGGGGATATTGCGCAATGGGGGCAACCCTGACGCAGCAACGCCGCGTGAAGGATGAAGGTTTTCGGATTGTAAACTTCTTTTATTAAGGACGAAACTTGACGGTACTTAATGAATAAGCTCCGGCTAACTACGTGCCAGCAGCCGCGGTAATACGTAGGGAGCAAGCGTTGTCCGGATTTACTGGGTGTAAAGGGTGCGTAGGCGGCTTTGCAAGTCAGATGTGAAATCTAT
+
F:,FFFFFFFFFFFFFFFFFFFFFF:FFFFFFFFFFFFFFFFFFFFFFFFFFFFFFFFFFFFFF:FFFFFF:FFFFFFFFFFFFFFFFFFF:FFFFFFFFFF,FFFFFFFFFFFFFFFFFFFFFFF,FFFF,FFFFFFFF,FFF:FF:FFFFF:FFFFFFFFFF:F:FFFFFFFF::,F:FF,FFFF:FFFFFF::,F,FF:FFFFF:FFF,FF:FFFF::FFF:FFF,FFFFFFFFF:,F:F:FFF:,F
@A01045:338:HV72GDRXX:2:2102:17273:24455 1:N:0:TAAGGCGA+TAGATCGC
CCTACGGGGGGCTGCAGTGGGGGATATTGCGCAATGGGGGCAACCCTGACGCAGCAACGCCGCGTGAAGGATGAAGGTTTTCGGATTGTAAACTTCTTTTATTAAGGACGAAACTTGACGGTACTTAATGAATAAGCTCCGGCTAACTACGTGCCAGCAGCCGCGGTAATACGTAGGGAGCAAGCGTTGTCCGGATTTACTGGGTGTAAAGGGTGCGTAGGCGGCTTTGCACGTCAGATGTGAAATCTAT
+
FFF,,FF:FFFFFFFFFFF,FFFFF:FFFFFFFFFFFFFFF:FFFFFFFFFFFFFFFFFFF:FF:FFFFFFFFFF:FFFFFF:FFFFF:FFFFFFF:,FF,FFFFFFFFFFF:FFFFFFFFFFFFFFFFFFFFFF,FFFFFFFF:,FF:F:FFFFF:FFFFF,FF,,,FFFFF,FFFF,FFF,FFF:F:FFFFF:FFFF:F,F::FFFF::FFFFF:F,,FF:FFF:,,FF,FFFF,F,FF,:,F,FFF:
@A01045:338:HV72GDRXX:2:2102:17110:24518 1:N:0:TAAGGCGA+TAGATCGC
CCTACGGGGGGCTGCAGTGGGGGATATTGCGCAATGGGGGCAACCCTGACGCAGCACCGCCGCGTGAAGGATGAAGGTTTTCGGATTGTAAACTTCTTTTATTAAGGACGCAACTTGACGGTACTTAATGAATAAGCTCCGGCTCACTACGTGCCAGCAGCCGCGGGAATCCGTAGGGCGCAAGCGAGGTCCGGCATTCCGGGGGGGGGAGGGTGCGTAGGCGGCTGTGCAAGTCAGGTGTGAAGTCTGT
+
:FF:FFFFFFFFFFFFF:FFFFFF::FFFFFF,FFFFFFFFFFFFFFFFFFFFFFF,FFFFFFF,FFFFFFFFFFFFFFFFFFFFFFFFFFFF:FF:F,FFFFFF:FFF,,F,FFFFF:FFFFFF:FFF:FFFFFFF:FF,FF::F::FF:FFFFFFFFFFF:F:FFF,F:FFFFFF,:FFF:FF:,:,F,FFF,,,F:F,,:F,:F,,FFFFF,F:F,F:F::F:F,:,,F,,FF::,:,:F,,F,F,F
@A01045:338:HV72GDRXX:2:2102:14543:24549 1:N:0:TAAGGCGA+TAGATCGC
CCTACGGGTGGCTGCAGTGGGGGATATTGCGCAATGGGGGCAACCCTGACGCAGCAACGCCGCGTGAAGGATGAAGGTTTTCGGATTGTAAACTTCTTTTGTCAGGGAACAGTAGAAGAGGGTACCTGACGAATAAGCCACGGCTAACTACGTGCCAGCAGCCGCGGTAATACGGAGGTGGCAAGCGTTGTCCGGATTTAGTGGGTGTAAAGGGCGTGCAGCCGGGCTGGCAAGTCCGGCGTGAAATCCC
+
FFFFFFFFFFFFFFFFFFFFFFFFFFFFFFFFFFFFFFFFFFFFFFFFFFFFFFFFFFFFFFFF:F,FFFFFF:FFFFFFFFFFFF,:FF::FFFFF:::FFFFFFFF:F::FFFF:FFFFFF:FFFFFFFFFFFF:FFFF,FF:FFFF,F,FF,FFFFFFF:FFFFFFFFF:F,FFFFFFFFFFFFFFF:FFF,FF,FF,FFFFFFFFF,F,:FF,FFFF:FFF:FFFF:,:FFF,F:F,FFFFFF,F:
@A01045:338:HV72GDRXX:2:2102:15474:24690 1:N:0:TAAGGCGA+TAGATCGC
CCTACGGGTGGCAGCAGTGAGGAATATTGGTCAATGGGCGAGAGCCTGAACCAGCCAAGTAGCGTGAAGGATGAAGGCTCTATGGGTCGTAAACTTCTTTTATATGGGAATAAAGTTTTCCACGTGTGGAATTTTGTATGTACCATATGAATAAGGATCGGCTAACTCCTAGCCAGCAGCCGCGGTAATACGTAGGATACGAGCGTTATCCGGATTTATTGGGTTTAAAGGGAGCGTAGGTGGATTGATA
+
FFFFFFFFFFFFFFF:FFFFFF:FFFFFFFFFFFFFFFFF:FFFFFFFFFFFF:FFFFFFF:FFFFFF:FFFFFFFFFFFFF:F:FFFFF:FFFFFFFFFFFFFFFF,FFFFFFFF:FFFFF:F,FFFFFFF,FFFFFFFFFF:FFFFFFFFFF:FFF:F,FFFFFFF:,:FFF,:FFFFFFFF,FFF:FF,,F:,F,,FFFF,,FF:FF,F,FFFFFFFFF:FFFF:F,:,FF:FFF:FF,F:,FF,F:
@A01045:338:HV72GDRXX:2:2102:28357:24737 1:N:0:TAAGGCGA+TAGATCGC
CCTACGGGTGGCTGCAGTAGGGAATTTTCGGCAATGGGGGAAACCCTGACCGAGCAACGCCGCGTGAAGGAAGAAGTAATTCGTTATGTAAAATTCTGTCATATAGGAAGAACGGTGTATATCGGGAATGATATCCAAGTGACGGTACTATAGAAGAAAGCCACGGCTAACTACGTGCCAGCAGCCTCGGTAAAACGAAGGTGGCGACCGTTATCCAGAAATATTGGGCGGAAAGAGGGAGCAGGCTGAA
+
,,FFFFFFFFFFFF:,FF,F,FFFFFFFF:FFF:FFFFFFFF,FF,F:F:FFFF,FFF,F:,FF:FFF:FFFFFF:,FF,:::FF:F:,:F,,FF,FFFFFF:,:::FFFFFFF:FF,F:FF,,,FF,,,FF:,F::FFFF::FFFFF,,,F,F:,FF,,::F,FFF,F:FFF,,,FFF,F,FFFF:FFFF,:,F,F::F::F:FFF,F:F,,F,F,:F,,,F,FF,FF:,F:,FF::FF:FF:FF,,,F
@A01045:338:HV72GDRXX:2:2102:14308:24956 1:N:0:TAAGGCGA+TAGATCGC
CCTACGGGTGGCTGCAGTGGGGGATATTGCGCAATGGGGGCAACCCTGACGCAGCAACGCCGCGTGAAGGATGAAGGTTTTCGGATTGTAAACTTCTTTTGTCAGGGAACAGTAGAAGAGGGTACCTGACGAATAAGCCACGGCTAACTACGTGCCAGCAGCCGCGGTAATACTTAGGTGGCAAGCGTTGTCCGGATTTACTGGGTGTCAAGGGCGTGCAGCCGGGCTGGCACGTCAGGCGTGAAATCCC
+
FFFFFF:F:FF:FFFFFFFFFFF:FFFFFFFF,FFFFFFFFFFFFF,FFFFFFFFFFF:FFFFFFF:FFFFFFF:FFF:FFFFF:FFFFFFFFFF:F,FFFFFFF:F,FFFFF,F:,F:FFFF::F,,F,,FFFFFFFFFFFFFFFF:FFFFFFFFFFFFFF:FFFF,FFF:F,FFFFF::::FFFFFFF:FFFFFF:F,F,F:F,:F,FFFF::FF:F:FFF:FF,,FF:F,:,,FF,F:,F,FFFF:F
@A01045:338:HV72GDRXX:2:2102:28113:25222 1:N:0:TAAGGCGA+TAGATCGC
CCTACGGGCGGCAGCAGTCGAGAATCATTCACAATGGGGGAAACCCTGATGGTGCGACGCCGCGTGGGGGACTGAAGGTCTTCGGATTGTAAACCCCTGTCATGTGGGAGCAAATTAAAAAGATAGTACCACAAGAGGAAGAGACGGCTAACTCTGTTCCAGCAGCCGCGGTACTACAGAGGTCTCAAGCGTTGTTCGGGAGAACTGGGCGTAAAGCGTGCGTGGGGGGTTTCGTGAGGCGTGGGGGGTT
+
:FFFFFFFFFFFFFF,FFFFFFFFFFFFFFFF:FFFFFFFFFFFF,F::FFFFFFFF:FFFFFFFFFFFFF,FFFFF:FFFF:FFFFF:FFF::FFF,FFFFFF:FFFFFFF:FFFF,FFFF::FFFFF:FFF:::::F,F:,FFF,FF:FFF,FF:,F,FFFF:FFF:,F:::F,F,,,FFFFFF:F,,FFF:,,,FF,F,,FFFF:::,FF,F:FFFF,,:,FF,:F,FF::F,:F:,,FF::F,,,,
@A01045:338:HV72GDRXX:2:2102:31711:25222 1:N:0:TAAGGCGA+TAGATCGC
CCTACGGGTGGCAGCAGTGGGGAATATTGCACAATGGGCGAAACCCTGACCGAGCAACGCCGCGTGTAGGAAGAAGTAATTCGTTATGTAAACTTCTGTCATAGAGGAAGAACGGTGGATATAGGGCATGATATCCAATTGACGGTACTCAATAAGAAAGCCACGGCTAACTACGTGCCAGCAGACTCGGTAATAAGTAGGTTGCGAGCGATATCAGGAATTCTTGGGCGGTAAAGGGGAGCAGGCGGCA
+
,FF,:FFF,FFFF:FFFFFFFFF:FFFFF,FFFFFFFFFFFFFFFFFFFFFFFFFFFF,F:FFFF:,FF:,F:FFFFFFFF,F:,FFFFFFFF:FFFFFF,FFFF::F:FF,FFFFFFF,:FFF,,,,,FF,F,FFFF,FF:,FFFFFF,,,FFF:FFF::::FFFF:FFFFFF:FF:FFF::F,FF,FFFFF,FFFFF,FF::F,FFFFF,FFF,FFFF,F,FFF,,F,,F,,,,,::F:FF,,:F:F:
@A01045:338:HV72GDRXX:2:2102:15582:25598 1:N:0:TAAGGCGA+TAGATCGC
CCTACGGGGGGCTGCAGTGGGGGATATTGCGCAATGGGGGCAACCCTGACGCAGCAACGCCGCGTGAAGGATGAAGGTTTTCGGATTGTAAACTTCTTTTATTAAGGACGAAACTTGACGGTACTTAATGAATAAGCTCCGGCTAACTACGTGCCAGCAGCCGCGGTAATACGTAGGGAGCAAGCGTGGTCCGGATTTACTGGGTGTAAAGGGTGCGTAGGCGGCTTTGCAAGTCAGTGGTGAAATCTCT
+
:FFFFF,FF:FFFF:FFF:FFF,,FF,FFFFFFFFFFFFFFFFFFFFFFFFFFFFFFFFFF:FFFFFFFFFFFF,,FF:FF:FFFFFF:FF::FFF:::F:FF:FFFFFFFFFFFFFFFFFF:FF:FFFFFFF,FFFFFFF:F,FFFFFFF:FFFFFFFFFFFFF,,,F,F:FFF::FFFFFFFF:FF:FFFFFFFFFFFFFFF,F:FFFF,FF:F,FF,F,::FFF:F,:FFFFF,F,F:FFFF:FFF:
@A01045:338:HV72GDRXX:2:2102:5439:25661 1:N:0:TAAGGCGA+TAGATCGC
CCTACGGGTGGCTGCAGTCGAGAATCATTCACAATGGGGGAAACCCTGATGGTGCGACGCCGCGTGGGGGACTGAAGGTCTTCGGATTGTAAACCCCTGTCATGTGGGAGCAAATTAAAAAGATAGTACCACAAGAGGAAGAGACGGCTAACTCTGTGCCAGCAGCCGCGGTAATACAGAGGTCTCAAGCGTTGGTCGGAATACCTGGGCGTAAAGCGTGCGTAGGCTGTTTCGTAAGTCGTGTGTGAAA
+
::FFFFFFFFFFFFF:F:FFFFFFFFFFFFFFFFFFFFF:FFFFFFFFFFFFFFFFFFFF:FF:FFFFFFF,FFFFFFFFFFFFFFF,FFFFFFFFFFFFFFFF,FFFFFFFFFFFF:FFF:FFFFFFFF:FF,FFF:F,F:FF:FFFFFFFF:F,,FFFF:F,FFFFFFF,FFFF:,FFFFF:FF,FFFFFF,,,F:,FFF,,,,F,FF,F,:F:FFF,FFFF:FFFF:FF,:FFF:,,FF:F:F,FF,
@A01045:338:HV72GDRXX:2:2102:3097:25770 1:N:0:TAAGGCGA+TAGATCGC
CCTACGGGTGGCAGCAGTGGGGAATATTGCACAATGGGCGAAAGCCTGATGCAGCGACGCCGCGTGAGCGAAGAAGTATTTCGGTATGTAAAGCTCTAGCAGCAGGGAAGATAATGACGGTACCGGACTACGAAGCACCGGCTAAATACGTGCCAGCAGCCGCGGGAATACGTAGGGAGCAAGCGTTGTCCGGAGTTACTGTGTGTACAGGGTGCGTAGGCGGCTGTGCAAGTCAGCTGTGAAATCTAGG
+
,:F,FFFFFFFFF:FFFFFFFF,:FF,FF,FFFFFFFFFFFFFFF:FFF,FFF:FFFFFFF:FF,:FFFFFF::::,,:,,FF:FFFF,:FFFFFFFF,FFF:,,:F:,FFFFF,F,FF:,FF:,:,FF,,FFF,F:FF,:F,FFF,FF:F:FFFFFFFFFFF,:FF::,,,:,FFFFFF,::F:F:FFFF:FF,:,FFF,::F:F,,F,,:,F,F,::FFFFF:,FF,,,:FF:F,::F:FF,FF,F,,
@A01045:338:HV72GDRXX:2:2102:30526:25927 1:N:0:TAAGGCGA+TAGATCGC
CCTACGGGGGGCTGCAGTGGGGAATATTGCACAATGGGCGAAAGCCTGATGCAGCGACGCCGCGTGAGCGAAGAAGTATTTCGGTATGTAAAGCTCTATCAGCAGGGAAGATAATGACGGTACTTAATGAATAAGCTCCGTCTAACTACGTGCCAGCAGCCGCGGTAATACTTAGGGAGCAAGCGATGTCCGGATTTACTGGGTGTAAAGGGTGCGTAGGCGGCTTTTCAAGTCAGATTTGAAATCTATC
+
FFFF,FFF:FFFFFFFF,FF:FFFFFFFF,FFFFF:,FF,FFFFFFF,FFFFFFFFFFFFFFFF:FFFFFFFFFFFFFFFFFF,FFFFF:FF:,FFFFFFFF,FFFFFF,FF:FFF:F,,FFFFFFFFF,FFF:FFFFFF,FFFFFFFFFFFFFF::FF:F,FF,F,FFFF,FF,,,F:,FF,F,,F:,FF,FFFFFFFFF,F:FFF:,,:FF:,FF:F:F,F:,FF,F:FF:FFFFF,F:,,FFFFF,:
@A01045:338:HV72GDRXX:2:2102:11062:26005 1:N:0:TAAGGCGA+TAGATCGC
CCTACGGGTGGCAGCAGTGGGGGATATTGCGCAATGGGGGCAACCCTGACGCAGCAACGCCGCGTGAAGGATGAAGGTTTTCGGATTGTAAACTTCTTTTATTAAGGACGAAACTTGACGGTACTTAATGAATAAGCTCCGGCTAACTACGTGCCAGCAGCCGCGGTAATACGTAGGGAGCAAGCGTTGTCCGGATTTACTGGGTGTAAAGGGTGCGTAGGCGGCTTTGCAAGTCAGATTTGAAATCTAT
+
FFFFFFFFFFFFFFFFFFFFFFFFFFFFFFFFFFFFFFFFFFFFFFFFFFFFFFFFFFFFFF:FFFFFFFFFFFFFFFFFFFFFFFFFFFFFFFFFFFFFFFFFFF:FFFFFFFF:FFFFFFFFFFFFF:FFFFFFFFFFFFFFFFFFF:FFFFFFFFFFFFFFFFFFFFFF:FFFFFFF:FFFF:F:FFFFFFFF:FFF,FFF:FF,F:FFFF:F:F:F:F:,FF,FFFFFFFFFFFF,FFFFFFFFFF
@A01045:338:HV72GDRXX:2:2102:13250:26381 1:N:0:TAAGGCGA+TAGATCGC
CCTACGGGGGGCAGCAGTGGGGGATATTGCGCAATGGGGGCAACCCTGACGCAGCAACGCCGCGTGAAGGATGAAGGTTTTCGGATTGTAAACTTCTTTTATTAAGGACGAAACTTGACGGTACTTAATGAATAAGCTCCGGCTAACTACGTGCCAGCAGCCGCGGTAATACGTAGGGAGCAAGCGTTGTCCGGATTTACTGGGTGTAAAGGGTGCTTAGGCGGCTTTGCAAGTCAGATGTGAAATCTAT
+
FFFFFFFFFFFFFFFFFFFFFFFFFF:F:FFFFFFFF:FFFFFF:FFFFFFFFFFFFFFFFFFFF,FF::FF:FFFFFFFFFFFF:FFFFFFFFF:F:FFFFFFFFFFFFFFFFFF,F:FFF,FFFF,FFFFFFFFFFFFFFFFFF:FFF,FFFFFFFFFF:FFFFFFFFFFFFFF,FFFF,FFFFF,FFFFFFFFFF::,FFF,FFFF,FFFFFF,,:F,FFF,FFFF:F:F:FFFFFFF,F,FF,F:F
@A01045:338:HV72GDRXX:2:2102:22905:26600 1:N:0:TAAGGCGA+TAGATCGC
CCTACGGGTGGCAGCAGTGGGGACTATTGGGCAATGGGCGCAAGCCTGACCCAGCAACGCCGCGTGAAGGAAGAAGGCTTTCGGGTTGTAAACTTCTTTTGTCGGGGACGAGTAGAAGACGGTACCTGGCGAATAAGCCACGGCTAACTACGTGCCAGCAGCCGCGGTAATACGTAGGTGGCTAGCGTTGTCCGGATTTACTGGGTGTAAAGGGCGCGCGGGCGGGAGAGCACGTCAGATGTGACATCTA
+
FF:FFF:FFFFFFFFFFFFFFFF,FFFFFFFFFFFFFFFFFFFFFFFFFFFFFFF:FFFFFFFF:FFFFFF,FFFFFFF,FFFFF:FFFFFFFFFFFFFFFFFFFFFFFFFFFFFFFFFF,:FFFFFFFFFFF:F,FF:FFFFF:FFFFFFFFFFF,FFFFFFFFFF,FFF,:F:F:F:FFF,FFFF,FFF:FFFFFFF:FFFFF,F,,:FFF:F:F:F,F:FFFFFFFFF:FFFFFFF:FFFF,FFFF,
@A01045:338:HV72GDRXX:2:2102:5348:26757 1:N:0:TAAGGCGA+TAGATCGC
CCTACGGGAGGCAGCAGTGGGGGATATTGCGCAATGGGGGCAACCCTGACGCAGCAACGCCGCGTGAAGGATGAAGGTTTTCGGATTGTAAACTTCTTTTATTAAGGACGAAACTTGACGGTACTTAATGAATAAGCTCCGGCTAACTACGTGCCAGCAGCCGCGGTAATACGTAGGGAGCAAGCGTTGTCCGGATTTACTGGGTGTAAAGGTTGCGTAGGCGGATTTGCAAGTCAGATGTGAAATCTAT
+
F,F:FFFFFFF:FFFFF::FFFFFFFFFFF:FFFFFFFFFFFFFFFFFFF:FFFFF:FFFFFFFF:FFFFFFFFFFFFFFF:FFFFFFFF:FFF:FFFFFFFF:F:FFFFFFFFFFFFFF:FFFFFF,F:F:F:F:FFFFFFFFFFFFFFFF:FFFFF:FFFFFFFFFFFFFF::F:F,FFF:FF,FF,FFFF:F:FFFFF,FFFFF:FFF,,F,F,,FFFF,:,FFFFF::FFFF,::F::::FFFF,:
@A01045:338:HV72GDRXX:2:2102:18159:26960 1:N:0:TAAGGCGA+TAGATCGC
CCTACGGGGGGCTGCAGTGGGGAATATTGGGCAATGGGCGCAAGCCTGACCCAGCAACGCCGCGTGAAGGAAGAAGGCTTTCGGGTTGTAAACTTCTTTTGTCGGGGACGAGTAGAAGACGGTACCTGACTAAGAAGCCCCGGCTAACTACGTGCCAGCAGCCGCGGTAATACGTAGGGGGCAAGCGTTATCCGGATTTACTCGGTGAAAACGGAGCGTAGACGGCACAGCAAGTCTGAAGTGAAATCCC
+
:FFFFFFFFF:FFFFFFFFFFFFFFFFFFFFFFFFFFFFFFFFF:FFFFFFFFFFF:FFFFFFFFFFFFFFFFFFF:FFFFFFFFFFF:FFF:FFFFF:FFFFF,:::F,FF:FFFFFFFFFFFFF:FFF:FFFFFFFFFFF:FF:FFFFFFF:F:,FFF:FFFF:,F,F:FFF,FFF,:,FFFFFFFFFFFF,,,:FFFF:,FFFF,F,:,F,FFFFFF:FFFFFFFFFFFF:FF:,:,:FFFFFF,FF
@A01045:338:HV72GDRXX:2:2102:32117:27117 1:N:0:TAAGGCGA+TAGATCGC
CCTACGGGTGGCAGCAGTGAGGAATATTGGTCAATGGACGAGAGTCTGAACCAGCCAAGTAGCGTGAAGGATGACTTCCCTATGGGTTGTAAACTTCTTTTATATGGGAATAAAGTGGTCCACGTGTGGATTTTTGTATGTACCATATGAATAAGGATCGGCTAACTCCGTGCCAGCAGCCGCGGTAATACGGAGGATCCGAGCGTTATCCGGATTTATTGGGTTTAAAGGGTGCGTAGGCGGTTTGATA
+
,FFFFF,FFFFFFFFFFFF:FFFFFFFFFFFFFFFFFF:FFFFFFFFFFFFFFFFFFF:F:::FFFFF,F:FFFFF,FFFFFFFFFFFFFFFFFFFFFFFFFFFFFFFFFFF,FFFF:FFFF:FFF:FFFFFFFFFFFFFFF,FFFFF,F:FFFF:,F:FF,:FFFFF::,:FFFF:FF,F,FFFFFFFF,F,FF:FFFFFF,FFF:::F:FFFFFFF:F:FFFFFF:FFFF:FF:FF:,,,FFFF,,,:
@A01045:338:HV72GDRXX:2:2102:13123:27164 1:N:0:TAAGGCGA+TAGATCGC
CCTACGGGTGGCAGCAGTGGGGAATATTGGGCAATGGGCGAAAGCCTGACCCAGCAACGCCGCGTGAAGGAAGAAGGCTTTCGGGTTGTAAACTTCTTTTATCAGGGACGAAGGATGTGACGGTACCTGACTAAGAAGCCCCGGCTAACTACGTGCCAGCAGCCGCGGTAATACGTAGGGGGCAAGCGTTATCCGGAATTACTGGGTGTAAAGGGAGCGTAGACGGCAAGGCAAGTCTGATGTGAAAACC
+
,FFFFFFF:FFFFFFFFFFFFFFFFFFFFFFFFFFFFFFFFFFFFFFFFFFFFFFFFF:,F:FFFFFFF:F:FFF,FFFFFF:,,FFFFFFFF:FFFF:FFFFFFFFFFFFFFFFFFFFFFFFFFFFFFFF:FFFFFFFFFF:FF:FFFFFF:F:FFFFFFFFFFFFFFFFF::,FFF::FFFFFFFFFFF,FFFFF,FFF,FFFFFFFFFF::FF:F::FFFFF,FFFFFFFF,,FFFFFFFFF:F:FF
@A01045:338:HV72GDRXX:2:2102:3667:27226 1:N:0:TAAGGCGA+TAGATCGC
CCTACGGGCGGCAGCAGGGAGGAATATTGGTCAATGGACGCAAGTCTGAACCAGCCATGCCGCGTGCAGGAAGACGGCTCTATGAGTTGTAAACTGCTTTTGTACGAGTGTAAACTCACCTACGTGTAGGTGACTGAAAGTATCGTACGAATAAGGATCGGCTCACTCCGTGCCAGCAGCCGCGGTAATACGGAGGATTCAAGCTATATCAGGTATTATTGGGTTGTATGGGTGCGTAGGCGGTGTGATA
+
:F:FFF:FFFF,FFFFF:F,FFF,FFFFFFFFFFFFFFFFF:FFFF:FFFFF:::FFFFFF:FFF:FFFFFFF:FFFF:FFFF,,FFFFFFFF:,::FFFF:F:FFFF,F,:FFFFFFFFFFFFFF:F:F::FFFFFFFFFFFFFF,,,FFFFF::F:FFFF:,,FFFFF:FFF,,F,F,::F,FF,,FFF:,FF:,,,:,F:F,,F:,F,FF,,F,,,FFFFFFFFF,FFFF:,,FFFF:F:,:F,FF:
@A01045:338:HV72GDRXX:2:2102:12409:27336 1:N:0:TAAGGCGA+TAGATCGC
CCTACGGGGGGCAGCAGTGGGGAATATTGGGCAATGGACGCAAGTCTGACCCAGCAACGCCGCGTGAAGGAAGAAGGCTTTCGGGTTGTAAACTTCTTTGACAGGGGAAGAGTAGAAGACGGTACCCTGAAAACAAGCCACGGCTAACTACGTGCCAGCAGCCGCGGTAATACGTAGGTGGCAAGCGTTGTCCGGATTTACTGGGTGTAATGGGCGTGTAGCCGGGTCGGCAAGTCAGATGTGAAATCTG
+
:FFFFFFFFFFFFFFFFFFFFFFFFFFFFFFFFFFF:FFFF:FFFFFFFFFF,FFFFFFFFFFFFFFFFFFF:FFFFFFFFFF::FFFFFFFFFFF:::FFFFFFFF:FFFF::FFF:FFFFFFFFFFFFFFFFFFF:F:FF:FFFFFFFF:FFFFFFFFFFFFFFFF,:FFFFFFFFF,FFFFFF:FF:FFFF,F:FF,,:FFFFFFF,,FFFFFFFFFFFFFFFFFFFFFFFFFFFF,:,FFFFFFFF
@A01045:338:HV72GDRXX:2:2102:25943:27352 1:N:0:TAAGGCGA+TAGATCGC
CCTACGGGTGGCAGCAGTGAGGAATATTGGTCAATGGGCGAGAGCCTGAACCAGCCAAGTAGCGTGAAGGATGACTGCCCTATGGGTTGTAAACTTCTTTTATAAAGGAATAAAGTCGGGTATGGATACCCGTTTGCATGTACTTTATGAATAAGGATCGGCTAACTCCGTGTCAGCAGCCGCGGTAATACGGAGGATACGAGCGTTATCCGGATTTATTGGGATTAAAGGGAGCGTAGGCGGACGCTTA
+
:FFFFFFFF:FFFFFFFFFFFFF:FFFFF:FFFF:FFFFFFFFFFF:FFFFF,FFFFFFFFFFFFFFFFFF:FFFFFFFFF,,FFF:FFFFFFFFFF:FF::F,:FF,F::FF:FFFF,FFFFFFF,FFFFFF,F:F,:FFFF:::FFFFFFFFFFFFF,FFFFFFFFFFF:FFFFFFFFFF:F:,:F,FFFFFFFFF,FFFFFF:F,FFF:FF:F:,FFFFF,FFFF,:FFFFFFFF,FFFFFFF:FFF
@A01045:338:HV72GDRXX:2:2102:19018:27383 1:N:0:TAAGGCGA+TAGATCGC
CCTACGGGGGGCTGCAGTGGGGAATATTGGGCAATGGGCGCAAGCCTGACCCAGCAACGCCGCGTGAAGGAAGAAGGCTTTCGGGTTGTAAACTTCTTTTGTCGGGGACGAGTAGAAGACGGTACCTGACTAAGAAGCCCCGGCTAACTACGTGCCAGCAGCCGCGGTAATACGTAGGGGGCAAGCGTTATCCGGATTTACTGGGTGTAAAGGGAGCGTAGACGGCACAGCAAGTCTGAAGTGAAATCCC
+
FFFFFFFFFFFFFFFFFFFFFFFFFF,FF:FFFF,FFFFFFFFFFFFFFFFF::FFFFFFFFFF,,FFFFFF:FFFFFFFFFFFFFFFFFFFFFF:FFFFFFFFFFFFFFF:FF:FFFFF:FFFFFFFFFFF:F:::FFFF:FFFF:F:FF,:FFFFFFFFFFFFFFFFFFF,FFF::FFFFFFFF,,:F:FFF,FFFFFFF::FF,:FF:,:,FFFFF,,FFF,FFFF:,FFFFFF,FFF:,:FF:FF,
@A01045:338:HV72GDRXX:2:2102:26874:27712 1:N:0:TAAGGCGA+TAGATCGC
CCTACGGGAGGCAGCAGTCGAGAATCATTAACAATGGGGGAAACCCTGATGGTGCGACGCCGCGTGGGGGAATGAAGGTCTTCGGATTTTAAACCCCTGTCATGTGGGCGCAAATTAAAAAGATAGTAACACAAGAGGAAGAGACTGCTAACTCTGTGCCCGCAGCAGCGGTAATAAAGAAGTCTCAAGCGATGTTCGGAATCACTGGGCGAGAAGCGTGCGTCGTCTGTTTCGGAAGTCGTGTGTGAAA
+
F,FFFFFFFFFFFFFF:FFFFFFFFFFF:,,F,:F:FF:F:FFFFF:FFF,FFFF:FFFFF,FF:F::,:FF:,FFF:F,F,FFFFFF,:FFFF,:,F:,,F:,FFF:,FFFF:,F,FFFFFFFFFF,,FF::FFFF:,FFFFFF,F,:F,F:FFFF,:F,:,F,,::F,,:FFFF,F:F,F,:FFFFFF:,,:F,FF,FF,FFF,::::F:,:FFF:FFF,,,:,FFFFFFFF,FFFF:F,F,:,FF,,
@A01045:338:HV72GDRXX:2:2102:3450:27727 1:N:0:TAAGGCGA+TAGATCGC
CCTACGGGGGGCTGCAGTGGGGAATATTGGGCAATGGGGGAAACCCTGACCCAGCAACGCCGCGTGAAGGAAGAAGGTTTTCGGATCGTAAACTTCTATCCTTGGTGAAAATAATGATGGTAGCCAAGAAGGAAGCCCCGGCTAACTACGTGCCAGCAGCCGCGGTAATACGTAGGGGGCACGCGTGGTCCGGAATGATTGGGCGTAAAGGGCGCGAAGGCGGCCTGATAAGATTGAATTGAAAGACCTT
+
FFFFFFFFFFFFFFFFFFFFFFFFFFFFFF:FFFFFFFFFFFFFFFFFFFFF:FFFFFFFFFFFFFFFFFFFFFFFFFFFFFFFFFF:FFFFF,FFFFF:FFFF:,FF,FF,F,:,FFFFFFFFFFFFFFFFF,FFFFFF,FFFFFFF,FF,FFFFFFFFFFFF:FFF:FF:FF::F,:F:FFFF,,:FFF,,F,F:,:FFF,F::FFFF,FFFF:,:FFFFFFFF,FFFFF,:,FFF,F:FFFF,FFF,
@A01045:338:HV72GDRXX:2:2102:4878:27821 1:N:0:TAAGGCGA+TAGATCGC
CCTACGGGAGGCAGCAGTGGGGGATATTGCACAATGGGGGAAACCCTGATGCAGCAACGCCGCGTGAAGGAAGAAGGTCTTCGGATTGTAAACTTCTGTCCTCAGGGAAGATAATGACGGTACCTGAGGAGGAAGCTCCGGCTAACTACGTGCCAGCACCCGCGGTAATACGTAGGGAGCGAGCGTTGTCCGGATTTCCGGGGTGTAAAGGGTGCGTAGGCGGATCTGCAAGACAGTAGTGAAATCCCAG
+
FFFFFFFFFFFFFFFFFFFFFFFF:FFFFFFFFFFFFFFFFFFFFFFFFFFFFFFFFFFFF:FFFFF,FFFFFFFFFFFFF:FF,FFFFF:FFFFFFFFFFFFFFFFFFFFFFFFFFFFFFFFF:FFFFF,FF:FFFFF,,FF,:F:FF,F:FFF:F:,F::FFFFFFF:FFFFF,FFFFFFFFFFFF:FFF,FF::,,,,F:,F,F:FFFFFFFFFFFFFF,FF:FF:FFF,F:F,:,FF::F:FFF:F
@A01045:338:HV72GDRXX:2:2102:9986:27868 1:N:0:TAAGGCGA+TAGATCGC
CCTACGGGCGGCTGCAGTCGAGAATCATTCACAATGGGGGAAACCCTGATGGTGCGACGCCGCGTGGGGGAATGAAGGTCTTCGGATTGTAAACCCCTGTCATGTGGGAGCAAATTAAAAAGATAGTACCACAAGAGGAAGAGACGGCTAACTCTGTGCCAGCAGCCGCGGTAATACAGAGGTCTCAAGCGTTGTTCGGAATCACTGGGCGTAAAGAGCATGTAGGCGGCTTAATAAGTCGAGCGTGAAA
+
:FFFFFFFFFFFFFFFFFFFFFFFFFFFFFFFFFFFFFFFFFFFFFFFFFFFFFFFFFFFFFFFFFFFFFF:FFFFFFFFFFFFFFFFFFFFF:FFF:FFFF,FFFFFFFFFFFFFFFFFFFFFFFFFFFFFFFF:FFFFFF:FFFFFFFFFFFFFFFFFFFFFFFFFFFFF:FFF,FFFFFFFFFFFFF,,FFFFFFFFFFFFF,FFFFFFFF:FFFFFFF,FFFFFFFFFF:FF:F,FFFFFFFFFFF
@A01045:338:HV72GDRXX:2:2102:11912:27884 1:N:0:TAAGGCGA+TAGATCGC
CCTACGGGGGGCTGCAGTGGGGAATATTGCACAATGGGCGAAAGCCTGATGCAGCAACGCCGCGTGAAGGAGGAAGGCCTTCGGGTCGTAAACTTCTGTCCTTGAGGAAGAAGAAATGACGGTACTCAAGGAGGACGCTCCGGCTAACTACGTGCCAGCAGCCGCGGTAATACGTAGGGAGCAAGCGTTGTCCGGATTTACTGGGTGTAAAGGGTGCGGAGGCGGCTTTGCAAGTCAGATGTGAAATATA
+
FFFFFFFFFFFFF,FFFFFFFFF:FFFFFFFFFFFFFFFFFFFFFFFFFFFFFFFFFFFFFF:FFF:FF:FFFFF:FF:FFFFFFFFFFFFFFFFFFFFFFFF:FFFF:FFFF:FFF:FFFFFFFFFFF:FFFFF,FFFFFFFFFFFFFFFFFFFFF,:FFFFFF:FF,F,FFFFFFFFF,FFFFFF:FFFFFFFFFFFFFF:,F:FFF,F:F:FF,,,FFFF:FFFF::F:F:FFFFF:,:FFFF:,FF
@A01045:338:HV72GDRXX:2:2102:11930:27915 1:N:0:TAAGGCGA+TAGATCGC
CCTACGGGGGGCTGCAGTGGGGAATATTGCACAATGGGCGAAAGCCTGATGCAGCAACGCCGCGTGAAGGAGGAAGGCCTTCGGGTCGTAAACTTCTGTCCTTGAGGACGAAGAAATGACGGTACTCAAGGAGGAAGCTCCGGCTAACTACGTGCCAGCAGCCGCGGTAATACGTAGGGAGCAAGCGTTGTCCGGATTTACTGGGTGTAAAGGGTGCGTAGGCGGCTTTGCAAGTCAGATGTGAAATCTA
+
F:FFFFFFFFFFFFFFF:FFFFFFFFFFFFFFFFFFFFFFFFFFFFFFFFFFFFFFFFFFFFFFFFFFFFFFFFFFFFFFFFFFFFFFFFFFFFFFFFFFFFFFFFFF,FFFFFFFFFFFFFFFFFFFF:FFFFFFFFFFFFFFFFFFFFFFFFFFFFFFFFFFFFFF,FFFFFFF::FF:FFFFFFFFFFFFF:,F:FFFF:,FFFFF,FF:FFFF:F:FFFF:F::F:FF:,FFF:FF,F,:FFFF::
@A01045:338:HV72GDRXX:2:2102:31656:27915 1:N:0:TAAGGCGA+TAGATCGC
CCTACGGGCGGCAGCAGTGGGGAATCTTCCGCAATGGGCGCAAGCCTGACGGAGCAACGCCGCGTGAATGAAGAAGGCCTTCGGGTCGTAAAGTTCTGTCTTTAGGGACGAATGCACGATTGCGAATAGTTGTTGTGTTGACGGTACCTGAGGAGGAAGCTCCGGCTAACTACGTGCCAGCAGCCGCGGTAATACGTAGGGAGCAAGCGTTGTCCGGAATTACTTGGCGTAAAGGGCGCGTAGGTGGACA
+
::FFFFFFFFFFFFFFFFFFFFFFFFFFFF:F:FFFFFFFF:FFFFFF:FFFFFFFFFFFFF:FFFFFFFF::FF,FFFF,FFFFFFFFF,::FF:FFFFFF,F:FFFF:FFFF:,,F:FFFFFFFFFF:,FFFFFFFF:F,FF:,:FFFFFFFFFFFFF,F,FFF,:,FFF:FF,:FFFFFFFFFFFFFFF,FF,,,:F:,FF:FFFFFF,FFF,FF,F,:,F,::F:F,FFFF::,F,,F:FFFFF,,
@A01045:338:HV72GDRXX:2:2102:26449:27946 1:N:0:TAAGGCGA+TAGATCGC
CCTACGGGTGGCTGCAGTCGAGAATCATTCACAATGGGGGAAACCCTGATGGTGCGACGCCGCGTGGGGGAATGAAGGTCTTCGGATTGTAAACCCCTGTCATGTGGGAGCAAATTAAAAAGATAGTACCACAAGAGGAAGAGACGGCTAACTCTGTGCCAGCAGCCGCGGTAATACAGAGGTCTCAAGCGTTGTTCGGAATCACTGGGCGTAAAGCGTGCGTAGGCAGTTTCGTCAGTCGTGTGTGAAA
+
F:FFFFFFFFFFFFFF:FFFFFFFFFFFFFFFFFFFFFFFFFFF:FFFFFF:FFFFFFFFFF:FFFFFF:F:FFF,FFFFF,FFFFF,,FFFFFFFFFFFFFFFFF:FFFFFFFFFFFFF,,FF:,FFFF:FFFFFFFFF,F:FFFFFFFFFFFFFFFFFFFFFFFFFF:FFFF:FFF,F:,FFFF:FF:F,:,:F,F:F,FFFFF,FFFFFF,FFF:FFFF:FFFF,:FFFFFF,FF:F:FFFFFFFFF
@A01045:338:HV72GDRXX:2:2102:21820:28291 1:N:0:TAAGGCGA+TAGATCGC
CCTACGGGAGGCAGCAGTGAGGAATATTGGTCAATGGACGAGAGTCTGAACCAGCCAAGTAGCGTGAAGGATGAAGGTTCTATGGATTGTAAACTTCTTTTATACGGGAATAAAAGAATCCACGTGTGGATTTTTGCATGTACCGTATGCATAAGGATCGGCTAACTCCGTGCCAGCAGCCGCGGTAATACGGAGGATCCGAGCGTTATCCGGATTTATTGGGTTGTAAGGGAGCGTAGGGGGGTTGTTA
+
:FF:FFFFFFFFFFFFFFFFFFF:FFFFFFFFF:FFFFFFFFFFFFFFF:FFFFFFFFFFFFFFFFFFFFFFFF:F::FFFFFFFFFFFFFFFFFFF:FFFFFFFFF,F:F:FF,:FFFFFFFFFFF:FFFFFFF::FFF:,FF::FF:,FFFF,FFF,FF,F::FFFF,,::FFFF,FF::FFFF,FFF:FF,FF,:FFFFFFF,F,F:FFFF,,,F:F:FFFF,F:F,,:F::FF:,,:::::F:F:,
@A01045:338:HV72GDRXX:2:2102:28257:28291 1:N:0:TAAGGCGA+TAGATCGC
CCTACGGGCGGCTGCAGTGGGGGATATTGCACAATGGGGGAAACCCTGATGCAGCAACGCCGCGTGTGGGAAGAAGGTTTTCGGATTGTAAACCACTGTTCTTGGTGAAGATAATGACGGTACCCTAAGAGGAAGCTCCGGCTAACTACGTGCCAGCAGCCGCGGTCAGAGGGAGGGAGCGAGCGTTGTCCGGAATTACTGGGGGTAAAGGGAGCGTAGGAGGGATGCGGAGGAGAGTGTGGGTGCCAGC
+
,FFFFFFFFFFFFFFFFFFFFFFF,FFFFFFFF:FFFFFFF:FFFFFFF::FFFFFFFFF,FFF,FFFF:FFFFFFFF:F,FFF:FFFF:FFFF:::FF,F,,FF,FF:F:FFFFFFFFF:FFF:F,F:FFF:FF:,FFFFF:,FFFFFFF,,FFFF,FF:FFF,F,F,,,F,FFFF,FFFFFFF,FF::F:FF,,FF,:FFFFFF,:,:FF,F:FF:FF,F:,:,::,,,F,,FF,FF:,,,,,,F,FF
@A01045:338:HV72GDRXX:2:2102:27751:28416 1:N:0:TAAGGCGA+TAGATCGC
CCTACGGGTGGCAGCAGTGGGGAATATTGCACAATGGGGGAAACCCTGATGCAGCGACGCCGCGTGAGTGAAGAAGTATTTCGGTATGTAAAGCTCTATCAGCAGGGAAGAAAACAATGACGGTACCTGACTAAGAAGCCCCGGCTAACTACGTGCCAGCAGCCGCGGTAAAACGTAGGGGGCAAGCGTTATCCGGATTTACTGGGTGTAAAGGGAGCGTAGACGGTCGACGACGTCAGAAGTGAAAGCC
+
FFFFFFFFFFFFFFF,FFFFFFF::FFFFFFFFFFFFFFFFFFFFF,FFFFFFFFFFFFFFFFFFF:FFFF,:FFF:FFFFFFFFFFFFF:FFFF,F,FFFFFFFF:FFFFFFFFFFF,FF:FFFFFFFF:FFFFFFFFFFF,FF,FFFFFFF,:FFFFFFFF::FFF:FF,FFF,FFFFFFFF,FFF::,FFFFFF,F:F:FFF:FF,F::::FFF,FF::FF,:F,FF:,F:FFF,::::F:F,FF,F
@A01045:338:HV72GDRXX:2:2102:27317:28541 1:N:0:TAAGGCGA+TAGATCGC
CCTACGGGTGGCTGCAGTAGGGAATCTTCGGCAATGGACGAAAGTCTGACCGAGCAACGCCGCGTGAGTGAAGAAGGTTTTCGGATCGTAAAACTCTGTTGGTAGAGAAGAACGTTGGTGAGAGTGGAAAGCTCATCAAGTGACGGTAACTACCCAGAAAGGGACGGCTAACTACGTGCCAGCAGCCGCGGTAATACGTAGGTCCCGAGCGTTGTCCGGATTGATTGGGCGTAAAGCGAGCGCAGGTGGA
+
FFFFFFFFFFFFFFFFFFFFFFFFFFFFFFFFFF:FFFFFFFFFFFFFFFFFFFFFFFF,FFFFFFFFFFF:FFFFFFF:FF:FFFFF,FFFFFFF:::FFFF,FFFFFFFFFFF,F,FFFFFFFFFFFF,FFFFFF:FFFFFF:FF:F:FFF:FFFFFFF:FFFFFFFFFFFFFFFFFF:FFF,FFFFFFFF,,:F:,,FFFFFFFFFFFFFFFFFFFF,F,FF::::FFFF:F:,:,FFFFF,FF:F:
@A01045:338:HV72GDRXX:2:2102:30047:28573 1:N:0:TAAGGCGA+TAGATCGC
CCTACGGGTGGCTGCAGTGGGGAATATTGGGCAATGGGCGCAAGCCTGACCCAGCAACGCCGCGTGAAGGAAGAAGGCTTTCGGGTTGTAAACTTCTTTTGTCAGGGAACAGTAGAAGAGGGTACCTGACGAATAAGCCACGGCTAACTACGTGCCAGCAGCCGCGGTAATACGTAGGTGGCAAGCGTTGTCCGGATTTACTGGGTGTAAAGGGCGTGCAGCCGGGCTGGTAAGTCAGATGTGAAATATG
+
:FFFFFFFFFFFFFFFFFFFFFF:F:FFFFFFFFFFFFFFFFFFFFFFFFFFFFFFFFFFFFFFFFFFFFFFFFFFFF::FFFFFFFFF::,FFFF:FFFFFF,FFFFFFFF,FFF,FFF:FF,FFFFFFFFFF:,FFF:F,FFFFFFFFFFF:FFFF:FFFF,FFFF,F,FF:FFFFFFFF,FFFFFFFFFFFF:,,F:FFF,F,FFFFFFFFFF,F:F:FF::F,F,FFF:,FFFF,F:F:F:,,,:F
@A01045:338:HV72GDRXX:2:2102:3115:28588 1:N:0:TAAGGCGA+TAGATCGC
CCTACGGGTGGCAACAGTCGAGAATCATTCACAATGGGGGAAACCCTGATGGTGCGACGCCGCGTGGGGGAATGAAGGTCTTCGGATTGTAAACCCCTGTCATGTGGGAGCAAATTAACAAGATAGTACCACAAGAGGAAGAGACGGCTCACTCTGTGCCAGCAGCCGCGGTAATACAGAGGTCTCAAGCGTTGTTCGGAATCACTGGGCGTAAAGCGTGCGGAGGCTGTTTAGTAAGTCGTGTGTGAAA
+
:FFFFFFFFFFFFFFF:FFFFFFFFFFFFFFFF,FFF,FFFFFFFF:FF,FFF,FFFFFF::FFFFFFFFF,F,FFFFFF:FFFFFFFFFFFF:FFF:FFFFFFFF:FFFFFFFFF:F,,F,:FF:FFFFF,FFFF:,,FFFFF:,FF:,F,FFFF:,FF,,FFFFF,FF:F,FFFFFFFF:,F:FFF,,F,,FFF,F,:F,F:F:F,FFFFFF,,F:,,F,,FFFFFF:,:,:FF:,FF,::,:FF::F
@A01045:338:HV72GDRXX:2:2102:11270:28714 1:N:0:TAAGGCGA+TAGATCGC
CCTACGGGAGGCTGCAGTGGGGGATATTGCGCAATGGGGGCAACCCTGACGCAGCAACGCCGCGTGAAGGATGAAGGTTTTCGGATTGTAAACTTCTTTTATTAAGGACGAAACTTGACGGTACTTAATGAATAAGCTCCGGCTAACTACGAGCCAGCAGCCGCGGTAATACGTAGGGAGCAAGCGTGGTCCGGATTTACTGGGTGTAAAGGGTGCGTAGGCGGCTTTGCAAGTCAGAAGTGAAATCTAT
+
FFFFFFFFFFFFFF,FFFFFF:FFFFFFFFFFFFF,FFFFFFFF:FFFFFFF:FFFFFFFF:FF,F,FFFFFFFFFFFFFFFF:F:FFFFFFFFFFFFFFFFFFF,FFF::F:FFFFFFFFFFFFFFFFFFFFFF::F:FFFFF,FF:FFF,:F,FFFF,FFFF:FFF,F,:FFFF,FFFF:FFFFF,FFFFFFFF,FFFF,::FF:FF:F:F::,F,F:FFF:FF,,FFFFFFFF:,,,F,,FFFFF,F
@A01045:338:HV72GDRXX:2:2102:30888:28808 1:N:0:TAAGGCGA+TAGATCGC
CCTACGGGCGGCAGCAGTCGAGAATCATTCACAATGGGGGAAACCCTGATGGTGCGACGCCGCGTGGGGGAATGAAGGTCTTCGGATTGTAAACCCCTGTCATGTGGGAGCAAATTAAAAAGATAGTACCACAAGAGGAAGAGACGGCTAACTCTGTGCCAGCCGCCGCGGTAATACAGAGGTCTCAAGCGTTGTTCGGAATCACTGGGCGTAAAGCGTGCGTAGGCTGTTTCGAAAGTCGTGTGTGAAA
+
:FFFFFFFFFFFFFFFFFFF:FFFF:FFFFF:F:FFFFF:FFFFFFFFFFFFFFFFFFF:FFFFFFFFFFFFFFFFFFFFFFFFFFFFFFFFFFFFFFFFFFFFFFFFFFFFFFFFFFFFFFFF,FFFFFFFF:FF,FF,FFFFFFFFFFFFFFFFFFFF,FF,FF:,F,FFFFFFFF,FF,FFFFFFFFFFFFF,,F,F::FFFF,FFFF:FF:FFFFFF:,FFFFF:FFFFF,F:FFFFFFFFF,::F
@A01045:338:HV72GDRXX:2:2102:18358:28933 1:N:0:TAAGGCGA+TAGATCGC
CCTACGGGAGGCAGCAGTGGGGAATATTGGGCAATGGGCGCAAGCCTGACCCAGCAACGCCGCGTGAAGGAAGAAGGCTTTCGGGTTGTAAACTTCTTTTTTCGGGGACGAAACAAATGACGGTACCCGACGAATAAGCCACGGCTAACTACGTGCCAGCAGCCGCGGTAATACGTAGGTGGCAAGCGTTATCCGGATTTACTGGGTGTAAAGGGCGTGTAGGCGGGATTGCAAGTCATATGTGAAAACT
+
:FFFFFFFFFFFFFFF:FFFFFFF:FFFF,FFFFFF:FFFFFFF,FFFFFFFFFFFFFFFFF:FFF:FF:FFFFF:F:FF:FF,F::FFFFFFF,:FFFF,FFFFFFFFFFFFFFFFF:FFF,FFFFFFFFFF:FFF,FFFFF,FFFFF::FF,:FFFFFFFFFFF:FFFF,FF,F,,,,,:FFFF:,FFFFFFF,FFFF:FFFFFFF:F:F,,:F:FF,FF,:,F:FF:FF:FF:F:FFFF:F:FFFFF
@A01045:338:HV72GDRXX:2:2102:14082:29074 1:N:0:TAAGGCGA+TAGATCGC
CCTACGGGTGGCAGCAGTGAGGAATATTGGTCAATGGACGAGAGTCTGAACCAGCCAAGTAGCGTGAAGGATGACTGCCCTATGGGTTGTAAACTTCTTTTATACGGGAATAAAGTGAGCCACGTGTGGTTTTTTGTATGTACCGTATGAATAAGGATCGGCTAACTCCGTGCCAGCAGCCGCGTTAATACGGAGTATCCGAGCGTTATCCGGATTTATTGGGTTTAAAGGGAGCGTAGGAGGGTTGTTA
+
FFFFFFFFFFFFFFFFFFFFFFFFFF:FFFFFFFFF:FFFFFFFF:FFFFFFFFF:,:FFFFFFFFFFF:FFFFFFFFFF:FFFF:FFFFFFFFF,FF,FFF:FF:FFF,FFFFFFFFFFFFFF::,,:F,FFF,,::F,:FFFFFF:,FF:FFFFFFF:F:FFFF,FFFFFFFF,F:F:FFFF,FFFFFF,,F,,FFFFFFF:FF:,:FFFFF:F::,F:::FF:FFF:,,F,,FFF,:,FFFF,F,FF
@A01045:338:HV72GDRXX:2:2102:11623:29105 1:N:0:TAAGGCGA+TAGATCGC
CCTACGGGTGGCAGCAGTGGGGAATATTGGGCAATGGGCGCAAGCCTGACCCAGCAACGCCGCGTGAAGGAAGAAGGCTTTCGGGTTGTAAACTTCTTTTCTCAGGGACGAAGCAAGTGACGGTACCTGAGGAATAAGCCACGGCTAACTACGTGCCAGCAGCCGCGGTAATACGGAGGATCCGAGCGTTATCCGGATTTATTGGGTTTAAAGGGAGCGTAGGTGGACAGTTAAGTCAGTTGTGAAAGTT
+
FFFFFFFFFFFFFFFFFFFFFFFFFFFFFFFFFFFFFFFFFFFFFF:FFFFFFFFFFFFFFFFFFFFFFFFFFFFFFFFFFFFFFFFFFFFFFFFFFFFFFFFFFFFFFFFFFFFFFFFFFFFFFFFFFFF:FFFFFFFFFF:FFF:FFFFF:FFFFFFFFFFFFFFF,FFF:FFFFFFFFFFFFFFFFF,FFFF,FFFFF,FFF:FFFFFF:FFFFFFFFF::F:FFFFFFFF,F:FF,FFF:F:FFFF
@A01045:338:HV72GDRXX:2:2102:19633:29199 1:N:0:TAAGGCGA+TAGATCGC
CCTACGGGCGGCTGCAGTCGAGAATCATTCACAATGGGGGAAACCCTGATGGTGCGACGCCGCGTGGGGGAATGAAGGTCTTCGGATTGTAAACCCCTGTCATGTGGGAGCAAATTAAAAAGATAGTACCACAAGAGGAAGAGACGGCTAACTCTGTGCCAGCAGCCGCGGTAATCCAGAGGTCTCAAGCGTTGTTCGGAATCACTGGGCGTAAAGCGTGCGAAGGCTGTTTCGTAAGTCGTGTGTGAAA
+
,FFFFFFFFFFFFFF,FFFFFFF,FFFFFFFFFFFFFFFFF:FFFFFFF::FFFFFFFFFFFFFFFFFFFFFFFFFFFFFFFFFFF:FFFFFFFFFFFFFFF:FFFFFFFFFFFFFFFFFFFFFF:FFFFFFFFFFF:FFFFFFF:FFFFFFFF:F,F:FFFF,FFFFFFF,,:F,FFFFF,FF,FFF,:,,:F:FFF:F,FFFF:,FFFFFFFFFF,F,F:,F:FFFF:FFF:FFF,::FFF,FFF:FF
@A01045:338:HV72GDRXX:2:2102:27688:29277 1:N:0:TAAGGCGA+TAGATCGC
CCTACGGGTGGCAGCAGTCGAGAATCATTCACAATGGGGGAAACCCTGATGGTGCGACGCCGCGTGGGGGAATGAAGGTCTTCGGATTGTAAACCCCTGTCATGTGGGAGCAAATTAAAAAGATAGTACCACAAGAGGAAGAGACGGCTAACTCTGTGCCAGCAGCCGCGGTAATACAGAGGTCTCAAGCGTTGTTCGGAATCACTGGGCGTAAAGCGTGCGTAGGCTGTTTCGTAAGTCGTGTGTGATA
+
FFFFFFFFFFFFFFFFFFFF,FFFFFFFFFFFFFFFFFF:FFFFFFFFFFFFFFFFFFFFFFF:FFFFFFFFF:FFF,FFFFFF:FFFFFFFFFFFF:FFFFFF::FFFFFF,FFF:FFFF,F:FF,FF,FF:FFFFFFFFFFFFFFFFFFFFFFFFF,F:,FFFF,F:FF,F:FFFFFFF:FFFFFFF::FFF,FFFFF:F,FF,F:FFFFFFFFFFF:F:,FFFFFFF:FF:,:F:FFF:F:FF:FFF
@A01045:338:HV72GDRXX:2:2102:11632:29371 1:N:0:TAAGGCGA+TAGATCGC
CCTACGGGGGGCTGCAGTGAGGAATATTGGTCAATGGGCGAGAGCCTGAACCAGCCAAGTAGCGTGAAGGATGACTGCCCTATGGGTTGTAAACTTCTTTTATAAAGGAATAAAGTCGGGTATGGATACCCGTTTGCATGTACTTTATCAATAAGGATCGGCTAACTCCGTGCCAGCAGCCGCGGTAATACGGAGGATCCGAGCGTTATCCGGAGTTATTGGGTTTAAAGGGAGCGTAGATGGTTGTTTA
+
FFFFFFFFFFFFFFFFFFFFFFFFFFFFFFFFFFFFFFFFFFFFFFFFFFFFFFFF:FFFFFFFFF:FFFFFFFFFFFFF:FFFFF:FFFFFFFF:FFFFFFFFFFFFFFFFF:FFF:FFF,FF:FFF:FF,,FF:FF,FFF:FFF,F,FFFFFFFFFFFFF,F,FFFFF:FFFFFFFF:F:FFF,F:FFFFFFF,,FFFFFFFFF,:FF,,FF,::FFFFF,::,FFF,FFFFFF,F,F,FF,::,FFF
@A01045:338:HV72GDRXX:2:2102:8712:29481 1:N:0:TAAGGCGA+TAGATCGC
CCTACGGGTGGCAGCAGTGAGGAATATTGGTCAATGGACGAGAGTCTGAACCAGCCAAGTAGCGTGAAGGATGACTGCCCTATGGGTTGTAAACTTCTTTTATACGGGAATAAAGTGAGCCACGTGTGGTTTTTTGTATGTAGCGTATGAATAAGGATCGGCTAACTCCGTGCCAGCAGCCGCGGTAATACGGAGGATCCGAGCGTTATCCGGAGTTATTGGGTTTAAAGGGAGCGTAGGCGGGTTGTTA
+
FFFFFFFFFFFFFFFFF,F,FFF,FF:FFFFF,FFFFFF,FFFFFF:FFFFFFFFFFFFFFFFFFF,FFF,FFFFFFFFFFFFFF:FFFFFFFFFFFFFF:FFFFFF::FFF,FFF:FFFFFFFFFFFFFFFFFFFFF,,FF,FFFFFFFFFFFF,FF::FF,FF::FFF::F:FFFF,FFFFFF:,FFFFFFFFF:FFFFFFF:,,FFF:F,F,FFF,,FF:FF:FF:F::FFFFF,FF,:FFFFFF,F
@A01045:338:HV72GDRXX:2:2102:17933:29543 1:N:0:TAAGGCGA+TAGATCGC
CCTACGGGTGGCTGCAGTGGGGAATATTGGGCAATGGGCGCAAGCCTGACCCAGCAACGCCGCGTGAAGGAAGAAGGCTTTCGGGTTGTAAACTTCTTTTGTCGGGGACGAGTAGAAGACGGTACCTGGCGAATAAGCCACGGCTAACTACGTGCCAGCAGCCGCGGTAATACGTAGGTGGCAAGCGTTGTCCGGATTTACTGGGTGTAAAGGGCGTGTAGCCGGGAAGGCAAGTCAGATGTGAAATCCA
+
FFFFFFFFFFFFFFFFFFFFFFF,FF,FFFFFFFFFFFFFFFFFFFFFFFFFF,FFFFFFFFFFFFFFFFFFFF:FFFFFFFFFFFFFFFFFFFFFFFFFFFFFFFFFFFFFFFFFFFFFFF:FFFFFF,FFF:FFFFFFF:FFFF:FFFFFFFFFFFFF,FFFFFFF,,:FF,F,FFFFFFFFFFFFFFFF:F:FFFFFFF:FF,FFF:FFFF:FFFF::FFF,FF,,FFF:F,FFF,FFF,FF::F:F
@A01045:338:HV72GDRXX:2:2102:17155:29575 1:N:0:TAAGGCGA+TAGATCGC
CCTACGGGCGGCAGCAGTGGGGGATATTGCGCAATGGGGGCAACCCTGACGCAGCAACGCCGCGTGAAGGATGAAGGTTTTCGGATTGTAAACTTCTTTTATTAAGGACGAAACTTGACGGTACTTAATGAATAAGCTCCGGCTAACTACGTGCCCGCAGCCGCGGTAATACGTAGGGAGCAAGCGTTGTCCGGATTTACTGGGTGGAAAGGGTGCGTAGGCGGCTTTGCACGTCAGATGTGACATCTCT
+
FFFFFFFFFFFFFFF,FFFFFFF:F,FFFFFFFF:FFFF:FFFFFF::FFFFFFFFFFFFFFFFFF:FFFFFFFFFFFF:FFFF:,FFFF:FFFFF:,F,FFFFFFFFF:FFFFF:F,FFFFFFFFFF,F:FFFFFFFFF,F:,:,FFFF::FFF,FF:FFFFFFFFFFF,FFF:FFFFFF,,FFF:FF:FFFFF:FFF::FFF,F,F:FF:F::FF,,:FFF:FF:FFFF,F,FFFF,:F:F,::F:,F
@A01045:338:HV72GDRXX:2:2102:12807:29653 1:N:0:TAAGGCGA+TAGATCGC
CCTACGGGTGGCAGCAGTGAGGAATATTGGTCAATGGGCGAGAGCCTGAACCAGCCAAGTCGCGTGAGGGACGAATGGTCTATGGCCTGTAAACCTCTTTTGTCAAGGAAGAATAAATCGCACGGGTGCGATCTTGCCAGTACTTGACGAATAAGCATCGGCTAACTCCGTGCCAGCAGCCGCGGTAATACGTAGGGAGCACGCGTTGTCCGGAATTACTGGGGGTCAAGGGTGCGCAGGCGGGTAAGCA
+
,FFFFFFFFFFFFFFFFFFFFFFFFFFFF::F,FFFFFFFFFFF:F,FFFFFFFFFFFFFFFFFFF,FFFFFFF:FFFFFFFFFFF:FFFFFFFFFF:F,FFFFFFFF,FFFF:FFFFF:FFFFFFFFFFFFFFFFFF:FF:,FFFFFFFFFFFFFF:FFFFFFFFFFF,FFFFFFF::,F:FFF::F:FF::FFFFFFFF,::F,FFFF:FF,::,F:,F::FFF,FF:FFF,F::,,,F:FF,FF:FF
@A01045:338:HV72GDRXX:2:2102:12491:29763 1:N:0:TAAGGCGA+TAGATCGC
CCTACGGGTGGCTGCAGTGGGGAATATTGCACAATGGGGGAAACCCTGATGCAGCGACGCCGCGTGAGCGAAGAAGTATTTCGGTATGTAAAGCTCTATCAGCAGGGAAGAAGAAATGACGGTACCTGACTAAGAAGCACCGGCTAAATACGTGCCAGCAGCCGCGGTAATACGTATGGTGCAAGCGTTATCCGGATTTACTGGGTGTAAAGGGAGCGCAGGCGGTACGGCAAGACTGATCTGAAATCTA
+
FFFFF::FFFFFFFFFF:FFFFFFFFFFFFFFFFFFFFFFFFFFFF,FFFFFFFFFFFFFFFFF:FFFFFF:FFFFFFF,FFFFFFFFFFFFFFFFFFFFFFFFFFFF,FFFFFFFF:FFF:FFFFFFFFFFF:FFFFFFF::FFFFFFFF,F:FFFFFF,FF:FF:FFFFFFFFF:::FFFFFFF:FFFFFFFFFFFFFFFFFF,FFFF:FF,::F,FFFFFF:F,F::FFF,,FFF,F,F:FFFFFFF
@A01045:338:HV72GDRXX:2:2102:27561:29997 1:N:0:TAAGGCGA+TAGATCGC
CCTACGGGTGGCTGCAGTAGGGAATCTTCGGCAATGGACGAAAGTCTGACCGAGCAACGCCGCGTGAGTGAAGAAGGTTTTCGGATCGTAAAACTCTGTTGGTAGAGAAGAACGTTGGTGAGAGTGGAAAGCTCATCAAGTGACGGTAACTACCCAGAAAGGGACGGCTAACTACGTGCCAGCAGCCGCGGTAATACGTAGGTCCCGAGCGTTGTCCGGATTTATTGGGCGGAAAGCGTGCGCAGGTGGG
+
:FFFFFFFFFFFFFFFF,FFFFFFFFFFFFFFFFFFFFFFFFFF,FFFFFFFFFF:FFFFFFFFFFFF:FFFFFFFFFFFFFFFFFFFFFFFFF:F:FFFFFFFFFFFFFFFFFFFFFF:F:FFFFFFFF,FFFFFFFF:FF:FFFFF,FFFFFFF:FFF:F:FFFFFFFFF:,FFFFFFFFFFFFFFFFF:F:FFFF:FFFFFFFFF,,FFF:,:FF,,,:,FF::FFF:,,:FF::,FFFF::,:F,,
@A01045:338:HV72GDRXX:2:2102:25572:30060 1:N:0:TAAGGCGA+TAGATCGC
CCTACGGGTGGCTGCAGTCGAGAATCATTCACAATGGGGGAAACCCTGATGGTGCGACGCCGCGTGGGGGAATGAAGGTCTTCGGATTGTAAACCCCTGTCATGTGGGAGCAAATTAAAAAGATAGTACCACAAGAGGAAGATACGGCTAACTCTGTGCCAGCAGCCGCGGTCATACCGAGGTCTCAAGCGTTGTTCGGAATCACTGGGCGTAAAGCGTGCGTAGGCTGTTTCGTAAGTCGTGTGTGAAA
+
FFFFFFFFFFF:F:FFFFFFFFFFFFFFFFFFFFFFFFFFFFFFFFFFFFFFFFFFFFFFFFFFFFFFFFFFF:FFFFFFFFFFFFFFFFFFFFFFFFFFFFF:F:FFFFFF:FFFFFFFFFF,F:FFFFFFF::FF:FFFF,:FFFFFFFFFFFFFFFFFFFFFFFFFFFF,FF,,:,FFFFFFFFFFFF,F::FFFFFFF,FF,,FFFFFFFFF,F:FFF:,FF,,FFF,:F:FF:,FF,FF:FF,FF
@A01045:338:HV72GDRXX:2:2102:14163:30123 1:N:0:TAAGGCGA+TAGATCGC
CCTACGGGAGGCAGCAGTGGGGAATATTGCACAATGGGCGAAAGCCTGATGCAGCGACGCCGCGTGAGTGAAGAAGTATCTCGGTATGTAAAGCTCTATCAGCAGGGAAGAAAATGACGGTACCTGACTAAGAAGCCCCGGCTAACTACGTGCCAGCAGCCGCGGTAATACGGAGGGGGCACGCGTTATCCGGATTTACTGGGTGTAAAGGGTGAGTAGGCGGGAAGTCAAGTCAGATGTGAAATGCCGC
+
FFF:FFFF:FFFFFFFFFFFFFF,:,FFFFFFFFFF,FFFFFFFFFFFFFFFFFFFFFFFFFFFFFFFFFFFFF:FFFFFFF:F:FFFFFF,,FFFFFF:,FFFFFFFFF:FFFFFFFFFFFFFFFFFFFFFFFFFFFFFFFFFFFFFFFFFFFFFFFFFFFFFFF:FFFFF,FFFFFFFF,:FFFF:FFF:,FFF:F,FFF:,FFFFFFFFFFFFFF:FFF:FF,F:FF,FFFF:,F,F:FFFFFFFFF
@A01045:338:HV72GDRXX:2:2102:11189:30201 1:N:0:TAAGGCGA+TAGATCGC
CCTACGGGAGGCAGCAGTCGAGAATCATTCACAATGGGGGAAACCCTGATGGTGCGACGCCGCGTGGGGGAATGAAGGTCTTCGGATTGTAAACCCCTGTCATGTGGGAGCAAATTAAAAAGATAGTACCACAAGAGGAAGAGACGGCTAACTCTGTGCCAGCAGCCGCGGTAATACAGAGGTCTCAAGCGTTGTTCGGAATCACTGGGCGTAAAGCGTGCGTAGGCTGTTTCGTAATTCGTGTGTTAAA
+
FFFFFFFFFFFFFFFFFFFFFFF:FFFFFFFFFFFFFFFFFFFFFF,F:FFF:FFF:FFFFFFFFFF:FFF:FFFFFF:FFFFFFFFFFFFFFFFFFF:FFFFFFFFFFFFF,FFFFFFFFFFF:FFFFFFFF,FFFFF,,F,FF:FFFFFFFFFFF:FFFFFFFFF:FFF,F:FFFFFFFFFFFFFFFFFF:FF,FFFFFFFFFFF:,FFFFFF,F:F:FFFF:FF:FFFFFFFF:,FF,::F:F,FFF
@A01045:338:HV72GDRXX:2:2102:6207:30279 1:N:0:TAAGGCGA+TAGATCGC
CCTACGGGAGGCTGCAGTGGGGAATATTGGGCAATGGGCGCAAGCCTGACCCAGCAACGCCGCGTGAAGGAAGAAGGCTTTCGGGTTGTAAACTTCTTTTCTCAGGGACGAAGCAAGTGACGGTACCTGAGGAATAAGCCACGGCTAACTACGTGCCAGCAGCCGCGGTAATACGTAGGGAGCAAGCGTTGTCCGGATTTACTGGGTGTACAGGGTGCGTAGGCGGCTTTGCAAGTCAGATGTGAAATCT
+
FFF:FFFFFFFFFFFFFFFFFF:FFFFFFFFFFF:FFFFFFFFFFF:FFFFFFFFFFFFFFF:F:FFFF:F,FFFFFFFFFFFFFFFFFFFFFF,FFFF,FFFF,FFF:FFFFFF,:,FF:FFFFFFFF,F:FFFFFFFF:F,FFFFFFFFF,::FF::FF:FFFFF:F,FF,FFFFF:FFFFF:FF,F:FFFF:FFF:F:,:,FFF:FF,FF:FF:F:,F::F,FFF,FFF,:FFFF:F:,F,F,FFF:
@A01045:338:HV72GDRXX:2:2102:20021:30436 1:N:0:TAAGGCGA+TAGATCGC
CCTACGGGGGGCAGCAGTGGGGAATATTGGGCAATGGGCGCAAGCCTGACCCAGCAACGCCGCGTGAAGGAAGAAGGCTTTCGGGTTGTAAACTTCTTTTGTCGGGGACGAGTAGAAGACGGTACCTGGCGAATAAGCCACGGCTAACTACGTGCCAGCAGCCGCGGTAATACGTAGGTGGCGAGCGTTGTCCGGATTTACTGGGTGTAAAGGGCGTGTAGGCGGGATCGCAAGTCAGATGTGAAAACTG
+
FFFFFFFFFFFFFF:FFFFFFFF,F:FFFFFFF:FFFFFFFFFFFFFFFFFFFFFFFFFFFFFFFFFFFFFF:FFFFF:FFFFFFFFFFFFFFFFFFFFFFFFFFFF:FFFFFFFFF:FFFFFFFF:FFF:FFFFFFFFFFFFFFFFFFFFFFFFFFFFFFFFFFFFFF:FFFFFFFFFFFFFFF:FFF::FFFFFFFFF:FF:F,FFF:FFF,FFFF:FFFFF::F:FFFFFF,:F:F::F:FFFFFF:
@A01045:338:HV72GDRXX:2:2102:27760:30499 1:N:0:TAAGGCGA+TAGATCGC
CCTACGGGTGGCAGCAGTGAGGAATATTGGTCAATGGACGAGAGTCTGAACCAGCCAAGTAGCGTGAAGGATGACTGCCCTATGGGTTGTAAACTTCTTTTATACGGGAATAAAGTGAGCCACGTGTGGTTTTTTGTATGTACCGTATGAATAAGGATCGGCTAACTCTGTGCCAGCAGCCGCGGTAATACAGAGGTCTCAAGCGTTGTTCGTAATCACTGGGCGTAAAGCGTGCGTAGGCTGTTTCGTA
+
FFFFF:FFFFFFFFFFF:FFFFFFF,FFFFFFFFFFFFF:FFFFFFFFFFFFFFFFFFFFF:FFFFFFFFF:FFFFFFFFFFFF,:FFFFFFFFFFFF:FFFFFFFFFFFFFFFFFF,:FFFFF,,FF:FFFFFFFFFFFFFFF::FFF:F:FF:,FFFF,FFFFFFF:FFFFFF:FFFFFFFF,::F:FFF,FFFFFFFFFFF::F:F,FF,FFFF,F,:,F,,,FFF:FF,F,,:FF,FF:F,::FFF
@A01045:338:HV72GDRXX:2:2102:15465:30530 1:N:0:TAAGGCGA+TAGATCGC
CCTACGGGTGGCAGCAGTGAGGAATATTGGTCAATGGACGAGAGTCTGAACCAGCCAAGTAGCGTGAAGGATGACTGCCCTATGGGTTGTAAACTTCTTTTATACGGGAATAAAGTTAGCCACGTGTGGTTATTTTTATGTACCGTATGAATAAGGATCGGCTAACTCCGTGCCAGCAGCCGCGGTAATACTGAGTATCCGAGCGTTATCCGGATTTATTGGGTTTAAAGTGAGCGTATGCGGGTTGTTA
+
:FFF,FFFFFFFFFFFFFFFF,FFFF:FFF:F:FFF,FF,FFFFF:FFFFF:FFFFFFF,FFFFFFFF:FF:FFFFFF:FFFF:F:,FF:FFF:F:F:F::F:FFFF,FF,FFFF,F:,FFFFFF,F::F,,F:F,FFF:,F:FF:F,:FFFFFFFFF:::,:,FFFF,,,FF:F:,FFFFFFF::FFFFF,FFF:FFFFF:FFFFF:FF,F,FF:FFF::F::FFFF:,,,F:,F:F,:FFFFF,,FFF
@A01045:338:HV72GDRXX:2:2102:23990:30577 1:N:0:TAAGGCGA+TAGATCGC
CCTACGGGTGGCAGCAGTGGGGAATCTTCCTCAATGGACGAAAGTCTGACGGAGCAACGCCGCGTGAGTGATGAAGGATTTCGGTCTGTAAAGCTCTGTTGTTTATGACGAACGTGCAGTGAGTGAACAATGCATTGCAATGACGGTAGTAAACGAGGACGCCCCGGCTAACTCCGTGCCAGCAGCCGCGGTAGTACGTAGGTGGCGAGCGTTGTCCGGTTTTACGGGGTGTAAAGGGAGCGTAGACGGC
+
,FF:FFFF,FFFFFFFFFFFFFF:FFFFFF,FF:FFFFFFFF:FFFFFF:FFFFFFFFF:F,FF,F:,FF:F:FFFF,F:FF,FF:FFFFF:::FFFFFFF,F,FFFF::FFF,FF,FFFF,FFFF,,FF,:FF:FFF:F:FFF::,FFF,FF,:F::F,FF,,:FFFF,:FFF,,F,F:,FF::F:::::F:,FFFF:FFFFFFFF,::F:F:FF:F,,,:FF,:FFF:F:,FF:,F,:,,F,:,:,:F
@A01045:338:HV72GDRXX:2:2102:14091:30655 1:N:0:TAAGGCGA+TAGATCGC
CCTACGGGAGGCAGCAGTGGGGAATATTGGGCAATGGGCGAAAGCCTGACCCAGCAACGCCGCGTGAAGGAAGAAGGCTTTCGGGTTGTAAACTTCTTTTATCAGGGACGAAGGATGTGACGGTACCTGATGAATAAGCCACGGCTAACTACGTGCCAGCAGCCGCGGTAATACGTAGGTGGCAAGCGTTGTCCGGATTTACTGGGTGTAAAGGGCGCGTAGGCGGAGAGACAAGACAGATGTGAAATCT
+
FF:FFFF:FFFFFFFFFFFFFFFFFFFFFFFFFFFFFFFFFFFFFFFFFFFFFFFF:FFF,FFF:FFFF:FFF,FFFFFFFFFFFFFFF:F,F,FFFFFFFFFFFF,FFFFFF:FF:FFFF::FF:FFFFFF:F:FFFFFFFFFFF:::FFFFF:FF::FFFF:F:FF,F:FFFFF::FF:FFFF:F:,FF:FFF,FF,FFF,F,,,FFFF:FFFF,FFFFF:FFFFFF,,FFFF,FF,F,F:,F:FFF:
@A01045:338:HV72GDRXX:2:2102:1479:30859 1:N:0:TAAGGCGA+TAGATCGC
CCTACGGGTGGCAGCAGTGGGGAATATTGCACAATGGGCGAAAGTCTGATGCAGCGACGCCGCGTGAAGGAAGAAGGCTTTCGGGTTGTAAACTTCTTTTGTCGGGGACGAGTAGAAGACGGTACCTGGCGAATAAGCCACGGCTAACTACGTGCCAGCAGCCGCGGTAATACGTAGGTGGCAAGCGTTGTCAGGATTTACTGGGGTGAAAGGGTGCGAAGGTGGTAATTTAAGACAGCGGGGACAGGTT
+
:FFFFFFF:FFFFFFFFFFFFFFFFFFFFFFFFF:FFFFFFFFFFFFF:FFFFFFFFFFFFFFFFFFFFFFFFFFFFFF:FFFFFFFFFFFFFFFF:FFFFFFFFF:FFFFFF:F,FFFFF:FFFFFFFFF:FFFFFFFFF:,F,FFFFFFFFFFFF,F,FF,FFF,FF:F:FF:F,FFFFFF,FFF,FF,:,F:,,:,,:F,,,,F,,FF:,:FFFF,FF:,::F,F::FF,:,:F:F,,,FF,,,,,:
@A01045:338:HV72GDRXX:2:2102:12382:30859 1:N:0:TAAGGCGA+TAGATCGC
CCTACGGGTGGCAGCAGTCGAGAATCATTCACAATGGGGGAAACCCTGATGGTGCGACGCCGCGTGGGGGAATGAAGGTCTTCGGATTGTAAACCCCTGTCATGTGGGAGCAAATTAAAAAGATAGGACCACAAGTGGAAGAGACGGCTAAATCTGTGCCAGCAGCCGCGGTAATACAGAGGTCTCAAGCGTTGTTCGGTATCACGGGGCGTAAAGCGTGCGGTGGCTGTGTCGTAAGAGGGGTGTGACA
+
,F:FFFF::FFF,FFFFFF,FFFFFFFFFFFF:FFFF:FFFFF,FFFFFF:FFFFFFFFF:FFFF:FFFF:FF,F,F,:FFFFF:FFFF,FFFFFF:F::FFFFFFFFF:FFFFFFFF,F,,FFF:,,F,FF:FF,::FFF,:FFFFFF,F,FF:,F,FF,:FFF:FFFF:F,FFF:FFF,::FFF:,:FFFFFFFFF:,,F:F:F:F,,F,:F,F,::,,FF,FF,F::,FFFF,,F,,::,FFF:,FF
@A01045:338:HV72GDRXX:2:2102:28863:30874 1:N:0:TAAGGCGA+TAGATCGC
CCAACGGGTGGCAGCAGTGGGGAATATTGGGCAATGGGCGCAAGCCTGACCCAGCAACGCCGCGTGAAGGAAGAAGGCTTTCGGGTTGTAAACTTCTTTTGTCGGGGACGAGTAGAAGACGGTACCTGGCGAATAAGTCACGGCTAACTACGTGCCAGCAGCCGCGGTAATACGTAGGGGGCAAGCGTTATCCGGATTTACTGGGTGTAAAGGGAGCGTAGACGGCACAGCAAGTCTGAAGTGAAATCAC
+
FF,FF,F:,FFFF:F:::FFFFF:FFF:FFFF,F:FFFFFFFFFFFFFFFFFFFFFFFFFFFFFFFFFFFFFFFFFFFFFFFFFF,FFFF,FF:F:FFF:FFFFFFFFFFFFF:FFFFFFFFFFFFFFFFFFFFFFFFFFFFFFF:F:FFFFFFFFFFFF:FFFFF:FFFFFFFFFF,:F::F,,FFFFFFFF:::FFFFFFFFF:FFFFFFFFFFFFFF::FFFF:FFFFF:F,FFF:F::F,FFFF,F
@A01045:338:HV72GDRXX:2:2102:12129:30984 1:N:0:TAAGGCGA+TAGATCGC
CCTACGGGGGCTGCAGTGAGGAATATTGGTCAATGGACGAGAGTCTGAACCAGCCAAGTAGCGTGAAGGATGACTGCCCTATGGGTTGTAAACTTCTTTTATACGGGAATAAAGTGAGCCACGTGTGGTTTTTTGTATGTACCGTATGAATAAGGATCGGCTAACTCCGTGCCAGCAGCCGCGGTAATACGGAGGATACGAGCGTTATCCGGATGTATTGGGTGTAAAGGGAGCGTCGGCGGGTGGTTAA
+
F:,FFFFFFFFFFF,FFFFF:FFFFFFFFFFFFF:FFFFFFFFFFF:FFFF:FF:F:FFF:FF:FFFFFFFFFFF,FFFFF:F:F,FFFFFFFFFFFFFFFFFF:FFF:FFFF:FFFFFF,FFFFFF,FFF,FFF,F:F:F,FF,F:FFF:FFF:F,,:FF:FFF:FF:FFFFFFFF,F:FFFF,F,,:F::F:FFF,FFFF::FF,:FFF::,,FF,FF:F:,,FF:,:FFFF:F,:F,FF:F,F:FFF
@A01045:338:HV72GDRXX:2:2102:20437:31187 1:N:0:TAAGGCGA+TAGATCGC
CCTACGGGTGGCAGCAGTGAGGAATATTGGTCAATGGACGAGAGTCTGAACCAGCCAAGTAGCGTGAAGGATGACTGCCCTATGGGTTGTAAACTTCTTTTATACGGGAATAAAGTGAGCCACGTGTGGTTTTTTGTATGTACCGTATGAATAAGGATCGGCTAACTCCGTGCCAGCAGCCGCGGTAATACGGAGGATCCGAGCGTTATCCGGATTTATTGGGTTTAAAGGGAGCGTAGGCGGGTTGTTA
+
FFFFFFFFFFFFFFFFFFF:FFFFFF,FFFFFFFFFFFFFFFFFFFFFFFFFFFFFFFFFFFFFFFFFFF:FFFFF,FFFFFFFFFF:FFFFFFFFFF:FFFFF,FF:FFFFFF,FFFFFFFF:FFFFFFFFFFFFFFF,FF,,:FFFF:FFFF,:FFFF:FFFFF:FFFFFFFFFF:FFFFFFF:FFFF:FF:F:F:F:FFFFFF,FFFFFFFFFFFFFFFFF:FFFFFFFFFF,,FF:FFFFFF:,,F
@A01045:338:HV72GDRXX:2:2102:27579:31469 1:N:0:TAAGGCGA+TAGATCGC
CCTACGGGTGGCAGCAGTCGAGAATCATTCACAATGGGGGAAACCCTGATGGTGCGACGCCGCGTGGGGGAATGAAGGTCTTCGGATTGTAAACCCCTGTCATGTGGGAGCAAATTAAAAAGATAGTACCACAAGAGGAAGAGACGGCTAACTCTGTGCCAGCAGCCGCGGTAATACAGAGGTCTCAAGCGTTGTTCGGAATCACTTGGCGTAAAGCGTGCGTAGGCTGTTTCGTCAGTCGTGTGTGAAA
+
:FFFFF:FFFFF:FFFFFFFFFFFFFF:FFFFF:FFFFFFFFFFFFFFFFF:FFFFFFFFFFF::FFFFFFFFFF:FFFFFFFFFFFF:FFF:FFFFFFFFFFFF:F:FFFFFFFFFFFF,FFFFFFFFFFFFFFFFFFFF:FFFFF:F,FFFFF,F::::FFF,FFFFF,F::FFFF:FFFFFFFFF:FFFF:FFFFFFFFF,F,,F::FFF:::F:F:F:,:,FFF:FF:F,:,F::FF:FFFFFF:,
@A01045:338:HV72GDRXX:2:2102:27787:31485 1:N:0:TAAGGCGA+TAGATCGC
CCTACGGGTGGCAGCAGTCGAGAATCATTCACAATGGGGGAAACCCTGATGGTGCGACGCCGCGTGGGGGAATGAAGGTCTTCGGATTGTAAACCCCTGTCATGTGGGAGCAAATTAAAAAGATAGTACCACCAGAGGAAGAGACGGCTAACTCTGTGCCAGCAGCCGCGGTAATACAGAGGTCTCAAGCGTTGATCGGAATCACAGGGCGTAATGCTTGCGAAGGCTGTTTCGTAAGTCGTTTGTGAAA
+
,:FFFFFFFFFFFFFFFFFFFFFFFFFFFFFFFFFFFFFFFFFFFFFFFF:FFF:,FF:FFFFFFFFFFFFFF:FFF,FF,FFFFFFFFFFFFFF,FFFFFFFFF,FFFFFFFFFF,FFFFF,FF:FFFFFF,FF:FFFFF:FFF:FFF:F:FFF:::,FFFFFF:F,FFFFF:FFFF:FFFFFFFFFFFFFFF,:FF:FFFFFF:,FFF:FFF,,F,F,:,,F:FFFFFF:F:FFF,FFFF,FF::,,F
@A01045:338:HV72GDRXX:2:2102:15112:31673 1:N:0:TAAGGCGA+TAGATCGC
CCTACGGGGGGCTGCAGTGAGGAATATTGGTCAATGGGCGAGAGCCTGAACCAGCCAAGTAGCGTGAAGGATGAAGGCTCTATGGGTCGTAAACTTCTTTTATATGGGAATAAAGTTTTCCACGTGTGGAATTTTGTATGTACCATATGAATAAGGATCGGCTAACTCCGTGCCAGCAGCCGCGGTAATACGGAGGAGCCGAGCGTTATCCGGATTTATTGGGTTTAAAGGGAGCGGAGGTGGATGGTTA
+
::FFFFFFFFFFFFFFFFFFFFF,FFFFFFFFFFFFFFFFFFFFFFFFFFFFFFFF:FFFFFFFFFFFFF:FFF,FFFFFFF,FFFFFFFFFFFFFF:FFFF:F:::FFFF,FFFFFFFFFFFF,FFFFFFF:FFFFFF:FF,:F,FFF:FF,:F:FFF::F:::FFFFFFFFFFFFF:FFFF:::FFFFFFFF,FF,F:FF:FF,,,,:F::FF,,F:FF,FFF:,F:,:FFFFF,,,:,FFF,FFFFF
@A01045:338:HV72GDRXX:2:2102:15691:31735 1:N:0:TAAGGCGA+TAGATCGC
CCTACGGGTGGAAGCAGTGAGGAATATTGGTCAATGGAAGAGAGTCTGAACCAGCCAAGTAGCGTTAAGGATGACTGCCATATGGGTTGTAAAATTCTTTTATACGGGAATAAAGTGAGACACGTGTGGCTTTTTGTATGTACCGTATTAATAAGGATCGGCTAACTCCTTTCCAGCAGCCGCGGTAATACGGAGGATCCGAGCGATATCCGGATTTAGTGTGTTTAAAGGGAGCGTAGAAGGATGTTTA
+
,,FF:FF:F,,,:FF,,F::,FFF,FFF:,FFFFF:FF,F:FF,FF:,FF,FFF,,:FFFFFF,F,F:::,FF::FF,F,FFFFFF,FFFFFF,,FFFFF:FFF,FFFFFFF:F,FFFF,FFF,FFF,,:FFFFF,FFFFFFF,,F:F,,FFF:F,FF,FFF,FFFFFF,F,FFFFFFFF::FF:FFFFFF::F:,FFF,FF,F,,F:F,FF:FFFFF,F:,FFFF:,,FF,,FF::FF,,,FFFF:FF:
@A01045:338:HV72GDRXX:2:2102:21540:31782 1:N:0:TAAGGCGA+TAGATCGC
CCTACGGGTGGCTGCAGTGGGGAATATTGGGCAATGGGCGCAAGCCTGACCCAGCAACGCCGCGTGAAGGAAGAAGGCTTTCGGGTTGTAAACTTCTTTTAACAGGGACGAAGTAAGTGACGGTACCTGTTGAATAAGCCACGGCTAACTACGTGCCAGCAGCCGCGGTCATACGTAGGTGGCAAGCGTAATCCGGATTTACTGGGTGGAAAGGGCGTGTAGGCGGGACTGCAAGACAGAGGTGAAAACT
+
FFFFFFFFFFFFF:FFF,FFFF,:F,FFFFFFFFFFFFFFFF,FFFF:FFFFFFF:FFFFFFFF:FFFFFFF:FFFFFFF:FF,FFFFFFFFFFFFFFFFFFF,FFFFF:F,FFFF:FFFFF:FF:FFF:,:FFFFF:F,FFFFFFFFFFFFFFFFFFFFFF:F:FF,F,F,FF,FF:FFFFFFFFFFF,FFFFF:FFFFFFFFFFFF,FF:FF:F,FFF,F:FF:FFFF:F,,:,F:FF,FF,F:FFFF
@A01045:338:HV72GDRXX:2:2102:11505:31845 1:N:0:TAAGGCGA+TAGATCGC
CCTACGGCGGCAGCAGTGAGGAATATTGGTCAATGGGCGATGGCCTGAACCAGCCAAGTAGCGTGAAGGATGACTGCCCTATGGGTTGTAAACTTCTTTTATAAAGGAATAAAGTCGGGTATGCATACCCGTTTGCATGTACTTTATGAATAAGGATCGGCTAACTCCGTGCCAGCAGCCGCGGTACTACGGAGGATCCGAGCGTTAGCCGGATTTATTGGGTTTAAAGTGAGCTTAGATTGATGTTTTA
+
FFFFFFFFFFFFFFFFFF:FFFFFFFFFFFFFF,FFFFFFFFFFFFFFFFFFFFF:FFFFFFF::FF,FFFFFFFFFFFFF,FFFF:FFF,F:FFFF,FFFF,F:FFFFFFFFFFF:FFF,FFFFFFFFFF,F,FF,:FFF:F:FFF:F,F:F::FFFFFFFFF::,F:FFF,FFFFFFFFFFFFF:F:FFFFFFFFFFF:FFFFFF:::,F:FF,,:FFFFFF:,:FF,FFF:,,,F::,FF,F,,FFF
@A01045:338:HV72GDRXX:2:2102:30129:31876 1:N:0:TAAGGCGA+TAGATCGC
CCTACGGGTGGCAGCAGTGAGGAATATTGGTCAATGGACGAGAGTCTGAACCAGCCAAGTAGCGTGAAGGATGACTGCCCTATGGGTTGTAAACTTCTTTTATACGGGAATAAAGTGAGCCACGTGTGGTTTTTTGTATGTACCGTATGAATAAGGATCGGCTAACTCCGTGCCAGCAGCAGCGCTAATACGGAGGATCCGAGCGTTATCCGGATTTATTGGGTTAAAAGGGAGCGAAGGCGGGTTGTTT
+
:FFFFFF:FFFFFFFFF,FFFFF:F:FFFFFFFFFFFFF:FFFFFFFFF::FF:FFFFFFFFFFFFFFF:FFFFFFFF:F:FFFF,FFFFFFFFF,FF:FFFFFF:FFFFFFFFFFFFFFFFFFFFFFFFFFFF:,FFFFFF:FFFF:,FFFFFFFFFF:F:FFF,F:F::FF,FFF:FF,F,F,FFFFFF,:F,FFFFF,,FF,,,FFFFFFF:FFFF:,:FFF,FFF,F:FF,F,FF:FF:FFFFF:,
@A01045:338:HV72GDRXX:2:2102:6415:31986 1:N:0:TAAGGCGA+TAGATCGC
CCTACGGGGGGCTGCAGTCGAGAATCATTCACAATGGGGGAAACCCTGATGGTGCGACGCCGCGTGGGGGAATGAAGGTCTTCGGATAGTAAACCCCTGTCATGTGGGAGCAAATTAAAAAGATAGTACCACAAGAGGAAGAGACGGCTAACTCTGTGCCAGCAGCCGCGGTAATACAGAGGTCTCAAGCGATGGTCGGAATCAATTGGCGTAAAGCGTGCCTAGGCTGTTTCGTACTTCGAGTGTGATA
+
,,FFFF:FFFFFF:FFFFFFFF:FFFFFFFFFFFFFFF,FF:FFF:FFFFFF,FF,FF:FFFFFF:FFFFFF:FFF:,FFFFFFFFF,,F:FF,FFF:F:FFFFFFFFFFFF:,FF:FFFFF:FF:,FFFFFFF:,,FFFFF,FFF:F,::F:FF,,FF:F:FFF::,FF,,F,FFFF,F:FFFFFF:F,:,FFFFFFFFFFF:F,::FF,FF:,,F,:FF,FFF,FF,FFFF,F,,:,FF,,FFF,F,F
@A01045:338:HV72GDRXX:2:2102:14678:32080 1:N:0:TAAGGCGA+TAGATCGC
CCTACGGGGGGCAGCAGTGGGGAATATTGGGCAATGGGCGCAAGCCTGACCCAGCAACGCCGCGTGAAGGAAGAAGGCTTTCGGTTTGTAAACTTCTTTTGTCGGGGACGAGTAGAAGACTGTACCTGGCGAATAATCCACGCCAAACTACGTGCCAGCAGCCGCGGTAATAAGTAGGTGGCGAGCGTTGTCCGGATTTACTGGGTGAAAAGGGCGTGTAGCCGGGAAGGCACCTCAGATTTGAAATCCA
+
FFFFFFFF:F,FFF,FFFF::FFFFF:FFF,FFF,:FFF:FFF,FFFFFFFFFFFF:FF:F:F:FFFFFFFF:FFFFF,FFFFF,FFF,FFF:F,FFFFFFFFFF,:F,,F,FFFFF:,F,,FFFF:,,FFFFFFF,F,F:F,F,:F:,FF,FFF,:,FF,:F::F:,F:F::,:F,FF,,:,FF:,FF,F:F,FF:F:FF,:F:FF:FFFF:F,:FFFF,,F:,:FFFFFF,,,F,,,:,F,FF:,F,F
@A01045:338:HV72GDRXX:2:2102:18530:32174 1:N:0:TAAGGCGA+TAGATCGC
CCTACGGGTGGCAGCAGTGAGGAATATTGGTCAATGGCCGAGAGGCTGAACCAGCCAAGTCGCGTGAAGGATGAAGGATCTATGGTTTGTAAACTTCTTTTATAGGGGAATAAAGTGTGTGATGTGTCCCATTTTGTATGTACCCTATGAATAAGCATAGGCTAAATACGTGCCAGCAGCCGCGGTAATACGGAGGATGCGAGCGTTATCGGGATTTATTGGGTTTAAAGGGTGCGTAGGTGGTAATTTA
+
FFFFFFF:FFFFFFFFFFFFFFFFFFFFFFFFFFFFFFFFFFFFFFF:FFFFFFFFFFFFFFFFFFFF:F,FFF:FFFF:FFFFFFFF:FFFFFFFFFFFFFFF:FF:FFFFF,,FFFF,:F:FF,FF,,FF,FFFFFF,FF,FFFFF,FF:FFFFFF,F:FFFF,F,:F,FF:FFF:F:F:FFFFFFFF:,:,,FFF:,:FFFF:F:FF,FFFF,:F,FF,FFFFF:F,,,F,F:FF,F,F,FFFFF:,
@A01045:338:HV72GDRXX:2:2102:32416:32205 1:N:0:TAAGGCGA+TAGATCGC
CCTACGGGTGGCAGCAGTGGGGAATATTGCACAATGGAGGAAACTCTGATGCAGCGACGCCGCGTGAGTGAAGAAGTAATTCGTTATGTAAAGCTCTATCAGCAGGGAAGATAGTGACGGTACCTGACTAAGAAGCTCCGGCTAAATACGTGCCAGCAGCCGCGGTAATACGTATGGAGCAAGCGTTATCCGGATTTACTGGGTGTAAAGGGAGTGTAGGTGGCATCACAAGTCAGAAGTGAAAGCCCGG
+
FF:FFFFFFFFFFFFFFFFFFFFFFFFFFFFFFFFFFFFFFFFFFFFFFFFFFF:FFFFFFF:FFFFFFFFFFFFFFFFFFFFFFFFFFFFFFFFFFFFFFFFFFFFFFF:FFF,FF:FFFF:FFFFFFFF,FF:,F:F,FFFFFFFFF,:F,FFFF:FF,FF,F::FFFFFFFFF,FFFFF::F:FF:F,:FFF:F,FFF:FFFFFFFF,FFFFFFF:FFFFFFFFFFFF::FF,FF,F:FFFF,FFFF
@A01045:338:HV72GDRXX:2:2102:23854:32283 1:N:0:TAAGGCGA+TAGATCGC
CCTCGGGTGGCAGCAGTGAGGAATATTGGTCAATGGACGAGAGTCTGAACCAGCCAAGTAGCGTGAAGGATGACTGCCCTATGGGTTGTAAACTTCTTTTATACGGGAATAAAGTGAGCCACGTGTGGTTTTTTGTATGTACCGTATGAATAAGGATCGGCTAACTCCGTGCCAGCAGCCGCGGTAATACGTAGGGAGCGAGCGTTATCCGGATTCATTGGGCGTAAATAGCGCGTAGGCGGCCTCTCAA
+
:FFFFFFFFFF:FFFF,FFFFFFFFFFFFFFFFFF:FFFFFFFFFFFFFFFFFFFFFFFFFFFFFFFF:FFFFF:F:FFFFFFFFFFFFFFF,FFFF:FFFFFF:F,F,FFFFFFFFFF:FFF,FFFFFFFFFF:FFFFFFFFFFF:FF,FF:,FFF,FF:FFFFFFF:F:FFF,FFFFF,FFFFFFFFFFFF:FFFF,FFF:::FFF,F,FFFFFF,:FF,:FFFF:,F,FFF:FF::FFFFFFFFFFF
@A01045:338:HV72GDRXX:2:2102:19090:32424 1:N:0:TAAGGCGA+TAGATCGC
CCTACGGGGGGCTGCAGTGGGGAATATTGCACAATGGGCGAAAGCCTGATGCAGCGACGCCGCGTGAGCGAAGAAGTATTTCGGTATGTAAAGCTCTATCAGCAGGGAAGATAATGACGGTACCTGACTAAGAAGCACCGGCGAAATACGTGCCAGCAGCCGCGGTAATACGTATGGTGCAAGCGTTATCCGGATTTACTGGGTGTAAAGGGAGCGCAGGCGGTGCGGCAAGTCTGATGTGAAAGCCCGC
+
FFFFFFFFFFFF:FFFFFFFFFFF:FFFFFFFFFFFFFFFFFFFFFFF:FFFFFFFFF:FFFFFFFF::F:FFFFFFFFFFFFFFFFFFFFFFFFFFFFFFFFFFFFFFFFFFFFF:FFFFFFFFFFFFFFFFFFF::F,FF,FFFFFFFFFFF:FFF,FFFF,FF,FF,:,,,FFFF:F:,,FF,FFF:F,FFF:F,:,F:FFF,,,F,FF:,F,FFF,FFFFF,FF:F,:,,F,,:F,:F,,FF,F,,
@A01045:338:HV72GDRXX:2:2102:19081:32440 1:N:0:TAAGGCGA+TAGATCGC
CCTACGGGGGGCTGCAGTGGGGCATATTGCACAATGGGCGAAAGCCTGATGCAGCGACGCCGCGTGAGCGAAGAAGTATTTCGGTATGTAAAGCTCTATCAGCAGGGAAGATAATGACGGTACCTGACTAAGAAGCCCCGGCTAAATACGTGCCCGCAGCCGCGGGAATACGGATGGTGCAGGCGTTATCCGGGGTTACTGGGGGGAGTGGGAGCGCAGGCGGTGCGGCGAGTCTGGGGGGAAAGCCCGG
+
:FFFFFFFFFFFFFFFFFFFFF,FFFFFFFFF:FFFFFFF:FFFFF,FFFFFFFFFFFFFFFFFFF:FFFFFFFFF,F::::FF,F:FF::,FF:,:FFF:F:,FF:FFF,FFFFFFFFF,FF,FF,,F,FFF:FF,F:FFFFF,FFFF:F::F,FF,FF:FF:F,:FFFFFF,,FFFFF,,F,FF,F,:FFF,,FF,,:FF,,F,F::FFF,F,FF,FF,FF,::FF,,,FF,,F,,FF:,,::,F,FF
@A01045:338:HV72GDRXX:2:2102:13584:32784 1:N:0:TAAGGCGA+TAGATCGC
CCTACGGGTGGCAGCAGTCGAGAATCATTCACAATGGGGGAAACCCTGATGGTGCGACGCCGCGTGGGGGAATGAAGGTCTTCGGATTGTAAACCCCGGTCATGTGGGAGCAAATTAAAAAGATAGTACCACAAGAGGAAGAGACGGCTAACTCTGTGCCAGCAGCCGCGGTAATACAGAGGTCTCTAGCGTGGTTCGGAATCACTGGGCGTAAAGCGTGCGTAGGCTGTTTCGTAAGGCGTGGGTGAAA
+
FFFFFFFFFFFFFFFF:FF:FFF,FFFFFFFF:FFFFFFFFF:FFFFFFFFFFFFFFFFFFFFFFFF:FFF:FFFFFFFFFFFFFF:FFFFFFFFFF,FFFF,FFFFF,FF:FFF:F,,FF:FFFF:FFFFFF,,F:FFF:F:FF,:FFFFF:FFFFF:FFF:FF:FFFFFF::FFF,,,FF,::F,F:::F,FFFFFFFFFFFF,:FFF:F,F,FF:F,FF:,:FF,FF:,,:F,F:F,F,F,:F:F,:
@A01045:338:HV72GDRXX:2:2102:6958:32894 1:N:0:TAAGGCGA+TAGATCGC
CCTACGGGTGGCTGCAGTGGGGACTATTGGGCAATGGGCGAAAGCCTGACCCAGCAACGCCGCGTGAAGGAAGAAGGCTTTCGGGTTGTAAACTTCTTTTATCAGGGACGAAGGATGTTACGGTACCTGATGAATAAGCCACGGCTAACTACGTGCCAGCAGCCGCGGTAATACGTAGGGAGCAAGCGTTGTCCGGATTTACTGCGTGTAAAGGGTGCGTAGGCGGCTTTGCAACTCAGTTGTGAAATCT
+
:FFFFFFFFFFFFF:FFFFFFFF,FFFFFFFFFFFFFFFFFFF:FFFFFFFFFF:FFFFFFFFFFFFFFFFFFFFFFFF:FFFFFFF,FFFFF,FFFF:F:FFF:FFFFFF,FFFFFF,FFFFFFFFFF:FFF:FFFFFFFF::F:FFF,FF:FFF:FFFFFFF:F,FFFFFFF:FF:::F:F:,FFF,,,FFF:FFFFFFFF:,F:::,FFF:,FFFFFF:FFF,FFF,:FFF,FFF:,,FF:FFFF,F
@A01045:338:HV72GDRXX:2:2102:29035:32988 1:N:0:TAAGGCGA+TAGATCGC
CCTACGGGTGGCAGCAGTGGGGAATATTGCACAATGGGGGAAACCCTGATGCAGCGACGCCGCGTGGAGGAAGAAGGTCTTCGGATTGTAAACTCCTGTCCCAGGGGACGATAATGACGGAACCCTGGGAGGAAGCACCGGCTAACTACGTGCCAGCAGCCGCGGAAAAACGTAGGGTGCAAGCGTTGTCCGGAATTACTGGGTGTAAAGGGAGCGCAGGCGGATTTGCAAGTTGGGAGTGAAATCTATT
+
:FFFFFFFFFFFFFFFFFFFFFF:FF:FFFFFFFFFFFF:FFFFFFFFFFFFFF,FFFFFFFFF:,FFF:FF:FFF::F:F::F:F::FF:FFFFFFFFFFFF:F:FFF:FFFFFFFFFF,FFFF,:F,FFFFFFFF,F:FFFF:FFFF,FF,:FFFF:FFFFF,,:FF:,:,F,F,FFFFFF:,,::FFFF,FF,FFFF:FFFF,,:F,F,:::FFF,,:::F,,:F:,,FF:::,,FFFFFF,:FF:,
@A01045:338:HV72GDRXX:2:2102:19949:33191 1:N:0:TAAGGCGA+TAGATCGC
CCTACGGGTGGCAGCAGTGGGGAATATTGCACAATGGGGGAAACCCTGATGCAGCACCGCCGCGTGAGTGAAGAAGTATTTCGGTATGTAAAGCTCTATCAGCAGGGAAGAACATGACGGTACCTGACTAAGAAGCCCCGGCTAACTACGTGCCGGCAGCCGGGGTAATACGTAGGGGGAAAGCGTTCTCCGGAGTGCGTGGGTGGGAGGGGGGCGGGGAGGGCGAGGCGCGGCGGGTGTGGGAGCCAGG
+
,FFFFFFFFFFF:FF:F:FFFFFF:FFF:FFFFFFFFFFFF:FFF:,F:FFFF,FF,FFFFFFF,,:F:FFFFFFF,FFFF:FFFF:F:F,,FFFFF::FFFF,F::F,FFF,:,F,,FFFFFFFF,,:,,:,F,F:FFFFF:F,:,FFF,FFF,F:,FF,F,FFF,,F,,F:FFF:F:,:,FFF:,,,F:F,F,,,,,F:FF,F,,,,,FF,F:F,,,:,FF,:F::,,:,,F,::::,F:,,FF,,FF
@A01045:338:HV72GDRXX:2:2102:23231:33301 1:N:0:TAAGGCGA+TAGATCGC
CCTACGGGCGGCTACAGTGAGGAATATTGGTCAATGGACGCAAGTCTGAACCAGCCATGCCGCGTGCAGGAAGACGGCTCTATGAGTTGTAAACTGCTTTTGTACGAGGGTAAACTCACCTACGTGTAGGTGACTGAAAGTATCGTACGAATAAGGATCGGCTAACTCCGTGCCAGCAGCCGCGGTAATACGGAGGATTCAAGCTTTATCCGGATTTATTGGGTTTAAAGGGAGCGTAGGCGGGTGTTTA
+
FFFFFFFFFFFFFFF:FFFFFFFFFFFFFFFFFFFFFFFFFFFFFF:FFFFFFFFFFFFFFFFFFFFF:FFFFFFF:FFFFFFFFF:FFFFFFFFFFFF:FFFFFF:FFFFFFFFFFFFFFF,:FFFFFFFFFFF:FFFFFF:F:FFFFFFFFFFFFFF,FFFFFFFFFF,FFFFFFF:FFFFFF:FFFFFFFF,,FFFFFF,F,:F,F,,,,FF:FFFFFFF:FFFFF,F,:FFFFFFF,F,FF,,,FF
@A01045:338:HV72GDRXX:2:2102:30110:33442 1:N:0:TAAGGCGA+TAGATCGC
CCTACGGGAGGCTGCAGTGAGGAATATTGGTCAATGGACGAGAGTCTGAACCAGCCAAGTAGCGTGAAGGATGACTGCCCTATGGGTTGTAAACTTCTTTTATACGGGAATAAAGTTAGCCACGTGTGGTTTTTTGTATGTACCGTATGAATAAGGATCGGCTAACTCCGTGCCAGCAGCCGCGGTAATACGGAGGATCCGAGCGTTATCCGGATTTATGGGGGGTCGTGGGAGCGTAGGCGGGTGGTTA
+
:FFFFFFFFF:FFFFFF:FFFFF:FFFFFFFFFFFFFFFFFFFFFFFFFFFFFFFFFFFFFFFFFFFFFFFF,FFFFFFFFFFFFF:FFFFFFFFFFFFFFFFFFFFFFFFF::,:F:FFFFFF:FFFFFF,:,FF,FFFFFFFF,F:FFFFFF:FFFF:FF,FFFF:,:FFFF:FFF::F:FFF::FFF,F:,FFF,FF,F:FF,F:,,F:F:FFFF,,FFF,,:,,,F:,FF,F,:F::FFF,:F:,F
@A01045:338:HV72GDRXX:2:2102:3784:33505 1:N:0:TAAGGCGA+TAGATCGC
CCTACGGGTGGCTGCAGTCGAGAATCATTCACAATGGGGGAAACCCTGATGGTGCGACGCCGCGTGGGGGAATGAAGGTCTTCGGATTGTAAACCCCTGTCATGTGGGAGCAAATTAAAAAGATAGTACCACAAGAGGAAGAGACGGCTAACTCTGTGCCAGCAGCCGCGGTAATACAGAGGTCTCAAGCGTTGTTCGGAATCACTGGGCGTAAATCGTGCGTAGGCTGTTTCGTAAGTAGGGTGTGAAG
+
::FFFFFF:F:FFFFFFFFFFFFFFFFFF:FFFFFF:FFFFFFF:FFFFFFFFFFFFFF:FFFFFFFFFFFFFFFFF,FFFFF::F:F:FFFFFF,FFFFF:FFFF::FFFF,FF:,F,FFF:,F:FF,:FFFF:,FFFFFF,FF,FFFFF:,FF:FFF:FFF:FF:F:FFFFFFFF:,FFFFFFFF,,FFF:FF:F,FF::FFF,FF,F,F,F::F,F,,F,:FF,FF:F:FF:F,:F,F,,F,FF,F,
@A01045:338:HV72GDRXX:2:2102:9317:33599 1:N:0:TAAGGCGA+TAGATCGC
CCTACGGGTGGCAGCAGTGAGGAATATTGGTCAATGGCCGAGAGGCTGAACCAGCCAAGTCGCGTGAAGGATGAAGGATCTATGGTTTGTAAACTTCTTTTATAGGGGAATAAAGTGTGGGACGTGTCCCATTTTGTATGTACCCTATGAATAAGCATCGGCTAACTCCGTGCCAGCAGCAGCGGTAATACGGAGGATGAGAGCGTTATCCGGAGTTATTGGGTTTAAAGGGTGCGTAGGTGGTAATTTA
+
FFF:FFFFFFF:FFFFFFF:FFFFF:FFF:::,FFFFFFFFFF:FF:FFF:FF:F:FFFFFFFFFFFF,FFF:F:::FFF:FFFFF:FFFFFF,FFFFF::FFFFFF:FFF,FFFFFFF:FFFFF:FF::F,FFF,:FFF:F:FFFFFF:FFFFFFFFFF,FF:,F:FFFFFFFFF,F,F,F,:,F:FFF,F,F,:F,F,FFFFFFFFFF,::F,FFFF,F,FFFFFF,F,FFFF,FF:F:::F,F,FFF
@A01045:338:HV72GDRXX:2:2102:17589:33614 1:N:0:TAAGGCGA+TAGATCGC
CCTACGGGTGGCTGCAGTCGAGAATCATTCACAATGGGGGAAACCCTGATGGTGCGACGCCGCGTGGGGGAATGAAGGTCTTCGGATTGTAAACCCCTGTCATGTGGGAGCACATTAAAAAGATAGTACCACAAGAGGAAGAGACGGCTAACTCTGTGCCAGCAGCCGCGGTAAGACAGAGGTCTCAAGCGTTGTTCGGACTCACTGGGCGGACGGCGGGCGTAGGCTGGTTCGTAGGTCGTGTGTGAAA
+
,FFFFFFFFFFFFFFFFFFFFFFFFF,FFFFFFFFFFFFFFF,FFFFFFFFFFFFF,FF:FFFFFFFFFFFFFFF:FFFFFFFFFF:FFFFFFFFFFFFFFFFF:FFFFFFF,F,FFF:F,:FFFF:FFFFFFFF:FFF:FFFFF:F:,F,F:F,:FFFFF:FFFFFFFFF:FF,FFFFF:F:F:F:,FFF:FF:F:FFF:FF,FFFFFFF,:,,FFF,:F,,FF:,F:,,FFFF,,:F,FF:FFF:,,:
@A01045:338:HV72GDRXX:2:2102:31358:33661 1:N:0:TAAGGCGA+TAGATCGC
CCTACGGGAGGCAGCAGTGAGGAATATTGGTCAATGGACGAGAGTCTGAACCAGCCAAGTAGCGTGAAGGATGAAGGTTCTATGGATTGTAAACTTCTTTTATACGGTAATAAACGGATCCACGTGTGGATTTTTGCATGTACCGTATGAATAAGGATCGGCTAACTCCGTGCCAGCAGCCGCGGTAATACGGAGTATCCGAGCGTTATCCGGATGGTGGGGGTTTAATGGCGGCGTAGGCGGGACGTCA
+
,,FFFFFFFFFFFFFFFFFFFFFFFFFFFFFFFFFFFFFFFFFF:FFFFFFFFFF:FFFFF:FFFFFFFFFFFFFFF::FFFFFFFFFF:FF:FFFFFF,FF,FFF:,FFF:FFFFFFFFFF:FFFF,F:::FFFFFF,:F:FFFFFFFFFFFF,FFFF::FF:FFF:FFF:FFF:FFFFFFFFF,FFF:,FF,F::FF::FFFF,F:F,,FFF:,,,,,FFFF,:FF:,,,,FFFF:FFFFF:,FFFF:
@A01045:338:HV72GDRXX:2:2102:31801:33708 1:N:0:TAAGGCGA+TAGATCGC
CCTACGGGAGGCAGCAGTGAGGAATATTGGTCAATGGACGAGAGTCTGAACCAGCCAAGTAGCGTGAAGGATGAAGGTTCTATGGATTGTAAACTTCTTTTATACGGGAATAAACGGATCCACGTGTGGATTTTTGCATGTACCGTATGAATAAGGATCGGCTAACTCCGTGCCAGCAGCCGCGGTAATACGGAGGATCCGAGCGTTATCCGGATTTATTGGGTTTAAAGGGCGCGTAGGCGGGACGTCA
+
:FFFFF:FFFFFFFFFFFFFFFF:FFFFF:FFFFFFFFFFFFFFFFFFFFFFFFFFFFF:FFFFFFFF:FFFFFFF:FFFFFFFFFFFFFFFFFF,FF:::FFFFF::FFFFFF:F:FF,FFFFFFFFFFFFFFF:FFFFFFF,FFFFFFFFFFFFFFF:FFFFFFFF:FFFFFFFFF,FFFFFFF,:FFFFF:FFFF:FFFFFF,FFFF,:,FFFFFFFFFFF:FFFF:FFF:FF:FF,F,::FFFFF,
@A01045:338:HV72GDRXX:2:2102:15537:33786 1:N:0:TAAGGCGA+TAGATCGC
CCTACGGGTGGCAGCAGTCGAGAATCATTCACAATGGGGGAAACCCTGATGGTGCGACGCCGCGTGGGGGAATGAAGGTCTTCGGATTGTAAACCCCTGTCATGTGGGAGCAAATTAAAAAGATAGTACCACAAGATGAAGAGACGGCTAACTCTGTGCCAGCAGCCGCGGTAATACAGAGGTCTCAAGCGTTGTTCGGAATCACTGGGCGTAAAGCGTGCGTAGGCTGTTTCGTAAGTCGTGTGTGAAA
+
,FFF,FFFFF,FF:FFFFF:FFF:FF:FF:FFFF:F:FF:FFFFF:FFFFFFFFFFFFFFFFF,FFFFF:FFF:FFFFFFF:FFFFF::FFFF:FF:FFFFFF,FF:FFFFFF,FFF:FFFFF,F:FF,FFFFFFF,FFF:FF,FFF,,FF,:FFFFFFFF:FFF,FFF,F,FF:FFFFF,,F::F:FFF,FF,,,FF:F,FF:F::FFF,FF,FFF:FF:FFFFF,:FFF,,::FF:F,FFFFFFFFFF
@A01045:338:HV72GDRXX:2:2102:28800:33802 1:N:0:TAAGGCGA+TAGATCGC
CCTACGGGGGGCAGCAGTCGAGAATCATTCACAATGGGGGAAACCCTGATGGTGCGACGCCGCGTGGGGGAATGAAGGTCTTCGGATTGTAAACCCCTGTCATGTGGGAGCAAATTAAAAAGATAGTACCACAAGAGGAAGAGACGGCTAACTCTGTGCCAGCAGCCGCGGTAATACAGAGGTCTCAAGCGTTGTTAGGAATCACTGGGCGTAAAGCGTGCGTAGGCTGTTTCGTAAGTCGTGTGTGAAA
+
:F:FFFFFFFFFFFFFFFFFFFF,FFFFFFFFFFFFFFFFFFFFFFFFFFFFFFFFFFFFFFFFFFF,F,F:F,FFF::FFFFFFFF,FFFFFFFF:F:FFFFFFFF:FFFFFF:FFFFFFFFFFFFFFFFFFF,FF:FFFFFFFFFFFFFFFFF:FFFFF:FFFFFFFFFFFFFFFF,:FF:FFFFF,:F:FFF,,F,FF:FFFF,,:FFFF:FFFFF:,FF:F:FFFFFFF:FF:FFF,FFFFFFFFF
@A01045:338:HV72GDRXX:2:2102:20717:33896 1:N:0:TAAGGCGA+TAGATCGC
CCTACGGGTGGCTGCAGTGGGGAATATTGGGCAATGGGCGCAAGCCTGACCCAGCAACGCCGCGTGAAGGAAGAAGGCTTTCGGGTTGTAAACTTCTTTTGTCGGGGACGAGTAGAAGACGGTACCTGGCGAATAAGCCACGGCTAACTACGTGCCAGCAGCCGCGGTAATACGTAGGTGGCAAGCGTTGTCCGGATTTACTGGGTGTAAAGGGCGTGTAGCCGGGAAGGCAAGTCAGATGTGAAATCCA
+
FFFFFFFFFFFFFFFFFFFFFFFFFFFFF:FFF:FFFFFFFFFFFFFFFFFFFFFF,FFFFFFFFFFFFFFFFFFFFFFFFFFFFFFFFFFFFFFFFFFFFFFF,FF:FFFFFFF:FF:FFFFFFFFFFFFFFFFF:FFFFFFFF:FFF:FFFFFFFFFFF:FFFFFFFFFF:FFFF,FFFFFFFFFFF:FFFF:FFFFFF,FFFFFFFFFF::FFFFF:FF:FFFFF:FF:F:,FF::FFFFFF::FFF
@A01045:338:HV72GDRXX:2:2102:15103:33943 1:N:0:TAAGGCGA+TAGATCGC
CCTACGGGTGGCAGCAGTGAGGAATATTGGTCAATGGACGAGAGTCTGAACCAGCCAAGTAGCGTGAAGGATGACTGCCCTATGGGTTGTAAACTTCTTTTATACGGGAATAAAGTGAGCCACGTGTGGTTTTTTGTATGTACCGTATGAATAAGGATCGGCTAACTCCGTGCCAGCAGCCGCGGTAATACGGAGGATCCGAGCGGTATCCGGATTTAGTGGGTAGAAAGGGAGCGAAGTCGGGTTGTTG
+
,FFFFF,FFFFFFFFFFFF:FF:FFFFF:FF:FFFFFFFFF:FFFFFFFFFFFFFF:F,FF:FFFFFFFFFFFFF,,FFFF,FFFFFFF:FFFF,FFFF:FFFF,F:,FFFFF::FFFF::FFFFFF,FFF,FFFFFFF,:FFFFFFF,FF,:F:FFFFFFF:FFFF,,FF,FF,::,FFFFFFFFFF:FF::F,FFFFFF,,F:,F,F,FF,,,::F,FFFFF,,::,F:,FFFF,,F,:,FF,:F,F,
@A01045:338:HV72GDRXX:2:2102:18647:33943 1:N:0:TAAGGCGA+TAGATCGC
CCTACGGGGGGCTGCAGTGGGGAATATTGCACAATGGGCGAAAGCCTGATGCAGCGACGCCGCGTGAGCGAAGAAGTATTTCGGTATGTAAATCTCTATCAGCAGGGAAGATAATGACGGTACCTGACTAAGAAGCACCGGCTAAATACGTGCCAGCAGCCGCGGTAATACATATGGTGAAAGCGTTATCCGGATATACTGGGTGTAAAGGGAACGCAGGCGGTGCGGCAACACTGATGTGAAATCCAGG
+
FFFFFF:F,FF:F,FF:FFFFFFFFFF::F:FFFF:FF,FFFF:FF,FF::FF,F:FFF:F:FFFFF:F,FFFFFF:FFF:FF,FFFFFFFF,F,FFFF,FFFFF:::FFF:,FF:FF:,FFF::FFFFFF,FF,FFFF,,F,,FFFFFFF,F:F,,F:FF::FF:,F:FF,FFF::F:,FF,F,FFFF:F:,F:,F,,,FF,FF::FFF,FF,F,FFF:FFFF,:F,F:F,,FF,FFF:FFFF:FF,:,
@A01045:338:HV72GDRXX:2:2102:6379:33990 1:N:0:TAAGGCGA+TAGATCGC
CCTACGGGCGGCTGGAGTGGGGAATATTGGGCAATGGGCGCAAGCCTGACCCAGCAACGCCGCGTGAAGGAAGAAGGCTTTCGGGTTGTAAACTTCTTTTCTCAGGGACGAAGCAAGTGACGGTACCTGAGGAATAAGCCACGGCTAACTACGTGCCAGCATCCGCGGTAAGACGGAGGTGGCAAGCGTTATCCGGATTTACTGGGGGTAAAGGGCGGGTAGGCGGGATCGCAAGTCAGATGTGAAAGGT
+
FFFFFFFFFFF:FF,:FFFFFFFFFFFFFFFF:F,FFFFFFFF,FF:FFFF:FFFFFFFFFFFFFFFFFFFFFFFFFFF:FFF:F:FFF,FF:FFFFFFFFFFFFF,,F::,FF,,FFF,:F:FF,FFFFFFF,FFFFF:FFF:FFF::FFFFFFFFFFFFFFFFFFF:F,,F::F:FF:,FFFFFFFF,FF,FF:,FFFF,,:FF,:FFF,FFF,,:FF:FF,FFF,FFFFF,,,F,:,:F,F,:F,,F
@A01045:338:HV72GDRXX:2:2102:10908:34788 1:N:0:TAAGGCGA+TAGATCGC
CCTACGGGAGGCTGCAGTGGGGAATATTGGGCAATGGGCGCAAGCCTGACCCAGCAACGCCGCGTGAAGGAAGAAGGCTTTCGGGTTGTAAACTTCTTTTGTCGGGGACGAGTAGAAGACGGTACCTGGCGAATAAGCCACGGCTAACTACGTGCCACCAGCCGCGGTAATACGTAGGTGGCGAGCGTTGTCCGGATTTACTGGGTGTAAAGGGCGTGTAGCCGGGAAGGCACGTCAGATGTGAAATCCA
+
FF,FFF:FFFF:FFFFFFFFFFF:FFFFFFFFFFFFF:FFFFFFFFFFFFFF:FFFFFFFFFFFF:FFFFF,FFFFFFFFFFFFF,FFFFFFFFFFFFFFFFFFFFF:FFFFF:FFF:FFFFFF:FFF,FFFFFFFFFFFF:FFFFFFFFFFFFFFF,FFFFF:FFFFF:FFFFF:F:FFFFFFFF:FFFFF:F:::FFF:FFFFFFFFF,,FFFFF:F:FFF::F,FF:FF:,FF:FFFFF:,:FFFFF
@A01045:338:HV72GDRXX:2:2102:18050:34820 1:N:0:TAAGGCGA+TAGATCGC
CCTACGGGTGGCTGCAGTCGAGAATCATTCACAATGGGGGAAACCCTGATGGTGCGACGCCGCGTGGGGGAATGAAGGTCTTCGGATTGTAAACCCCTGTCATGTGGGAGCAAATTAAAAAGATAGTACCACAAGAGGAAGAGACGGCTAACTCTGTGCCAGCAGCCGCGGTAATACAGAGGTCTCAAGCGTTGTTCGGAATCACTGGGCGTAAAGCGTGCGTAGGCTGTTTCGTAAGTCGTGTGTGAAA
+
:FFFFFFFFFFFFFFFFFFFFFFFFFFFFFFFFFFFFFFFFF:FFFFFFFFFFFFFFF,FFFFFFFFFFFFFFFFFFFFFFFFFFFFFFFFF,FFFFFFFFFF:FFFFFFFF,F:FFFFFFFFFFFFFFFFF:FFFFFFFFFFFFFFFFFFFFFFFFFFFFFFFFFFFFFFFFFFFFF:FFFFFFFFF,:F:FFFFFFFF,F:FFFFF:FFFFFF:FFFFFF:FFFFF:FFFFFF:FFFF:FFFFFFFF,
@A01045:338:HV72GDRXX:2:2102:27986:35117 1:N:0:TAAGGCGA+TAGATCGC
CCTACGGGAGGCTGCAGTCGAGAATCATTCACAATGGGGGAAACCCTGATGGTGCGACGCCGCGTGGGGGAATGAAGGTCTTCGGATTGTAAACCCCTGTCATGTGGGAGCAAATTAAAAAGATAGTACCACCAGAGGAAGAGACGGCTAACTCTGTGCCAGCAGCCGCGGTCATACAGAGGTCTCAAGCGTTGTTCGGAATCACTGGGCGTAAAGCGTGCGTAGGCGGTTTCGTAAGGCGTGTGTGAAA
+
::FFFFFFFFFFFFFFFFFF,F:F:FFFFFFFFFFFFFFFFFFFFFFFFFFFFFFFFFFFFFFFFFF:FF:FFF:FFFFFF:F,FFFFFFFFFFF:F,:FFFF:FFFFFFFF,FFFFFF:FFFFFFF:FFFF,FFFFF:FFFFFFFFF:FF,FFFFFFFFF,FFFFFFFFFF,FFFFFFFF:,FFF,FFFF,,FFFFFFFFFF,,F,F:FFFFFF,FFFF:F,:,,F,,:FF,FF,,F,,FFF::F::,,
@A01045:338:HV72GDRXX:2:2102:5547:35274 1:N:0:TAAGGCGA+TAGATCGC
CCTACGGGGGGCTGCAGTGAGGAATATTGGTCAATGGACGAGAGTCTGAACCAGCCAAGTAGCGTGAAGGATGACTGCCCTATGGGTTGTAAACTTCTTTTATACGGGAATAAAGTGAGCCACGTGTGGTTTTTTGTATGTACCGTATGAATAAGGATCGGCTAACTCCGTGCCAGCAGCCGCGGTAATACGGAGGATCCGAGCGTTATCCGGATTTATTGGGTTTAAAGGGAGCGTAGGCGGGTGGTTA
+
:FFFFF,FFFFFFFFFFFFFFFFFFFFFFFFFFFFFFFFFFFFFFFFF:FFFFFFFF,FFFFFF::F:FFF:FFFFFFFFF,,FF::FFFFFFF:FFFFFFFFFFFF,F,FFFF:FFFFFFFFFFFFFFFFFF:FFFFFFFFFFF,FFFFFFFFFFFF,FFFF:FFFFFFFFFF:,F:FF:FFF:FFFFFFF:,F:FFFFFFFF:,F,FFF,FFF:FFFFF:FFF:FFFF:,FF:FFFF,FFF,F,FFFF
@A01045:338:HV72GDRXX:2:2102:29677:35321 1:N:0:TAAGGCGA+TAGATCGC
CCTACGGGTGGCAGCAGTGGGGAATATTGGGCAATGGGCGCAAGCCTGACCCAGCAACGCCGCGTGAAGGAAGAAGGCTTTCGGGTTGTAAACTTCTTTTGTCGGGGACGAGTAGAAGACGGTACCTGGCGAATAAGCCACGGCTAACTACGTGCCAGCAGCCGCGGTAATACGTAGGTGGCAAGCGTTGTCCGGATTTACTGGGTGTAAAGGGCGTGTAGCCGGGAAGGCAAGTCAGATGTGAAATCCA
+
:FFFFFFFFFFFFFFFFFFFFFFFFFFFFFFFFFFFFFFFFFFFFFFFFFFFFFFFFFFFFFFFF:FFFFFFFFFFF:F,:FFFFFFFFFFFF:FFF:F:FFFFFF:FFFF,FF,FFFFFFFFFFFFFFFFF:F:FFFFFFF:FFFFFF:F:F,FFF:F,FFFFF:FFF:FFF,:FF:FFFF::FFFF,,FFFFF:FFFFF,FF:,FFFF:::FF:F:FFFFFF,,F,FFFFFFFFFF:F,F::FFFFFF
@A01045:338:HV72GDRXX:2:2102:5873:35493 1:N:0:TAAGGCGA+TAGATCGC
CCTACGGGAGGCTGCAGTGGGGAATATTGCACAATGGGCGAAAGCCTGATGCAGCGACGCCGCGTGAGCGAAGAAGTATTTCGGTATGTAAAGCTCTATCAGCAGGGAAGATAATGACGGTACCTGACTAAGAAGCACCGGCTAAATACGTGCCAGCAGCCGCGGTCATACGTATGGTGCAAGCGTTATCCGGATTTACTGGGTGTAAAGGGAGCGCAGGCGGTGCGGTAAGTCTGATGTGAAAGCCCGT
+
FFFFFFFFFFFFFFFFF:FFFFFFFFFFFFFF,FFFFFFFFFFFFFFFFFFFF,FFFFFFFFFFFFFFFFFFFFFFF:FFFFFFF:FFFFFFFFFFFFFFFFFF:FF,FFF:FFF,FFFFFFFF:F:FF,F,FFFFFFFFFF:FFFFFF:F,FFFFFFFFFFFF,F,F:FFFFFF,,FFFFFFFFFFFFFFF:,F:FFFFFFFF,:FF::FFFFFFFFFFFFFFFFFFF:FFFFFF,FFFFFFFFFF:F,
@A01045:338:HV72GDRXX:2:2102:7446:35806 1:N:0:TAAGGCGA+TAGATCGC
CCTACGGGCGGCTGCAGTGAGGAATATTGGTCAATGGACGAGAGTCTGAACCAGCCAAGTAGCGTGAAGGATGACTGCCCTATGGGTTGTAAACTTCTTTTATATGGGAATAAAGTGGTCCACGTGTGGATTTTTGTATGTACCGTATGAATAAGGATCGGCTAACTCCGTGCCAGCAGCCGCGGTAATACGGAGGATCCGAGCGTTATCCTGATTTATTGGGTTTAAATGGAGAGACGGTGGACAGTTA
+
FFFFFFFFFFFFFFF,F:FFFFFFFFFFFFFFFFFFFFF,F,FFFFFFFFFFF,FFFFFFF:F:FFFF:FFFFFFFFFFFFFFF:FFFFFFF:FFFFFFFF:FFFFFFFFFFFFFFF,FFFFF:FFFFFF,,F:FF,FFFFFFFFFFFFFFFFFF,FF,FFFF,FFFF,FF:FF:FFFFFFFFFFF:FFFF::F:FFFF:FFF:FFFFF:F,:FFFFF:FFF,FF,FFF,:FFF,F,,FFFF:,FF:,FF
@A01045:338:HV72GDRXX:2:2102:15112:35963 1:N:0:TAAGGCGA+TAGATCGC
CCTACGGGTGGCTGCAGGGGGGGATATTGCGCAATGGGGGCAACCCTGACGCAGCAACGCCGCGGGAAGGATGAAGGTTTTCGGATTGTAAACTTCTTTTCTTAAGGACGAAACTTGACGGTACTAAATGAATAAGATCCGGCTAACTACGTGCCAGCAGCCGCGGTAAAACGTAGGGAGCAAGCGTTGTCCGGATTTACTGCGTGTAAAGGGTGCGTAGGCGGCTGTGCAAGTCAGAGGTGAAATCTAT
+
,FFFFFFFFFFFFFF:F,:FFFFFFF:FFFFFF,F:FFF,FF,FFFFFFFFFFFFFFFF:FF:F,,:,FFFFF,FFFFFFFFFFFFFFFFFFFFF:F,FF,:FFFF,FFF:FFF:FFF:,FFFF,,FFFFF:F:F:,FFFFFFF,FFFFFFFFFFFFFFFFF:FFFFFF,FFFF:F,FFFF,,FF:,FFFF,FF,FFFF,:F,:FFF,F,:,FFFF:F,FFFF:FF:F,,F:FFFF,:FF:,FFFFFF,,
@A01045:338:HV72GDRXX:2:2102:15112:35994 1:N:0:TAAGGCGA+TAGATCGC
CCTACGGGTGGCTGCAGTGGGGGATATTGCGCAATGGGGGCAACCCTGACGCAGCAACGCCGCGTGAAGGATGAAGGTTTTCGGATTGTAAACTTCTTTTATTACGGACGAAACTTGACGGTACTTAATGAATAAGCTCCGGCTAACTACGTGCCAGCAGCCGCGGTAATACGTAGGGAGCAAGCGTTGTCCGGATTTACTGGGTGTAAAGGGTGCGTAGGCGGCTTTGCAAGTCAGATGTGAAATCTAT
+
FFFFFFFFFFF:FFFFF,FFFFF,:FFFFFF:FFFFFFFFFFFFFFF::FFFFFF,FFFFFFFFFFFFFFFFF:FFFFFFFFFFFFFFFF:FFFFFFFFF:FFF,FFFFF,FFFFF:FFFFFFFFF,FFFF,FFFF,F,F:FF,FFFF:FFFFFFF:FF:F::F:F:FFFFFF,FFFFFFFF:FFFF:F:F:F:FF:,FF,F,:,:F:F:FFFF:FFFF,FFF,FFFF::FF:FFF:F,:,:FFFFFFF:
@A01045:338:HV72GDRXX:2:2102:16667:35994 1:N:0:TAAGGCGA+TAGATCGC
CCTACGGGGGGCAGCAGTCGAGAATCATTCACAATGGGGGAAACCCTGATGGTGCGACGCCGCGTGGGGGAATGAAGGTCTTCGGATTGTAAACCCCTGTCATGTGGGAGCAAATTAAAAAGATAGTACCACAAGAGGAAGAGACGGCTAACTCTGTGCCAGCAGCCGCGGTAATACAGAGGTCTCAAGCGTTGTTCGGACTCACTGGGCGTAAAGCGTGCGTAGGCTGGTTCGTAAGTCGTGTGTGAAA
+
FF,FFFFFFFFFFFFFFFFFFFFFFFFF:FFF:FFFFFFFFFFFFFFFFFFFFFFFFFFFFFFFFFFFFFF,FFFFFFFFFFFFFFFFFFFFFFFFFFFFFFFFFFFFF:F::FFFFFFFFFFFFFFFFFFFF:FF,FF:FFFFFF:F:FFF,FF:FFFFFFFFFFFFFFF,FFFFFFFFFF:FFFFFFFFF:FF,FFF:FFF:F::,FF,FFFF,FFFFF:FF:FFFF,F,F::FFFFFF,FFFFF,FF
@A01045:338:HV72GDRXX:2:2102:14443:36213 1:N:0:TAAGGCGA+TAGATCGC
CCTACGGGGGGCAGCAGTGAGGAATATTGGTCAATGGGCGAGAGCCTGAACCAGCCAAGTCGCGTGAGGGAAGAATGGTCTATGGCCTGTAAACCTCTTTTGTCAGGGAAGAATAAGGATGACGAGTCATTCGATGCCAGTACTTGACGAATAAGCATCGGCTAACTCCGTGCCAGCAGCCGCGGTAATACGGAGGATCCGAGCGTTATCCGGATTTATTGGGTTTAAAGGGAGCGTAGGTGGACAGTTA
+
:FF:FF:FFFFFFFFFFFF:FFFFFFFFFFFFFFFFFFFFFF:FFFFFFFFFFFFFFFFFF:FFFFFFFFFFFFFFFFFFF:FFFFFFFFFFFFF:FFFFF,:FFFFFF,FF:FFFFFFFF:F,FFFFFFFFFFFFFFF:,FFFFFFF:FFFFFFFFFFFFFF,FFFF:,FFFF::F:FFF:FFF,FFF:F,F,FFFFFFFFFFF,F,FFFFFF:FFF,F::FF,:,FFFFF,FF:FFFFFFFFF,FFFF
@A01045:338:HV72GDRXX:2:2102:6072:36370 1:N:0:TAAGGCGA+TAGATCGC
CCTACGGGGGGCAGCAGTGGGGAATATTGGGCAATGGGCGAAAGCCTGACCCAGCAACGCCGCGGGGGGGAATGAAGGTCTTCGGATTGTAAACCCCTGTCATGTGGGAGCAAATTAACAAGATAGTACCACAAGAGGAAGAGACGGCTAACTCTGTGCCAGCAGCCGCGGTAATACAGAGGTCTCAAGCGTTGTTCGGAATCACTGGGCGTAAAGCGTGCGATGTCTGTTTCGTATGTCGTGTGTGAAA
+
,FFFFFFFFFFFFF::FFFFFFF:FF:FFFFFFF:FFFFFFF:FFFFFFFFFFFFF:F:FFFFF,:FFF:F,FFFFF:F:F:FFFFFFFFF:FFFFF,FFFFFFFFFF,FFF:,:FFF:F,FFFFFFFFFFF,FF::FFF:FFFF:FF::,FF,F,FFFFFFFFF:FFF:F,FF:FFF:FF,FFF::FFF:,::F,:,FF,:FFFFFF:,::FF,FFF,F,,,:F,:FF:::FF,F,FF:,FFFF:F:,:
@A01045:338:HV72GDRXX:2:2102:12020:36370 1:N:0:TAAGGCGA+TAGATCGC
CCTACGGGTGGCTGCAGTCGAGAATCATTCACAATGGGGGAAACCCTGATGGTGCGACGCCGCGTGGGGGAATGAAGGTCTTCGGATTGTAAACTCCTGTCCCAGGGGACGATAATGACGGTACCATAGGAGGAAGCCCCGGCTAACTACGTGCCAGCAGCCGCGGTAATACGTAGGGAGCAAGCGTTATCCGGATTTACTGGGTGTAAAGGGCGCGTAGGCGGGATGGCAAGTCAGATGTGAAATCTCA
+
FFFFFFFFFFFFFFFFFFFFFFFFFFFFFFFFFFFFFFFFFFFFFF:FFFFFFFFFFFFF:FFFFFFFFFF:FFFFFFFFFFFFFFFFFFFFFFFFFFFFFFFFFFFFFFFFFFF:FFFFFF,F,:FFF:FFFFFFFFFFFFFFFFFFFFFFFFFFFFFFFFFFF,FF:FFFFFFFFFFFFFFF,FFFFFFFFFFF:FFFF:F:FFFFFFFFFFFFFFF,FFFFFF,,,F,FF:F:F:FFFFF,FFFFFF
@A01045:338:HV72GDRXX:2:2102:30960:36385 1:N:0:TAAGGCGA+TAGATCGC
CCTACGGGTGGCAGCAGTGGGGAATATTGCACAATGGGGGAAACCCTGATGCAGCGACGCCGCGTGAGCGAAGAAGTATTTCGGTATGTACAGCTCTATCAGCAGGGAAGAAGAACTGACGGTACCTCACTAAGAAGCCCCGGCTAACTACGTGCCAGCAGCCGCGGTAATACGTAGGTGGCAAGCGTTGTCCGGATTTACTGGGTGTAAAGGGCGTGCAGCCGGGCCGTCAAGTCAGATGTGAAATCTG
+
FFFFFFFFFFFFFFF:FFFFFFFFFFFFFFFFFFF,FF:FFFFFFFFFFFFFFFF:FFFFFFFF:FFFFFFFFFFF:FFFFFF::F:F:F,FFFFFFFFFFFFFFFFFF:FFFF:,FFFFF:F,FFF,F:FFF,FFF,FFF,:FFFFF,FFFF:FFFFFF,FFF:F,FFFFFFFFFF,FF:,FFFFF:F:F:FF,F,F:F:F,F::F::,:FFFFFFFFFFFF:,FFFF,FFFF:FF:FFFFFF,:F::F
@A01045:338:HV72GDRXX:2:2102:12572:36542 1:N:0:TAAGGCGA+TAGATCGC
CCTACGGGCGGCAGCAGTCGAGAATCATTCACAATGGGGGAAACCCTGATGGTGCGACGCCGCGTGGGGGAATGAAGGTCTTCGGATTGTAAACCCCTGTCATGTGGGAGCAAATTAAAAAGATAGTACCACAAGAGGAAGAGACGGCTAACTCTGTGCCAGCAGCCGCGGTAATACAGAGGTCTCAAGCGTTGTTCGGAATCACTGGGCGTAAAGCGTGCTGAGGCTGTTTCGTAAGTCGTGTGTGAAA
+
F:FFFFF:FFFFFFFF::FFFFFFFFFFFFFFFFFFFFFFFF:FFFFFFFFFF:FFFFFFF:FFFF:FFFFFFFFFFFFFFFFFFFFFFFFFFFF:F:FFFFF,,F::FFFF:F:F,FFFF::FFFF,FF,FF:FFFFFF:F:F:FFFFFFFFFFFFFFFFFFFFFFFFFFFF,:FFF:FFFFFFFFF:FFFF::FF::FFFFFF,:F::FF,FFFFFF:,:,FF:FF:::FFFFFF,FF:,,,F:F,:F
@A01045:338:HV72GDRXX:2:2102:16731:36918 1:N:0:TAAGGCGA+TAGATCGC
CCTACGGGGGGCTGCAGGGAGGAATATTGGTCAATGGACGCAAGTCTGAACCAGCCATGCCGCGTGCAGGAAGACGGCTCTATGAGTTGTAAACTGCTTTTGTCCGAGGGTAAACTCACCTACGTGTAGGTGACTGAAAGTATCGTACGAATACGGATCGGCTAACTCCGTGCCAGCAGCCGCGGTACTACGGAGGATTCAAGCGTTATCCGGATTTATTGGGTTGAAAGGGTGCGTAGGCGGTGTGATA
+
,FFFF:FFFFFFFFFFF,:,FF::FFFFFFFFFFFFF:F:FFFFFFFF:F:FFFFFF:FF:FFFFFFFFFFFFFFFFF:FFFFFFFFFFFFFFFFFF:FFFFF:FFFF:FFFFF:FFFFFFFFFFFFFF,,FFFF,F:FFFFFF,F,::FFF,,,FF,FFFFFFFFFFFF:FFFFFFF:FFFFF,F,,FFFFF:F:F:FF:FFFFFF:FFFFFFF,FF,:F:,FF,:FF:F:F:F:FF,FF,FF,F:F:F
@A01045:338:HV72GDRXX:2:2102:22444:36918 1:N:0:TAAGGCGA+TAGATCGC
CCTACGGGCGGCAGCAGTCGAGAATCATTCACAATGGGGGAAACCCTGATGGTGCGACGCCGCGTGGGGGAATGAAGGTCTTCGGATTGTAAACCCCTGTCATGTGGGAGCAAATTAAAAAGATAGTACCACAAGAGGAAGAGACGGCTAACTCTGTGCCAGCAGCCGCGGTAATACAGAGGTCTCAAGCGTTGTTCGGACTCACTCGGCGTAAAGCGTGCGTAGGCTGTTTCGTAAGTCGTGTGTGAAA
+
,FFFFFFFFFFFFFFFF:FFFFFFFF:FFFFFFFFFFFF:FFFFFFFF,FFFFFFFFFFFFF:FFFFFFFF,FFFFFFF:FFF:FF,F:FFFFFFFFFFFF:,F,::FFFF:,FFFFFFFF:FFFFFFF:FFFF:FFFF:F:::FFFFFFF:::F:FFFFF:FFFFF,FF,,FF,F:::FF,FFF:FF,FF,FFFFF,FF,FFFFF,FF:F:FF,FF::FF,:F,FFF,FF:F:,F,FF,F,F:,FFF:,
@A01045:338:HV72GDRXX:2:2102:24975:36918 1:N:0:TAAGGCGA+TAGATCGC
CCTACGGGTGGCAGCAGTGAGGAATATTGGTCAATGGACGAGAGTCTGAACCAGCCAAGTAGCGTGAAGGATGACTGCCCTATGGGTTGTAAACTTCTTTTATACGGGAATAAAGTGAGCCACGTGTGGCTTTTTGTATGTACCGTCTGAATAAGGATCGGCTAACTCCGTGCCAGCAGCCGCGGTAATACGGAGGATCCGAGCGTTATCCGGATTTATTGGGTTTATAGGGAGCGCAGGCGGGTTGTTA
+
:FFFFF:FFFFFFFFFFFFFFFFFFFFFFF:F,FFFFFF,FFFFFFFFFFFFFFFFFFFFFFFFFFFFFFFFFFFFFF:FFFFFFFFFFFFFFFFF:FFFFFFFFFFFFFFFFFFF:FFFFFFFFFFFFF:FFFFFFF:FFFF,FF,FFFFF:FFFFFFF,FFFFFFFF:::FFFFF:F,FFFFF:F,FFF:FF:FFFF,FFF,F,FFFFFFF:,FF,:F,F,,FF,,:F,F,:FF,FFFFFF,,FFFF,
@A01045:338:HV72GDRXX:2:2102:12644:36980 1:N:0:TAAGGCGA+TAGATCGC
CCTACGGGCGGCAGCAGTCGAGAATCATTCACAATGGGGGAAACCCTGATGGTGCGACGCCGCGTGGGGGAATGAAGGTCTTCGGATTGTAAACCCCTGTCATGTGGGAGCAACTTAAAAAGATCGTACCACACGAGGACGAGCCGGCTAACTCTGTGCCAGCAGCCGCGGGACTCCAGAGGGCGCAAGCGGTGTGCGGAAGCACGGGGCGGAGAGCGTGCGGAGGCGGTGTCGGGAGTGGGGGGGGGCA
+
:FFF:F:FFFFFFFFFFFFFFF,FFFFFFFF,FFFFFF:F:FFFFFFF,FFFFFFFFFFFF:FFF:F:FFFF:,FFFF::F,FFFF,FFFFF,FFFFF:FFFF:FFFF,FF,F,,::,F,,FF,,,FFF:F,FFFFFFF,FFF,F::,F:F:,F:F,:FF,:F,,F:,FF:,F,:FF,F:FFF::F,F,,FF,F:,FFF:,,,,F,,,F:F,:,F,FF:,FF:,FFFF:,:,,,,,,:,,FFF,F,F,,,
@A01045:338:HV72GDRXX:2:2102:29523:36996 1:N:0:TAAGGCGA+TAGATCGC
CCTACGGGCGGCTGCAGTGAGGAATATTGGTCAATGGACGAGAGTCTGAACCAGCCAAGTAGCGTGAAGGATGACTGCCCGATGGGTTGTAAACTTCTTTTATAAAGGAATAAAGTCGGGTATGCATACCCGGTTGCAGGTACTTGATGAATAAGGATCGGCTAAGTCCGTGCCAGCAGCAGCGGGAGGACGGAGGATCAGCGCGGGATCCGGAGTTGTGGGGTTGGAAGGGAGCGTAGTGGGGGGTTGA
+
:F:FFFFFFFFFFFFFFFFFFFFFFFFFFF:F,FFFFFFF:FFFFFFFFFFFFFFFFFFF:F:FF:FFFFFFFFFFFF:F,FFFFFFFFFF,,FFFF:F,FFFF::FF:FFF,,F,F:FFFF:::,F,,F,F:FFFF:FFF,,FF,,FF,FF,:F,,F,FF,:,F,F,,,:F,:FF,,F,,FFFF,,,,,:,F:FF,::,F,,:,,F,:FFFF:F,F:F,,F:,,,,,,FFF:F,F:,:F:FF,,FF,,:
@A01045:338:HV72GDRXX:2:2103:7202:1219 1:N:0:TAAGGCGA+TAGATCGC
CCTACGGGTGGCAGCAGTCGAGAATCATTCACAATGGGGGAAACCCTGATGGTGCGACGCCGCGTGGGGGAATGAAGGTCGTCGGATTGTAAACTCCTGTCCCAGGGGACGAGAATGACGGTACCCTGGGAGGAAGCACCGGCTAACTGCGTGCCAGCAGCCGCGGTAAGACGTAGGGTGCACGCGGTATCCGGACGTATTGGGCGGAAAGGGTGCGCGGGCGGGTTGTGAAGTGTAAGGGGAAAGCGTG
+
,F,FFFF:FFFF,FFFFFFFF:FFFF,FFFFFFF:FFFFFFFFFFFFFFFFFFFFFFFFFFFFF,FFF:FF,FFFFF:FF,FFFFFFFFFFFFFFFFFFFFFFFFFF:,F,F,F,FFFFFFFFFFF,FFF:F:F,FFFF:,FF::F:F,FF,FFFFFF:FFFFFFF:,,FF,,,:::FFFFF,F:F,,,:FFFFF,:F:FFFFF:FF,:,:::,:F::,:FFFF,,F:F,F:FFF:FFFF,,,:,F,F,F
@A01045:338:HV72GDRXX:2:2103:2663:1251 1:N:0:TAAGGCGA+TAGATCGC
CCTACGGGTGGCAGCAGTGAGGAATATTGGTCAATGGACGAGAGTCTGAACCAGCCAAGTAGCGTGAAGGATGACTGCCCTATGGGTTGTAAACTTCTTTTATACGGGAATAAAGTGAGCCACGTGAGGCTGTTTGTATGTACCGTATGAATAAGGATCGGCTAACTCCGTGCCAGCAGCCGCGGGAATACGGAGGATCCGAGCGTAATCGGGAGTTATTGGGTTTATAGTGAGAGTAGTCGGACTCTGA
+
:FFFFFFFFFFFFFFFFFFF:FFFFFFFFFFFFFFFF:FFFFFFFFF:FFFFFFFFFFFFFFFFFFFFFFFFFFFFFFFF,F:FFFFFFFFFFFFFF:FFFFFFF:FFF,FF,,FFF:FFFFFFFF,:,F:,:FF,F:FF:FF,:FFFFFFFFFFF::FFF,:FFFFFFFF,FFFFF:FFFFFF,,FFFFFF,F,FFFFFF::FF,,FFF,,:F,,FFFF,F:,FFF,F,,:FF,:FF:,FF,,FF,:F,
@A01045:338:HV72GDRXX:2:2103:28483:1282 1:N:0:TAAGGCGA+TAGATCGC
CCTACGGGTGGCTGCAGTGGGGAATATTGGGCAATGGGGGAAACCCTGACCCAGCAACGCCGCGTGAAGGAAGAAGGTCTTCGGATCGTAAACTTCTATCCTTGGTGAAAATAGTGATGGTAGCCAAGAAGGAAGCCCCGGCTAACTACGTGCCAGCAGCCGCGGTAATACGTAGGGGGCAAGCGTTGTCCGGAATGATTGGGCGTAAAGGTCGCGTAGGCGGCCTGTTAAGTTTGAAGTGAAAGTCCTT
+
FFFFFFFFFFFFFFFFFFFFFFFFFFFFFFFFFFFF:FFFFFFFFFFFFFFFFFFFFFFFFFFFFFFFFFFFFFFFFFFFFFFFF::FFFFFFFFFFFFFFF:F:FFF,FFFFFFFFFFFFFFFFFFF,FFFFFFFFF:FFFFFFFFFF:FFFFF,FFFFFFFFFF:F:F:FFFFFFF::,FF:::,FFF,FFF::F:,F:FF:F:,FFFF,FFFFF,FFFFF,F,FF:,FF:F,F::,F:,,FFFFFF,
@A01045:338:HV72GDRXX:2:2103:15320:1344 1:N:0:TAAGGCGA+TAGATCGC
CCTACGGGTGGCTGCAGTGAGGAATATTGGTCAATGGACGAGAGTCTGAACCAGCCAAGTAGCGTGAAGGATGACTGCCCTATGGGTTGTAAACTTCTTTTATACGGGAATAAAGTTAGCCACGTGTGGTTTTTTGTATGTACCGTATGAATAAGGATCGGCTAACTCCGTGCCAGCAGCCGCGGTAATACGGAGGATCCGAGCGTTATCCGGATTTATTGGGTTTAAAGGGAGAGTAGGCGGGTTGTTA
+
:FFFFFFFFFFFFFFFFFF,:FFFFFFFF:FFFFFFFFFFFFFFFFFFF:FFFF,FFFF:FFFFFFFFFFFFFFFFF:F:FFFFFFFFFFFFFFFFFFFF,FFF:FFFFF:FFF:FFFFFFFFFFF:FFFFFFFFFFF:FFFF:,FFFFFFFFFFFFFFFFFFFFFFF,::FFFFFFFFFFFFFFFFF:FFFFF,FFFF:FF:FF:F:FFFFFFFF:F,FFF,,FFF:,,F,:F,,:FF:F,FFFFF::F
@A01045:338:HV72GDRXX:2:2103:27064:1360 1:N:0:TAAGGCGA+TAGATCGC
CCTACGGGCGGCAGCAGTGAGGAATATTGGTCAATGGACGAGAGTCTGAACCAGCCAAGTAGCGTGAAGGATGACTGCCCTATGGGTTGTAAACTTCTTTTATACGGGAATAAAGTGAGCCACGTGTGGCTTTTTGTATGTACAGTATGAATAAGGATCGGCTAACTCCGTGCCAGCAGCCGCGGTACTACGGAGGATCAGAGCGTTATCCGGATTTATTTGGTTTAAAGGGAGCGAAGTCGGGTTGTTA
+
FFFFF,FFFFF,FFFFF,FF:FF,FFFFF,F,:FF:FFFFFFF,FFFFFFFFFFF:FFFF,,FF:FFFFFFFFFFF,FFFFF:FFFFFF:FFFFFFFFFFFFFFFFFFFFFFFFFFFFFFFFFFF:F::FFF,FFFFF:FFFF,FF,FFFFFFFFFFFFFFFFF:FFFFFFF:FF:FFF,F,F,:FF,FFF,F:FFFFF,:FF:FFFFF::F:F,FFFFF,,:,F:FF,,:FF:F:,F:FFF,F::F:FF
@A01045:338:HV72GDRXX:2:2103:3604:1376 1:N:0:TAAGGCGA+TAGATCGC
CCTACGGGTGGCAGCAGTGGGGGATATTGCGCAATGGGGGCAACCCTGACGCAGCAACGCCGCGTGCAGGATGAAGGTTTTCGGATTGTAAACTTCTTGTATGAAGGACGAAACTTGACGGTACTAAATGAATAAGCCCCGCCTCACTACGTGCCAGCAGCCGCGGGAATACGTAGGGAGCAAGCGTTGTCCGGCTGAACTGGGGGTAAAGGGTGCGTAGGCGGCTGTGCCAGTCAGAGGGGAAAACTAG
+
,FFFFFFFFFFFFFFFFFFFFF:F:,FFFF,FF,F:,:F:FFFFFF:FFF,:F,FFFF:FFFFF,F:F:FF,FFFFFFFF,FFFFF:,FFF:,FFFF:,:FF,FFFFFFFFF,FF:F:FFF:F:F,,FFFFFFFF:,,FFF,FF,FFFFFFF:FF::FFFFFFF::,FF,,,F,F:FFFFFF:,FF,,FFFF,,,,,:,:,:F,:FF:FFF:FFFF,:,F,F::FF:::F:FFF:,:F::,:F,,,F::,
@A01045:338:HV72GDRXX:2:2103:9796:1423 1:N:0:TAAGGCGA+TAGATCGC
CCTACGGGGGGCAGCAGTAGGGAATTTTCGGCAATGGGGGAAACCCTGACCGAGCAACGCCGCGTGAAGGAAGAAGTAATTCGTTATGTAAACTTCTGTCATAGAGGAAGAACGGTGGATATAGGGAATGATATCCAAGTGACGGTACTCTATAAGAAAGCCACGGCTAACTACGTGCCAGCAGCCGCGGTAATACGTAGGTGGCGAGCGTTATCCGGAATTATTGGGCGTCATGAGGGAGCAGGCGGCA
+
FFFFFFFFF:FFFFFFFFFFFFF:FFFFFFFFFFFFFFFFFFFFFFFFFFFFFFFFFFFFFF,F:FFFFFFFF:FFFFFFFF,FFFFFFFFFFFFFFFFFFFFFFFF,:FF,FFFFFFFF:FFFFFFF,:FFFFFF,FFFF:FFFFFFFFF:FFF:FFFFFFFFFFFFFFF:FFFFF,FFFFFFF:FFFFF::FFF,:FFFF:FFFFF,F:F,:F,FFF,::,F:F,FFFF,F,FF,FFFF:FFF:FFFF
@A01045:338:HV72GDRXX:2:2103:21395:1564 1:N:0:TAAGGCGA+TAGATCGC
CCTACGGGTGGCAGCAGTGGGGAATATTGGGCAATGGACGCAAGTCTGACCCAGCAACGCCGCGTGAAGGAAGAAGGCTTTCGGGTTGTAAACTTCTTTTGTCAGGGAACAGTAGAAGAGGGTACCTGACGAATAAGCCACGGCTAACTACGTGCCAGCAGCCGCGGTAATACGTAGGTGGCAAGCGTTGTCCGGATTTACTGGGTGTAAAGGGCGTGCAGCCGGGCTGGCAAGACAGGCGGGAAATCCC
+
FFFFFFFFFFFFFFFFFFFFFFFFFF::FFFFFFFFFFFFFFFFFFFFFFFFFFFFFFFFFFFF:FFFFFFFFFFFFFFFFFFFFFFFFFFFFF:F:FFFFFFFFFFFFFFF,FFF,FFF,FFFF::FFFFF,FF,FFFFFFFFFFFFFFF:FF,FFFFFFF:FF,FF:FFF,F,FFFFFF:F:F:,FF:FFFF,FFFFF,,F:F:FFF,:FFFF,FFFF,F,,:F:FFFFF,F,,FFFFF,F,F:F,F,
@A01045:338:HV72GDRXX:2:2103:23014:1579 1:N:0:TAAGGCGA+TAGATCGC
CCTACGGGAGGCTGCAGTGGGGAATATTGGGCAATGGGCGCAAGCCTGACCCAGCAACGCCGCGTGAAGGAAGAAGGCTTTCGGGTTGTAAACTTCTTTTGTCGGGGACGAGTATAAGACGGTACCTGGCGAATAATCCACGGCTAACTACGTGCCAGCAGCCGCGGTAATACGTAGGTGGCAAGCGTTGTCCGGATTTACTGGGTGTAAAGGGCGTGTAGCCGGGAAGGCAAGTCAGATGTGAAATCCA
+
FFFFFFFFFFFFFFFFFFFFFFF:FFFFFFFFFFFFFFFFFFFFFFFFFFFFF:FFFFF:FFF,FF:F,FFF:FFFFFFFFFFF,FFFFFFFFFFFFF::FF:FFFFFF:FF:F,FFFFF::::FF:FFFFFFFFF,FFFFF:FFFFF:F:FF,F,:FFF:FF:FF,FFFFFF:F:,FFF:FFFF:FFF:FF:FFF,FFFFFFFFFFFFFFFFFFFFFFF,:FFFFFF,:FF,F,:FFFF,FF:FF:F,,
@A01045:338:HV72GDRXX:2:2103:23104:1579 1:N:0:TAAGGCGA+TAGATCGC
CCTACGGGAGGCTGCAGTGGGGAATATTGGGCAATGGGCGCAAGCCTGACCCAGCAACGCCGCGTGAAGGAAGAAGGCTTTCGGGTTGTAAACTTCTTTTGTCGGGGACGAGTAGAAGACGGTACCTGGCGAATAAGCCACGGCTAACTACGTGCCAGCAGCCGCGGTAATACGTAGGTGGCAAGCGTTGTCCGGATTTACTGGGTGTAAAGGGCGTGTAGCCGGGAAGGCAAGTCAGATGGGAAATCCA
+
FFFFFFFFFFFFFFF,FFFFFFF:FF:FFFFFFFFFFFFFFFFFFFFFFFFFFFFFFFFFF,FFFFFFFFFF:FFFFFFFFFFFFFFFFFF:FFFFFFFFFFFFFFFFFFFFFFFFFFFFFFFFFFFFFFFF,FFFFFFFFFFFFFFFFFFFFFFFFFFF:FFFFF:FFFFF:FF:FFFFFFFFFFFF:FFFFFFF:FFF::FFFF:F:FFFFFFF,FF,,F:FF,:,FFFF::FFFFFFF,FF,FFF:F
@A01045:338:HV72GDRXX:2:2103:27245:1579 1:N:0:TAAGGCGA+TAGATCGC
CCTACGGGAGGCAGCAGTGAGGAATATTGGTCAATGGACGAGAGTCTGAACCAGCCAAGTAGCGTGAAGGATGACTGCCCTATGGGTTGTAAACTTCTTTTATACGGGAATAAAGTGAGCCACGTGTGGCTTTTTGTATGTACCGTATGAATAAGGATCGGCTAACTCCGTGCCAGCAGCCGCGGTAATACGGAGGATCCGAGCGTTAGCCGGAGTTATTGGGGTTAAAGGGAGCGTAGATGGGTTGTTA
+
FFFFFFFFFFFFFFFFF:FFFFFFFFFFFFFFFFFFFFFFFFFFFFFFFFFFFFFFFFFFF:FFF:FFFFFFFFFFFFFFFF,FFFFFFFFFFF::FFF,FFF:F:F,F,FF:FF,FFFFFFF:,FFFFFF,:FFFFF,FFFFFF,FFFFFFFF,FFFF,FFFF:F:FF::FFFF:FFFFFFFFF,FFFF:,FFFF::,FFF:,F,,:,,FFFFFF,,::FFF,FF:FF:F,FFFFF,:,,F,FF,FF,F
@A01045:338:HV72GDRXX:2:2103:32714:1595 1:N:0:TAAGGCGA+TAGATCGC
CCTACGGGTGGCAGCAGTGGGGGATATTGCGCAATGGGGGCAACCCTGACGCAGCAACGCCGCGTGAAGGATGAAGGTTTTCGGATTGTAAACTTCTTTTATTAAGGACGAAACTTGACGGTACTTAATGAATAAGCTCCGGCTAAATACGTGCAAGCAGCCGCGTTAATACGTAGGGAGCAAGCGTTGTCCGGATTTACTGGGTGTAAAGGGTGCGTAGGCGGCTTTGCAAGTCATATTTGAAATCTAT
+
,FFFFFFFFFFFFF:FFFFFF:FFFFFFFF:FFFFFFFF,FFF:FFF,:FF:FFFFFF:FFFFFFFFFFFFF:FFF,FFFFF:::F:FFFFFFFFFF:FFFFFFF:,:,,F:F,FF,F,F,FFFFFFFF,FF:FFF,F,FF:,FFF,FF:FFF::FF,:FFFF::,:FFFFFFFFF,FFFF:F:,:FF,F::F,FFFFF,FFFFFFFF:F:,,F,,:FFF,FF,FFFFF:,F:FFF:,,:F,FFFFFFFF
@A01045:338:HV72GDRXX:2:2103:20726:1626 1:N:0:TAAGGCGA+TAGATCGC
CCTACGGGTGGCAGCAGTCGAGAATCATTCACAATGGGGGAAACCCTGATGGTGCGACGCCGCGTGGGGGAATGAAGGTCTTCGGATTGTAAACCCCTGTCATGTGGGAGCAAATTAAAAAGATAGTACCACAAGAGGAAGAGACTGCTAACTCTGTGCCAGCAGCCGCGGTAATACACAGGTCTCAAGCGTTGTTCGGAATCACTGGGCGTAAATCGTGCGTAGGCTGTTTCGTAAGTCGTGTGTGAAA
+
FFFFFF:FFFFFFFFFFFFFFFFFFFFFFFFFFFFFFF,FFFFF,FF:,FFFFFFFFF:FFFFFFFFFFFFFF:FFF,FFFFFFFF:FFFFFFFFFFFFFFFF::F:FFFFF,FF:FFFFFF,FFFF:F:FFFFFF,FFFFFFFF,FF,FF,F:,:FFFFF,FFF:FFF:FF:F,FF:,F,F::FFFFFF,:,:FFFF,F:FFFF,FFFFF:FFF,F,F,FF:F,,F,,,,F,FFFF,,,,FFF,FFFF,
@A01045:338:HV72GDRXX:2:2103:29487:1673 1:N:0:TAAGGCGA+TAGATCGC
CCTACGGGGGGCTGCAGTCGAGAATCATTCACAATGGGGGAAACCCTGATGGTGCGACGCCGCGTGGGGGAATGAAGGTCTTCGGATTGTAAACCCCTGTCATGTGGGAGCAAATTAAAAAGATAGTACCACAAGAGGAAGAGACGGCTAACTCTGTGCCAGCAGCCGCGGTAATACAGAGGTCTCAAGCGTTGTTCGGAATCACTGGGCGTAAAGCGTGCGTAGGCTGTTTCGTAAGTCGTGTGTGAAA
+
:,FFFFFFFFFFFFFFFFFF,FFFFFFFFFFFFFFFFFFF:FFFFFFFFFFFFFFFFFFFFFFFFFFFFFFFFFFFFFFFFFFFFFFFFF:FFFFFFFFFFFFFFFFFFFFFFFFFFFFFFFFFFFFFFFFFFF:,FFFFF::FFFFFF,FFFF:FFF:F,F,FFFFFFFFF,FFFFFF:FFF:FFFFFF::FF:::FFFFFFFF::FFFFF:FFFFF:FF:F::FFFFFFF:FF::F,FFF:FFFFFFF
@A01045:338:HV72GDRXX:2:2103:9905:1955 1:N:0:TAAGGCGA+TAGATCGC
CCTACGGGTGGCTGCAGTGGGGAATATTGCACAATGGGGGAAACCCTGATGCAGCGACGCCGCGTGGAGGAAGTAGGTCTTCGGATTGGAATCTCCTGTCCCAGGGGACGATACTGACGGTACCCTGGGAGGAAGCACCGGCTAACTCCGTGCCAGCGGCCGCGGGAGAACGTCGGGGGCCCGCGTGGTCCGGGCTTCCTGGGGGTAGAGGGAGCGCAGGGGGAGGGGCAGGTGGGGGGTGAAGGCTGGG
+
::FFFFFFFFFFFFF::,:FFF,::F,FF,FFF:FFFFFFFFF,FF:FFFFFFFFFF:F::FFFFFFFF:,,F,:FFFFF,FFF:FFF,F:,FF:FFF:F,FFFF:FFFF,FF,FFFF:F,F::,,FF::FF:,FFF,FFFFF,:FF,FFFFFFF:F,,:F:,F:,F,F,,:,,FFF,F:,,F,::FFF,FFF,,FF::,FFFF:,,FFFFF,F:F,:F,::F,,F::,,F:,,:F:,F,::::,,:,,F
@A01045:338:HV72GDRXX:2:2103:19687:2174 1:N:0:TAAGGCGA+TAGATCGC
CCTACGGGTGGCAGCAGTGAGGAATATTGGTCAATGGACGAGAGTCTGAACCAGCCAAGTAGCGTGAAGGATGACTGTCCTATGGGTTGTAAACTTCTTTTATACGGGAATAAAGTGATCCACGAGTGGCTGGTTGTATGTACCGACTGAATAAGGATCGGATAAGTCCGGGCCAGCAGCGGGGGTAATGCGGAGGATCGGGGGGTGAGCCGGGTTGATGGGGGTGCTGGGGGGCGGAGGGGGGGTGTTG
+
,:FFF,,::FFFF::FFF,F::FF,FFFFFF:F:FFFFFFFF,FFFFFFFF:F,:,,F:F,:FF,FFFFF:F,:FFF,F,,,:,:F,FF,,FFF:FFFFFFFF,F:FFFFF,,,FFFF,FF,FF,:,F::,,,,,FF:FFFFF,F,,F,,:F,FF,::FF:,,,,,::,F,:F,,FF,FF,F,F:F,,:,,,:,FF:,,,F,:,FF,,,,,:,,:,,,,,::,,,,F,,FFF,F:F:::F,FFFF:F:,F
@A01045:338:HV72GDRXX:2:2103:13485:2237 1:N:0:TAAGGCGA+TAGATCGC
CCTACGGGCGGCAGCAGTCGAGAATCATTCACAATGGGGGAAACCCTGATGGTGCGACGCCGCGTGGGGGAATGAAGGTCTTCGGATTGTAAACCCCTGTCATGTGGGAGCAAATTAAAAAGATAGTACCACAAGAGGAAGAGACGGCTAACTCTGTGCCAGCAGCCGCGGTAATACAGAGGTCTCAAGCGTTGTTCGGAATCACTGGGCGTAAAGCGTGCGTAGGCTCTTTCGTAAGTCGTGTGTGAAA
+
FFFFFFFFFF:FFFFFFFFFFFFF:FFFFFFFFFFFF:FFFFFFFFFFFFFFFFF,FFFFFFFF:FFF,FF,FFFFFFFFFFFFFFF::FFFFF:FFF:FFF:FFF:FFFFFFFFFFFF:F,:FFFF:FF:FF,::FFFFFF:FFFFFFFFFFFF::FFFFFFFFF:FFFFF,FF:F:F:F:FFFFFFF,,,,,F:FFFFFFFFF,FFFFF:F,F::F::::FFF,F:,FF:FF,F,FFF,F:F,FFFFF
@A01045:338:HV72GDRXX:2:2103:30120:2300 1:N:0:TAAGGCGA+TAGATCGC
CCTACGGGTGGCAGCAGTGGGGAATATTGCACAATGGGCGAAAGCCTGATGCAGCGACGCCGCGTGAACGATGAAGTATTTCGGTATGTAAAGTTCTATCAGCAGGGAAGAAAAAATGACGGTACCTGACTAAGAAGCACCGTCTAAATACGTGCCAGCAGCCGCGGTAATACGTATGGTGCAAGCGTAATCCGGATTTACTGGGTGTAAAGGGAGCGTCGGCGGTTGTATAAGTCTGGTGTGAAAGCCC
+
:F:FF:FF,FFFFFFFFFFFFF:FF,FFFFFF:FFFF:FFFFFFFF:FFFFFFF:FFFFFF:FFFFFFFF:F:FFFFF,,FFFF,FFFFFFFF,,FF,FF,FFFFFF:FFFF:FFFFFFFFFFFFFFFFFF:FFF:FFFFFF,FFFFFFFFFF:FFFF:,:FFFF,FFFFFFF,F,FFF,FFFFFFFF,FFFFF::FFFF,:FFF,F,FFFFF:F:F,F,::F,FF,,:FFF,:FFF:F,FFFFFFFFFF
@A01045:338:HV72GDRXX:2:2103:21829:2347 1:N:0:TAAGGCGA+TAGATCGC
CCTACGGGTGGCAGCAGTCGAGAATCATTCACAATGGGGGAAACCCTGATGGTGCGACGCCGCGTGGGGGAATGAAGGTCTTCGGATTGTAAACCCCTGTCATGTGGGAGCAAATTAAAAAGATAGTACCACAAGAGGAAGAGACGGCTAACTCTGTGCCAGCAGCCGCGGTAATACAGAGGTCTCAAGCGTTGTTCGGAATCACTGGGCGTAAAGCGTGCGTAGGCTGTTTCGTAAGTCGTGTGTGAAA
+
FFFFFFFFFFFFFFFFFFFFFFFFFFFFFFFFFFFFFFFFFFFFFFFFFFFFFFFFFFFFFFFFFFFFFFF:FFFF::FFFFF:FFFFFFFFFFFFF:FFFFFFFFFFF,F:FFFFFFFFFF:FFFFFFF:FFFFFFFFFF:,F:,FFFFFF:FF,FFFFFFFFF,F:F:FFFFFFFF,FFFFFFFF:,,F:F:FF:F,FFF:FFFFFFFFFFFFFF,FFFF,::F,,FFFFFF,,F,:::FF,:FFF,F
@A01045:338:HV72GDRXX:2:2103:4734:2362 1:N:0:TAAGGCGA+TAGATCGC
CCTACGGGGGGCAGCAGTGGGGAATATTGGGCAATGGGCGCAAGCCTGACCCAGCAACGCCGCGTGAAGGAAGAAGGCTTTCGGGTTGTAAACTTCTTTTGTCAGGGAAGAGTAGAAGACGGTACCTGACGAATAAGCCACGGCTAACTACGTGCCAGCAGCCGCGGTAATACGTAGGTGGCAAGCGTTGTCCGGATTTACTGGGTGTAAAGGGCGTGCAGCCGGGCCGGCAAGTCAGATGTGAAATCTG
+
:FF::FFFFFFFF:FFFFFFFFFFFFFFFFFFFFFFFF:FFFFFFFFF:FF:FFFFFFFF,FFFF:FFFFFFFFF:FFFFFFFFFF:FFFFFFF:FF:FF:FFFFFFFFFFFFF:FF,FFFF:F:FFFFF:FF:FFFF:FFFFFFFFFFFF::FF:FF:FF:FFFF:FFFFFF,FFF:F::FFFF,,F:,:F::::FFF:F:FF::,FFFF:FFF:F:F:FFF,FFFFFFFFF:F::,F,,F:F::FFF,
@A01045:338:HV72GDRXX:2:2103:16441:2378 1:N:0:TAAGGCGA+TAGATCGC
CCTACGGGCGGCAGCAGTGGGGAATATTGCACAATGGGCGAAAGCCTGATGCAGCAACGCCGCGTGAAGGAAGAAGGGTTTCGGCTCGTAAACTTCTATCAATAGGGACGAAAGAAATGACGGTACCTAAATAAGAAGCCCCGGCTAACTACGTGCCAGCAGCCGCGGTAATACGTAGGGGGCACGCGTTATCCGGAATTACTGGGTGGAAAGGGTGAGTAGGCGGCATGGTAAGTTAGATGTGAAAGCC
+
F:F:,FFFFFFFFFFFFFFFFFFFFFFFFFFFFFFFFF:FFFFFF:FFFFFFFFFF:F:FFFFF,FFFFFFFF,:FFFFFFFFFFFFFFFFFFFFFFFFFFFFF,FFFFFFFFFFF,FFF::F,FFFF:FFFFFFFFF,:FFFFFFFFFFFF:F:FFF:FFFFF:FFFFFFFFF:F,F:F:FFF::FF,F:FFFF,F,F:FFFF,FFF,F:,FF::FFFFFFFFFFF,,FF:F,FFFFFF,:FFF,,FF,
@A01045:338:HV72GDRXX:2:2103:22661:2503 1:N:0:TAAGGCGA+TAGATCGC
CCTACGGGTGGCAGCAGTGGGGAATCTTCCGCAATGGACGAAAGTCTGACGGAGCAACGCCGCGTGAGTGATGAAGGATTTCGGTCTGTAAAGCTCTGTTGTTTATGACGAACGTGCAGTGTGTGAACAATGCATTGCAATGACGGTAGTAAACGAGGAAGCCACGGCTAACTACGTGCCAGCAGCCGCGGTAATACGTAGGTGGCGAGCGTTGTCCGGATTTACTGGGTGTAAAGGGAGCGTAGACGGC
+
FFFFFFFFFFFFFFFFFFFFFFFFFFFFFF:FFFFFFFFFFFFFFFFFFFFFFFFFFFFFFFFF:FFFFFFFFFFFFFFFFFFFFFF:FFFFFFFFFFF:F,FFFFFFFFFFF:FFF:FFFF:FFFFF:FFFF:FF::FF:FFFF:F:FFFFFFFFF,FFFFFFF:FFFF:FFFFFF:FFFFFFFFFFF,FFFFFFF:FFFF:FFFFFF:FF:FFFFFFF,FFFFF:F:FF:FFFF:,FFFF:F,FF::F
@A01045:338:HV72GDRXX:2:2103:22959:2519 1:N:0:TAAGGCGA+TAGATCGC
CCTACGGGTGGCAGCAGTCGAGAATCATTCACAATGGGGGAAACCCTGATGGTGCGACGCCGCGTGGGGGAATGAAGGTCTTCGGATTGTAAACCCCTGTCATGTGGGAGCAAATTAAAAAGATAGTACCACAAGAGGAAGAGACGGCTAACTCTGTGCCAGCAGCCGCGGTACTACAGAGGTCTCAAGCGTTGTTCGGAATCACTGGGCGTAAAGCGTGCGAAGGCTGTTTCGAAAGTCGTGTGTGACA
+
FFF,FF:FFFFFFFFFFFFFFFFFFFFFFFFFFFFFFFFFFFFFFFFFFFFFFFFFFFFFFFF:FFFFFFFFFF:FF:FFFFFFFF,FFFFFFFFFF:FFFFF:FFFFFFFFFFFFFFFFF,FFFFFFFFFFFFFFFFFF:FFF,F:FFFFF:FF:FFFFFFFFFFFFFF:FF,FFFF,FF,,F,,FF:,FFF:FF,F,FF:F,F,:::FFFF::,FF:FF,,FF,:::FF,FF,:FF,,F,FFFFFF,F
@A01045:338:HV72GDRXX:2:2103:22878:2566 1:N:0:TAAGGCGA+TAGATCGC
CCTACGGGTGGCAGCAGTCGAGAATCATTCACAATGGGGGAAACCCTGATGGAGCGACGCCGCGTGGGGGAATGAAGGTCTTCGGATTGTAAACCCCTGTCATGTGGGAGCAAATTAAAAAGATAGTACCACAAGAGGAAGATACGGCTAACTCTCTGCCAGCAGCCGCGGTAATACAGAGGTCTAAAGCGTTGTTCGGAATCACTGGGCGTAAAGCTTGCGTAGGCTGTTTAGTAAGTCGTGTGTGAAA
+
,FFFFFFFF:FFFFFFFFFFFFFFFFFFFFFFFF,::FFFFF,F:FFFFFFF,FF:FFFFFFF:FFF:FFFFFFFFFFF,FFF,,FFF:FFF:FF:FF:FFFF,F:,,FFFFFFFFFFFFF,FF::FF,,F,FF::,FFF,F,FF,:FF:F,F:F,F,FFF,FFF:F,FFFFFF,FFFFFF,FFF,FF::,F,F:FF,FFF,F:FFFFFFF,FFF:F,F,F,FFFF,F,FF:,F:FF,F:F,FF:FFFFF
@A01045:338:HV72GDRXX:2:2103:4264:3020 1:N:0:TAAGGCGA+TAGATCGC
CCTACGGGTGGCTGCAGTCGAGAATCATTCACAATGGGGGAAACCCTGATGGTGCGACGCCGCGTGGGGGAATGAAGGTCTTCGGATTGTAAACCCCTGTCATGTGGGAGCAAATTAAAAAGATAGTACCACAAGAGGAAGAGACGGCTAACTCCGTGCCAGCAGCCGCGGTAATACGGAGGATGCGAGCGTTATCCGGATTTATTGGGTTTAAAGGGTGCGTAGGTGGTAATTTAAGTCAGCGGGGAAA
+
:FFFFFFFFFFFFFFFFFFFFFFFF,FFFFFFF:FFFFFFFF,FFFFFFFFFFFFFFFFF:F:F,FFFFFFFFFF:FF:F,FFFFFFFFF,FFFF,FFFFFFFFFFFF:FFF:F:FF,F,F,F::FFFFFF,:,F,FFFFFFFFF:FFF,F,FFF:FFF:,FF:F,FFFFF::FF:F:FFF:,:FF,:F,F:FFFF,FFF::FF::FFFF:,FFFFF:FF,F,FF:::FF:FFFF,:,FF,,FFF,:FFF
@A01045:338:HV72GDRXX:2:2103:4580:3098 1:N:0:TAAGGCGA+TAGATCGC
CCTACGGGTGGCTGCAGTCGAGAATCATTCACAATGGGGGAAACCCTGATGGTGCGACGCCGCGTGGGGGAATGAAGGTCTTCGGATTGTAAACCCCTGTCATGTGGGAGCAAATTAAAAAGATAGTACCACAAGAGGAAGAGACGGCTATCTCCGTGCCAGCAGCCGCGGTAATACGGAGGATGCGAGCTGTATCCGGATGGATTGGGTTTAAAGGGTGCGTAGGTGGGAATGTAAGTCTGCGGTGAAA
+
,FFFFFFFFFF:FFFFFFFFFFFFFFFFF:FFFFFFF:F:FFF:FFF:FF:FFF:FFFFFFFF:F:FFF:FFF,FFF,F::F:FFFFF:FF:F:F:,F:FFFFF,FFF:,F:,F:FFF,FFF,,FFF:F:FFFF:,,F:FFF:FFFFF:F,FF::F:,,F:,FF:,F,:FF,FFF,FF,,:FFFF:,,FF,:,,F,:FFFF,,F,:FF,F,FF,,FFFFF,FF,,FFF:F,,F:FF:FFF,F:FFFFF,F
@A01045:338:HV72GDRXX:2:2103:21920:3129 1:N:0:TAAGGCGA+TAGATCGC
CCTACGGGGGGCTGCAGTGGGGAATCTTCCGCAATGGACGAAAGTCTGACGGAGCAACGCCGCGTGAGTGATGCAGGATTTCGGTCTGTAAAGCTCTGTTGTTTATGACGAACGTGCAGTGTGTGAACAATGCATTGCAATGACGGTAGTAAACGAGGACGCCACGGCTAACTCCGTGCCAGCAGCCGCGGTACTACGGAGGAGCCGAGCGTTATCCGGATGGAGTGGGTTTCGAGGGAGCGTGGTGGGA
+
,FFF:FFFFFFFFFFFF:FFFFFFFFFFFFFFFFFFFF:FFFFFFFFFFFFFFFF:FFFFFFFF,FFFFF,FF,:FFFFFFFFF:FFFFFFFFF,FFFFFFFF:F,FFFFF,F,FFFFF:FFFFF,FF,F:,FF:FFFFF:F,FFFF:FF:,:FFFFFFFFF:FF:FF:,FFFFFF::F,FFF,FFFFFFF,,,:FFFF,FFF:::::FFF,,,,:F:F,,F,,,,:FFF,,,,FFFFFFFF,,F,,,F,
@A01045:338:HV72GDRXX:2:2103:11424:3364 1:N:0:TAAGGCGA+TAGATCGC
CCTACGGGGGGCAGCAGTGGGGGATATTGCGCAATGGGGGCAACCCTGACGCAGCAACGCCGCGTGAAGGATGAAGGTTTTCGGATTGTAAACTTCTTTTATTAAGGACGAAACTTGACGGTACTTAATGAATAAGCTCCGGCTAACTACGTGCCAGCAGCCGCGGTAATACAGAGGTCTCAAGCGTTGTTCGGAATCACTGGGCGTAAAGCGTGCGTAGGCTGTTTCGTAAGTCGTGTGTGAAAGGCGC
+
FFFFFF:FFFFFFFFFF,FFFFFFF:F:FFFFFFFFFFFFFFFFFF:F,FFFFFFFFFFFFFFFFFFFFFFFFFFFFFFFFFFFF:FFFFFFF::FF::FF:FFFFFFFFFFFFFFFFFFFFFFFFFFFFFFFFF,FFFFFFFFFFFFFFFFFFF:FFF:FFFF,:FFFFFFFFFFFFFFFFFF,F:FFFFF,FFFFFFF:FF,FFFFFFFFFFFF:FFFFFFFFF,FFFFF:FF::FF:FFFFFFF:FF
@A01045:338:HV72GDRXX:2:2103:29875:3380 1:N:0:TAAGGCGA+TAGATCGC
CCTACGGGTGGCTGCAGTGAGGAATATTGGTCAATGTGCGAGAGCCTGAACCAGCAAAGTCGCGTGAGGGATGAATGGTATATGTCCTGTAAACCTCTTTTGTCAATGACGAATAAATCGCACGGGTGCCATCTTGACACTACAGGAAGAAAAAGCATCGGCTAACTCCGTGCAAGCAGCCGAGTTAATACGGGGGATGCGAGCGTTATCCGGATGGATTGGGTAGAATGTGCGAGTAGGCGGGACGACA
+
:FF::,:FFFFFFF,FFFFFFFFFF:,,F:,:F,,:,FFFF:F,FFFFFFFFFF:,,FFF:,F,::F:FFF:FF,:FF,,FFFF,FFF:FFFF:,F,F,,F,,:FF,FF,FFFFF:FF,:FF,,:::,:,FFF,FF:FF,FFF,,FF,,F,,FF,,FF:,F,,F,F:,FFF,F,F,FF,,:,,F,,FF::F,,:,:FFF:,F:,F,FFF:,:FFF,,::,F:FF,:,F,F,,,:,:FFF,,F:,::F,::
@A01045:338:HV72GDRXX:2:2103:5746:3396 1:N:0:TAAGGCGA+TAGATCGC
CCTACGGGCGGCAGCAGTGGGGAATATTGCACAATGGGCGAAAGCCTGATGCAGCGACGCCGCGTGAGCGAAGAAGTATTTCGGTATGTAAAGCTCTATCAGCAGGGAAGATAATGACGGTACCTGACTAAGAAGCACCGGCTAATTACGTGCCAGCAGCCGCGGTAATACGTAGGGTGCACGCGTTATCCGGATTTACTGGGGGGAAAGGGAGCGCAGGCGGAGCGGCACGTCTGATGTGTCAGCCCGC
+
FFFFFFFFFFFFFFF:FFFFFFF,F,FF:FF::FFFFF:F::FF:FF:FFFF,FFFFFFFFFFFF::FFFF:F:FFFFF,F:FFF,:F:FFFFFFFF::F,FF:::F:,FFFFFFFF,F:FF,FF:,FF::FFFFFFF:FF:F,F,F:,FFFFFFFF,::FFFFF,FF:FF:,,,F:FFFF,FFFF,FFFF:F:F,F,F,F::,F::,FFF:F:F:,FFFF,:,FFFFFFF:,,F:,::,F,,::FFFF,
@A01045:338:HV72GDRXX:2:2103:29875:3505 1:N:0:TAAGGCGA+TAGATCGC
CCTACGGGTGGCTGCAGTGAGGAATATTGGTCAATGGGCGAGAGCCTGAACCAGCCAAGTCGCGTGAGGGATGAATGGTCTATGGCCTGTAAACCTCTTTTGTCAAGGAAGAATAAATCGCACGGGTGCGATCTTGCCAGTACTTGACGAATAAGCATCGGCTAACTCCGTGCCAGCAGCCGCGGTACTACGGGGGATGCGAGCGTTATCCGGATTTATTGGGTTTAAAGGGCGCGTAGGCGGGACGTCA
+
:FFFFFFFFFFFFFFFFFFFFFFFFFFFFFFF:FFFFFFFFFFFFFFFFFFFFFFFFFFFFFFFFFFFFFFFFFFFFF:F:FF:FFFFFFFF:FFFFFFFFFFFFFF:FFFFFFFFF:FFFFF,:FFFFFFFFF,:FFFFFF,F,,F,FF,FF:FFFFFFF:FFF,FFFFFFFFFFFF:FFFFFFFF:FF,F:FFFFFFFFFFFF:,::::FFFF,FF,FFFF,F:FFF:FFFFFF:F:,:F:FFFFFFF
@A01045:338:HV72GDRXX:2:2103:23430:3552 1:N:0:TAAGGCGA+TAGATCGC
CCTACGGGCGGCAGCAGTCGAGAATCATTCACAATGGGGGAAACCCTGATGGTGCGACGCCGCGTGGGGGAATGAAGGTCTTCGGATTGTAAACCACTCTCATGTGGGAGCAAATTAAAAAGATAGTACCACAAGAGGAAGATACGGCTAACTCTGTGCCAGCAGCCGCGGTAATACGGAGGATCCGAGCGTTATCCGGATTTATTGGGTTTAAAGGGAGCGTAGGCGGGTTGTTAAGTCAGTTGTGAAA
+
,,F:F:FFFFFFFFFFFFFFF:FFFFFFFFFFF::FF:FFFFFFFFFFFFFFFFFFF:,FFFF::FFF,FF:FFFF,:F,FF:FFF:FFFFFFF,,F,,FFFFFFFF:FFF,FF:FFFFF:FFFFFFFFFFFFFFFF:FFFF,F,F,F,FFFFFF:FF:FF::F:FF,FFFFFFFFFF:F:,FFF::FFFF:F,FFF,FFF,,,::FF,:,,F::F:F,FFF:FFF,FFF:F,FF:FFFFF,FFFFFFF,
@A01045:338:HV72GDRXX:2:2103:15691:3583 1:N:0:TAAGGCGA+TAGATCGC
CCTACGGGCGGCAGCAGTGGGGGATATTGCGCAATGGGGGCAACCCTGACGCAGCAACGCCGCGTGAAGGAAGAAGGTCTTCGGATTGTAAACTTCTTTTATGAGGGACGAAGGAAGTGACGGTACCTCATGAATAAGCCACGGCTAACTACGTGCCAGCAGCCTCGGTAATACGTAGGTGGCCAGCGTTCTCCGGATTTACTGGGTGTAAAGGGCGCGAAGGCGGGGATGCACTTCAGATGTGAAATCT
+
FFF,FFFFFFFFFFFFFFFFFFFFFFF:FFFFFFFFFF,F:FFF:FFFFFF:FFFFFFFFFFFF:FFFFFFFFF:FFFFF,FFFFFFFFFFFFFFFFFFFFFFF:FFFFF:FFF:F:FFFFFFFFFFFFFFFFFFFFFF::FF,FFFFFF:,FFFF,,FFFFFF,FF:F,FF:FFF,:F,FFF,FFFF,F:FFFFFF,:FF:FFFFFF,F,,FFFF:F:,::FF:,FF,FFFF,,FFFFF,FFFFF:FFF
@A01045:338:HV72GDRXX:2:2103:3739:3677 1:N:0:TAAGGCGA+TAGATCGC
CCTACGGGAGGCAGCAGTGAGGAATATTGGTCAATGGCCGAGAGGCTGAACCAGCCAAGTCGCGTGAAGGATGAAGGATCTATGGTTTGTAAACTTCTTTTATAGGGGAATAAAGTGTGGGACGTGTCCCATTTTGTATGTACCCTATGAATAAGCATCGGCTAACTCCGTGCCAGCCGCCGCGGTCATACGGAGGATGCAAGCGTTATCAGGATTTATTGGGTTTAAAGTGTGCGTAGGTGGTAATTTA
+
FFFFFFFFFFFFFFFFFFFFFFF,FFFF::FFFFFFFFF:FFFFFFFFFFFFFF:FFF:F:F:F::FFFFFFFFFFFFFF:FF:FFF:FFFFFF:FF:FFFFFFF,FFFFF:FF,FFF:::FFFFFF,F,FFF,:FFFFF:F::FFFFFFFFFF,FFF:FFFFFF,FFFFF:FFFFF:,F::FFFF,,FFFF,F:FFFFF,,:FF,F,FF:FF,F,:FF,:F,:,FFF:,,FFF:F:FFF,FF:FF:FFF
@A01045:338:HV72GDRXX:2:2103:23936:3677 1:N:0:TAAGGCGA+TAGATCGC
CCTACGGGGGGCAGCAGTGGGGAATTTTGGACAATGGGCGCAAGCCTGATCCAGCTATTCCGCGTGTGGGATGAAGGCCCTCGGGTTGTAAACCACTTTTGTAGAGAACGAAAAGACACCTTCGAATAAAGGGTGTTGCTGACGGTACTCTAAGAATAAGCACCGGCTAACTACGTGCCAGCAGCCGCGGTAATACGTAGGGAGCAAGCGTGGTCCGGATTTACTGGGTGTAAAGGGTGCGTAGGCGGCT
+
FFFFFFFFFFFFFF:FFFFFFFFFFFFFFF:FFFFFFFFFFFFFFFFFFFFFF:FFFFFFFFFFFFFFFFFFFFFFFFFFFFFFFFFFFFFFFFFFFFFFFF,FF:FFFFFFF:FFFFFF,FF:FF:FFFFFFFFFFFFFFFF,FFFFFFFF:FFFFFFFFFF:F,FFFFFFF,,FF:FFFFFF,FFFFF,FF:FF::FFFFF:F:FFF,F,FFFF,,FFFFFF:,:F:FFF:,F:,FFF,,,,,:FFFF
@A01045:338:HV72GDRXX:2:2103:14208:3740 1:N:0:TAAGGCGA+TAGATCGC
CCTACGGGAGGCTGCAGTCGAGAATCATTCACAATGGGGGAAACCCTGATGGTGCGACGCCGCGTGGGGGAATGAAGGTCTTCGGATTGTAAACCCCTGTCATGTGGGAGCAAATTAAAAAGATAGTACCACAAGAGGAAGAGACGGCTAACTCTGTGCCAGCAGCCGCGGTAATACAGAGGTCTCATGCGTTGTTCGGAATCACTGGGCGTAAAGCGTGCGTAGGCTGTTTCGTAAGGCGTGTGTGATA
+
,:,FFFF:FFFF:FFFFFFFFFFFF,:FFFFFFFFFFFFFFFF:FFF::FFFFFFFFFFFF:,F,F:FFFFFF:FFF:FFFF:FFFFF,F:FF:FFFF,FFFFFF,FF:,F:FF,FFFFF:,FFFF:FFFFFFF:F:FF,::FFF:FFFF:FFFF,F:FFF::F:FF,FFF,:FFFF,FFF:FFFFF,,F::FF:,F:,F,FFF,F::FFFF,F:FFFFF,FF,F:FFF:FFF:,FFF,F,FFF,F:::,
@A01045:338:HV72GDRXX:2:2103:23954:3803 1:N:0:TAAGGCGA+TAGATCGC
CCTACGGGGGGCAGCAGTGGGGAATTTTGGACAATGGGCGCAAGCCTGATCCAGCTATTCCGCGTGTGGGATGAAGGCCCTCGGGTTGTAAACCACTTTTGTAGAGAACGAAAAGACACCTTCGAATAAAGGGTGTTGCTGACGGTACTCTAAGAATAAGCACCGGCTAACTACGTGCCAGCAGCCGCGGTAAAACGTAGGGAGCACGCGTTGTCCGCATTTACTGGGTGTAAAGGGTGCGTAGGCGGCT
+
F::FFFFFFF:FFFFFFFFFFFFFFFFFFFFFFFFF:FF:FFF,FFFFF:FFFFFFFFFFFFFFFF:FFFFFFFFFF:FFFF,FFFF:FFFF:FFFF:FF:,FFFFFFFFFFFF,F:F:FFFFFFFFFFF:FF:FFF,FFFFFF,FFFFFFFFFFFFFFFFFF:::FF,FFFFF::FFFFF,FFFFFFFF:::,FF:,:,FFF:FF,FFF:FF:FFF,FF,FFFFF,FFFFFFFF,F:FFFF,:FFF:FF
@A01045:338:HV72GDRXX:2:2103:10203:3818 1:N:0:TAAGGCGA+TAGATCGC
CCTACGGGGGGCAGCAGTAGGGAATCTTCCACAATGGACGCAAGTCTGATGGAGCAACGCCGCGTGAGTGAAGAAGGTTTACGGATCGTAAAGCTCTGTGGTTGGTGAAGAAGGATAGAGGCAGTAACTGGTATTTATTTGACGGTAATCAACCAGAAAGTCACGGCTAACTACGTGCCACCAGCCGCGGTAATACGTAGGTGGCAAGCGTTGTCCGGATATATTGGGCGTAAAGCTAGCCCACGCGAAA
+
FFF,FFFFFF,FFFFFF,FF::FFFFFF:FFFFFFF,FFFFFFFFFF:FFFFFF,F:F::F:F,:F,F,FF,,FFF,:F,,FFFF,F,FFFFF,:::FF,:F,::FFFFFFFFF:FF,FFFFFF,F:F:FFF,F,FF:FF,FF,FFFFFFF:FF:F:FF,,F,FF,F,FFF,FF:,F,FF,FF,:::FFFFFF:F,,:FF,FF:FFFF,::F:F,FFFFF,FF,F:,FFF:FF:F:,:FF,,F,:FF,F:
@A01045:338:HV72GDRXX:2:2103:14118:3865 1:N:0:TAAGGCGA+TAGATCGC
CCTACGGGAGGCTGCAGTCGAGAATCATTCACAATGGGGGAAACCCTGATGGTGCGACGCCGCGTGGGGGAATGAAGGTCTTCGGATTGTAAACCCCTGTCATGTGGGAGCAAATTAAAAAGATAGTACCACAAGAGGAAGAGACGGCTAACTCTGTGCCAGCAGCCGCGGTAATACAGAGGTCTCAAGCGTTGTTCGGACTCACTGGGCGTAAAGCGTGCGTAGGCTGTTTCGTAAGTCGTGTGTGAAA
+
FFFFFFFFFFFFFFFFFF::FFFFFFFFFFF:FFFF:FFFF,FFFFFFFFFFFFFFFFFFFFFFFFFFFFFF:F,FF:FFFFFFFFFFFFFFFF:FFF:FFFFFFFFFFFFFFFFF:FF,FFFFFFFFFFFFFFFFFFFF:FF:FFFFFFFFFFFFFFFF,FFFFFFFFF::FFFFFFFFFFFFFFFFFFFFF:,FFFFF,FFFF,:,FFFFFFF,FFFFF:FFF:FFFFFFFFFFF:,FFFFFFFFF,,
@A01045:338:HV72GDRXX:2:2103:20663:4053 1:N:0:TAAGGCGA+TAGATCGC
CCTACGGGAGGCAGCAGTGGGGAATTTTGCGCAATGGGGGAAACCCTGACGCAGCAACGCCGCGTGCGGGACGAAGGCCTTCGGGTTGTAAACCGCTTTCAGCATGGACTATAGTGAAGGTACCTGCAGAAGAAGCTCCGGCTAACTACGTGCCAGCAGCCGCGGTAATACGTAGGGAGCGAGCGTTATCCGGATTCATTTGGCGTAAAGCGCGCGTAGGCGGCCCGTCAAGCGGGGTTTCAAATCCAGG
+
FFFFFFFFF:FFFFFFF:FFFFFFFFFFFF,FFFFF:FF:FFFFFF:FFFFFFFFFFF,FFFFF:FFFF:FFFFFFFFF:FF,,FFFFFFFFFFFFFFFFFFFF,FFF,FFFFFFFFFFFFFF:FFFFFFF:FFFFF::,FFF:FF,FF:FF,FFFFFFFF::FFFFFFFFFFF,F,F,F,FFFFF:F:FFF:FFF,:F:,FFFFFFFFFF:FFF:,F:,,:FF:FFFFFFFFFFF::FFFFFF:FF,FF
@A01045:338:HV72GDRXX:2:2103:29206:4225 1:N:0:TAAGGCGA+TAGATCGC
CCTACGGGTGGCTGCAGTGGGGAATATTGCACAATGGGGGAAACCCTGATGCAGCAACGCCGCGTGAGTGAAGAAGTATTTCGGTATGTAAAGCTCTATCAGCAGGGAAGAAAGTGACGGTACCTGACTAAGAAGCCCCGGCTAACTACGTGCCAGCAGCCGCGGTAATACAGAGGTCTCAAGCGTTGTTCGGAATCACTGGGCGTAAATCGTGCGTAGGCTGTTGCGTAAGTCGTGTGTGAAAGGCGCG
+
FFF:FFFFFFFFFFFFFFFFFFFFFFFFFFFF:FFFFFFFFFFFFFFFFFFFFFFFFFFFFFFFFF:FFFFFFF:F,:F:FF:F,:FFFF:FFFFFF:FFFFFFF,FF,F:FF:,:,FFFFFFFFFFFFFFF:F:FFFFFFFFFFFF:FF:,FFF:F,:FFFFFFFFFFFFFFF,::FFFFFFF,:,::FFFFF,,FF,:F,:FF:F:F:FFF:FFFFFFFF:F,,F,FFF,FFF,:,FF:F:FF,FFFF
@A01045:338:HV72GDRXX:2:2103:4725:4257 1:N:0:TAAGGCGA+TAGATCGC
CCTACGGGTGGCTGCAGTCGAGAATCATTCACAATGGGGGAAACCCTGATGGTGCGACGCCGCGTGGGGGAATGAAGGTCTTCGGATTGTAAACCCCTGTCATGTGGGAGCAAATTAAAAAGATAGTACCACAAGAGGAAGAGACGGCTAACTCTGTGCCAGCAGCCGCGGTAATACAGAGGTCTCAAGCGTTGTTCGGAATCACTGGGCGTAAAGCGTGCGTAGGCTGTTTCGTAAGTCGTGTGTGAAA
+
FFFFFFFFFFF:FFFFFFFFFFFFFFFFFFFFFFFFFFFFFF:FFF:F:FFFFFFFFFFFFFF:FFFF:FFFF:FFFFF:FFF:FFFFFF:FFFF:FFFFFFFFFF:FFFFFF:FFFFFFFFFFFFFFFFFFFFF:F:F,,::FFFFFFFFFFF::FF,FFFFFFFFFF:F:FFFFF,FFF:FFFF:FFFFFF:,FFFFFFFF:FFFFFFFFFF,FFFFFF,FF,FFFF,FFF:FF:,FFF:FFFFF:F:
@A01045:338:HV72GDRXX:2:2103:8775:4382 1:N:0:TAAGGCGA+TAGATCGC
CCTACGGGAGGCAGCAGTGGGGAATCTTCCGCAATGGACGAAAGTCTGACGGAGCAACGCCGCGTGAGTGATGAAGGATTTCGGTCTGTAAAGCTCTGTTGTTTATGACGAACGTGCAGTGTGTGAACAATGCATTGCAATGACGGTAGTAAACGAGGAAGCCACGGCTAACTACGTGCCAGCAGCCGCGGTAATACGTAGGTGGCGAGCGTTGTCCGGAATTATTGGGCGTAAAGAGCTTGTCGGCGGC
+
FFF,FFFFFFFFFFFFFFFFFF,:FFFFFFFFFFFF:FFFFFFFFFFFFFFFFFF,FFFFFFFFFFFF,FF,F:FFFFFFFFFFFFFFFFFFFFFFFFFFFFFFFFFFFFFFFFFFFFFFFFFFFFFFFFFFF:FFFFFFFFF:FFF:,FFFFFFFF:F,FFF,FF:FFFFFF:F:FF:FFFFF:FFFF,:F:,FFFFF,FFF,F:,,FFF,F:FFFFF,,,,FFFF:FF:,F,FFF:F,,:,,FFFF:F
@A01045:338:HV72GDRXX:2:2103:6641:4539 1:N:0:TAAGGCGA+TAGATCGC
GCTACGGGTGGCAGCAGTCGAGAATCATTCACAATGGGGGAAACCCTGATGGTGCGACGCCGCGTGGGGGAATGAAGGTCTTCGGATTGTAAACCCCTGTCATGTGGGAGCAAATTAAAAAGATAGTACCACAAGAGGAAGAGACGGCTAACTCTGTGCCAGCAGCCGCGGTAATACAGAGGTCTCAAGCGTTGTTCGGAATCACTGGGCGTAAAGCGTGCGTAGGCTGTTTCGGAAGTCGTGTGTGAAA
+
,FFF:FFFF:FFFFFFFFFFFFFFFFFFFFFFFFFFFFFFFFFFFFFFFFFFFFFFFFFFFFFF:FFFFFFFFFFFFFFFFFF:FFFFFFFFFFFFF:FFFFFFFFF:F:FFFF:FFFF::F:FF:FFFFFFF:,,FFFF:F:F:FFF:F:FFFF:FFFFFFFFFFFFFF:FFFFFFF:FF:::FFF:FFFF:,:FF:FF:FF:FFFF:FFF:F::FF:FFFFF::FFFFFF,,,FFF:FFFFFFFFFF:
@A01045:338:HV72GDRXX:2:2103:23882:4586 1:N:0:TAAGGCGA+TAGATCGC
CCTACGGGAGGCTGTAGTGGGGAATCTTCCGCAATGGGCGCAAGCCTGACGGAGCAACGCCGCGTGAATGAAGAAGGCCTTCGGGTCGTAAAGTTTTGTCTTTAGGGACGAATGCACGATTGCGAATAGTTGTTGTGTTGACGGTACCTGAGGAGGAAGCTCCGGCTAACTACGTGCCAGCAGCCGCGGTAATACGTAGGGAGCAAGCGTTGTCCGTAATTACTGGGCGGAAAGGGTGCGCAGGCGGTTG
+
FFF:FFFFFFFFFFFFFF::FFF:FFFFFFFFFFFFFFF:FFFFFFFFFFFFFFFFFFFFFFFFFFFFFF:FFFFF:FFFFF:FFFFF:FFFFFFFFFFF,FFF::FFFFFFFFFFFFFFFFF:FFFFFFFFF:FFFFFF,FFFFF:FFFFFFFF:FFFFFFFFFFFFFFFFF:FFF:FFFFF::FFF,FFFFFFFF:FF,FFFF,F:F,::FFF:,FFF:F,::FF:,,F:F::FF:F:FF:FFF:FF,
@A01045:338:HV72GDRXX:2:2103:4942:4601 1:N:0:TAAGGCGA+TAGATCGC
CCTACGGGCGGCAGCAGTGGGGAATATTGCACAATGGGCGAAAGCCTGATGCAGCGACGCCGCGTGAGCGAAGAAGTATTTCGGTATGTAAATCTCTATCAGCAGGGACGATAATGACGGTACCTGACTAAGAAGCACCGGCTAAATACGTGCCAGCAGCCGCGGTAATACGTATGGTGCAAGCTGTATCAGGATTTACTGGGTGTAAAGGTAGCGCAGGCGGTGCGTCGAGTCTTATGTGAGATACCGG
+
,,FFFFF,FFFFFFFFFFFFFFFF:FFFFFF:FFFF,F:FFFF:FFFFFFF,F,FFF:FFFF:FFF:F:FFFFFFFFFFFFF,FFFF,:FFF,F,FFFFFF:F:::FF,,F:FFF,FF::F,:::F,F:FF,FFFFFFFFFF,FFFFFFF,:F:F::FF:FFF,FFFFFFF,FFF:F::F:FFF,,F,F:FFFFF:FFFFFFFFF:,FFF,F,,:,FFF:,FF:F:F,F:F,:FF,FFF,FF,F,:,F:F
@A01045:338:HV72GDRXX:2:2103:9019:5087 1:N:0:TAAGGCGA+TAGATCGC
CCTACGGGAGGCAGCAGTGGGGAATATTGGGCAATGGGCGCAAGCCTGACGGAGCAACGCCGCGTGAGTGAAGAAGGCCTTCGGGTCGTAAAGCTCTGTCTTTAGGGAAGAATAGCAGGTATGTGAATAATGTGCCTGTGTGACGGTACCTGAGGAGGAAGCTCCGGCTAACTACGTGCCAGCAGCCGCGGTCATACGTAGGGAGCAAGCGTTGTCCGGATTTCCTGGGTGTAAAGGGTGCGTAGGCGGC
+
FFFFFFFFFFFFFFFFFFFFFFF:FF:FFFFFFFF:FFFFFFFFFFFFFFFFFFFFFF:FFFFFFFFFFFFFFFFFFFFFFFFFF,FF:FFFFFFFFFF:FFFFFF:FFFFFFFFFFFFF:FFFFFFF:FFFFFFFFFFFFFF,F:FFFFF,F,FF:FFFFFF:FFFFFFFFFFFFF:F:FFFFFFFFF:FF:FFFFFFF::FF,FF:FF:FFFFFFFF:F,F,FFFFF:F:,:FF,FF:,:F,FFFFFF
@A01045:338:HV72GDRXX:2:2103:14498:5118 1:N:0:TAAGGCGA+TAGATCGC
CCTACGGGTGGCAGCAGTGAGGAATATTGGTCAATGGACGAGAGTCTGAACCAGCCAAGTAGCGTGAAGGATGAAGGTTCTATGGATTGTAAACTTCTTTTATACGGGAATAAAGTGAGCCACGTGTGGCTTTTTGTATGTACCGTATCAATAAGGATAGGCTAACTCCGTGCCAGCAGCCGCGGTAATAAGGAGGATCCGAGCGTTATCCGGATTTATGGGGTTTAAAGGGAGAGTAGGCGGGTTGTTA
+
:FFF:FFFFF,FFFF:FFFFFFF:FF:FFFF,:FF,FFFFF:FFFFFFFFFFFFFFFFFFF,FFFF,FF,FFF:F,FF:FFF::FFFF:FF,FFFF,F,FFFFFF,,FFFFFFF:F:FF::FFF:F,FFFFFFFF:FF,FFF,FF,FF,F:FF::,FF,,F:FFFF,F:::FFFFF,FFF,F:F,FFFFF,:F:,FF,F:,FF,F,,FFF::FFFFF,F,,FFFFFFFFFF,FF,F:F,F:F:F:F:FFF
@A01045:338:HV72GDRXX:2:2103:19108:5118 1:N:0:TAAGGCGA+TAGATCGC
CCTACGGGTGGCTGCAGTGAGGAATATTGGTCAATGGACGAGAGTCTGAACCAGCCAAGTAGCGTGAAGGATGACTGCCCTATGGGTTGTAAACTTCTTTTATATGGGAATAAAGTGAGCCACGTGTGGCTTTTTGTATGTACCATACGAATAAGGATCTGCTAACTCCGTGCCAGCAGCCGCGGGAATACGGAGGATCCGAGCGTTATCCGGAGTTATTGGGTTTAAAGGGAGCGTAGGCGGACTATTA
+
[truncated: 91,436,488 more chars]
